# Supplementary material for: Comparative Transcriptomic Analysis of Three Common Liver Cell Lines
Source: Int J Mol Sci. 2023 May 15;24(10):8791. doi: 10.3390/ijms24108791 (PMC10218629; doi:10.3390/ijms24108791)
Supplement: Supplementary file 1 [file ijms-24-08791-s001.zip]

Archive with 6 entries (6 files):
- ijms-2379862-supplementary/Supplementary Table S2.xlsx
- ijms-2379862-supplementary/Supplementary Table S3 (HepG2).xlsx
- ijms-2379862-supplementary/Supplementary Table S4 (Huh7).xlsx
- ijms-2379862-supplementary/Supplementary Table S5 (Hep3B).xlsx
- ijms-2379862-supplementary/Supplementury Table S6 (liver).xlsx
- ijms-2379862-supplementary/Supplemetary File S1.pdf
