# Supplementary material for: Comparative Transcriptomic Analysis of Three Common Liver Cell Lines
Source: Int J Mol Sci. 2023 May 15;24(10):8791. doi: 10.3390/ijms24108791 (PMC10218629; doi:10.3390/ijms24108791)
Supplement: Supplementary file 1 [file ijms-24-08791-s001.zip › ijms-2379862-supplementary/Supplementary Table S2.xlsx]

## Sheet: HepG2
Experiment	Experiment Title	Organism Name	Instrument	Library Strategy	Library Source	Library Selection	Study Accession	Study Title	Sample Accession	SRAStudy	BioSample	Total Size (Mb)	Total Spots	Total Bases	Run	LibraryLayout	Average read length	ReleaseDate	Submitter
SRX13130719	RNA-seq of human hepatocellular carcinoma cell lines	Homo sapiens	Illumina NovaSeq 6000	RNA-Seq	TRANSCRIPTOMIC	RANDOM	SRP345949	Investigation of Sodium perborate-induced Transcriptome Profile of Hepatocellular Carcinoma Cells using RNA-seq	SRS11064578	SRP345949	SAMN23131949	3526.18	38557162	11644262924	SRR16938764	PAIRED	151	2022-12-31 00:18:00	Yeditepe University
SRX8609294	GSM4635058: NC_rep1; Homo sapiens; RNA-Seq	Homo sapiens	Illumina HiSeq 3000	RNA-Seq	TRANSCRIPTOMIC	cDNA	SRP172043	Multi-omics Characterization of WNT Pathway Reactivation to ameliorate BET Inhibitor Resistance in Liver Cancer Cells	SRS6898952	SRP172043	SAMN15357539	3219.13	35456330	10707811660	SRR12082139	PAIRED	151	2021-03-11 19:34:00	GEO
SRX5491132	CT1	Homo sapiens	Illumina NovaSeq 6000	RNA-Seq	TRANSCRIPTOMIC	Oligo-dT	SRP186980	Study of the hepatoprotective activity of flavonoides on ethanol-induced injury in HepG2 cells	SRS4461329	SRP186980	SAMN11026517	2823.88	32496604	9813974408	SRR8695278	PAIRED	151	2020-01-15 00:07:00	Yangzhou University
SRX5491131	CT3	Homo sapiens	Illumina NovaSeq 6000	RNA-Seq	TRANSCRIPTOMIC	Oligo-dT	SRP186980	Study of the hepatoprotective activity of flavonoides on ethanol-induced injury in HepG2 cells	SRS4461329	SRP186980	SAMN11026517	2795.34	31926714	9641867628	SRR8695279	PAIRED	151	2020-01-15 00:07:00	Yangzhou University
SRX8609295	GSM4635059: NC_rep2; Homo sapiens; RNA-Seq	Homo sapiens	Illumina HiSeq 3000	RNA-Seq	TRANSCRIPTOMIC	cDNA	SRP172043	Multi-omics Characterization of WNT Pathway Reactivation to ameliorate BET Inhibitor Resistance in Liver Cancer Cells	SRS6898953	SRP172043	SAMN15357538	2725.45	29976606	9052935012	SRR12082140	PAIRED	151	2021-03-11 19:34:00	GEO
SRX5491133	CT2	Homo sapiens	Illumina NovaSeq 6000	RNA-Seq	TRANSCRIPTOMIC	Oligo-dT	SRP186980	Study of the hepatoprotective activity of flavonoides on ethanol-induced injury in HepG2 cells	SRS4461329	SRP186980	SAMN11026517	2494.82	28822488	8704391376	SRR8695277	PAIRED	151	2020-01-15 00:07:00	Yangzhou University
SRX13821861	GSM5823316: HepG2_ctrl_1 ; Homo sapiens; RNA-Seq	Homo sapiens	Illumina NovaSeq 6000	RNA-Seq	TRANSCRIPTOMIC	cDNA	SRP355619	A survey of optimal strategy for signature-based drug repositioning and an application to liver cancer (liver cancer cell lines)	SRS11701414	SRP355619	SAMN25066014	2086.55	22331733	6744183366	SRR17653702	PAIRED	151	2022-01-21 00:43:00	Shanghai Cancer Institute
SRX13821862	GSM5823317: HepG2_ctrl_2 ; Homo sapiens; RNA-Seq	Homo sapiens	Illumina NovaSeq 6000	RNA-Seq	TRANSCRIPTOMIC	cDNA	SRP355619	A survey of optimal strategy for signature-based drug repositioning and an application to liver cancer (liver cancer cell lines)	SRS11701416	SRP355619	SAMN25066013	2623.32	27972644	8447738488	SRR17653701	PAIRED	151	2022-01-21 00:43:00	Shanghai Cancer Institute
SRX9266325	GSM4824511: THP-1 control2; Homo sapiens; RNA-Seq	Homo sapiens	Illumina HiSeq 2500	RNA-Seq	TRANSCRIPTOMIC	cDNA	SRP286792	S100A9 from tumor-associated macrophage enhances cancer stem cell-like properties of hepatocellular carcinoma (RNA-Seq)	SRS7495863	SRP286792	SAMN16398997	3198.59	27831743	8349522900	SRR12797315	PAIRED	150	2020-10-23 18:43:00	GEO
SRX9266324	GSM4824510: THP-1 control1; Homo sapiens; RNA-Seq	Homo sapiens	Illumina HiSeq 2500	RNA-Seq	TRANSCRIPTOMIC	cDNA	SRP286792	S100A9 from tumor-associated macrophage enhances cancer stem cell-like properties of hepatocellular carcinoma (RNA-Seq)	SRS7495862	SRP286792	SAMN16398998	3281.21	27664366	8299309800	SRR12797314	PAIRED	150	2020-10-23 18:43:00	GEO
SRX10499124	GSM5222715: DMSO rep1; Homo sapiens; RNA-Seq	Homo sapiens	Illumina HiSeq 4000	RNA-Seq	TRANSCRIPTOMIC	cDNA	SRP313264	Transcriptome Analysis of Signaling Pathways Targeted by Ellagic Acid in Hepatocellular Carcinoma Cells	SRS8630361	SRP313264	SAMN18588819	4624.56	38126866	11438059800	SRR14128969	PAIRED	150	2021-04-05 16:37:00	GEO
SRX6409946	RNA-Seq of human HepG2 Cells control 1	Homo sapiens	Illumina HiSeq 2500	RNA-Seq	TRANSCRIPTOMIC	RT-PCR	SRP213298	Homo sapiens Transcriptome or Gene expression	SRS5067324	SRP213298	SAMN12046281	3195.31	35392396	10617718800	SRR9648397	PAIRED	150	2019-07-05 21:32:00	Huaiyin Normal University
SRX8654204	RNA-seq of Homo sapiens: liver cancer cell line	Homo sapiens	Illumina HiSeq 2500	RNA-Seq	TRANSCRIPTOMIC	PCR	SRP269681	Transcriptome analysis of hepatocellular carcinoma cells	SRS6936151	SRP269681	SAMN15422969	2900.44	33729481	10118844300	SRR12132986	PAIRED	150	2020-10-29 00:30:00	Shanghai University of Medicine and Health Science
SRX10499125	GSM5222716: DMSO rep2; Homo sapiens; RNA-Seq	Homo sapiens	Illumina HiSeq 4000	RNA-Seq	TRANSCRIPTOMIC	cDNA	SRP313264	Transcriptome Analysis of Signaling Pathways Targeted by Ellagic Acid in Hepatocellular Carcinoma Cells	SRS8630362	SRP313264	SAMN18588818	4011.26	33463255	10038976500	SRR14128970	PAIRED	150	2021-04-05 16:37:00	GEO
SRX6409944	RNA-Seq of human HepG2 Cells control 3	Homo sapiens	Illumina HiSeq 2500	RNA-Seq	TRANSCRIPTOMIC	RT-PCR	SRP213298	Homo sapiens Transcriptome or Gene expression	SRS5067323	SRP213298	SAMN12057335	3003.41	33399743	10019922900	SRR9648399	PAIRED	150	2019-07-05 21:41:00	Huaiyin Normal University
SRX10270343	GSM5141214: RNA-seq_control_rep3; Homo sapiens; RNA-Seq	Homo sapiens	Illumina HiSeq 2500	RNA-Seq	TRANSCRIPTOMIC	cDNA	SRP309762	Identification And Characterization Of Histone Mark Isonicotinylation That Is Induced By Anti-tuberculosis First-line Drug Isoniazid	SRS8403877	SRP309762	SAMN18207958	2749.87	30630231	9189069300	SRR13890624	PAIRED	150	2021-08-12 10:00:00	GEO
SRX6409947	RNA-Seq of human HepG2 Cells control 2	Homo sapiens	Illumina HiSeq 2500	RNA-Seq	TRANSCRIPTOMIC	RT-PCR	SRP213298	Homo sapiens Transcriptome or Gene expression	SRS5067326	SRP213298	SAMN12057330	2715.37	30170851	9051255300	SRR9648396	PAIRED	150	2019-07-05 21:32:00	Huaiyin Normal University
SRX13781625	GSM5815747: C2; Homo sapiens; RNA-Seq	Homo sapiens	Illumina NovaSeq 6000	RNA-Seq	TRANSCRIPTOMIC	cDNA	SRP354982	Hepatic stellate cells mediates transcription of TNFSF14 in hepatocellular carcinoma cells via H2S/CSE-JNK/JunB signaling pathway	SRS11664365	SRP354982	SAMN24964801	2762.46	29659424	8897827200	SRR17613029	PAIRED	150	2022-03-22 11:31:00	Department of Gastroenterology and Hepatology, Bei
SRX13781624	GSM5815746: C1; Homo sapiens; RNA-Seq	Homo sapiens	Illumina NovaSeq 6000	RNA-Seq	TRANSCRIPTOMIC	cDNA	SRP354982	Hepatic stellate cells mediates transcription of TNFSF14 in hepatocellular carcinoma cells via H2S/CSE-JNK/JunB signaling pathway	SRS11664366	SRP354982	SAMN24964802	2742.68	29658049	8897414700	SRR17613030	PAIRED	150	2022-03-22 11:31:00	Department of Gastroenterology and Hepatology, Bei
SRX10270342	GSM5141211: RNA-seq_control_rep2; Homo sapiens; RNA-Seq	Homo sapiens	Illumina HiSeq 2500	RNA-Seq	TRANSCRIPTOMIC	cDNA	SRP309762	Identification And Characterization Of Histone Mark Isonicotinylation That Is Induced By Anti-tuberculosis First-line Drug Isoniazid	SRS8403876	SRP309762	SAMN18207959	2529.21	28286510	8485953000	SRR13890623	PAIRED	150	2021-08-12 10:00:00	GEO
SRX10272908	GSM5144628: control miRNA 1; Homo sapiens; RNA-Seq	Homo sapiens	Illumina HiSeq 2000	RNA-Seq	TRANSCRIPTOMIC	cDNA	SRP309809	Hepatic miR20b promotes nonalcholic fatty liver diseases by targeting PPARa	SRS8406186	SRP309809	SAMN18209611	2567.06	28262754	8478826200	SRR13893189	PAIRED	150	2021-03-12 17:47:00	GEO
SRX4366047	2-HepG2-NC	Homo sapiens	Illumina HiSeq 4000	RNA-Seq	TRANSCRIPTOMIC	PCR	SRP152744	Homo sapiens Transcriptome or Gene expression	SRS3525453	SRP152744	SAMN09602219	2901.48	27680285	8304085500	SRR7496617	PAIRED	150	2019-07-10 00:54:00	Sichuan University
SRX13781626	GSM5815748: C3; Homo sapiens; RNA-Seq	Homo sapiens	Illumina NovaSeq 6000	RNA-Seq	TRANSCRIPTOMIC	cDNA	SRP354982	Hepatic stellate cells mediates transcription of TNFSF14 in hepatocellular carcinoma cells via H2S/CSE-JNK/JunB signaling pathway	SRS11664367	SRP354982	SAMN24964800	2563.64	27573434	8272030200	SRR17613028	PAIRED	150	2022-03-22 11:31:00	Department of Gastroenterology and Hepatology, Bei
SRX10272909	GSM5144629: control miRNA 2; Homo sapiens; RNA-Seq	Homo sapiens	Illumina HiSeq 2000	RNA-Seq	TRANSCRIPTOMIC	cDNA	SRP309809	Hepatic miR20b promotes nonalcholic fatty liver diseases by targeting PPARa	SRS8406188	SRP309809	SAMN18209610	2460.79	27258056	8177416800	SRR13893190	PAIRED	150	2021-03-12 17:47:00	GEO
SRX4366058	1-HepG2-NC	Homo sapiens	Illumina HiSeq 4000	RNA-Seq	TRANSCRIPTOMIC	PCR	SRP152744	Homo sapiens Transcriptome or Gene expression	SRS3525464	SRP152744	SAMN09602218	2739.61	26096105	7828831500	SRR7496606	PAIRED	150	2019-07-10 00:54:00	Sichuan University
SRX11975524	GSM5551335: HepG2 cell line sh_Control #4; Homo sapiens; RNA-Seq	Homo sapiens	Illumina NovaSeq 6000	RNA-Seq	TRANSCRIPTOMIC	cDNA	SRP334990	S-palmitoylation of PCSK9 induces sorafenib resistance in liver cancer by activating PI3K/AKT signaling pathway	SRS9983942	SRP334990	SAMN21159137	2348.95	26086544	7825963200	SRR15679129	PAIRED	150	2022-11-10 20:54:00	GEO
SRX4366048	3-HepG2-NC	Homo sapiens	Illumina HiSeq 4000	RNA-Seq	TRANSCRIPTOMIC	PCR	SRP152744	Homo sapiens Transcriptome or Gene expression	SRS3525454	SRP152744	SAMN09602220	2602	24819614	7445884200	SRR7496616	PAIRED	150	2019-07-10 00:54:00	Sichuan University
SRX17511441	GSM6571022: sh-ctrl-1 (MNX1-AS1 Knockdown control); Homo sapiens; RNA-Seq	Homo sapiens	Illumina HiSeq 2000	RNA-Seq	TRANSCRIPTOMIC	cDNA	SRP396489	MNX1-AS1, a c-Myc induced lncRNA, promotes the Warburg effect by regulating PKM2 nuclear translocation	SRS15062345	SRP396489	SAMN30759654	2183.68	24413565	7324069500	SRR21508957	PAIRED	150	2022-11-23 21:36:00	Lianxin Liu Lab
SRX7171679	RNAseq HepG2 control	Homo sapiens	Illumina NovaSeq 6000	RNA-Seq	TRANSCRIPTOMIC	RT-PCR	SRP230308	Study of the relationship between the MUC16 gene and Hepatocellular Carcinoma	SRS5678397	SRP230308	SAMN13318530	2275.17	24311444	7293433200	SRR10481987	PAIRED	150	2020-12-16	Fuzhou University
SRX15952058	GSM6283859: Control rep3; Homo sapiens; RNA-Seq	Homo sapiens	Illumina HiSeq 4000	RNA-Seq	TRANSCRIPTOMIC	cDNA	SRP384386	Polydatin Alters Proliferative Properties and Synergizes the Inhibitory Activity of Doxorubicin and Cisplatin in hepatocellular Carcinoma	SRS13638673	SRP384386	SAMN29441687	2235.7	24045217	7213565100	SRR19909307	PAIRED	150	2022-08-01 00:07:00	Key Laboratory of Saline-alkali Vegetation Ecology
SRX17852164	GSM6630584: control-2; Homo sapiens; RNA-Seq	Homo sapiens	Illumina NovaSeq 6000	RNA-Seq	TRANSCRIPTOMIC	cDNA	SRP402014	A CRISPR/Cas9 library screening identified CARM1 as a critical inhibitor for Sorafenib-induced ferroptosis in hepatocellular carcinoma cells	SRS15373591	SRP402014	SAMN31245095	2130.55	23651093	7095327900	SRR21864454	PAIRED	150	2023-01-01 00:09:00	Tianjin Medical University
SRX17511443	GSM6571024: sh-ctrl-3 (MNX1-AS1 Knockdown control); Homo sapiens; RNA-Seq	Homo sapiens	Illumina HiSeq 2000	RNA-Seq	TRANSCRIPTOMIC	cDNA	SRP396489	MNX1-AS1, a c-Myc induced lncRNA, promotes the Warburg effect by regulating PKM2 nuclear translocation	SRS15062347	SRP396489	SAMN30759652	2111.9	23642326	7092697800	SRR21508955	PAIRED	150	2022-11-23 21:36:00	Lianxin Liu Lab
SRX17852163	GSM6630583: control-1; Homo sapiens; RNA-Seq	Homo sapiens	Illumina NovaSeq 6000	RNA-Seq	TRANSCRIPTOMIC	cDNA	SRP402014	A CRISPR/Cas9 library screening identified CARM1 as a critical inhibitor for Sorafenib-induced ferroptosis in hepatocellular carcinoma cells	SRS15373590	SRP402014	SAMN31245096	2122.12	23533787	7060136100	SRR21864455	PAIRED	150	2023-01-01 00:09:00	Tianjin Medical University
SRX15952057	GSM6283858: Control rep2; Homo sapiens; RNA-Seq	Homo sapiens	Illumina HiSeq 4000	RNA-Seq	TRANSCRIPTOMIC	cDNA	SRP384386	Polydatin Alters Proliferative Properties and Synergizes the Inhibitory Activity of Doxorubicin and Cisplatin in hepatocellular Carcinoma	SRS13638672	SRP384386	SAMN29441688	2153.32	23158017	6947405100	SRR19909310	PAIRED	150	2022-08-01 00:07:00	Key Laboratory of Saline-alkali Vegetation Ecology
SRX18521041	GSM6797839: HepG2 Ctrlsh3; Homo sapiens; RNA-Seq	Homo sapiens	Illumina NovaSeq 6000	RNA-Seq	TRANSCRIPTOMIC	cDNA	SRP411741	Transcriptome analysis of Control and STAT3 knockdown in HepG2 cell lines	SRS15989665	SRP411741	SAMN32083131	2139.84	23079671	6923901300	SRR22557588	PAIRED	150	2022-12-07 07:36:00	Wuhan University of Science and Technology
SRX11975525	GSM5551336: HepG2 cell line sh_Control #5; Homo sapiens; RNA-Seq	Homo sapiens	Illumina NovaSeq 6000	RNA-Seq	TRANSCRIPTOMIC	cDNA	SRP334990	S-palmitoylation of PCSK9 induces sorafenib resistance in liver cancer by activating PI3K/AKT signaling pathway	SRS9983943	SRP334990	SAMN21159138	1947.22	22927935	6878380500	SRR15679130	PAIRED	150	2022-11-10 20:54:00	GEO
SRX18521040	GSM6797838: HepG2 Ctrlsh2; Homo sapiens; RNA-Seq	Homo sapiens	Illumina NovaSeq 6000	RNA-Seq	TRANSCRIPTOMIC	cDNA	SRP411741	Transcriptome analysis of Control and STAT3 knockdown in HepG2 cell lines	SRS15989664	SRP411741	SAMN32083132	2105.89	22893724	6868117200	SRR22557589	PAIRED	150	2022-12-07 07:36:00	Wuhan University of Science and Technology
SRX11975526	GSM5551337: HepG2 cell line sh_Control #6; Homo sapiens; RNA-Seq	Homo sapiens	Illumina NovaSeq 6000	RNA-Seq	TRANSCRIPTOMIC	cDNA	SRP334990	S-palmitoylation of PCSK9 induces sorafenib resistance in liver cancer by activating PI3K/AKT signaling pathway	SRS9983944	SRP334990	SAMN21159139	1940.98	22808529	6842558700	SRR15679131	PAIRED	150	2022-11-10 20:54:00	GEO
SRX13133026	GSM5689567: Empty Vector; EV rep1; Homo sapiens; RNA-Seq	Homo sapiens	Illumina HiSeq 2000	RNA-Seq	TRANSCRIPTOMIC	cDNA	SRP346010	Effect of HKDC1 ablation on hepatocellular carcinoma proliferation	SRS11066627	SRP346010	SAMN23135627	2073.01	22690948	6807284400	SRR16941076	PAIRED	150	2021-11-22 10:11:00	GEO
SRX12967987	RNA-Seq of HepG2:Control replicate-1	Homo sapiens	Illumina HiSeq 2000	RNA-Seq	TRANSCRIPTOMIC	cDNA	SRP344503	Transcriptome analysis of HepG2 exposed to Licochalcone A	SRS10909299	SRP344503	SAMN22874736	2427.5	22673932	6802179600	SRR16768057	PAIRED	150	2021-11-24 21:29:00	Hefei University
SRX11003430	GSM5342966: NC; Homo sapiens; RNA-Seq	Homo sapiens	Illumina HiSeq 2000	RNA-Seq	TRANSCRIPTOMIC	cDNA	SRP321580	Ectopic expression of Sox9 led to differential gene expression in HepG2 cells	SRS9077638	SRP321580	SAMN19366742	2135.64	22667651	6800295300	SRR14664852	PAIRED	150	2021-05-28 16:53:00	GEO
SRX12360584	RNAseq of the HepG2 cell line exposed to particulate matter	Homo sapiens	Illumina HiSeq 4000	RNA-Seq	TRANSCRIPTOMIC	Oligo-dT	SRP338737	Alteration in the gene expression of the HepG2 cell line by exposure to particulate matter	SRS10332225	SRP338737	SAMN21844233	2618.03	22570346	6771103800	SRR16074102	PAIRED	150	2022-12-31 00:17:00	Universidad Pontificia Bolivariana
SRX17511442	GSM6571023: sh-ctrl-2 (MNX1-AS1 Knockdown control); Homo sapiens; RNA-Seq	Homo sapiens	Illumina HiSeq 2000	RNA-Seq	TRANSCRIPTOMIC	cDNA	SRP396489	MNX1-AS1, a c-Myc induced lncRNA, promotes the Warburg effect by regulating PKM2 nuclear translocation	SRS15062346	SRP396489	SAMN30759653	2014.26	22469635	6740890500	SRR21508956	PAIRED	150	2022-11-23 21:36:00	Lianxin Liu Lab
SRX12360588	RNAseq of the HepG2 cell line exposed to particulate matter	Homo sapiens	Illumina HiSeq 4000	RNA-Seq	TRANSCRIPTOMIC	Oligo-dT	SRP338737	Alteration in the gene expression of the HepG2 cell line by exposure to particulate matter	SRS10332229	SRP338737	SAMN21844235	2521.79	22238173	6671451900	SRR16074098	PAIRED	150	2022-12-31 00:17:00	Universidad Pontificia Bolivariana
SRX12360585	RNAseq of the HepG2 cell line exposed to particulate matter	Homo sapiens	Illumina HiSeq 4000	RNA-Seq	TRANSCRIPTOMIC	Oligo-dT	SRP338737	Alteration in the gene expression of the HepG2 cell line by exposure to particulate matter	SRS10332226	SRP338737	SAMN21844234	2535	22227394	6668218200	SRR16074101	PAIRED	150	2022-12-31 00:17:00	Universidad Pontificia Bolivariana
SRX12967989	RNA-Seq of HepG2:Control replicate-3	Homo sapiens	Illumina HiSeq 2000	RNA-Seq	TRANSCRIPTOMIC	cDNA	SRP344503	Transcriptome analysis of HepG2 exposed to Licochalcone A	SRS10909300	SRP344503	SAMN22874738	2476.15	22076317	6622895100	SRR16768055	PAIRED	150	2021-11-24 21:29:00	Hefei University
SRX7171680	RNAseq HepG2 control	Homo sapiens	Illumina NovaSeq 6000	RNA-Seq	TRANSCRIPTOMIC	RT-PCR	SRP230308	Study of the relationship between the MUC16 gene and Hepatocellular Carcinoma	SRS5678398	SRP230308	SAMN13318531	1990.82	21724813	6517443900	SRR10481986	PAIRED	150	2020-12-16	Fuzhou University
SRX13133027	GSM5689568: Empty Vector; EV rep2; Homo sapiens; RNA-Seq	Homo sapiens	Illumina HiSeq 2000	RNA-Seq	TRANSCRIPTOMIC	cDNA	SRP346010	Effect of HKDC1 ablation on hepatocellular carcinoma proliferation	SRS11066628	SRP346010	SAMN23135628	1985.13	21591576	6477472800	SRR16941077	PAIRED	150	2021-11-22 10:11:00	GEO
SRX6371781	GSM3908488: HGFC1; Homo sapiens; RNA-Seq	Homo sapiens	Illumina HiSeq 2000	RNA-Seq	TRANSCRIPTOMIC	cDNA	SRP212197	Next Generation Sequencing Facilitates Quantitative Analysis of HGF treated (HGF+) and matched control (HGF-) HepG2 cells	SRS5032846	SRP212197	SAMN12147801	1793.9	20104009	6031202700	SRR9608237	PAIRED	150	2021-12-31 11:53:00	GEO
SRX6726428	The study of SWELL1 in liver cancer	Homo sapiens	Illumina HiSeq 4000	RNA-Seq	TRANSCRIPTOMIC	other	SRP218545	The study of SWELL1 in liver cancer	SRS5278404	SRP218545	SAMN12587486	2771.64	30473793	9101835658	SRR9985570	PAIRED	149	2020-09-15	Nankai University
SRX6726426	The study of SWELL3 in liver cancer	Homo sapiens	Illumina HiSeq 4000	RNA-Seq	TRANSCRIPTOMIC	other	SRP218545	The study of SWELL1 in liver cancer	SRS5278402	SRP218545	SAMN12587488	2644.45	28705014	8581413490	SRR9985572	PAIRED	149	2020-09-15	Nankai University
SRX6726429	The study of SWELL2 in liver cancer	Homo sapiens	Illumina HiSeq 4000	RNA-Seq	TRANSCRIPTOMIC	other	SRP218545	The study of SWELL1 in liver cancer	SRS5278405	SRP218545	SAMN12587487	2817.11	31031910	9270560040	SRR9985569	PAIRED	149	2020-09-15	Nankai University
SRX9639520	RNA sequencing of HepG2.2.15 cells	Homo sapiens	Illumina HiSeq 2500	RNA-Seq	TRANSCRIPTOMIC	cDNA	SRP296637	RNA sequencing of HepG2.2.15 cells	SRS7839194	SRP296637	SAMN17013832	2244.62	25667349	7677145263	SRR13206281	PAIRED	149	2023-01-01 00:11:00	Sun Yat-sen University
SRX9639521	RNA sequencing of HepG2.2.15 cells	Homo sapiens	Illumina HiSeq 2500	RNA-Seq	TRANSCRIPTOMIC	cDNA	SRP296637	RNA sequencing of HepG2.2.15 cells	SRS7839195	SRP296637	SAMN17013833	2098.63	23693411	7094416364	SRR13206280	PAIRED	149	2023-01-01 00:11:00	Sun Yat-sen University
SRX9639519	RNA sequencing of HepG2.2.15 cells	Homo sapiens	Illumina HiSeq 2500	RNA-Seq	TRANSCRIPTOMIC	cDNA	SRP296637	RNA sequencing of HepG2.2.15 cells	SRS7839193	SRP296637	SAMN17013831	1943.41	22135875	6621809847	SRR13206282	PAIRED	149	2023-01-01 00:11:00	Sun Yat-sen University
SRX7576544	GSM4276185: HepG2.2.15-mock cells, rep2; Homo sapiens; RNA-Seq	Homo sapiens	Illumina HiSeq 2000	RNA-Seq	TRANSCRIPTOMIC	cDNA	SRP242584	Gene-expression profiles of HepG2.2.15 cells induced by overexpression of Complement 2	SRS6010984	SRP242584	SAMN13877962	3366.17	30223621	8957584741	SRR10908765	PAIRED	148	2020-03-19 22:22:00	GEO
SRX7576543	GSM4276184: HepG2.2.15-mock cells, rep1; Homo sapiens; RNA-Seq	Homo sapiens	Illumina HiSeq 2000	RNA-Seq	TRANSCRIPTOMIC	cDNA	SRP242584	Gene-expression profiles of HepG2.2.15 cells induced by overexpression of Complement 2	SRS6010983	SRP242584	SAMN13877963	3093.87	27633660	8195164813	SRR10908764	PAIRED	148	2020-01-20 22:27:00	GEO
SRX7576545	GSM4276186: HepG2.2.15-mock cells, rep3; Homo sapiens; RNA-Seq	Homo sapiens	Illumina HiSeq 2000	RNA-Seq	TRANSCRIPTOMIC	cDNA	SRP242584	Gene-expression profiles of HepG2.2.15 cells induced by overexpression of Complement 2	SRS6010985	SRP242584	SAMN13877961	3006.8	26596330	7903217434	SRR10908766	PAIRED	148	2020-03-20 02:58:00	GEO
SRX8654206	RNA-seq of Homo sapiens: liver cancer cell line	Homo sapiens	Illumina HiSeq 2500	RNA-Seq	TRANSCRIPTOMIC	PCR	SRP269681	Transcriptome analysis of hepatocellular carcinoma cells	SRS6936153	SRP269681	SAMN15422971	2778.42	32347622	9704286600	SRR12132984	PAIRED	147	2020-10-29 00:30:00	Shanghai University of Medicine and Health Science
SRX15952056	GSM6283857: Control rep1; Homo sapiens; RNA-Seq	Homo sapiens	Illumina HiSeq 4000	RNA-Seq	TRANSCRIPTOMIC	cDNA	SRP384386	Polydatin Alters Proliferative Properties and Synergizes the Inhibitory Activity of Doxorubicin and Cisplatin in hepatocellular Carcinoma	SRS13638670	SRP384386	SAMN29441689	2330.35	25095584	7528675200	SRR19909308	PAIRED	147	2022-08-01 00:07:00	Key Laboratory of Saline-alkali Vegetation Ecology
SRX18521039	GSM6797837: HepG2 Ctrlsh1; Homo sapiens; RNA-Seq	Homo sapiens	Illumina NovaSeq 6000	RNA-Seq	TRANSCRIPTOMIC	cDNA	SRP411741	Transcriptome analysis of Control and STAT3 knockdown in HepG2 cell lines	SRS15989663	SRP411741	SAMN32083133	1898.68	20403556	6121066800	SRR22557590	PAIRED	147	2022-12-07 07:36:00	Wuhan University of Science and Technology
SRX7826453	GSM4367479: HepG2 [HepG2]; Homo sapiens; RNA-Seq	Homo sapiens	Illumina HiSeq 4000	RNA-Seq	TRANSCRIPTOMIC	cDNA	SRP251234	Next Generation Sequencing Facilitates Quantitative Analysis of HepG2 cells exploring to the Fluid shear stress	SRS6237591	SRP251234	SAMN14257111	2360.58	20266400	6079920000	SRR11213630	PAIRED	147	2020-03-03 15:52:00	GEO
SRX8654205	RNA-seq of Homo sapiens: liver cancer cell line	Homo sapiens	Illumina HiSeq 2500	RNA-Seq	TRANSCRIPTOMIC	PCR	SRP269681	Transcriptome analysis of hepatocellular carcinoma cells	SRS6936152	SRP269681	SAMN15422970	2643.81	30881137	9264341100	SRR12132985	PAIRED	147	2020-10-29 00:30:00	Shanghai University of Medicine and Health Science
SRX19376076	GSM7045771: HepG2 siControl 0h rep2; Homo sapiens; RNA-Seq	Homo sapiens	Illumina NovaSeq 6000	RNA-Seq	TRANSCRIPTOMIC	cDNA	SRP294342	Exon Architecture Controls mRNA m6A Suppression and Gene Expression	SRS16772114	SRP294342	SAMN33305079	5951.93	65508214	19652464200	SRR23473022	PAIRED	146	2023-03-02 12:35:00	GEO
SRX19376075	GSM7045770: HepG2 siControl 0h rep1; Homo sapiens; RNA-Seq	Homo sapiens	Illumina NovaSeq 6000	RNA-Seq	TRANSCRIPTOMIC	cDNA	SRP294342	Exon Architecture Controls mRNA m6A Suppression and Gene Expression	SRS16772113	SRP294342	SAMN33305006	5720.07	63294981	18988494300	SRR23473021	PAIRED	146	2023-03-02 12:35:00	GEO
SRX15563698	GSM6210536: HEPG2, NGM, Untreated_2; Homo sapiens; RNA-Seq	Homo sapiens	Illumina HiSeq 2500	RNA-Seq	TRANSCRIPTOMIC	cDNA	SRP378083	?Arsenic toxicity is regulated by queuine availability and oxidation- induced reprogramming of the human tRNA epitranscriptome	SRS13271474	SRP378083	SAMN28815395	2649.53	29501077	8850323100	SRR19511190	PAIRED	146	2022-06-03 01:02:00	Begley Lab, Department of Biological Sciences, Uni
SRX15563704	GSM6210542: HEPG2, NGM, Untreated_3; Homo sapiens; RNA-Seq	Homo sapiens	Illumina HiSeq 2500	RNA-Seq	TRANSCRIPTOMIC	cDNA	SRP378083	?Arsenic toxicity is regulated by queuine availability and oxidation- induced reprogramming of the human tRNA epitranscriptome	SRS13271480	SRP378083	SAMN28815389	2400.48	26794397	8038319100	SRR19511184	PAIRED	146	2022-06-03 01:02:00	Begley Lab, Department of Biological Sciences, Uni
SRX13684813	Sample_HepG2_Con3	Homo sapiens	Illumina HiSeq 2500	RNA-Seq	TRANSCRIPTOMIC	cDNA	SRP354137	Homo sapiens Raw sequence reads	SRS11560104	SRP354137	SAMN24764350	2623.05	23921312	6940969924	SRR17514592	PAIRED	145	2022-02-01 04:00:00	Longhua Hospital
SRX15563692	GSM6210530: HEPG2, NGM, Untreated_1; Homo sapiens; RNA-Seq	Homo sapiens	Illumina HiSeq 2500	RNA-Seq	TRANSCRIPTOMIC	cDNA	SRP378083	?Arsenic toxicity is regulated by queuine availability and oxidation- induced reprogramming of the human tRNA epitranscriptome	SRS13271468	SRP378083	SAMN28815401	2365.9	26411929	7923578700	SRR19511196	PAIRED	145	2022-06-03 01:02:00	Begley Lab, Department of Biological Sciences, Uni
SRX19491681	HepG, shControl	Homo sapiens	Illumina HiSeq 4000	RNA-Seq	TRANSCRIPTOMIC	PolyA	SRP424353	PPDPF suppresses the development of hepatocellular carcinoma through TRIM21-mediated ubiquitination of RIPK1	SRS16881908	SRP424353	SAMN33386885	2614.55	21519457	6455837100	SRR23606789	PAIRED	145	2023-02-24 05:53:00	University of Chinese Academy of Sciences, Chinese
SRX6749679	Control HepG2 cells, Replicate 2	Homo sapiens	NextSeq 500	RNA-Seq	TRANSCRIPTOMIC	PCR	SRP219036	Overexpression of MSI1 and PCBP2 in HepG2 cells induces photoreceptor-specific splicing	SRS5299771	SRP219036	SAMN12617999	4852.44	45005428	12483500794	SRR10011493	PAIRED	138	2019-12-19 19:43:00	Johns Hopkins University
SRX10954086	mRNA-Seq of control HepG2	Homo sapiens	Illumina NovaSeq 6000	RNA-Seq	TRANSCRIPTOMIC	RT-PCR	SRP320779	Homo sapiens Raw sequence reads	SRS9032457	SRP320779	SAMN18477754	1627.61	20271108	5629778032	SRR14611290	PAIRED	138	2021-05-21 08:49:00	Second Affiliated Hospital of Harbin Medical Unive
SRX6749678	Control HepG2 cells, Replicate 1	Homo sapiens	NextSeq 500	RNA-Seq	TRANSCRIPTOMIC	PCR	SRP219036	Overexpression of MSI1 and PCBP2 in HepG2 cells induces photoreceptor-specific splicing	SRS5299770	SRP219036	SAMN12617998	4867.65	45846676	12511151956	SRR10011494	PAIRED	136	2019-12-19 19:43:00	Johns Hopkins University
SRX2754597	GSM2586972: HepG2_siNC-3; Homo sapiens; RNA-Seq	Homo sapiens	Illumina HiSeq 2000	RNA-Seq	TRANSCRIPTOMIC	cDNA	SRP105050	Transcriptomic analysis of the HOTAIR-regulated genes	SRS2139848	SRP105050	SAMN06820821	2766.72	31543868	7949054736	SRR5469270	PAIRED	122	2018-01-02 09:28:00	GEO
SRX2754595	GSM2586970: HepG2_siNC-1; Homo sapiens; RNA-Seq	Homo sapiens	Illumina HiSeq 2000	RNA-Seq	TRANSCRIPTOMIC	cDNA	SRP105050	Transcriptomic analysis of the HOTAIR-regulated genes	SRS2139847	SRP105050	SAMN06820823	2441.15	27945043	7042150836	SRR5469268	PAIRED	119	2018-01-02 09:28:00	GEO
SRX13202295	GSM5700292: Con-2; Homo sapiens; RNA-Seq	Homo sapiens	Illumina HiSeq 2500	RNA-Seq	TRANSCRIPTOMIC	cDNA	SRP347323	Comprehensive transcriptome profiling of BET inhibitor-treated HepG2 cell line	SRS11128870	SRP347323	SAMN23392434	3161.46	32640576	6593396352	SRR17012208	PAIRED	101	2022-05-04 10:15:00	Molecualr & Life Science, Hanyang Univ.
SRX9187814	GSM4802743: Control HepG2 (Con-3); Homo sapiens; RNA-Seq	Homo sapiens	Illumina HiSeq 2500	RNA-Seq	TRANSCRIPTOMIC	cDNA	SRP285332	Transcriptome sequencing wide functional analysis of human hepatocellular carcinoma in response to BRD4 inhibition	SRS7424161	SRP285332	SAMN16261312	2273.32	22456621	4536237442	SRR12708920	PAIRED	101	2021-06-09 16:42:00	GEO
SRX9187812	GSM4802741: Control HepG2 (Con-1); Homo sapiens; RNA-Seq	Homo sapiens	Illumina HiSeq 2500	RNA-Seq	TRANSCRIPTOMIC	cDNA	SRP285332	Transcriptome sequencing wide functional analysis of human hepatocellular carcinoma in response to BRD4 inhibition	SRS7424159	SRP285332	SAMN16261314	2113.94	21297137	4302021674	SRR12708918	PAIRED	101	2021-06-09 16:42:00	GEO
SRX9634678	Safranal-treated	Homo sapiens	Illumina HiSeq 2500	RNA-Seq	TRANSCRIPTOMIC	other	SRP296211	Safranal's impact on hepatocellular carcinomas revealed through multi-omics	SRS7834695	SRP296211	SAMN17005494	1604.53	20030299	4046120398	SRR13201200	PAIRED	101	2022-01-01 03:04:00	New York University Abu Dhabi
SRX10148478	GSM5098896: Human cells control for PEX5 knockdown, rep2; Homo sapiens; RNA-Seq	Homo sapiens	Illumina HiSeq 3000	RNA-Seq	TRANSCRIPTOMIC	cDNA	SRP307473	Peroxisome import stress induces eIF2a phosphorylation and impairs ribosome biogenesis	SRS8300895	SRP307473	SAMN18025022	1092.51	30362407	3036240700	SRR13761775	SINGLE	100	2021-02-23 17:18:00	GEO
SRX10148477	GSM5098895: Human cells control for PEX5 knockdown, rep1; Homo sapiens; RNA-Seq	Homo sapiens	Illumina HiSeq 3000	RNA-Seq	TRANSCRIPTOMIC	cDNA	SRP307473	Peroxisome import stress induces eIF2a phosphorylation and impairs ribosome biogenesis	SRS8300894	SRP307473	SAMN18025023	882.19	23752839	2375283900	SRR13761774	SINGLE	100	2021-02-23 17:18:00	GEO
SRX8411985	RNA-Seq of HepG2 cell line - Illumina HiSeq	Homo sapiens	Illumina HiSeq 2500	RNA-Seq	TRANSCRIPTOMIC	Oligo-dT	SRP265040	Chr18 Transcriptome using RT-qPCR, Illumina HiSeq, and ONT MinION Technologies Applied to the Same Set of HepG2 Cells and Liver Samples	SRS6724322	SRP265040	SAMN15042633	1550.19	32162955	3196732813	SRR11861908	SINGLE	99	2020-07-01 04:25:00	Institute of Biomedical Chemistry, Moscow, Russia
SRX7806818	GSM4340684: HepG2_NonTargeting_2; Homo sapiens; RNA-Seq	Homo sapiens	Illumina HiSeq 4000	RNA-Seq	TRANSCRIPTOMIC	cDNA	SRP250831	Total RNA-Seq of KHSRP knockdown (KD) and control samples in HepG2 and K562	SRS6219853	SRP250831	SAMN14213008	4461.87	52495866	10604164932	SRR11186534	PAIRED	98	2020-11-11 17:54:00	GEO
SRX10148479	GSM5098897: Human cells control for PEX5 knockdown, rep3; Homo sapiens; RNA-Seq	Homo sapiens	Illumina HiSeq 3000	RNA-Seq	TRANSCRIPTOMIC	cDNA	SRP307473	Peroxisome import stress induces eIF2a phosphorylation and impairs ribosome biogenesis	SRS8300896	SRP307473	SAMN18025021	782.74	21717168	2171716800	SRR13761776	SINGLE	97	2021-02-23 17:18:00	GEO
SRX9982710	GSM5050948: CTL 1; Homo sapiens; RNA-Seq	Homo sapiens	Illumina MiSeq	RNA-Seq	TRANSCRIPTOMIC	cDNA	SRP303940	GDF11 rapidly increases lipid accumulation in liver cancer cells through ALK5-dependent signaling	SRS8154168	SRP303940	SAMN17709082	1754.72	56986610	4273995750	SRR13588044	SINGLE	75	2021-02-03 17:42:00	GEO
SRX9982711	GSM5050949: CTL 2; Homo sapiens; RNA-Seq	Homo sapiens	Illumina MiSeq	RNA-Seq	TRANSCRIPTOMIC	cDNA	SRP303940	GDF11 rapidly increases lipid accumulation in liver cancer cells through ALK5-dependent signaling	SRS8154169	SRP303940	SAMN17709081	1699.22	54916644	4118748300	SRR13588045	SINGLE	75	2021-02-03 17:42:00	GEO
SRX2937084	GSM2676359: control_RNAseq; Homo sapiens; RNA-Seq	Homo sapiens	Illumina HiSeq 2500	RNA-Seq	TRANSCRIPTOMIC	cDNA	SRP109827	RNA editing by ADAR1 leads to context-dependent transcriptome-wide changes in RNA Secondary Structure	SRS2298873	SRP109827	SAMN07258462	3818.53	61760569	9264085350	SRR5720004	PAIRED	74	2017-06-26 10:26:00	GEO
SRX7815293	GSM4364029: HepG2 WT2; Homo sapiens; RNA-Seq	Homo sapiens	Illumina HiSeq 2500	RNA-Seq	TRANSCRIPTOMIC	cDNA	SRP251113	EDEM3 modulates plasma triglyceride level through its regulation of LRP1 expression	SRS6233491	SRP251113	SAMN14237939	3680.43	45834223	6875133450	SRR11195265	PAIRED	74	2020-04-01 23:14:00	GEO
SRX7815293	GSM4364029: HepG2 WT2; Homo sapiens; RNA-Seq	Homo sapiens	Illumina HiSeq 2500	RNA-Seq	TRANSCRIPTOMIC	cDNA	SRP251113	EDEM3 modulates plasma triglyceride level through its regulation of LRP1 expression	SRS6233491	SRP251113	SAMN14237939	3680.43	45834223	6875133450	SRR11195266	PAIRED	74	2020-04-01 23:14:00	GEO
SRX9982712	GSM5050950: CTL 3; Homo sapiens; RNA-Seq	Homo sapiens	Illumina MiSeq	RNA-Seq	TRANSCRIPTOMIC	cDNA	SRP303940	GDF11 rapidly increases lipid accumulation in liver cancer cells through ALK5-dependent signaling	SRS8154170	SRP303940	SAMN17709080	1661.08	53466332	4009974900	SRR13588046	SINGLE	74	2021-02-03 17:42:00	GEO
SRX5232059	GSM3556998: HepG2_consi_8; Homo sapiens; RNA-Seq	Homo sapiens	NextSeq 500	RNA-Seq	TRANSCRIPTOMIC	cDNA	SRP178073	Insulin receptor associates with promoters genome-wide and regulates gene expression [RNA-seq 2]	SRS4235651	SRP178073	SAMN10717649	1030.74	35058263	2629369725	SRR8423065	SINGLE	74	2019-04-04 17:18:00	GEO
SRX5232054	GSM3556993: HepG2_consi_3; Homo sapiens; RNA-Seq	Homo sapiens	NextSeq 500	RNA-Seq	TRANSCRIPTOMIC	cDNA	SRP178073	Insulin receptor associates with promoters genome-wide and regulates gene expression [RNA-seq 2]	SRS4235646	SRP178073	SAMN10717654	948.85	32962823	2472211725	SRR8423060	SINGLE	74	2019-04-04 17:18:00	GEO
SRX5232052	GSM3556991: HepG2_consi_1; Homo sapiens; RNA-Seq	Homo sapiens	NextSeq 500	RNA-Seq	TRANSCRIPTOMIC	cDNA	SRP178073	Insulin receptor associates with promoters genome-wide and regulates gene expression [RNA-seq 2]	SRS4235644	SRP178073	SAMN10717656	914.83	31726650	2379498750	SRR8423058	SINGLE	74	2019-04-04 17:18:00	GEO
SRX5232057	GSM3556996: HepG2_consi_6; Homo sapiens; RNA-Seq	Homo sapiens	NextSeq 500	RNA-Seq	TRANSCRIPTOMIC	cDNA	SRP178073	Insulin receptor associates with promoters genome-wide and regulates gene expression [RNA-seq 2]	SRS4235649	SRP178073	SAMN10717651	884.45	29529868	2214740100	SRR8423063	SINGLE	74	2019-04-04 17:18:00	GEO
SRX5232053	GSM3556992: HepG2_consi_2; Homo sapiens; RNA-Seq	Homo sapiens	NextSeq 500	RNA-Seq	TRANSCRIPTOMIC	cDNA	SRP178073	Insulin receptor associates with promoters genome-wide and regulates gene expression [RNA-seq 2]	SRS4235645	SRP178073	SAMN10717655	799.04	27830052	2087253900	SRR8423059	SINGLE	74	2019-04-04 17:18:00	GEO
SRX5232056	GSM3556995: HepG2_consi_5; Homo sapiens; RNA-Seq	Homo sapiens	NextSeq 500	RNA-Seq	TRANSCRIPTOMIC	cDNA	SRP178073	Insulin receptor associates with promoters genome-wide and regulates gene expression [RNA-seq 2]	SRS4235648	SRP178073	SAMN10717652	762.68	26655321	1999149075	SRR8423062	SINGLE	74	2019-04-04 17:18:00	GEO
SRX17434769	GSM6544228: 03 HepG2; Homo sapiens; RNA-Seq	Homo sapiens	NextSeq 500	RNA-Seq	TRANSCRIPTOMIC	cDNA	SRP395812	Cancer cells cocultured with macrophage	SRS14988854	SRP395812	SAMN30684862	548.27	20372291	1537126618	SRR21430636	SINGLE	74	2022-09-09 00:41:00	Department of Cell Pathology, Graduate School of M
SRX306609	GSM1164649: HepG2_control; Homo sapiens; RNA-Seq	Homo sapiens	Illumina Genome Analyzer IIx	RNA-Seq	TRANSCRIPTOMIC	cDNA	SRP026084	Global regulation of alternative splicing by adenosine deaminase acting on RNA (ADAR) [RNA-seq]	SRS445539	SRP026084	SAMN02205047	3223.37	32413773	4926893496	SRR901895	PAIRED	69	2015-07-22 17:03:00	GEO
SRX306609	GSM1164649: HepG2_control; Homo sapiens; RNA-Seq	Homo sapiens	Illumina Genome Analyzer IIx	RNA-Seq	TRANSCRIPTOMIC	cDNA	SRP026084	Global regulation of alternative splicing by adenosine deaminase acting on RNA (ADAR) [RNA-seq]	SRS445539	SRP026084	SAMN02205047	3223.37	32413773	4926893496	SRR901896	PAIRED	66	2015-07-22 17:03:00	GEO
SRX3557435	GSM2932798: low glucose replicate 2; Homo sapiens; RNA-Seq	Homo sapiens	Illumina HiSeq 2500	RNA-Seq	TRANSCRIPTOMIC	cDNA	SRP128998	Valproic acid attenuates hyperglycemia induced complement and coagulation cascade gene expression	SRS2830734	SRP128998	SAMN08358856	1295.92	63603971	3816238260	SRR6467486	SINGLE	60	2018-01-23 15:04:00	GEO
SRX3557436	GSM2932799: low glucose replicate 3; Homo sapiens; RNA-Seq	Homo sapiens	Illumina HiSeq 2500	RNA-Seq	TRANSCRIPTOMIC	cDNA	SRP128998	Valproic acid attenuates hyperglycemia induced complement and coagulation cascade gene expression	SRS2830735	SRP128998	SAMN08358855	1155.59	56422849	3385370940	SRR6467487	SINGLE	60	2018-01-23 15:04:00	GEO
SRX3557429	GSM2932792: high glucose replicate 2; Homo sapiens; RNA-Seq	Homo sapiens	Illumina HiSeq 2500	RNA-Seq	TRANSCRIPTOMIC	cDNA	SRP128998	Valproic acid attenuates hyperglycemia induced complement and coagulation cascade gene expression	SRS2830730	SRP128998	SAMN08358862	952.85	46794649	2807678940	SRR6467480	SINGLE	60	2018-01-23 15:04:00	GEO

## Sheet: Huh7
Experiment	Experiment Title	Organism Name	Instrument	Library Strategy	Library Source	Library Selection	Study Accession	Study Title	Sample Accession	SRAStudy	BioSample	Total Size (Mb)	Total Spots	Total Bases	Run	LibraryLayout	Average read length	ReleaseDate	Submitter
SRX10041438	GSM5067741: NC1; Homo sapiens; RNA-Seq	Homo sapiens	HiSeq X Ten	RNA-Seq	TRANSCRIPTOMIC	cDNA	SRP304934	Differentially expressed genes of mRNAs between the TP53TG1-overexpressing Huh7 cells and its negative control	SRS8206555	SRP304934.1	SAMN17816805	2736.08	31382504	9477516208	SRR13644242	PAIRED	151	GEO	2021-06-14 17:36:00
SRX10041439	GSM5067742: NC2; Homo sapiens; RNA-Seq	Homo sapiens	HiSeq X Ten	RNA-Seq	TRANSCRIPTOMIC	cDNA	SRP304934	Differentially expressed genes of mRNAs between the TP53TG1-overexpressing Huh7 cells and its negative control	SRS8206556	SRP304934.2	SAMN17816810	2665.39	28943829	8741036358	SRR13644243	PAIRED	151	GEO	2021-06-14 17:36:00
SRX10041440	GSM5067743: NC3; Homo sapiens; RNA-Seq	Homo sapiens	HiSeq X Ten	RNA-Seq	TRANSCRIPTOMIC	cDNA	SRP304934	Differentially expressed genes of mRNAs between the TP53TG1-overexpressing Huh7 cells and its negative control	SRS8206557	SRP304934.3	SAMN17816809	2658.41	30723370	9278457740	SRR13644244	PAIRED	151	GEO	2021-06-14 17:36:00
SRX10489212	GSM5221048: Huh7 cells-sh ctrl; Homo sapiens; RNA-Seq	Homo sapiens	Illumina HiSeq 4000	RNA-Seq	TRANSCRIPTOMIC	cDNA	SRP312892	RNA-seq data for USP22 knockdown in Huh7 cells	SRS8615460	SRP312892	SAMN18571129	2567.25	21308799	6392639700	SRR14118863	PAIRED	150	GEO	2021-04-10 17:22:00
SRX10500251	GSM5222814: Huh7 sh ctrl; Homo sapiens; RNA-Seq	Homo sapiens	Illumina HiSeq 4000	RNA-Seq	TRANSCRIPTOMIC	cDNA	SRP313126	RNA-seq data for E2F6 knockdown in Huh7 cells	SRS8625208	SRP313126	SAMN18588936	2659.08	29537931	8861379300	SRR14130120	PAIRED	150	GEO	2021-04-10 17:22:00
SRX10592393	GSM5239389: HPC-1; Homo sapiens; RNA-Seq	Homo sapiens	HiSeq X Ten	RNA-Seq	TRANSCRIPTOMIC	cDNA	SRP314641	Deciphering the effects of PYCR1 on cell function and its associated mechanism in hepatocellular carcinoma	SRS8695043	SRP314641.1	SAMN18723390	2749.84	30106393	9031917900	SRR14227570	PAIRED	150	GEO	2021-07-17 08:30:00
SRX10592394	GSM5239390: HPC-2; Homo sapiens; RNA-Seq	Homo sapiens	HiSeq X Ten	RNA-Seq	TRANSCRIPTOMIC	cDNA	SRP314641	Deciphering the effects of PYCR1 on cell function and its associated mechanism in hepatocellular carcinoma	SRS8695044	SRP314641.2	SAMN18723389	2921.57	31623589	9487076700	SRR14227571	PAIRED	150	GEO	2021-07-17 08:30:00
SRX10592395	GSM5239391: HPC-3; Homo sapiens; RNA-Seq	Homo sapiens	HiSeq X Ten	RNA-Seq	TRANSCRIPTOMIC	cDNA	SRP314641	Deciphering the effects of PYCR1 on cell function and its associated mechanism in hepatocellular carcinoma	SRS8695045	SRP314641.3	SAMN18723388	2829.33	30729906	9218971800	SRR14227572	PAIRED	150	GEO	2021-07-17 08:30:00
SRX10721290	GSM5272711: Huh7, shNC; Homo sapiens; RNA-Seq	Homo sapiens	Illumina NovaSeq 6000	RNA-Seq	TRANSCRIPTOMIC	cDNA	SRP317980	RNA-seq analysis of Huh7 cells based on PANK1 knockdown	SRS8811689	SRP317980	SAMN18929121	2086.71	23074547	6922364100	SRR14368748	PAIRED	150	GEO	2021-05-03 16:51:00
SRX12325185	RNA-Seq of homo sapiens: adult male liver	Homo sapiens	Illumina NovaSeq 6000	RNA-Seq	TRANSCRIPTOMIC	RANDOM	SRP338520	MicroRNA-20a suppresses tumor proliferation and metastasis in hepatocellular carcinoma by directly targeting EZH1.	SRS10297792	SRP338520.1	SAMN21591025	2575.47	28243156	8472946800	SRR16038486	PAIRED	150	The First Affiliated Hospital, Sun Yat-sen Univers	2021-10-08 21:28:00
SRX12325186	RNA-Seq of homo sapiens: adult male liver	Homo sapiens	Illumina NovaSeq 6000	RNA-Seq	TRANSCRIPTOMIC	RANDOM	SRP338520	MicroRNA-20a suppresses tumor proliferation and metastasis in hepatocellular carcinoma by directly targeting EZH1.	SRS10297788	SRP338520.2	SAMN21591026	2869.35	30504140	9151242000	SRR16038485	PAIRED	150	The First Affiliated Hospital, Sun Yat-sen Univers	2021-10-08 21:28:00
SRX12325197	RNA-Seq of homo sapiens: adult male liver	Homo sapiens	Illumina NovaSeq 6000	RNA-Seq	TRANSCRIPTOMIC	RANDOM	SRP338520	MicroRNA-20a suppresses tumor proliferation and metastasis in hepatocellular carcinoma by directly targeting EZH1.	SRS10297800	SRP338520.3	SAMN21591027	2034.96	22447841	6734352300	SRR16038474	PAIRED	150	The First Affiliated Hospital, Sun Yat-sen Univers	2021-10-08 21:28:00
SRX12432791	GSM5606907: RNA-Seq of Huh7 cells control non-treated-rep1 [P19760_101_S32]; Homo sapiens; RNA-Seq	Homo sapiens	Illumina NovaSeq 6000	RNA-Seq	TRANSCRIPTOMIC	cDNA	SRP339623	Ginsenoside Rg3 Reduces the Toxicity of Graphene Oxide Used for pH-Responsive Delivery of Doxorubicin to Liver and Breast Cancer Cells	SRS10400230	SRP339623.1	SAMN21929262	3915.09	42904770	12957240540	SRR16147921	PAIRED	144	GEO	2023-02-27 16:35:00
SRX12432792	GSM5606908: RNA-Seq of Huh7 cells control non-treated-rep2 [P19760_102_S33]; Homo sapiens; RNA-Seq	Homo sapiens	Illumina NovaSeq 6000	RNA-Seq	TRANSCRIPTOMIC	cDNA	SRP339623	Ginsenoside Rg3 Reduces the Toxicity of Graphene Oxide Used for pH-Responsive Delivery of Doxorubicin to Liver and Breast Cancer Cells	SRS10400231	SRP339623.2	SAMN21929263	3203.32	34931256	10549239312	SRR16147922	PAIRED	145	GEO	2023-02-27 16:35:00
SRX12432793	GSM5606909: RNA-Seq of Huh7 cells control non-treated-rep3 [P19760_103_S34]; Homo sapiens; RNA-Seq	Homo sapiens	Illumina NovaSeq 6000	RNA-Seq	TRANSCRIPTOMIC	cDNA	SRP339623	Ginsenoside Rg3 Reduces the Toxicity of Graphene Oxide Used for pH-Responsive Delivery of Doxorubicin to Liver and Breast Cancer Cells	SRS10400232	SRP339623.3	SAMN21929264	4422.43	48455948	14633696296	SRR16147923	PAIRED	143	GEO	2023-02-27 16:35:00
SRX13716809	GSM5800134: CTL-1; Homo sapiens; RNA-Seq	Homo sapiens	Illumina NovaSeq 6000	RNA-Seq	TRANSCRIPTOMIC	cDNA	SRP354396	Next generation sequencing in SETD5-depleted Huh7 cells.	SRS11594574	SRP354396.1	SAMN24827146	2279.72	24753222	7475473044	SRR17547245	PAIRED	140	Genome structure research center, Korea Research I	2022-09-15 09:41:00
SRX13716811	GSM5800136: CTL-2; Homo sapiens; RNA-Seq	Homo sapiens	Illumina NovaSeq 6000	RNA-Seq	TRANSCRIPTOMIC	cDNA	SRP354396	Next generation sequencing in SETD5-depleted Huh7 cells.	SRS11594575	SRP354396.2	SAMN24827144	2066.18	22341072	6747003744	SRR17547243	PAIRED	136	Genome structure research center, Korea Research I	2022-09-15 09:41:00
SRX13716813	GSM5800138: CTL-3; Homo sapiens; RNA-Seq	Homo sapiens	Illumina NovaSeq 6000	RNA-Seq	TRANSCRIPTOMIC	cDNA	SRP354396	Next generation sequencing in SETD5-depleted Huh7 cells.	SRS11594578	SRP354396.3	SAMN24827142	1897.5	20715399	6256050498	SRR17547241	PAIRED	139	Genome structure research center, Korea Research I	2022-09-15 09:41:00
SRX13821876	GSM5823331: Huh7_ctrl_2 ; Homo sapiens; RNA-Seq	Homo sapiens	Illumina NovaSeq 6000	RNA-Seq	TRANSCRIPTOMIC	cDNA	SRP355619	A survey of optimal strategy for signature-based drug repositioning and an application to liver cancer (liver cancer cell lines)	SRS11701429	SRP355619	SAMN25065999	1914.85	20310883	6133886666	SRR17653687	PAIRED	151	Shanghai Cancer Institute	2022-01-21 00:43:00
SRX15695701	Huh7 WT CONTROL group	Homo sapiens	Illumina HiSeq 4000	RNA-Seq	TRANSCRIPTOMIC	PCR	SRP380090	Homo sapiens Transcriptome or Gene expression	SRS13392142	SRP380090	SAMN28686988	12857.7	66922197	20076659100	SRR19645729	PAIRED	150	Southern Medical University	2022-06-14 00:32:00
SRX5630177	GSM3703919: control 1; Homo sapiens; RNA-Seq	Homo sapiens	Illumina HiSeq 2000	RNA-Seq	TRANSCRIPTOMIC	cDNA	SRP190429	Illumina sequencing analysis of LINC00998 knockdown and control in Huh7 cell line	SRS4575219	SRP190429.1	SAMN11332817	2755.24	26489076	7720807897	SRR8842333	PAIRED	145	GEO	2019-04-04 17:18:00
SRX5630178	GSM3703920: control 2; Homo sapiens; RNA-Seq	Homo sapiens	Illumina HiSeq 2000	RNA-Seq	TRANSCRIPTOMIC	cDNA	SRP190429	Illumina sequencing analysis of LINC00998 knockdown and control in Huh7 cell line	SRS4575220	SRP190429.2	SAMN11332816	2724.7	25724576	7528224241	SRR8842334	PAIRED	146	GEO	2019-04-04 17:18:00
SRX5759714	RNAseq analysis of ADAR1 knockout huh7.5.1 cell: rep 1	Homo sapiens	Illumina HiSeq X Ten	RNA-Seq	TRANSCRIPTOMIC	PolyA	SRP194010	RNAseq analysis of ADAR1 knockout huh7.5.1 cell	SRS4694785	SRP194010	SAMN11519342	2710.18	24421112	7375175824	SRR8980416	PAIRED	151	ChongQing Medical University	2020-05-13 00:01:00
SRX5759715	RNAseq analysis of ADAR1 knockout huh7.5.1 cell: rep 2	Homo sapiens	Illumina HiSeq X Ten	RNA-Seq	TRANSCRIPTOMIC	PolyA	SRP194010	RNAseq analysis of ADAR1 knockout huh7.5.1 cell	SRS4694785	SRP194010	SAMN11519342	2728.36	24422339	7375546378	SRR8980415	PAIRED	151	ChongQing Medical University	2020-05-13 00:01:00
SRX5759716	RNAseq analysis of ADAR1 knockout huh7.5.1 cell: rep 3	Homo sapiens	Illumina HiSeq X Ten	RNA-Seq	TRANSCRIPTOMIC	PolyA	SRP194010	RNAseq analysis of ADAR1 knockout huh7.5.1 cell	SRS4694785	SRP194010	SAMN11519342	2705.23	24408829	7371466358	SRR8980414	PAIRED	151	ChongQing Medical University	2020-05-13 00:01:00
SRX6614784	GSM3985244: Huh7_ctr1; Homo sapiens; RNA-Seq	Homo sapiens	Illumina HiSeq 2500	RNA-Seq	TRANSCRIPTOMIC	cDNA	SRP216831	Genome-wide analysis of Ctr and OPA1 knock-down transcriptomes	SRS5187708	SRP216831.1	SAMN12414442	3115.99	26734674	8020402200	SRR9860984	PAIRED	150	GEO	2019-10-31 17:30:00
SRX6614785	GSM3985245: Huh7_ctr2; Homo sapiens; RNA-Seq	Homo sapiens	Illumina HiSeq 2500	RNA-Seq	TRANSCRIPTOMIC	cDNA	SRP216831	Genome-wide analysis of Ctr and OPA1 knock-down transcriptomes	SRS5187707	SRP216831.2	SAMN12414440	2842.29	25134546	7540363800	SRR9860985	PAIRED	150	GEO	2019-10-31 17:30:00
SRX6614786	GSM3985246: Huh7_ctr3; Homo sapiens; RNA-Seq	Homo sapiens	Illumina HiSeq 2500	RNA-Seq	TRANSCRIPTOMIC	cDNA	SRP216831	Genome-wide analysis of Ctr and OPA1 knock-down transcriptomes	SRS5187709	SRP216831.3	SAMN12414439	3210.02	28547830	8564349000	SRR9860986	PAIRED	150	GEO	2019-10-31 17:30:00
SRX7171688	RNAseq Huh7 control	Homo sapiens	Illumina NovaSeq 6000	RNA-Seq	TRANSCRIPTOMIC	RT-PCR	SRP230308	Study of the relationship between the MUC16 gene and Hepatocellular Carcinoma	SRS5678406	SRP230308	SAMN13318537	2165.12	23539508	7061852400	SRR10481978	PAIRED	150	Fuzhou University	2020-12-16
SRX9257226	GSM4820800: Huh7_shControl_RNA-seq; Homo sapiens; RNA-Seq	Homo sapiens	Illumina HiSeq 4000	RNA-Seq	TRANSCRIPTOMIC	cDNA	SRP286642	RNA-seq in shControl Huh7 and shARID1A Huh7 cells without or with rapamycin treatment	SRS7488665	SRP286642.1	SAMN16387384	2598.9	28315003	8494500900	SRR12787968	PAIRED	150	GEO	2021-04-01 17:00:00
SRX9257227	GSM4820801: Huh7_shControl_Rapa_RNA-seq; Homo sapiens; RNA-Seq	Homo sapiens	Illumina HiSeq 4000	RNA-Seq	TRANSCRIPTOMIC	cDNA	SRP286642	RNA-seq in shControl Huh7 and shARID1A Huh7 cells without or with rapamycin treatment	SRS7488663	SRP286642.2	SAMN16387383	2224.49	24576526	7372957800	SRR12787969	PAIRED	150	GEO	2021-04-01 17:00:00
SRX3178441	GSM2779898: RNA-seq from control cells with treatment repeat 1; Homo sapiens; RNA-Seq	Homo sapiens	Illumina HiSeq 2500	RNA-Seq	TRANSCRIPTOMIC	cDNA	SRP117316	High-resolution liver cancer genomic profiling links etiology, epigenetic and mutation signatures [RNA-Seq]	SRS2507928	SRP117316.1	SAMN07633306	612.89	30625661	1854188118	SRR6027977	SINGLE	60	GEO	2018-09-12 16:39:00
SRX3178443	GSM2779900: RNA-seq from control cells with treatment repeat 2; Homo sapiens; RNA-Seq	Homo sapiens	Illumina HiSeq 2500	RNA-Seq	TRANSCRIPTOMIC	cDNA	SRP117316	High-resolution liver cancer genomic profiling links etiology, epigenetic and mutation signatures [RNA-Seq]	SRS2507930	SRP117316.2	SAMN07633304	666.65	33106775	2004085654	SRR6027979	SINGLE	60	GEO	2018-09-12 16:39:00
SRX3178445	GSM2779902: RNA-seq from control cells with treatment repeat 3; Homo sapiens; RNA-Seq	Homo sapiens	Illumina HiSeq 2500	RNA-Seq	TRANSCRIPTOMIC	cDNA	SRP117316	High-resolution liver cancer genomic profiling links etiology, epigenetic and mutation signatures [RNA-Seq]	SRS2507932	SRP117316.3	SAMN07633302	658.22	32485556	1965928830	SRR6027981	SINGLE	60	GEO	2018-09-12 16:39:00
SRX4390932	GSM3271505: Huh7_siControl_rep1; Homo sapiens; RNA-Seq	Homo sapiens	NextSeq 500	RNA-Seq	TRANSCRIPTOMIC	cDNA	SRP153544	The Hippo pathway kinase LATS1 scaffolds Beclin1 in autophagy regulation in hepatocellular carcinoma	SRS3546827	SRP153544.1	SAMN09656371	945.48	30522927	2472357087	SRR7522386	SINGLE	81	GEO	2019-11-14 00:44:00
SRX4390933	GSM3271506: Huh7_siControl_rep2; Homo sapiens; RNA-Seq	Homo sapiens	NextSeq 500	RNA-Seq	TRANSCRIPTOMIC	cDNA	SRP153544	The Hippo pathway kinase LATS1 scaffolds Beclin1 in autophagy regulation in hepatocellular carcinoma	SRS3546830	SRP153544.2	SAMN09656370	1000.78	31736095	2570623695	SRR7522387	SINGLE	81	GEO	2019-11-14 00:44:00
SRX4390934	GSM3271507: Huh7_siControl_rep3; Homo sapiens; RNA-Seq	Homo sapiens	NextSeq 500	RNA-Seq	TRANSCRIPTOMIC	cDNA	SRP153544	The Hippo pathway kinase LATS1 scaffolds Beclin1 in autophagy regulation in hepatocellular carcinoma	SRS3546824	SRP153544.3	SAMN09656369	1058.72	33656371	2726166051	SRR7522388	SINGLE	81	GEO	2019-11-14 00:44:00
SRX8555731	GSM4618460: control 2; Homo sapiens; RNA-Seq	Homo sapiens	NextSeq 500	RNA-Seq	TRANSCRIPTOMIC	cDNA	SRP267529	YFV Capsid changes to mRNA transcriptome of Huh7 cells	SRS6849414	SRP267529.3	SAMN15249401	1116.72	39663835	3014451460	SRR12023952	SINGLE	76	GEO	2020-11-16 09:01:00
SRX4890374	GSM3430712: 4172_3_Huh7-control_GCCAATA; Homo sapiens; RNA-Seq	Homo sapiens	Illumina HiSeq 2500	RNA-Seq	TRANSCRIPTOMIC	cDNA	SRP165928	CDC7 inhibition induces a senescence-like state in Hep3B and Huh7 cells	SRS3937928	SRP165928	SAMN10245151	345.55	21932215	1381729545	SRR8060847	SINGLE	63	GEO	2018-10-18 16:40:15
SRX4890377	GSM3430714: 4424_1_Huh7_control_GATCAGA	Homo sapiens	Illumina HiSeq 2500	RNA-Seq	TRANSCRIPTOMIC	cDNA	SRP165929	CDC7 inhibition induces a senescence-like state in Hep3B and Huh7 cells	SRS3937931	SRP165929	SAMN10245161	443.93	29855914	1940634410	SRR8060850	SINGLE	65	GEO	2018-10-18 16:40:18
SRX834383	GSM1580661: RNASeq_Huh7; Homo sapiens; RNA-Seq	Homo sapiens	Illumina HiSeq 2000	RNA-Seq	TRANSCRIPTOMIC	cDNA	SRP051822	Type I interferon regulates the expression of long non-coding RNAs [RNA-seq]	SRS812411	SRP051822	SAMN03278400	8551.93	67147884	14101055640	SRR1746755	PAIRED	105	GEO	2015-01-12 10:11:00

## Sheet: Hep3B
Experiment	Experiment Title	Organism Name	Instrument	Library Strategy	Library Source	Library Selection	Study Accession	Study Title	Sample Accession	SRAStudy	BioSample	Total Size (Mb)	Total Spots	Total Bases	Run	LibraryLayout	Average read length	ReleaseDate	Submitter
SRX10954083	mRNA-Seq of control Hep3B	Homo sapiens	Illumina NovaSeq 6000	RNA-Seq	TRANSCRIPTOMIC	RT-PCR	SRP320779	Homo sapiens Raw sequence reads	SRS9032454	SRP320779.1	SAMN18477935	1977.89	23911144	6695476963	SRR14611293	PAIRED	140	Second Affiliated Hospital of Harbin Medical Unive	2021-05-21 08:49:00
SRX10954084	mRNA-Seq of control Hep3B	Homo sapiens	Illumina NovaSeq 6000	RNA-Seq	TRANSCRIPTOMIC	RT-PCR	SRP320779	Homo sapiens Raw sequence reads	SRS9032455	SRP320779.2	SAMN18477936	1772.03	21507054	6029958185	SRR14611292	PAIRED	140	Second Affiliated Hospital of Harbin Medical Unive	2021-05-21 08:49:00
SRX10954092	mRNA-Seq of control Hep3B	Homo sapiens	Illumina NovaSeq 6000	RNA-Seq	TRANSCRIPTOMIC	RT-PCR	SRP320779	Homo sapiens Raw sequence reads	SRS9032463	SRP320779	SAMN18477934	1957.02	23764483	6653081005	SRR14611284	PAIRED	139	Second Affiliated Hospital of Harbin Medical Unive	2021-05-21 08:49:00
SRX13130721	RNA-seq of human hepatocellular carcinoma cell lines	Homo sapiens	Illumina NovaSeq 6000	RNA-Seq	TRANSCRIPTOMIC	RANDOM	SRP345949	Investigation of Sodium perborate-induced Transcriptome Profile of Hepatocellular Carcinoma Cells using RNA-seq	SRS11064580	SRP345949	SAMN23131951	3617.41	37167676	11224638152	SRR16938762	PAIRED	151	Yeditepe University	2022-12-31 00:18:00
SRX13821857	GSM5823312: Hep3B_ctrl_1 ; Homo sapiens; RNA-Seq	Homo sapiens	Illumina NovaSeq 6000	RNA-Seq	TRANSCRIPTOMIC	cDNA	SRP355619	A survey of optimal strategy for signature-based drug repositioning and an application to liver cancer (liver cancer cell lines)	SRS11701412	SRP355619	SAMN25066018	2471.68	26417346	7978038492	SRR17653706	PAIRED	151	Shanghai Cancer Institute	2022-01-21 00:43:00
SRX8665095	GSM4654042: Hep3B-Control; Homo sapiens; RNA-Seq	Homo sapiens	Illumina HiSeq 2000	RNA-Seq	TRANSCRIPTOMIC	cDNA	SRP269958	RNA-seq of different genes expression in Hepatocellular Carcinoma cell lines	SRS6946016	SRP269958	SAMN15445561	2883.27	26502372	8003716344	SRR12144191	PAIRED	151	GEO	2020-08-03 17:13:00
SRX4707256	GSM3391774: Hep3B rep 2; Homo sapiens; RNA-Seq	Homo sapiens	Illumina NovaSeq 6000	RNA-Seq	TRANSCRIPTOMIC	cDNA	SRP161993	Gene expression profiling of xenografts generated by lung metastasis screening models	SRS3792976	SRP161993	SAMN10081241	4659.58	47413190	14223957000	SRR7868076	PAIRED	150	GEO	2018-09-25 18:29:00
SRX5088362	GSM3498614: rep1_Hep3B_control; Homo sapiens; RNA-Seq	Homo sapiens	Illumina HiSeq 3000	RNA-Seq	TRANSCRIPTOMIC	cDNA	SRP172043	Multi-omics Characterization of WNT Pathway Reactivation to ameliorate BET Inhibitor Resistance in Liver Cancer Cells	SRS4100193	SRP172043.1	SAMN10516958	5772.51	52079284	15727943768	SRR8271676	PAIRED	151	GEO	2021-03-11 19:34:00
SRX5088363	GSM3498615: rep2_Hep3B_control; Homo sapiens; RNA-Seq	Homo sapiens	Illumina HiSeq 3000	RNA-Seq	TRANSCRIPTOMIC	cDNA	SRP172043	Multi-omics Characterization of WNT Pathway Reactivation to ameliorate BET Inhibitor Resistance in Liver Cancer Cells	SRS4100194	SRP172043.2	SAMN10516957	5282.6	47825735	14443371970	SRR8271677	PAIRED	151	GEO	2021-03-11 19:34:00
SRX3004111	GSM2702870: HCC_Hep3B; Homo sapiens; RNA-Seq	Homo sapiens	Illumina HiSeq 2000	RNA-Seq	TRANSCRIPTOMIC	cDNA	SRP111914	Comprehensive transcriptome analysis in human liver	SRS2354826	SRP111914	SAMN07350791	7608.41	56454218	11290843600	SRR5826314	PAIRED	100	GEO	2020-06-01 17:57:00
SRX4890372	GSM3430710: 4172_1_Hep3B-control_TGACCAA; Homo sapiens; RNA-Seq	Homo sapiens	Illumina HiSeq 2500	RNA-Seq	TRANSCRIPTOMIC	cDNA	SRP165928	CDC7 inhibition induces a senescence-like state in Hep3B and Huh7 cells	SRS3937929	SRP165928	SAMN10245153	360.08	22829938	1438286094	SRR8060845	SINGLE	63	GEO	2018-10-18 16:40:00
SRX4890381	GSM3430718: 4424_5_Hep3B_control_GTTTCGG; Homo sapiens; RNA-Seq	Homo sapiens	Illumina HiSeq 2500	RNA-Seq	TRANSCRIPTOMIC	cDNA	SRP165929	RNA seq data of Hep3B-control, Hep3B-sertraline, Hep3B-XL413, Hep3B-XL413-sertraline, Huh7-control, Huh7-sertraline, Huh7-XL413, Huh7-XL413-sertraline cells	SRS3937936	SRP165929	SAMN10245157	471.91	31638174	2056481310	SRR8060854	SINGLE	65	GEO	2018-10-18 16:40:00
SRX6734068	GSM4038485: Hep3B_control_GTGAAAC; Homo sapiens; RNA-Seq	Homo sapiens	Illumina HiSeq 2500	RNA-Seq	TRANSCRIPTOMIC	cDNA	SRP218722	CDK12 inhibition in Hep3B, Huh7 and SNU449 cells	SRS5285392	SRS5285392	SAMN12599744	301.92	22607179	1469466635	SRR9995061	SINGLE	65	GEO	2019-08-27 02:14:00
SRX6384720	GSM3911843: Hep3B-NC; Homo sapiens; RNA-Seq	Homo sapiens	Illumina HiSeq 2000	RNA-Seq	TRANSCRIPTOMIC	cDNA	SRP212655	TCF12 promotes the tumorigenesis and metastasis of hepatocellular carcinoma via upregulation of CXCR4 expression	SRS5044238	SRP212655	SAMN12167199	6161.27	53803975	16141192500	SRR9621860	PAIRED	150	GEO	2019-09-23 15:57:10
SRX8110231	GSM4473446: Hep3B cells, shLaz; Homo sapiens; RNA-Seq	Homo sapiens	Illumina NovaSeq 6000	RNA-Seq	TRANSCRIPTOMIC	cDNA	SRP256266	RNA sequencing results of cell migration and adhesion induced by modulated expression of paraspeckle protein PSPC1	SRS6475317	SRP256266	SAMN14590960	2524.14	26309964	7892989200	SRR11539513	PAIRED	150	GEO	2020-04-15 17:05:30
SRX4707255	GSM3391773: Hep3B rep 1; Homo sapiens; RNA-Seq	Homo sapiens	Illumina NovaSeq 6000	RNA-Seq	TRANSCRIPTOMIC	cDNA	SRP161993	Gene expression profiling of xenografts generated by lung metastasis screening models	SRS3792975	SRP161993.1	SAMN10081242	3093.12	31339431	9401829300	SRR7868075	PAIRED	150	GEO	2018-09-25 18:29:28

## Sheet: Primary Hepatocytes 
Experiment	Experiment Title	Organism Name	Instrument	Library Strategy	Library Source	Library Selection	Study Accession	Study Title	Sample Accession	SRAStudy	BioSample	Total Size (Mb)	Total Spots	Total Bases	Run	LibraryLayout	Average read length	ReleaseDate	Submitter
ERX5767803	NextSeq 500 paired end sequencing; RNA-sequencing of hepatocyte-like cells (HLCs) and primary human hepatocytes (PHHs)	Homo sapiens	NextSeq 500	RNA-Seq	TRANSCRIPTOMIC	PolyA	ERP130091	RNA-sequencing of hepatocyte-like cells (HLCs) and primary human hepatocytes (PHHs)	ERS7007034	ERP130091.5	SAMEA9272811	2987.37	52034531	7849944117	ERR6130626	PAIRED	75	2022-08-11 21:18:58	Wellcome - MRC Cambridge Stem Cell Institute and D
ERX5767804	NextSeq 500 paired end sequencing; RNA-sequencing of hepatocyte-like cells (HLCs) and primary human hepatocytes (PHHs)	Homo sapiens	NextSeq 500	RNA-Seq	TRANSCRIPTOMIC	PolyA	ERP130091	RNA-sequencing of hepatocyte-like cells (HLCs) and primary human hepatocytes (PHHs)	ERS7007035	ERP130091.6	SAMEA9272812	3473.73	61735330	9311850509	ERR6130627	PAIRED	75	2022-08-11 21:18:58	Wellcome - MRC Cambridge Stem Cell Institute and D
SRX6456985	GSM3946327: HH025_normal; Homo sapiens; RNA-Seq	Homo sapiens	NextSeq 500	RNA-Seq	TRANSCRIPTOMIC	cDNA	SRP215280	HNF4a nuclear localization correlates with the clinical progression of terminal hepatic failure in humans	SRS5114895	SRP215280.1	SAMN12307043	3730.17	67496129	10124419350	SRR9698883	PAIRED	75	2020-03-20 16:27:53	GEO
SRX6456986	GSM3946328: HH027_normal; Homo sapiens; RNA-Seq	Homo sapiens	NextSeq 500	RNA-Seq	TRANSCRIPTOMIC	cDNA	SRP215280	HNF4a nuclear localization correlates with the clinical progression of terminal hepatic failure in humans	SRS5114896	SRP215280.2	SAMN12307042	3327.25	59869856	8980478400	SRR9698884	PAIRED	75	2020-03-20 16:27:53	GEO
SRX6456987	GSM3946329: HH036_normal; Homo sapiens; RNA-Seq	Homo sapiens	NextSeq 500	RNA-Seq	TRANSCRIPTOMIC	cDNA	SRP215280	HNF4a nuclear localization correlates with the clinical progression of terminal hepatic failure in humans	SRS5114898	SRP215280.3	SAMN12307041	3295.08	59721699	8958254850	SRR9698885	PAIRED	75	2020-03-20 16:27:53	GEO
SRX7073983	GSM4144368: PHH; Homo sapiens; RNA-Seq	Homo sapiens	Illumina HiSeq 2500	RNA-Seq	TRANSCRIPTOMIC	cDNA	SRP227485	Rimonabant suppresses RNA transcription of hepatitis B virus by inhibiting HNF4a	SRS5589877	SRP227485	SAMN13159225	534.99	14047316	1053548700	SRR10365985	SINGLE	75	2020-02-20 22:08:41	GEO
SRX11812062	GSM5527793: Hepatocytes_3 (RNASeq); Homo sapiens; RNA-Seq	Homo sapiens	NextSeq 500	RNA-Seq	TRANSCRIPTOMIC	cDNA	SRP333129	smORF atlas (part 2-RNASeq)	SRS9826580	SRP333129.1	SAMN20849953	1437.8	24881996	3757564937	SRR15513268	PAIRED	75	2022-07-19 08:35:48	GEO
SRX11812063	GSM5527794: Hepatocytes_1 (RNASeq); Homo sapiens; RNA-Seq	Homo sapiens	NextSeq 500	RNA-Seq	TRANSCRIPTOMIC	cDNA	SRP333129	smORF atlas (part 2-RNASeq)	SRS9826582	SRP333129.2	SAMN20849954	1278.67	22062488	3332259556	SRR15513269	PAIRED	75	2022-07-19 08:35:48	GEO
SRX5559884	GSM3683651: PHH_1; Homo sapiens; RNA-Seq	Homo sapiens	Illumina NovaSeq 6000	RNA-Seq	TRANSCRIPTOMIC	cDNA	SRP189161	Human Embryonic Stem Cell-derived Expandable Hepatic Organoids Enable Pathophysiological Model of Alcoholic Liver Injury	SRS4523560	SRP189161	SAMN11233427	2102.03	23805704	7141711200	SRR8769781	PAIRED	150	2020-03-02 17:19:10	GEO
SRX11929857	GSM5542361: huHC_1; Homo sapiens; RNA-Seq	Homo sapiens	Illumina HiSeq 2000	RNA-Seq	TRANSCRIPTOMIC	cDNA	SRP334281	In vitro expansion of cirrhosis derived liver epithelial cells reveals progenitor-like properties	SRS9940961	SRP334281.1	SAMN21008691	1486.29	30177680	4526652000	SRR15632782	SINGLE	150	2021-08-31 10:38:14	GEO
SRX11929858	GSM5542362: huHC_2; Homo sapiens; RNA-Seq	Homo sapiens	Illumina HiSeq 2000	RNA-Seq	TRANSCRIPTOMIC	cDNA	SRP334281	In vitro expansion of cirrhosis derived liver epithelial cells reveals progenitor-like properties	SRS9940962	SRP334281.2	SAMN21008692	1849.56	35777652	5366647800	SRR15632783	SINGLE	150	2021-08-31 10:38:14	GEO
SRX11929859	GSM5542363: huHC_3; Homo sapiens; RNA-Seq	Homo sapiens	Illumina HiSeq 2000	RNA-Seq	TRANSCRIPTOMIC	cDNA	SRP334281	In vitro expansion of cirrhosis derived liver epithelial cells reveals progenitor-like properties	SRS9940963	SRP334281.3	SAMN21008693	1757.79	33589180	5038377000	SRR15632784	SINGLE	150	2021-08-31 10:38:14	GEO
SRX19524277	RNA-Seq of human adult male liver	Homo sapiens	Illumina NovaSeq 6000	RNA-Seq	TRANSCRIPTOMIC	Oligo-dT	SRP424977	Intrinsic pathways in acute alcoholism in human induced pluripotent stem cell-derived hepatocytes	SRS16910935	SRP424977	SAMN30722724	933.91	20991867	3148780050	SRR23641880	SINGLE	150	2023-02-28 14:56:08	NT Biologics
SRX17623721	GSM6590036: human liver sample A1013631; Homo sapiens; RNA-Seq	Homo sapiens	Illumina HiSeq 2500	RNA-Seq	TRANSCRIPTOMIC	cDNA	SRP398015	Hepatocyte Smoothened Activity Controls Susceptibility to Insulin Resistance and Nonalcoholic Fatty Liver Disease [RNA-Seq]	SRS15159184	SRP398015.1	SAMN30919210	8220.35	88194041	26634600382	SRR21622921	PAIRED	151	2023-03-01 17:44:00	GEO
SRX17623670	GSM6589961: human liver sample 200801190; Homo sapiens; RNA-Seq	Homo sapiens	Illumina HiSeq 2500	RNA-Seq	TRANSCRIPTOMIC	cDNA	SRP398015	Hepatocyte Smoothened Activity Controls Susceptibility to Insulin Resistance and Nonalcoholic Fatty Liver Disease [RNA-Seq]	SRS15159133	SRP398015.14	SAMN30919287	4866.48	57102962	17245094524	SRR21622846	PAIRED	151	2023-03-01 17:43:59	GEO
SRX17623730	GSM6590045: human liver sample A1013686; Homo sapiens; RNA-Seq	Homo sapiens	Illumina HiSeq 2500	RNA-Seq	TRANSCRIPTOMIC	cDNA	SRP398015	Hepatocyte Smoothened Activity Controls Susceptibility to Insulin Resistance and Nonalcoholic Fatty Liver Disease [RNA-Seq]	SRS15159193	SRP398015.2	SAMN30919220	11148.7	120364715	36350143930	SRR21622930	PAIRED	151	2023-03-01 17:44:00	GEO
SRX17623821	GSM6590208: human liver sample A2002685; Homo sapiens; RNA-Seq	Homo sapiens	Illumina HiSeq 2500	RNA-Seq	TRANSCRIPTOMIC	cDNA	SRP398015	Hepatocyte Smoothened Activity Controls Susceptibility to Insulin Resistance and Nonalcoholic Fatty Liver Disease [RNA-Seq]	SRS15159284	SRP398015.7	SAMN30919827	11922.4	139307884	42070980968	SRR21623093	PAIRED	151	2023-03-01 17:44:02	GEO
SRX17623964	GSM6590183: human liver sample A2001306; Homo sapiens; RNA-Seq	Homo sapiens	Illumina HiSeq 2500	RNA-Seq	TRANSCRIPTOMIC	cDNA	SRP398015	Hepatocyte Smoothened Activity Controls Susceptibility to Insulin Resistance and Nonalcoholic Fatty Liver Disease [RNA-Seq]	SRS15159427	SRP398015.10	SAMN30920922	10015	110447642	33355187884	SRR21623068	PAIRED	151	2023-03-01 17:44:05	GEO
SRX17623975	GSM6590194: human liver sample A2001339; Homo sapiens; RNA-Seq	Homo sapiens	Illumina HiSeq 2500	RNA-Seq	TRANSCRIPTOMIC	cDNA	SRP398015	Hepatocyte Smoothened Activity Controls Susceptibility to Insulin Resistance and Nonalcoholic Fatty Liver Disease [RNA-Seq]	SRS15159438	SRP398015.11	SAMN30920933	9199.4	98896450	29866727900	SRR21623079	PAIRED	151	2023-03-01 17:44:05	GEO
SRX17623661	GSM6589952: human liver sample 200711734; Homo sapiens; RNA-Seq	Homo sapiens	Illumina HiSeq 2500	RNA-Seq	TRANSCRIPTOMIC	cDNA	SRP398015	Hepatocyte Smoothened Activity Controls Susceptibility to Insulin Resistance and Nonalcoholic Fatty Liver Disease [RNA-Seq]	SRS15159124	SRP398015.12	SAMN30919278	5234.4	56226939	16980535578	SRR21622837	PAIRED	151	2023-03-01 17:43:59	GEO
SRX17623684	GSM6589975: human liver sample Z0175410; Homo sapiens; RNA-Seq	Homo sapiens	Illumina HiSeq 2500	RNA-Seq	TRANSCRIPTOMIC	cDNA	SRP398015	Hepatocyte Smoothened Activity Controls Susceptibility to Insulin Resistance and Nonalcoholic Fatty Liver Disease [RNA-Seq]	SRS15159147	SRP398015.15	SAMN30919301	5683.72	60956249	18408787198	SRR21622860	PAIRED	151	2023-03-01 17:44:00	GEO
SRX17623939	GSM6590134: human liver sample A1026692; Homo sapiens; RNA-Seq	Homo sapiens	Illumina HiSeq 2500	RNA-Seq	TRANSCRIPTOMIC	cDNA	SRP398015	Hepatocyte Smoothened Activity Controls Susceptibility to Insulin Resistance and Nonalcoholic Fatty Liver Disease [RNA-Seq]	SRS15159402	SRP398015.16	SAMN30919873	9063.6	100747800	30425835600	SRR21623019	PAIRED	151	2023-03-01 17:44:04	GEO
SRX17623944	GSM6590139: human liver sample A1026708; Homo sapiens; RNA-Seq	Homo sapiens	Illumina HiSeq 2500	RNA-Seq	TRANSCRIPTOMIC	cDNA	SRP398015	Hepatocyte Smoothened Activity Controls Susceptibility to Insulin Resistance and Nonalcoholic Fatty Liver Disease [RNA-Seq]	SRS15159407	SRP398015.17	SAMN30919878	7158.55	76294826	23041037452	SRR21623024	PAIRED	151	2023-03-01 17:44:04	GEO
SRX17623958	GSM6590177: human liver sample A1034993; Homo sapiens; RNA-Seq	Homo sapiens	Illumina HiSeq 2500	RNA-Seq	TRANSCRIPTOMIC	cDNA	SRP398015	Hepatocyte Smoothened Activity Controls Susceptibility to Insulin Resistance and Nonalcoholic Fatty Liver Disease [RNA-Seq]	SRS15159421	SRP398015.18	SAMN30920916	4632.51	53452458	16142642316	SRR21623062	PAIRED	151	2023-03-01 17:44:05	GEO
SRX17623732	GSM6590047: human liver sample A1013709; Homo sapiens; RNA-Seq	Homo sapiens	Illumina HiSeq 2500	RNA-Seq	TRANSCRIPTOMIC	cDNA	SRP398015	Hepatocyte Smoothened Activity Controls Susceptibility to Insulin Resistance and Nonalcoholic Fatty Liver Disease [RNA-Seq]	SRS15159195	SRP398015.3	SAMN30919222	10152.4	113568441	34297669182	SRR21622932	PAIRED	151	2023-03-01 17:44:01	GEO
SRX17623733	GSM6590048: human liver sample A1015493; Homo sapiens; RNA-Seq	Homo sapiens	Illumina HiSeq 2500	RNA-Seq	TRANSCRIPTOMIC	cDNA	SRP398015	Hepatocyte Smoothened Activity Controls Susceptibility to Insulin Resistance and Nonalcoholic Fatty Liver Disease [RNA-Seq]	SRS15159196	SRP398015.4	SAMN30919223	11122.1	119274888	36021016176	SRR21622933	PAIRED	151	2023-03-01 17:44:01	GEO
SRX17623735	GSM6590050: human liver sample A1015497; Homo sapiens; RNA-Seq	Homo sapiens	Illumina HiSeq 2500	RNA-Seq	TRANSCRIPTOMIC	cDNA	SRP398015	Hepatocyte Smoothened Activity Controls Susceptibility to Insulin Resistance and Nonalcoholic Fatty Liver Disease [RNA-Seq]	SRS15159198	SRP398015.5	SAMN30919225	3959.93	46261039	13970833778	SRR21622935	PAIRED	151	2023-03-01 17:44:01	GEO
SRX17623815	GSM6590202: human liver sample A2001351; Homo sapiens; RNA-Seq	Homo sapiens	Illumina HiSeq 2500	RNA-Seq	TRANSCRIPTOMIC	cDNA	SRP398015	Hepatocyte Smoothened Activity Controls Susceptibility to Insulin Resistance and Nonalcoholic Fatty Liver Disease [RNA-Seq]	SRS15159278	SRP398015.6	SAMN30920941	5849.98	68380055	20650776610	SRR21623087	PAIRED	151	2023-03-01 17:44:02	GEO
SRX17623841	GSM6590060: human liver sample A1016494; Homo sapiens; RNA-Seq	Homo sapiens	Illumina HiSeq 2500	RNA-Seq	TRANSCRIPTOMIC	cDNA	SRP398015	Hepatocyte Smoothened Activity Controls Susceptibility to Insulin Resistance and Nonalcoholic Fatty Liver Disease [RNA-Seq]	SRS15159304	SRP398015.8	SAMN30919183	4658.15	54411090	16432149180	SRR21622945	PAIRED	151	2023-03-01 17:44:02	GEO
SRX17623842	GSM6590061: human liver sample A1002557; Homo sapiens; RNA-Seq	Homo sapiens	Illumina HiSeq 2500	RNA-Seq	TRANSCRIPTOMIC	cDNA	SRP398015	Hepatocyte Smoothened Activity Controls Susceptibility to Insulin Resistance and Nonalcoholic Fatty Liver Disease [RNA-Seq]	SRS15159305	SRP398015.9	SAMN30919184	7512.93	81407895	24585184290	SRR21622946	PAIRED	151	2023-03-01 17:44:02	GEO
ERX5767802	NextSeq 500 paired end sequencing; RNA-sequencing of hepatocyte-like cells (HLCs) and primary human hepatocytes (PHHs)	Homo sapiens	NextSeq 500	RNA-Seq	TRANSCRIPTOMIC	PolyA	ERP130091	RNA-sequencing of hepatocyte-like cells (HLCs) and primary human hepatocytes (PHHs)	ERS7007033	ERP130091.4	SAMEA9272810	2841.03	49680272	7493973084	ERR6130625	PAIRED	75	2022-08-11 21:18:58	Wellcome - MRC Cambridge Stem Cell Institute and D

## Sheet: No liver cell lines
A549	HEK293T	HeLa
SRP327521	SRP402320	SRP134044
SRP318459	SRP379566	SRP311074
SRP302840	SRP344707	SRP234746
SRP253895	SRP308402	SRP216701
SRP242179	SRP363032	SRP181143
SRP238971	SRP342249	SRP127988
SRP238532	SRP258289	SRP106906
SRP227912	SRP192028
SRP218977	SRP277850
SRP170235
SRP334126
SRP335139
SRP351235
SRP339137
SRP342672
