# Supplementary material for: Comparative Transcriptomic Analysis of Three Common Liver Cell Lines
Source: Int J Mol Sci. 2023 May 15;24(10):8791. doi: 10.3390/ijms24108791 (PMC10218629; doi:10.3390/ijms24108791)
Supplement: Supplementary file 1 [file ijms-24-08791-s001.zip › ijms-2379862-supplementary/Supplementary Table S3 (HepG2).xlsx]

## Sheet: Clusters
Run	SRAStudy	Clusters
SRR6467480	SRP128998	cluster1
SRR6467486	SRP128998.1	cluster1
SRR6467487	SRP128998.2	cluster1
SRR12082139	SRP172043.1	cluster1
SRR12082140	SRP172043.2	cluster1
SRR10481987	SRP230308.1	cluster1
SRR10481986	SRP230308.2	cluster1
SRR11861908	SRP265040	cluster1
SRR12708918	SRP285332.2	cluster1
SRR12797315	SRP286792.1	cluster1
SRR13206282	SRP296637.3	cluster1
SRR13588044	SRP303940.1	cluster1
SRR13588045	SRP303940.2	cluster1
SRR13588046	SRP303940.3	cluster1
SRR13761776	SRP307473.1	cluster1
SRR13761775	SRP307473.2	cluster1
SRR13761774	SRP307473.3	cluster1
SRR13893189	SRP309809.1	cluster1
SRR13893190	SRP309809.2	cluster1
SRR17012208	SRP347323	cluster1
SRR19511190	SRP378083.1	cluster1
SRR19511184	SRP378083.2	cluster1
SRR19511196	SRP378083.3	cluster1
SRR21430636	SRP395812	cluster1
SRR21508956	SRP396489.3	cluster1
SRR901895	SRP026084	cluster3
SRR5469270	SRP105050.1	cluster3
SRR5469268	SRP105050.2	cluster3
SRR5720004	SRP109827	cluster3
SRR7496617	SRP152744.1	cluster3
SRR7496606	SRP152744.2	cluster3
SRR7496616	SRP152744.3	cluster3
SRR9985572	SRP218545.2	cluster3
SRR9985569	SRP218545.3	cluster3
SRR11213630	SRP251234	cluster3
SRR12132984	SRP269681.1	cluster3
SRR12132985	SRP269681.2	cluster3
SRR12797314	SRP286792.2	cluster3
SRR13201200	SRP296211	cluster3
SRR13890624	SRP309762.1	cluster3
SRR13890623	SRP309762.2	cluster3
SRR14611290	SRP320779	cluster3
SRR15679129	SRP334990.1	cluster3
SRR15679130	SRP334990.2	cluster3
SRR16768057	SRP344503.1	cluster3
SRR19909308	SRP384386.1	cluster3
SRR19909307	SRP384386.2	cluster3
SRR19909310	SRP384386.3	cluster3
SRR21864454	SRP402014.1	cluster3
SRR21864455	SRP402014.2	cluster3
SRR22557590	SRP411741.1	cluster3
SRR22557588	SRP411741.2	cluster3
SRR22557589	SRP411741.3	cluster3
SRR23606789	SRP424353	cluster3
SRR901896	SRP026084	cluster2
SRR8423065	SRP178073.1	cluster2
SRR8423060	SRP178073.2	cluster2
SRR8423058	SRP178073.3	cluster2
SRR8423063	SRP178073.4	cluster2
SRR8423059	SRP178073.5	cluster2
SRR8423062	SRP178073.6	cluster2
SRR8695278	SRP186980	cluster2
SRR8695279	SRP186980	cluster2
SRR8695277	SRP186980	cluster2
SRR9608237	SRP212197	cluster2
SRR9648397	SRP213298	cluster2
SRR9648399	SRP213298.1	cluster2
SRR9648396	SRP213298.2	cluster2
SRR9985570	SRP218545.1	cluster2
SRR10011493	SRP219036.1	cluster2
SRR10011494	SRP219036.2	cluster2
SRR10908765	SRP242584.1	cluster2
SRR10908764	SRP242584.2	cluster2
SRR10908766	SRP242584.2	cluster2
SRR11186534	SRP250831	cluster2
SRR11195265	SRP251113	cluster2
SRR11195266	SRP251113	cluster2
SRR12132986	SRP269681	cluster2
SRR12708920	SRP285332.1	cluster2
SRR23473022	SRP294342.1	cluster2
SRR23473021	SRP294342.2	cluster2
SRR13206281	SRP296637.1	cluster2
SRR13206280	SRP296637.2	cluster2
SRR14128970	SRP313264.2	cluster2
SRR14128969	SRP313264.1	cluster2
SRR14664852	SRP321580	cluster2
SRR15679131	SRP334990	cluster2
SRR16074102	SRP338737.1	cluster2
SRR16074098	SRP338737.2	cluster2
SRR16074101	SRP338737.3	cluster2
SRR16768055	SRP344503.2	cluster2
SRR16938764	SRP345949	cluster2
SRR16941076	SRP346010.1	cluster2
SRR16941077	SRP346010.2	cluster2
SRR17514592	SRP354137	cluster2
SRR17613029	SRP354982.1	cluster2
SRR17613030	SRP354982.2	cluster2
SRR17613028	SRP354982.3	cluster2
SRR17653702	SRP355619.1	cluster2
SRR17653701	SRP355619.2	cluster2
SRR21508957	SRP396489.1	cluster2
SRR21508955	SRP396489.2	cluster2
HepG2	IBMC.1	cluster2
HepG2_1	IBMC.2	cluster2

## Sheet: HepG2_12_GSEA
Description	p value	adjusted p value	ID
cytoplasmic_ribosomal_proteins	1e-10	1.58e-08	WP_CYTOPLASMIC_RIBOSOMAL_PROTEINS
electron_transport_chain_oxphos_system_in_mitochondria	1e-10	1.58e-08	WP_ELECTRON_TRANSPORT_CHAIN_OXPHOS_SYSTEM_IN_MITOCHONDRIA
nonalcoholic_fatty_liver_disease	1e-10	1.58e-08	WP_NONALCOHOLIC_FATTY_LIVER_DISEASE
retinoblastoma_gene_in_cancer	3.19971e-09	3.79166e-07	WP_RETINOBLASTOMA_GENE_IN_CANCER
oxidative_phosphorylation	1.28688e-08	1.21997e-06	WP_OXIDATIVE_PHOSPHORYLATION
mitochondrial_complex_i_assembly_model_oxphos_system	6.41571e-08	5.06841e-06	WP_MITOCHONDRIAL_COMPLEX_I_ASSEMBLY_MODEL_OXPHOS_SYSTEM
mitochondrial_complex_iv_assembly	2.71495e-07	1.83841e-05	WP_MITOCHONDRIAL_COMPLEX_IV_ASSEMBLY
overview_of_proinflammatory_and_profibrotic_mediators	3.05985e-06	0.000181296	WP_OVERVIEW_OF_PROINFLAMMATORY_AND_PROFIBROTIC_MEDIATORS
mitochondrial_complex_iii_assembly	4.34961e-06	0.000206172	WP_MITOCHONDRIAL_COMPLEX_III_ASSEMBLY
focal_adhesion	3.95589e-06	0.000206172	WP_FOCAL_ADHESION
dna_irdamage_and_cellular_response_via_atr	6.58584e-06	0.00028379	WP_DNA_IRDAMAGE_AND_CELLULAR_RESPONSE_VIA_ATR
pathways_affected_in_adenoid_cystic_carcinoma	9.89279e-06	0.000366246	WP_PATHWAYS_AFFECTED_IN_ADENOID_CYSTIC_CARCINOMA
genes_related_to_primary_cilium_development_based_on_crispr	1.00447e-05	0.000366246	WP_GENES_RELATED_TO_PRIMARY_CILIUM_DEVELOPMENT_BASED_ON_CRISPR
ciliopathies	1.71521e-05	0.000580723	WP_CILIOPATHIES
arrhythmogenic_right_ventricular_cardiomyopathy	0.000204732	0.00646954	WP_ARRHYTHMOGENIC_RIGHT_VENTRICULAR_CARDIOMYOPATHY
phosphoinositides_metabolism	0.000279155	0.00743583	WP_PHOSPHOINOSITIDES_METABOLISM
gastric_cancer_network_2	0.000282373	0.00743583	WP_GASTRIC_CANCER_NETWORK_2
lung_fibrosis	0.000270049	0.00743583	WP_LUNG_FIBROSIS
interactions_between_immune_cells_and_micrornas_in_tumor_microenvironment	0.000397879	0.00992602	WP_INTERACTIONS_BETWEEN_IMMUNE_CELLS_AND_MICRORNAS_IN_TUMOR_MICROENVIRONMENT
id_signaling_pathway	0.000443701	0.0104019	WP_ID_SIGNALING_PATHWAY
ebsteinbarr_virus_lmp1_signaling	0.000460845	0.0104019	WP_EBSTEINBARR_VIRUS_LMP1_SIGNALING
mir5093p_alteration_of_yap1ecm_axis	0.000683917	0.0147353	WP_MIR5093P_ALTERATION_OF_YAP1ECM_AXIS
regulation_of_actin_cytoskeleton	0.000790871	0.0162988	WP_REGULATION_OF_ACTIN_CYTOSKELETON
smc1smc3_role_in_dna_damage_cornelia_de_lange_syndrome	0.000882622	0.0174318	WP_SMC1SMC3_ROLE_IN_DNA_DAMAGE_CORNELIA_DE_LANGE_SYNDROME
glioblastoma_signaling_pathways	0.000983286	0.0186431	WP_GLIOBLASTOMA_SIGNALING_PATHWAYS
network_map_of_sarscov2_signaling_pathway	0.00109131	0.0198954	WP_NETWORK_MAP_OF_SARSCOV2_SIGNALING_PATHWAY
dna_irdouble_strand_breaks_and_cellular_response_via_atm	0.00118596	0.0208202	WP_DNA_IRDOUBLE_STRAND_BREAKS_AND_CELLULAR_RESPONSE_VIA_ATM
hippo_signaling_regulation_pathways	0.00135186	0.022885	WP_HIPPO_SIGNALING_REGULATION_PATHWAYS
angiogenesis	0.00179332	0.0281673	WP_ANGIOGENESIS
cohesin_complex_cornelia_de_lange_syndrome	0.00181708	0.0281673	WP_COHESIN_COMPLEX_CORNELIA_DE_LANGE_SYNDROME
ebola_virus_infection_in_host	0.00184216	0.0281673	WP_EBOLA_VIRUS_INFECTION_IN_HOST
type_i_interferon_induction_and_signaling_during_sarscov2_infection	0.00201719	0.0283262	WP_TYPE_I_INTERFERON_INDUCTION_AND_SIGNALING_DURING_SARSCOV2_INFECTION
photodynamic_therapyinduced_unfolded_protein_response	0.0020332	0.0283262	WP_PHOTODYNAMIC_THERAPYINDUCED_UNFOLDED_PROTEIN_RESPONSE
orexin_receptor_pathway	0.00215136	0.0283262	WP_OREXIN_RECEPTOR_PATHWAY
pyrimidine_metabolism	0.00210657	0.0283262	WP_PYRIMIDINE_METABOLISM
il18_signaling_pathway	0.00208677	0.0283262	WP_IL18_SIGNALING_PATHWAY
nephrotic_syndrome	0.00229327	0.0286056	WP_NEPHROTIC_SYNDROME
primary_focal_segmental_glomerulosclerosis_fsgs	0.00224793	0.0286056	WP_PRIMARY_FOCAL_SEGMENTAL_GLOMERULOSCLEROSIS_FSGS
pluripotent_stem_cell_differentiation_pathway	0.00340801	0.0403849	WP_PLURIPOTENT_STEM_CELL_DIFFERENTIATION_PATHWAY
ferroptosis	0.0033496	0.0403849	WP_FERROPTOSIS
mfap5_effect_on_permeability_and_motility_of_endothelial_cells_via_cytoskeleton_rearrangement	0.00372079	0.0430159	WP_MFAP5_EFFECT_ON_PERMEABILITY_AND_MOTILITY_OF_ENDOTHELIAL_CELLS_VIA_CYTOSKELETON_REARRANGEMENT
small_cell_lung_cancer	0.00392083	0.0442494	WP_SMALL_CELL_LUNG_CANCER

## Sheet: HepG2_12_volcano
SYMBOL	baseMean	log2FoldChange	lfcSE	pvalue	padj
CXCL8	6947.59	-5.98873	0.735864	7.657e-17	1.73987e-14
LCP1	798.2	-4.58089	0.537293	2.181e-18	9.0156e-16
MMP14	2591.15	-4.45628	0.748279	3.3012e-10	9.69598e-09
C5AR2	655.265	-4.45187	0.52028	1.53621e-18	7.39443e-16
AMPD3	203.41	-3.98787	0.495344	1.02962e-16	2.12808e-14
ITGB2	2159.94	-3.74464	0.594912	3.49897e-11	1.41657e-09
CCL5	447.954	-3.68844	0.439997	6.03206e-18	2.10387e-15
RGMA	139.42	-3.60229	0.47189	2.29632e-15	3.0511e-13
IGF2R	36452.3	-3.52722	0.467189	4.97879e-15	5.97508e-13
HBEGF	305.127	-3.45597	0.403092	1.16887e-18	6.21227e-16
MTRNR2L3	1008.03	-3.42673	0.650592	1.30476e-08	2.30783e-07
EMILIN2	118.971	-3.40794	0.443718	1.76613e-15	2.46398e-13
DOK3	132.889	-3.40158	0.486931	3.21514e-13	2.40834e-11
PLAUR	856.78	-3.36417	0.589753	1.23788e-09	2.90863e-08
BMP7	157.462	-3.28786	0.439717	7.99129e-15	9.00917e-13
CORO1A	644.781	-3.2573	0.492049	4.00678e-12	2.19214e-10
B3GALT1	205.445	-3.23615	0.405946	1.67155e-16	3.16207e-14
LPXN	158.394	-3.19738	0.406954	4.36755e-16	7.3858e-14
ID4	101.086	-3.15139	0.526435	2.23203e-10	7.09734e-09
PECAM1	222.232	-3.10799	0.564216	3.70378e-09	7.68362e-08
APBB1	208.502	-3.09461	0.460304	1.9297e-12	1.16418e-10
UPP1	255.645	-3.08525	0.409792	5.58612e-15	6.63263e-13
CTSS	189.953	-3.06884	0.522215	4.28028e-10	1.20173e-08
COLEC12	143.582	-3.05607	0.353182	4.88152e-19	3.63218e-16
AREG	933.39	-2.9957	0.474893	2.91067e-11	1.23053e-09
RPL9	5692	-2.98135	0.354039	4.05422e-18	1.50831e-15
PNPT1	1425.63	-2.91174	0.36361	9.44966e-17	1.98996e-14
CSTA	133.393	-2.91141	0.532009	4.46703e-09	9.04837e-08
RUNX3	159.137	-2.9071	0.537962	6.58086e-09	1.26418e-07
TRAF1	97.4475	-2.86608	0.455664	3.32065e-11	1.37266e-09
FLT4	87.8251	-2.85849	0.409963	3.38899e-13	2.45911e-11
S100P	5850.55	-2.85341	0.403731	1.6118e-13	1.31309e-11
ST14	159.81	-2.71244	0.46763	6.63707e-10	1.74971e-08
BEST1	100.787	-2.63916	0.394799	2.39832e-12	1.40883e-10
SERPINC1	5898.93	-2.6032	0.686902	1.28846e-05	9.15959e-05
NPAS1	175.283	-2.55455	0.353612	5.25375e-14	4.96925e-12
PTK2B	361.97	-2.55323	0.419816	1.19275e-10	4.12146e-09
NRGN	160.882	-2.54876	0.498052	2.97945e-08	4.64437e-07
ADPRM	158.521	-2.54814	0.354101	5.96365e-14	5.54669e-12
SMIM4	458.602	-2.52056	0.333221	3.77071e-15	4.72864e-13
SYP	161.01	-2.49052	0.416028	2.14106e-10	6.8471e-09
SLC4A8	64.1965	-2.46213	0.390759	2.61726e-11	1.11573e-09
NKX2-5	193.307	-2.45503	0.497435	7.59742e-08	1.06929e-06
VASH1	162.809	-2.45416	0.380645	1.15681e-11	5.58925e-10
ZNF354B	5769.45	-2.43082	0.794063	0.000167948	0.000838312
MRPL52	3029.74	-2.42672	0.290602	6.55377e-18	2.21656e-15
HBQ1	125.086	-2.42518	0.434924	2.39573e-09	5.2532e-08
NDUFC1	358.672	-2.41949	0.316681	2.16128e-15	2.9171e-13
TIMP1	2994.82	-2.36443	0.404325	4.82464e-10	1.32002e-08
DUSP5	556.827	-2.36275	0.402705	4.41443e-10	1.22866e-08
NPIPB5	285.622	-2.35861	0.673316	3.82166e-05	0.000235916
KCNMB3	192.36	-2.33916	0.425994	3.88849e-09	8.03693e-08
RASA4	162.824	-2.27735	0.411541	3.06678e-09	6.52045e-08
PAG1	62.9611	-2.27645	0.425219	7.91303e-09	1.49185e-07
PDLIM4	93.5953	-2.25124	0.477106	2.23033e-07	2.74451e-06
TGFB3	133.314	-2.23665	0.479281	2.89287e-07	3.42753e-06
MAP1LC3C	64.6548	-2.22985	0.422736	1.10981e-08	2.00756e-07
TNNT1	135.168	-2.20842	0.459736	1.4928e-07	1.9464e-06
CPLX1	129.653	-2.19973	0.29854	1.86293e-14	1.94319e-12
DNLZ	132.246	-2.19457	0.32826	2.39741e-12	1.40883e-10
DIPK1B	231.883	-2.18595	0.433485	4.46041e-08	6.67328e-07
CTU1	290.687	-2.17952	0.288558	4.48725e-15	5.56468e-13
C5orf63	338.972	-2.1621	0.336683	1.32388e-11	6.1566e-10
RPL32	15537.3	-2.16039	0.244975	1.04327e-19	1.12398e-16
HEY1	250.509	-2.15396	0.464355	3.28561e-07	3.83184e-06
RAC3	338.219	-2.13818	0.392226	4.94696e-09	9.79114e-08
IL11	304.704	-2.12588	0.442369	1.47739e-07	1.92856e-06
DNAJB5	148.003	-2.1181	0.41001	2.35757e-08	3.78601e-07
MPG	152.08	-2.11434	0.367062	8.56317e-10	2.17707e-08
KIF21B	185.73	-2.10715	0.44576	2.18173e-07	2.6992e-06
PLK3	456.138	-2.1069	0.319421	4.29988e-12	2.31554e-10
COX7A2	2711.5	-2.09788	0.242945	6.04372e-19	4.21587e-16
ARL10	62.3546	-2.0972	0.412932	3.48645e-08	5.38206e-07
KCNK6	88.6176	-2.09702	0.35383	2.5982e-10	7.96664e-09
RPL38	12252.5	-2.07701	0.232287	3.74813e-20	5.97613e-17
PFDN4	532.562	-2.05743	0.348133	3.3855e-10	9.91747e-09
FMNL3	274.966	-2.05693	0.452842	5.23784e-07	5.63737e-06
FMC1	400.912	-2.0556	0.279188	1.86081e-14	1.94319e-12
RPL35A	10489.8	-2.04739	0.250061	2.65071e-17	6.88014e-15
CAP1	10570.8	-2.04651	0.326537	3.45153e-11	1.40697e-09
COX7B	3197.62	-2.04151	0.307732	3.29608e-12	1.85796e-10
MAPK8IP2	425.689	-2.0377	0.588867	4.62406e-05	0.000276576
PPP1R15A	1593.02	-2.03034	0.304951	2.90983e-12	1.67405e-10
BOLA2B	1404.31	-2.01446	0.254545	2.59089e-16	4.66402e-14
ATF3	538.555	-2.0088	0.359495	2.31635e-09	5.10925e-08
RPL27	29469.6	-2.00012	0.229591	2.2766e-19	1.95455e-16
CIB2	73.2452	-1.99088	0.337467	3.80688e-10	1.08389e-08
LRRC7	51.2949	-1.98369	0.355742	2.04915e-09	4.59248e-08
RPL23A	16012.3	-1.98358	0.326803	1.28591e-10	4.38899e-09
RSL24D1	3777.55	-1.95396	0.231952	3.58693e-18	1.42978e-15
RPL36A	5938.45	-1.94242	0.247767	4.75685e-16	7.92406e-14
RPS29	7552.76	-1.93898	0.255547	3.04964e-15	3.91586e-13
ADCY1	111.899	-1.93775	0.475766	4.19911e-06	3.43624e-05
JOSD2	151.903	-1.92794	0.33499	8.85743e-10	2.2366e-08
ELOB	2786.07	-1.927	0.236631	4.15008e-17	1.00693e-14
ATP5MG	3321.97	-1.92174	0.308859	4.77471e-11	1.86984e-09
SQSTM1	6156.09	-1.92148	0.393958	1.06283e-07	1.43959e-06
ROMO1	3335.92	-1.91199	0.268489	1.02367e-13	8.78859e-12
TRAPPC2L	1401.5	-1.90358	0.280051	1.08309e-12	6.94731e-11
CRX	90.4642	-1.90151	0.350459	5.28653e-09	1.03696e-07
RPL14	8613.81	-1.88892	0.343008	3.6836e-09	7.66618e-08
PLEKHO1	389.786	-1.88425	0.293546	1.46365e-11	6.64509e-10
DCUN1D5	341.43	-1.883	0.331752	1.32819e-09	3.09392e-08
RPLP1	32464.5	-1.87964	0.241874	2.72963e-16	4.76022e-14
AP003108.2	49.5356	-1.87589	0.359811	1.90944e-08	3.1903e-07
COPS9	1074.87	-1.87396	0.269754	3.9562e-13	2.81824e-11
TSGA13	45.7534	-1.87152	0.349026	6.89815e-09	1.31833e-07
HERPUD1	2422.33	-1.86695	0.259851	7.21356e-14	6.38973e-12
RNASEH2C	301.878	-1.86036	0.431108	1.53246e-06	1.43595e-05
ATP5MD	2427.84	-1.8465	0.286161	1.14757e-11	5.56869e-10
RENBP	85.6979	-1.83073	0.457278	5.97337e-06	4.67195e-05
VSTM4	62.821	-1.8298	0.35855	3.03563e-08	4.72534e-07
DIRAS1	198.569	-1.8253	0.419083	1.29811e-06	1.24213e-05
HES4	500.403	-1.81899	0.322518	1.77063e-09	4.00853e-08
NAA10	1002.81	-1.80926	0.205319	1.38606e-19	1.28915e-16
RASA4B	94.0405	-1.80369	0.445562	4.83169e-06	3.888e-05
LAIR1	41.9873	-1.79973	0.377825	1.64864e-07	2.12232e-06
SLC37A2	457.422	-1.79776	0.3666	9.42652e-08	1.29788e-06
DLL3	42.1895	-1.79637	0.33657	9.59334e-09	1.75815e-07
TYMP	270.226	-1.79554	0.434222	3.43362e-06	2.90984e-05
TRAPPC5	1024.95	-1.79545	0.222688	8.31377e-17	1.81941e-14
PLEKHO2	448.077	-1.79495	0.294679	1.18168e-10	4.09586e-09
TNFAIP8L3	162.244	-1.79294	0.457879	8.49986e-06	6.33714e-05
EXOSC4	1140.55	-1.79137	0.252989	1.52168e-13	1.24878e-11
MTHFD2	3661.16	-1.789	0.259227	5.1092e-13	3.54185e-11
TIMM10	1001.96	-1.78607	0.207824	9.47002e-19	5.42521e-16
RPL18	17528.8	-1.7813	0.221204	7.66635e-17	1.73987e-14
TM4SF5	1636.98	-1.78101	0.595928	0.00023537	0.00111936
RPS20	18959.7	-1.78096	0.178562	2.21265e-24	2.46954e-20
VILL	59.8289	-1.78022	0.406501	1.16024e-06	1.12311e-05
C4orf48	236.048	-1.77792	0.38494	3.86569e-07	4.3346e-06
MRPL54	686.285	-1.77607	0.206802	9.72173e-19	5.42521e-16
ISG20	210.693	-1.77549	0.34268	2.2817e-08	3.6854e-07
SCAND1	2784.55	-1.77408	0.263417	1.76325e-12	1.0813e-10
TUBA8	40.8314	-1.77337	0.365016	1.06989e-07	1.44739e-06
VAMP5	396.614	-1.77299	0.355087	6.06637e-08	8.72509e-07
TMEM54	97.7769	-1.77205	0.375963	2.49845e-07	3.02771e-06
IL1RN	1433.23	-1.76954	0.641751	0.000465772	0.00201024
NME1-NME2	346.686	-1.76926	0.228239	1.005e-15	1.49558e-13
CMC1	314.522	-1.76392	0.26094	1.43945e-12	8.92539e-11
SNRPG	3460.15	-1.76178	0.218345	7.79444e-17	1.73987e-14
MEF2B	116.104	-1.76152	0.39767	9.50793e-07	9.41598e-06
GOLGA8B	392.689	-1.76018	0.641123	0.00048758	0.00209223
KBTBD12	72.5478	-1.75213	0.394368	8.06867e-07	8.17933e-06
RPL37A	30594.1	-1.75137	0.238428	7.60998e-15	8.66684e-13
MRPS18C	891.239	-1.75091	0.237856	1.96467e-14	2.03035e-12
EGFL7	148.044	-1.74766	0.455615	1.19963e-05	8.58826e-05
SAT1	7321.5	-1.74741	0.306665	1.26762e-09	2.97226e-08
MTRNR2L10	2012.23	-1.74548	0.588064	0.000252645	0.00119028
TNFSF14	134.764	-1.74375	0.519784	7.16448e-05	0.00040142
FBXO27	52.1232	-1.74336	0.311927	1.87201e-09	4.22091e-08
AQP7	115.925	-1.7406	0.42737	4.60697e-06	3.73138e-05
SELENOK	820.295	-1.72585	0.19263	3.53274e-20	5.97613e-17
RPL35	18292	-1.72549	0.214557	8.57819e-17	1.84118e-14
CD14	111.716	-1.72448	0.507798	6.26981e-05	0.000357941
VSIG1	46.1324	-1.72243	0.343062	4.40171e-08	6.61205e-07
NME3	322.061	-1.71739	0.391084	1.13379e-06	1.10037e-05
SPRY2	452.31	-1.71693	0.324091	1.23813e-08	2.21099e-07
RGS10	166.945	-1.71533	0.397647	1.60855e-06	1.49484e-05
MRPL41	1917.26	-1.71531	0.240785	1.08288e-13	9.15607e-12
RPL13	25844.7	-1.71258	0.244221	2.37234e-13	1.85159e-11
NDUFA13	3415.05	-1.70967	0.186445	5.4049e-21	1.5081e-17
TMTC1	223.875	-1.70398	0.600842	0.000380133	0.00169165
DDIT3	598.643	-1.70389	0.298232	1.17212e-09	2.78821e-08
COL6A1	755.515	-1.70373	0.435059	8.77126e-06	6.51337e-05
SMIM17	48.63	-1.70364	0.327325	1.79629e-08	3.03304e-07
OAZ1	1880.43	-1.70266	0.265011	1.3954e-11	6.43557e-10
C21orf62	92.7022	-1.70066	0.369975	4.06903e-07	4.52335e-06
GDF15	9668.13	-1.69696	0.387656	1.19085e-06	1.15174e-05
SCUBE1	56.6272	-1.6963	0.448095	1.3593e-05	9.58985e-05
RPL34	10683.9	-1.69176	0.21071	1.05087e-16	2.13251e-14
RPL10	10291.9	-1.68898	0.207623	4.09801e-17	1.00693e-14
RPS14	25327.2	-1.68871	0.207221	2.88149e-17	7.30915e-15
FHIT	91.4792	-1.68024	0.37717	8.18112e-07	8.2633e-06
MTRNR2L1	45857.7	-1.67854	0.558279	0.000193797	0.000948254
SCO2	710.064	-1.6743	0.21751	1.56783e-15	2.21501e-13
GALNT16	54.8653	-1.67221	0.380607	1.08039e-06	1.05588e-05
PLAU	165.66	-1.67062	0.52183	0.00012439	0.000647833
EXOSC5	815.034	-1.66861	0.202086	1.68955e-17	4.88525e-15
CYBA	6199.39	-1.66627	0.261277	1.92578e-11	8.52923e-10
NDUFA11	3358.18	-1.66576	0.195232	1.59006e-18	7.39443e-16
SSR4	3014.21	-1.66439	0.193193	8.02669e-19	4.97699e-16
CARD19	249.55	-1.65356	0.216951	2.88776e-15	3.7918e-13
FZD9	75.818	-1.65349	0.29777	2.98928e-09	6.40371e-08
RIMS3	438.17	-1.64998	0.355659	3.66503e-07	4.17828e-06
RPL28	15559.6	-1.64568	0.205881	1.46378e-16	2.86617e-14
ASNS	2710.08	-1.64289	0.285854	9.9053e-10	2.45129e-08
POLE4	1151.47	-1.64158	0.239437	8.03358e-13	5.24386e-11
PCDH11Y	59.0751	-1.63578	0.343927	1.88257e-07	2.37231e-06
UBE2S	2503.6	-1.63508	0.351093	3.38884e-07	3.91628e-06
RABAC1	917.124	-1.63433	0.235134	4.15835e-13	2.93743e-11
KRT10	723.954	-1.6327	0.239786	1.1071e-12	7.0608e-11
ELOC	1563.37	-1.62845	0.220508	1.67263e-14	1.79502e-12
RPL23	28218.4	-1.62686	0.199078	1.70706e-17	4.88525e-15
NPIPA1	395.848	-1.62562	0.348792	3.33753e-07	3.87619e-06
PNMA2	49.3846	-1.62258	0.405577	5.83734e-06	4.57518e-05
RPL8	35361.2	-1.61909	0.21276	8.23356e-16	1.29429e-13
SLC51B	238.024	-1.61869	0.458513	3.99928e-05	0.000245253
RPS15A	31728	-1.61468	0.20514	2.00703e-16	3.73341e-14
ZNF593	1142.04	-1.61259	0.220251	2.66081e-14	2.67544e-12
RPS21	13936.1	-1.60797	0.226122	1.19106e-13	9.99506e-12
RADX	112.423	-1.60708	0.47502	6.85358e-05	0.000386864
RPL36	8668.46	-1.60647	0.181319	9.52602e-20	1.12398e-16
ESAM	298.149	-1.60404	0.434329	2.19862e-05	0.000147204
TRAPPC6A	228.611	-1.60242	0.266214	1.96715e-10	6.38236e-09
TPGS1	263.662	-1.60075	0.301513	1.22103e-08	2.19099e-07
SMN1	98.6898	-1.59985	0.2839	1.95173e-09	4.39178e-08
LGALS1	3480.29	-1.59811	0.37894	2.55332e-06	2.24214e-05
ABCB11	63.443	-1.59737	0.37281	1.72945e-06	1.58999e-05
MTLN	285.174	-1.59674	0.27476	6.88452e-10	1.80371e-08
NCF2	114.324	-1.59487	0.546404	0.000314847	0.0014337
MRPL21	950.297	-1.58488	0.173787	8.82899e-21	1.97081e-17
ATP6V0B	2998.23	-1.57603	0.187294	4.6817e-18	1.68556e-15
PCDHGA6	37.4689	-1.57596	0.335376	2.5773e-07	3.09637e-06
ZNF585A	151.871	-1.57265	0.250234	3.35868e-11	1.37817e-09
MTRNR2L8	111032	-1.57183	0.502545	0.000137784	0.000706892
RPL30	15240.5	-1.56929	0.183214	1.24751e-18	6.32883e-16
RPS3A	39069.2	-1.56518	0.16754	6.15058e-22	3.43233e-18
RPS11	26938.3	-1.56488	0.201931	8.67065e-16	1.32799e-13
RPL31	14353.5	-1.56449	0.20052	3.43385e-16	5.89618e-14
RPS16	23720.8	-1.56432	0.183287	1.67072e-18	7.45874e-16
H4C11	243.785	-1.56345	0.547022	0.00038053	0.00169274
MT1X	585.408	-1.56344	0.372642	2.84104e-06	2.46186e-05
KCTD17	207.425	-1.56229	0.271888	1.05598e-09	2.57895e-08
DNAJC19	505.159	-1.56222	0.222541	2.49871e-13	1.92332e-11
SERTAD1	300.105	-1.56083	0.240669	1.04088e-11	5.16321e-10
NDUFB2	1525.52	-1.55927	0.247964	3.67741e-11	1.48172e-09
PDE6A	129.628	-1.55714	0.364112	1.91682e-06	1.74357e-05
DGCR6L	808.601	-1.55296	0.266728	6.64706e-10	1.74971e-08
CSF1	701.563	-1.55244	0.373783	3.45502e-06	2.92354e-05
LMBRD1	199.404	-1.55156	0.397455	9.80698e-06	7.17743e-05
RPS10	26922.5	-1.54885	0.17198	3.04719e-21	1.13366e-17
RPS15	17744.4	-1.54811	0.256857	1.9128e-10	6.23258e-09
SMIM26	1407.95	-1.54803	0.220977	2.7563e-13	2.09272e-11
APOC1	5352.35	-1.53907	0.479862	0.000127846	0.000661823
EDF1	5111.93	-1.53782	0.197581	7.28391e-16	1.16137e-13
PEA15	1808.79	-1.53775	0.285394	7.9008e-09	1.49185e-07
BRSK2	128.481	-1.5366	0.498049	0.000193738	0.000948254
KCNJ11	65.0162	-1.53632	0.295355	2.20837e-08	3.58771e-07
RPL21	14334.4	-1.53632	0.184837	1.122e-17	3.57791e-15
ATF5	914.139	-1.53591	0.256008	2.26024e-10	7.15279e-09
CORO2B	92.2703	-1.53569	0.544367	0.000434843	0.00189878
RRAD	71.8536	-1.5325	0.453617	7.25974e-05	0.00040513
KCNJ14	43.8631	-1.53097	0.341127	7.52957e-07	7.68167e-06
RPS19	26604.9	-1.53088	0.180369	2.08648e-18	8.95663e-16
SLC52A2	621.019	-1.53037	0.273172	2.40979e-09	5.26389e-08
H2AC19	1165.25	-1.52531	0.619115	0.00113877	0.00424794
SQOR	900.654	-1.52327	0.328251	3.8358e-07	4.32876e-06
PDGFA	260.036	-1.51922	0.361112	2.81123e-06	2.43983e-05
TCF23	61.7916	-1.51763	0.38811	9.32475e-06	6.89229e-05
SLC31A2	187.821	-1.51651	0.318767	2.18384e-07	2.6992e-06
UQCC2	816.918	-1.51295	0.285469	1.29681e-08	2.29741e-07
FAU	7704.91	-1.51237	0.19346	6.08179e-16	9.98219e-14
SLAIN1	92.312	-1.50833	0.435948	5.43578e-05	0.000316808
HAP1	72.0237	-1.50517	0.303157	6.86183e-08	9.70658e-07
MRPL22	1009.31	-1.50096	0.193835	1.15608e-15	1.69776e-13
TRIM72	47.9257	-1.50028	0.356292	2.35683e-06	2.09766e-05
EIF3CL	292.591	-1.50027	0.407696	2.40786e-05	0.00015909
C12orf45	1026.88	-1.49958	0.263826	1.45956e-09	3.3797e-08
TOMM7	1459.08	-1.49392	0.250686	2.96418e-10	8.82219e-09
STUB1	2010.76	-1.49173	0.258788	9.51644e-10	2.36029e-08
SARM1	75.1156	-1.49164	0.381856	1.01737e-05	7.40699e-05
REX1BD	261.286	-1.49044	0.327261	5.89154e-07	6.22095e-06
MIF	13224.5	-1.48869	0.293771	4.629e-08	6.90699e-07
ECI1	1379.48	-1.48844	0.210288	1.79166e-13	1.43862e-11
CCDC167	583.617	-1.48473	0.205814	6.64898e-14	6.133e-12
ZNF581	732.028	-1.48371	0.225533	5.75187e-12	3.02814e-10
CCDC85B	1425.83	-1.4821	0.268954	4.13695e-09	8.47201e-08
CTSL	2408.82	-1.4814	0.32354	5.23514e-07	5.63737e-06
CAMK1	822.889	-1.48037	0.248321	2.9173e-10	8.75268e-09
ERVK3-1	738.862	-1.47879	0.203044	3.98509e-14	3.88015e-12
ARG2	916.334	-1.47835	0.270635	5.46387e-09	1.06799e-07
ZNF438	53.0505	-1.47784	0.419268	4.32965e-05	0.000262057
FAM89B	325.517	-1.47325	0.249449	4.08325e-10	1.15375e-08
DMKN	378.996	-1.47162	0.342038	1.86615e-06	1.70165e-05
ZNHIT2	290.711	-1.47162	0.297403	8.62292e-08	1.19851e-06
CD180	110.243	-1.47143	0.390774	1.68456e-05	0.00011563
SH3BGRL3	1261.11	-1.4693	0.287715	3.79942e-08	5.78747e-07
RPS12	24389.8	-1.46857	0.195237	6.25407e-15	7.27101e-13
FAM207A	1065.51	-1.46828	0.220377	3.16969e-12	1.8142e-10
BTG2	893.421	-1.46753	0.339889	1.7585e-06	1.61536e-05
PSMA6	9422.5	-1.46668	0.215573	1.1535e-12	7.27355e-11
NDUFB9	3896.4	-1.46649	0.173797	4.01682e-18	1.50831e-15
AP1S2	456.596	-1.46471	0.313625	3.4263e-07	3.94728e-06
TMEM160	562.206	-1.4616	0.307421	2.28219e-07	2.78681e-06
BMP8B	137.002	-1.46078	0.423914	5.91113e-05	0.000340073
ZNF703	1422.65	-1.45597	0.324859	8.23556e-07	8.30326e-06
ZBTB8B	92.5739	-1.45594	0.350951	3.4097e-06	2.89177e-05
C1orf122	1160.31	-1.45584	0.199841	3.99801e-14	3.88015e-12
TSSC4	881.125	-1.45302	0.248713	6.17174e-10	1.64791e-08
CCDC58	735.824	-1.45212	0.222041	7.48165e-12	3.78463e-10
ZNRD2	562.633	-1.44983	0.207862	3.79841e-13	2.7351e-11
SHLD1	160.351	-1.44915	0.250937	8.28541e-10	2.1161e-08
DNAJC12	425.803	-1.4441	0.364866	8.31775e-06	6.22214e-05
CTXN1	183.681	-1.44404	0.547177	0.000763555	0.00303491
RPS7	31950.3	-1.44358	0.205139	2.42454e-13	1.87919e-11
RPL18A	27669.2	-1.44326	0.208261	3.24275e-13	2.41282e-11
UBE2M	1574.93	-1.44325	0.244701	4.29148e-10	1.20173e-08
EIF1	6333.68	-1.44269	0.242128	2.9826e-10	8.85341e-09
CHCHD10	759.642	-1.44101	0.346412	3.55814e-06	2.9949e-05
CARMIL2	147.748	-1.43894	0.344718	3.38794e-06	2.87875e-05
RPL24	11121.5	-1.43739	0.298683	1.72432e-07	2.20196e-06
SLC30A3	83.5581	-1.43735	0.413982	5.45636e-05	0.000317676
RPS6	42490.1	-1.43646	0.162055	9.78622e-20	1.12398e-16
LRP12	153.568	-1.43597	0.471274	0.000229832	0.00109805
MED16	845.525	-1.43549	0.259337	3.6885e-09	7.66618e-08
IFI6	251.723	-1.43512	0.314118	5.67033e-07	6.03304e-06
RPS5	22264.9	-1.43418	0.203127	1.90641e-13	1.51982e-11
MCRIP2	604.51	-1.43274	0.256695	2.88455e-09	6.21516e-08
CLEC2D	85.7558	-1.43171	0.364387	8.88711e-06	6.59502e-05
LAGE3	500.272	-1.43159	0.333874	2.05564e-06	1.85174e-05
ASPHD1	660.549	-1.42966	0.326788	1.39491e-06	1.32498e-05
IKZF3	71.4755	-1.42953	0.372747	1.28811e-05	9.15959e-05
RPL39	10717.3	-1.42897	0.212232	2.04453e-12	1.22027e-10
CNIH4	649.241	-1.42797	0.251029	1.53838e-09	3.51841e-08
DENND3	178.938	-1.42389	0.457708	0.000190321	0.000933703
NPM3	1316.79	-1.42362	0.188168	4.93265e-15	5.97508e-13
L1TD1	44.7123	-1.42354	0.388092	2.46832e-05	0.000162434
METTL26	809.568	-1.4224	0.216746	6.5452e-12	3.39772e-10
PRR22	57.443	-1.42015	0.246656	1.08205e-09	2.61968e-08
TBKBP1	425.749	-1.41922	0.289216	1.0971e-07	1.47745e-06
SRP19	819.158	-1.41669	0.230462	9.50493e-11	3.42208e-09
ATP5ME	1039.61	-1.41627	0.298507	2.43185e-07	2.95663e-06
FBXO48	101.307	-1.41443	0.267034	1.28287e-08	2.27996e-07
ASPDH	47.9601	-1.41284	0.490975	0.000394099	0.0017426
CDKN1A	4750.14	-1.41283	0.324918	1.57948e-06	1.4715e-05
SERF2	9182.34	-1.41262	0.262782	8.9327e-09	1.65887e-07
DCUN1D2	251.283	-1.41152	0.264307	1.07299e-08	1.94411e-07
C19orf25	828.658	-1.41029	0.183896	2.11284e-15	2.91128e-13
TIMM8B	932.083	-1.40898	0.269169	1.94273e-08	3.23142e-07
NRTN	122.761	-1.40896	0.316203	9.82846e-07	9.69041e-06
CIAO2B	1541.01	-1.407	0.15896	1.10777e-19	1.12398e-16
S1PR2	110.556	-1.40654	0.23531	2.74892e-10	8.33714e-09
GAREM2	64.904	-1.40578	0.359423	1.05229e-05	7.61152e-05
TMEM208	780.936	-1.40541	0.18774	9.01419e-15	1.00607e-12
FDX2	360.519	-1.40531	0.208045	1.80856e-12	1.10303e-10
NDUFA1	1485.52	-1.40495	0.217632	1.33691e-11	6.19141e-10
DPM3	421.103	-1.40481	0.285037	9.86593e-08	1.35109e-06
FAM174C	747.136	-1.40425	0.241979	7.74306e-10	2.00977e-08
EIF6	7500.67	-1.40341	0.176803	2.23153e-16	4.08298e-14
MAP1S	959.383	-1.40247	0.292098	1.86286e-07	2.35463e-06
RPL17	18734.3	-1.40099	0.187893	1.13487e-14	1.25409e-12
EIF4EBP1	2761.45	-1.39868	0.224121	5.3795e-11	2.08474e-09
EEF1E1	1598.05	-1.39752	0.240641	7.79139e-10	2.01296e-08
NME1	7022.8	-1.39386	0.198796	2.90381e-13	2.18983e-11
NDUFB1	553.429	-1.39353	0.231534	2.18646e-10	6.9723e-09
MAPK8IP1	313.09	-1.39212	0.353217	9.16204e-06	6.78101e-05
USE1	306.624	-1.39182	0.210066	4.47476e-12	2.38961e-10
CHCHD5	489.894	-1.39176	0.201205	5.91894e-13	4.02812e-11
IMMP1L	112.351	-1.39064	0.263244	1.43065e-08	2.48715e-07
ZNF296	131.089	-1.39032	0.261153	1.27047e-08	2.26153e-07
ZFAND2A	1250.92	-1.38989	0.212304	7.39066e-12	3.76654e-10
STX1A	124.026	-1.3885	0.265347	2.06594e-08	3.39587e-07
MAPK12	472.881	-1.38702	0.222896	6.25664e-11	2.37518e-09
RRP9	1221.52	-1.38698	0.17476	2.71403e-16	4.76022e-14
RPS24	22605.8	-1.38692	0.224839	6.0749e-11	2.31406e-09
SMOX	1689.36	-1.38523	0.237681	6.77338e-10	1.77877e-08
TRIB3	5387.97	-1.38219	0.251326	4.70027e-09	9.40138e-08
RHOC	3131.77	-1.37994	0.22345	8.23999e-11	3.0352e-09
RPL15	20616.9	-1.37976	0.159532	6.73479e-19	4.42159e-16
LARP6	205.157	-1.37916	0.368313	2.00962e-05	0.000135689
GNB1L	251.995	-1.3768	0.263352	2.1216e-08	3.46693e-07
TGFB1	2445.06	-1.37548	0.268642	3.75221e-08	5.73676e-07
NDUFS8	1794.17	-1.3752	0.212224	1.14252e-11	5.56839e-10
TIMM50	1227.34	-1.37456	0.215244	2.11106e-11	9.23984e-10
EPHA10	77.0422	-1.37231	0.344387	6.97121e-06	5.36221e-05
SELENOM	260.91	-1.37146	0.414583	0.000100957	0.000540839
ANTKMT	312.312	-1.37116	0.268531	4.0201e-08	6.07973e-07
SCARF2	564.414	-1.37109	0.325861	3.06115e-06	2.62609e-05
SH2B3	881.216	-1.37099	0.310876	1.22429e-06	1.18203e-05
CDK10	125.653	-1.37026	0.378343	2.91756e-05	0.000187899
IGFBP3	1842.38	-1.37001	0.875183	0.00748511	0.0207814
ABTB1	161.237	-1.36825	0.349445	1.04636e-05	7.58337e-05
NDUFS7	1318.09	-1.3667	0.420492	0.0001232	0.00064224
NDUFB7	1846.32	-1.36492	0.237301	1.10021e-09	2.65215e-08
LMF1	114.237	-1.36489	0.276507	9.89907e-08	1.35262e-06
HRAS	537.527	-1.36351	0.253554	9.46349e-09	1.74007e-07
CDRT4	198.024	-1.36315	0.481187	0.00046562	0.00201024
RRP8	323.664	-1.36312	0.189007	6.74391e-14	6.16957e-12
MRPL2	1180.37	-1.3618	0.19	1.01042e-13	8.74205e-12
CCDC124	1737.59	-1.35949	0.316932	2.11413e-06	1.89524e-05
POLD4	273.236	-1.359	0.218216	6.05382e-11	2.31393e-09
MZT2B	4075.79	-1.35485	0.263777	3.37924e-08	5.22378e-07
FJX1	132.984	-1.35413	0.432205	0.000185355	0.000913758
COX6C	458.432	-1.3532	0.282309	2.03048e-07	2.53209e-06
HAPLN4	108.897	-1.35191	0.364267	2.24485e-05	0.00014989
CKM	62.1183	-1.35108	0.409697	0.000108757	0.000576368
LAMTOR4	904.779	-1.35083	0.253891	1.29364e-08	2.29543e-07
NPIPA5	64.6979	-1.34948	0.353344	1.5361e-05	0.000106685
MZT2A	2658.22	-1.34847	0.262688	3.5567e-08	5.46781e-07
RPS27A	24459.9	-1.34834	0.233794	1.02664e-09	2.52386e-08
COPE	3723.7	-1.34715	0.178464	5.7865e-15	6.79822e-13
SLC27A5	272.386	-1.3467	0.207351	1.07701e-11	5.31882e-10
ALKBH7	771.508	-1.34669	0.209195	1.59043e-11	7.15757e-10
MARS1	5458.77	-1.34102	0.298479	8.20258e-07	8.27749e-06
RPL7	23847.6	-1.3405	0.180017	3.40528e-15	4.3189e-13
AQP3	565.934	-1.33983	0.460356	0.000375906	0.0016759
MICOS13	768.53	-1.33819	0.253949	1.68681e-08	2.87577e-07
APRT	2759.8	-1.33801	0.190012	2.52063e-13	1.9269e-11
BOLA2	413.271	-1.3377	0.30431	1.35111e-06	1.28887e-05
UBL5	1904.17	-1.33605	0.212055	3.85599e-11	1.54808e-09
GPX1	5552.97	-1.33551	0.247628	8.80873e-09	1.63857e-07
MRPS11	378.647	-1.33407	0.232415	1.20299e-09	2.83859e-08
MIOX	70.5452	-1.33243	0.342327	1.17444e-05	8.43541e-05
NTHL1	818.144	-1.32819	0.23875	3.31769e-09	7.01302e-08
GOLT1A	369.626	-1.3239	0.428687	0.000216875	0.00104514
MADCAM1	47.0214	-1.32144	0.420956	0.000181167	0.000894693
MTRNR2L6	19246.4	-1.32033	0.539352	0.00132157	0.00484562
NOP53	3497.63	-1.31854	0.239491	4.69447e-09	9.40138e-08
RNASET2	2158.03	-1.31774	0.351261	2.06859e-05	0.000138914
LSM6	198.141	-1.31765	0.227572	9.2355e-10	2.30598e-08
RPS19BP1	1152.58	-1.31686	0.209061	3.98324e-11	1.57649e-09
NAT8L	733.607	-1.31567	0.311616	2.93878e-06	2.53743e-05
RPL41	30618.5	-1.31562	0.303162	1.35454e-06	1.29103e-05
DUS3L	783.38	-1.31493	0.225018	6.45457e-10	1.71115e-08
AP2S1	1867.25	-1.31246	0.219009	2.54574e-10	7.82728e-09
PAXX	267.416	-1.31241	0.238013	4.63704e-09	9.32504e-08
TFF3	82.5573	-1.31053	0.50718	0.000972796	0.00371066
PLEKHF1	130.375	-1.31048	0.243873	1.01196e-08	1.8425e-07
SDF2L1	1075.7	-1.31026	0.212899	1.00957e-10	3.61148e-09
MTHFD2L	44.9441	-1.30946	0.301232	1.67439e-06	1.54573e-05
CLK1	489.406	-1.30914	0.241797	7.94711e-09	1.49575e-07
POLR2F	1396.59	-1.30768	0.209084	5.36346e-11	2.08474e-09
BRI3	1075	-1.30693	0.235245	3.61452e-09	7.58302e-08
ZNF771	358.755	-1.30629	0.221113	4.51809e-10	1.24822e-08
TIMM9	634.272	-1.30619	0.191846	1.33059e-12	8.29647e-11
IL32	4939.29	-1.30297	0.395137	0.000109247	0.000578146
GADD45GIP1	2531.32	-1.30213	0.22014	4.29611e-10	1.20173e-08
PPP1R35	329.683	-1.30194	0.197481	5.96553e-12	3.12588e-10
TEN1	406.631	-1.30082	0.205494	3.22624e-11	1.33859e-09
EIF1B	1245.7	-1.30054	0.19257	1.95205e-12	1.17133e-10
HSPBP1	1365.47	-1.29877	0.204815	3.0867e-11	1.28547e-09
UQCRQ	2269.99	-1.2984	0.21474	1.90172e-10	6.23258e-09
DEAF1	926.5	-1.29825	0.269209	1.81295e-07	2.29936e-06
RPS2	57987.8	-1.29812	0.200871	1.1728e-11	5.61786e-10
NOSIP	1178.32	-1.29758	0.237621	6.2406e-09	1.21133e-07
ERO1B	158.485	-1.29754	0.289451	9.35299e-07	9.279e-06
LSM7	1533.56	-1.29662	0.243829	1.36138e-08	2.39281e-07
LIMD2	323.652	-1.29604	0.310102	3.62472e-06	3.0372e-05
CCDC122	44.6301	-1.29489	0.280086	4.37032e-07	4.81987e-06
PHPT1	2257.1	-1.29476	0.216165	2.63715e-10	8.0639e-09
POLR2J2	60.4657	-1.29446	0.423601	0.000178002	0.000881401
SIRT6	406.479	-1.29383	0.213355	1.81068e-10	6.01459e-09
HAX1	1920.43	-1.29323	0.193117	2.90449e-12	1.67405e-10
MORN3	82.0019	-1.29288	0.318613	5.80948e-06	4.55654e-05
POLR2I	369.837	-1.29256	0.449861	0.000436201	0.00190397
RPL29	24580.9	-1.29036	0.171023	3.05242e-15	3.91586e-13
UMPS	1421.56	-1.28963	0.549613	0.00174343	0.00610747
NTMT1	1321.05	-1.28595	0.181869	2.13278e-13	1.68822e-11
SPSB1	609.121	-1.28519	0.282705	6.98003e-07	7.23006e-06
SUPT4H1	2163.3	-1.283	0.146768	2.59498e-19	2.06876e-16
ACSL5	3259.93	-1.28292	0.337221	1.70211e-05	0.000116691
TIMM13	2141.91	-1.27908	0.207295	8.46832e-11	3.09885e-09
TXNDC17	594.847	-1.27613	0.260462	1.23442e-07	1.64801e-06
YRDC	804.098	-1.27551	0.166042	2.16933e-15	2.9171e-13
HECA	123.821	-1.27542	0.424684	0.000298832	0.0013748
ATP5MPL	1581.13	-1.27529	0.164659	1.34616e-15	1.95124e-13
VGF	259.75	-1.27455	0.585045	0.00274003	0.00894718
ST20	62.5152	-1.27432	0.300659	2.80461e-06	2.43604e-05
LSM10	772.6	-1.27427	0.157368	7.11246e-17	1.68898e-14
AL034430.1	330.284	-1.27377	0.455815	0.000557917	0.00233466
UQCC3	591.021	-1.27347	0.221423	1.19613e-09	2.82838e-08
SELENOW	537.483	-1.27318	0.212933	3.06352e-10	9.06949e-09
NAGS	169.696	-1.27303	0.476751	0.000799611	0.00315428
MT1E	1203.7	-1.2726	0.434015	0.000369731	0.00165261
GBP4	51.2104	-1.27033	0.331255	1.37647e-05	9.68653e-05
MRPL27	1611.76	-1.26959	0.181201	3.37943e-13	2.45911e-11
TRMT112	3221.44	-1.26899	0.154038	2.49971e-17	6.64269e-15
MANF	2103.29	-1.26854	0.201849	4.54454e-11	1.79228e-09
NOP16	1339.6	-1.26842	0.204533	7.62287e-11	2.855e-09
CNR2	42.838	-1.26821	0.349262	2.90035e-05	0.000186898
QTRT1	722.439	-1.26656	0.209111	1.90479e-10	6.23258e-09
ZNF665	100.325	-1.2665	0.348293	3.17491e-05	0.000201451
SPATA2L	649.214	-1.26567	0.234539	9.1995e-09	1.70275e-07
LPAR2	38.701	-1.26459	0.384288	0.000117383	0.000614499
COMMD6	472.052	-1.26343	0.21066	2.70463e-10	8.24763e-09
MAFF	647.043	-1.26317	0.280089	8.41016e-07	8.4668e-06
RHBDD3	325.88	-1.26242	0.215166	6.12693e-10	1.63987e-08
ENDOG	637.707	-1.26232	0.220953	1.51544e-09	3.48739e-08
NDUFA2	1169.3	-1.26106	0.19085	5.4668e-12	2.90548e-10
BCAP31	4365.61	-1.26041	0.21159	3.2467e-10	9.56106e-09
PLIN5	65.4912	-1.26037	0.44136	0.000474457	0.00204062
AIP	1308.8	-1.25908	0.152787	2.4715e-17	6.64269e-15
SCNM1	295.948	-1.25695	0.203406	8.89375e-11	3.24178e-09
RANGRF	578.046	-1.25416	0.194669	1.64515e-11	7.3741e-10
ZNF793	103.551	-1.25359	0.329388	1.63117e-05	0.000112519
GOT1	3644.43	-1.25058	0.230184	7.18319e-09	1.36812e-07
ECSIT	997.61	-1.24957	0.190195	6.84768e-12	3.52198e-10
ARL4D	659.116	-1.24769	0.328477	1.82249e-05	0.000124029
SLC52A1	30.13	-1.2476	0.363943	6.69916e-05	0.000378963
GPSM1	234.569	-1.24748	0.327213	1.74712e-05	0.000119263
SSNA1	623.552	-1.24718	0.250098	8.28798e-08	1.15772e-06
ETHE1	490.901	-1.2469	0.201139	7.95515e-11	2.94975e-09
RFXANK	575.118	-1.24554	0.205935	2.06641e-10	6.64644e-09
RRAGD	51.7676	-1.24309	0.390644	0.000173704	0.00086374
BIRC7	104.314	-1.24296	0.509773	0.00151569	0.00546227
MORN4	192.439	-1.24095	0.254513	1.30892e-07	1.73091e-06
TMEM161A	501.954	-1.24023	0.261925	2.95148e-07	3.48219e-06
C8orf76	288.175	-1.2398	0.14921	1.37705e-17	4.15385e-15
UBALD2	1046.04	-1.23837	0.249967	9.67042e-08	1.32921e-06
ERCC1	1024.43	-1.23757	0.150161	2.45809e-17	6.64269e-15
MRPL12	4220.56	-1.2362	0.209839	4.93777e-10	1.34416e-08
SLC39A3	934.616	-1.23609	0.206275	2.92587e-10	8.75485e-09
TRIM28	6337.9	-1.2344	0.294671	3.60495e-06	3.02915e-05
NFKBIE	424.206	-1.23406	0.242605	4.88946e-08	7.24719e-07
RPS8	31017.5	-1.23381	0.168381	2.81959e-14	2.80978e-12
TEX264	844.941	-1.23332	0.198771	7.80109e-11	2.91197e-09
KRTCAP2	772.356	-1.23331	0.228776	9.41392e-09	1.73787e-07
AZIN2	35.7734	-1.23215	0.349082	4.85894e-05	0.000287087
CCDC157	47.1339	-1.2317	0.218623	2.26101e-09	5.02692e-08
ISL2	160.679	-1.2315	0.262943	3.85179e-07	4.3346e-06
DRAP1	1520.18	-1.23132	0.226675	7.74072e-09	1.46929e-07
PLXDC2	123.502	-1.23126	0.396019	0.000216302	0.00104328
BBC3	520.111	-1.23101	0.271516	7.79101e-07	7.92666e-06
SNRPD2	3560.98	-1.23084	0.187547	7.49398e-12	3.78463e-10
PUS1	845.537	-1.23048	0.220914	3.58149e-09	7.52787e-08
SMIM29	214.622	-1.22951	0.222662	4.74658e-09	9.47702e-08
CTH	439.456	-1.22946	0.294143	3.83764e-06	3.18024e-05
FARSA	3575.5	-1.22882	0.262078	3.71375e-07	4.22089e-06
EVA1B	87.8108	-1.22731	0.240738	4.75437e-08	7.06572e-07
MRPL14	2230.12	-1.22537	0.169473	6.94812e-14	6.2695e-12
NSUN5	966.047	-1.22536	0.191152	2.07369e-11	9.14803e-10
THAP3	319.28	-1.22535	0.168274	4.95302e-14	4.72485e-12
ATP5MC3	5330.53	-1.22535	0.171683	1.27548e-13	1.06236e-11
GRK6	1428.38	-1.22531	0.215458	1.80356e-09	4.0748e-08
MTRNR2L12	400427	-1.2244	0.460176	0.000606599	0.00250657
NFYC	1444.42	-1.22428	0.276425	1.26158e-06	1.21279e-05
OR7A17	56.4195	-1.22418	0.329631	2.39521e-05	0.000158746
EIF3G	3742.02	-1.22413	0.183513	3.66314e-12	2.04422e-10
RP9	321.46	-1.2241	0.203368	2.38289e-10	7.46143e-09
NDUFB6	735.839	-1.2221	0.258663	3.05739e-07	3.58818e-06
RRP7A	2126.53	-1.22033	0.235963	3.22754e-08	5.01009e-07
ATG2A	933.4	-1.22028	0.246235	9.75514e-08	1.3392e-06
TXN	5136.88	-1.22026	0.190466	1.90092e-11	8.45267e-10
GFER	1061.18	-1.21957	0.181356	2.47306e-12	1.44512e-10
PPP1R14B	2802.42	-1.21383	0.232205	2.40568e-08	3.8522e-07
PRR7	333.252	-1.21313	0.22405	8.60611e-09	1.60623e-07
MYCL	93.7599	-1.21201	0.324278	2.45652e-05	0.000161849
PFDN2	1407.59	-1.21194	0.199264	1.70672e-10	5.70321e-09
LCN15	641.497	-1.21095	0.640067	0.00520876	0.0153269
MRPS18A	1511.79	-1.20961	0.154131	6.34611e-16	1.02651e-13
C9orf16	616.289	-1.2094	0.238044	5.28625e-08	7.74277e-07
RPL22L1	380.613	-1.20868	0.647471	0.00541813	0.0158358
FST	2401.1	-1.20867	0.573201	0.00345968	0.010877
IGSF23	45.1805	-1.20798	0.43829	0.000660082	0.00268875
SRA1	305.701	-1.20731	0.374783	0.000156356	0.000786431
HINT1	5378.6	-1.20706	0.282387	2.56959e-06	2.25466e-05
ANAPC11	1702.05	-1.20656	0.191877	4.67683e-11	1.83796e-09
SLFN14	36.2178	-1.20649	0.37166	0.000128219	0.000662829
SF3B5	3007.25	-1.20547	0.180213	3.28417e-12	1.85796e-10
UFSP1	58.4735	-1.20533	0.304757	9.79401e-06	7.17263e-05
PQBP1	1215.05	-1.20496	0.19627	1.21416e-10	4.1714e-09
CCNDBP1	35.7914	-1.2047	0.352392	6.77777e-05	0.000382827
YIF1B	991.527	-1.20341	0.198474	1.80673e-10	6.01459e-09
RPL26	19989.8	-1.20319	0.220926	6.51355e-09	1.25341e-07
P2RY11	172.846	-1.20296	0.286769	3.66221e-06	3.05943e-05
ADM2	414.583	-1.2025	0.328272	3.23309e-05	0.000204909
EIF3M	1745.03	-1.2023	0.194612	9.07807e-11	3.27898e-09
YIF1A	2023.39	-1.20191	0.183451	8.32729e-12	4.18653e-10
RPL27A	20164.6	-1.20095	0.144102	1.16899e-17	3.62419e-15
AAMDC	236.54	-1.20037	0.194758	1.01952e-10	3.63541e-09
SPHK1	3742.82	-1.19916	0.262949	6.99835e-07	7.23897e-06
MFSD3	677.343	-1.19908	0.272624	1.49146e-06	1.40474e-05
ISOC2	1599.34	-1.19856	0.175568	1.28806e-12	8.07643e-11
SNU13	3830.13	-1.19814	0.162687	2.62543e-14	2.66386e-12
PDRG1	876.997	-1.19723	0.158666	6.63882e-15	7.63874e-13
MRPL28	2066.12	-1.19574	0.206272	8.94941e-10	2.25473e-08
NDUFAF2	632.843	-1.19522	0.181735	6.97487e-12	3.57094e-10
HAGHL	196.411	-1.19522	0.28986	5.08609e-06	4.06341e-05
DGUOK	965.957	-1.19454	0.174613	1.15247e-12	7.27355e-11
WDR74	1296.49	-1.19412	0.164546	5.80561e-14	5.44507e-12
CTU2	589.579	-1.19396	0.213403	3.16919e-09	6.71184e-08
RPUSD1	958.417	-1.19367	0.217949	6.26103e-09	1.21318e-07
ADORA2A	235.382	-1.19354	0.539718	0.00273348	0.00893365
NAT14	519.188	-1.19306	0.21811	6.44578e-09	1.24466e-07
COX14	659.562	-1.19285	0.250531	2.68589e-07	3.21644e-06
PMM1	906.571	-1.19259	0.186839	2.57795e-11	1.10664e-09
ATP6V1F	1644.38	-1.19236	0.183081	1.09447e-11	5.38122e-10
CHIC2	281.996	-1.19203	0.200004	3.69367e-10	1.05705e-08
UBALD1	907.587	-1.19178	0.241085	1.07297e-07	1.44943e-06
RCBTB2	70.7523	-1.19095	0.306148	1.32967e-05	9.411e-05
TRMT61A	837.457	-1.19091	0.203804	7.41664e-10	1.92954e-08
GTF2IRD2	37.4648	-1.18969	0.41861	0.00049327	0.00211015
FAM214B	220.666	-1.18944	0.338403	5.68809e-05	0.000329449
ZNHIT1	1477.81	-1.18744	0.189876	5.91315e-11	2.27575e-09
WDR54	203.297	-1.18641	0.447405	0.000915193	0.00353635
ATCAY	42.3963	-1.18278	0.402212	0.000354322	0.00159203
SNTA1	771.48	-1.18196	0.25063	3.36176e-07	3.89997e-06
ATP5F1D	1732.45	-1.18002	0.267342	1.40097e-06	1.32849e-05
MICAL1	454.705	-1.17997	0.271981	1.99721e-06	1.80933e-05
GUK1	1787.13	-1.1785	0.197512	3.58801e-10	1.03288e-08
LIN37	150.625	-1.17779	0.194852	2.26228e-10	7.15279e-09
CHKB	102.832	-1.17702	0.292612	7.7727e-06	5.87347e-05
MT1G	526.134	-1.17696	0.760002	0.00916381	0.0246987
TRAF4	2405.49	-1.17662	0.180122	9.15454e-12	4.56133e-10
GTPBP6	1519.86	-1.17568	0.218924	1.14638e-08	2.06939e-07
HPCAL1	1616.33	-1.17501	0.285558	5.32769e-06	4.22618e-05
TTYH2	38.7214	-1.17451	0.363418	0.000159192	0.000799331
RPAIN	513.629	-1.17405	0.182126	1.58247e-11	7.15061e-10
GLRX	2053.72	-1.1729	0.266869	1.5161e-06	1.42315e-05
GLB1L2	96.5702	-1.17267	0.600512	0.00482653	0.0143718
POLR1D	2809.06	-1.1726	0.180578	1.26112e-11	5.96413e-10
ATP5MF	2826.82	-1.17254	0.249481	3.69985e-07	4.21367e-06
CD163L1	34.1282	-1.17103	0.398437	0.000400983	0.00177032
PTPN6	413.007	-1.1704	0.313392	2.52496e-05	0.000165674
LYRM4	1337.19	-1.17016	0.145582	1.40278e-16	2.7958e-14
CYC1	4708.2	-1.16842	0.221956	2.05289e-08	3.37939e-07
TMEM205	970.129	-1.16808	0.175567	4.31531e-12	2.31554e-10
ZNF628	230.764	-1.16774	0.258079	8.72339e-07	8.74768e-06
PEX16	374.565	-1.16768	0.202198	1.14721e-09	2.7359e-08
COX5B	3476.88	-1.16685	0.175309	4.25479e-12	2.31554e-10
SPN	171.329	-1.1666	0.513533	0.00245701	0.00813248
DISP2	48.7923	-1.16521	0.243318	2.04456e-07	2.54679e-06
RPL12	21976.4	-1.16516	0.171871	1.83343e-12	1.11211e-10
COX6B1	3054.62	-1.16438	0.174929	4.27795e-12	2.31554e-10
ZNF576	296.739	-1.16396	0.158318	3.01117e-14	2.97413e-12
APOBEC3D	42.1281	-1.16381	0.335566	6.28604e-05	0.0003585
GPX4	7501.71	-1.1629	0.194718	3.44256e-10	1.00582e-08
UQCR11	1622.03	-1.16224	0.232182	7.97444e-08	1.11532e-06
PHGDH	5517.19	-1.16221	0.230363	6.45993e-08	9.19633e-07
UBA52	11027.2	-1.1622	0.17191	2.05986e-12	1.22288e-10
NDUFB3	999.54	-1.16189	0.237538	1.41704e-07	1.86065e-06
XPNPEP3	562.857	-1.16148	0.268679	2.03281e-06	1.83561e-05
MRPS21	1533.46	-1.16106	0.187234	8.41805e-11	3.09059e-09
S100A11	2126.87	-1.16018	0.484478	0.00183604	0.00637387
FABP5	1274.84	-1.15969	0.260467	1.2053e-06	1.16471e-05
ATG7	463.618	-1.15955	0.218339	1.60133e-08	2.74539e-07
RBIS	690.942	-1.15903	0.193024	2.86723e-10	8.64895e-09
WDR18	1824.23	-1.15735	0.239192	1.88323e-07	2.37231e-06
NPDC1	404.042	-1.15702	0.347315	0.00011323	0.000596396
SNORC	1065.37	-1.1559	0.465473	0.0014738	0.00533369
COX4I1	6915.01	-1.15577	0.194069	2.95392e-10	8.81517e-09
PLD3	2302.64	-1.15542	0.26252	1.5376e-06	1.43849e-05
MLST8	1154.82	-1.15535	0.241673	2.55701e-07	3.07862e-06
ZNF444	1159.4	-1.15444	0.216594	1.45652e-08	2.52426e-07
U2AF1L4	28.8577	-1.15426	0.245506	3.86844e-07	4.3346e-06
R3HCC1	709.356	-1.15379	0.231679	9.07314e-08	1.25484e-06
GPAT3	389.186	-1.15132	0.306999	2.40291e-05	0.000158998
NCAPH2	1662.75	-1.15131	0.216199	1.45602e-08	2.52426e-07
CCNB1IP1	1773.68	-1.14949	0.212921	9.42126e-09	1.73787e-07
TRAPPC2B	152.114	-1.14925	0.198757	1.07825e-09	2.61692e-08
EEF1AKMT4	490.479	-1.1487	0.194619	5.46129e-10	1.47587e-08
RNF181	1447.79	-1.14847	0.165968	6.6585e-13	4.45003e-11
AURKAIP1	2910.91	-1.14803	0.187081	1.1636e-10	4.04578e-09
HINT2	423.909	-1.14781	0.193492	4.51824e-10	1.24822e-08
EMD	942.302	-1.1476	0.330721	6.99393e-05	0.000393048
ISCA2	522.542	-1.14684	0.177853	1.69244e-11	7.55573e-10
SLC43A2	143.633	-1.14639	0.325957	5.79481e-05	0.00033407
PLEKHJ1	2034.32	-1.14542	0.22942	8.73855e-08	1.21307e-06
ZMAT5	350.264	-1.14541	0.160257	1.3994e-13	1.15694e-11
RPS6KB2	1606.24	-1.14529	0.174763	8.69489e-12	4.35173e-10
PXMP4	47.7938	-1.14355	0.427169	0.000841658	0.00328993
C11orf98	873.197	-1.14335	0.203398	2.8588e-09	6.17157e-08
ATF4	12167.3	-1.14332	0.1706	2.75706e-12	1.60269e-10
TIMM17B	1315.66	-1.14276	0.185676	1.16276e-10	4.04578e-09
PCDHB9	33.1827	-1.14183	0.370214	0.000226076	0.0010834
SF3B6	1605.58	-1.14142	0.187281	1.56418e-10	5.25838e-09
CD63	5481.6	-1.14055	0.197367	1.04943e-09	2.56858e-08
ADAT3	200.655	-1.14016	0.282748	7.8638e-06	5.92625e-05
ILVBL	1958.47	-1.13993	0.195936	8.61306e-10	2.18137e-08
PPM1M	146.575	-1.13941	0.315838	4.25598e-05	0.000258438
MYDGF	4154.47	-1.13796	0.201454	2.32487e-09	5.11793e-08
PMFBP1	59.1501	-1.13548	0.410384	0.000646005	0.00264008
RBCK1	3003.39	-1.13477	0.233009	1.65226e-07	2.12452e-06
SYNGR3	94.497	-1.13472	0.345631	0.000138088	0.000707621
AKR1C2	5020.96	-1.13423	0.479522	0.00208925	0.00710701
TBCB	1965.61	-1.13033	0.179616	4.8412e-11	1.88925e-09
PTRH2	1126.47	-1.12968	0.199468	2.26656e-09	5.02924e-08
NHP2	2062.95	-1.12967	0.226868	9.40955e-08	1.29788e-06
GET4	2040.11	-1.12953	0.175827	2.09665e-11	9.21288e-10
C20orf27	2062.91	-1.12871	0.234659	2.26094e-07	2.76997e-06
GDI1	1499.29	-1.12762	0.204178	5.10738e-09	1.00713e-07
RTN2	252.862	-1.12735	0.289498	1.41112e-05	9.89291e-05
MOB3A	623.452	-1.12728	0.279579	7.90533e-06	5.95354e-05
SIVA1	1533.19	-1.12724	0.202229	3.77325e-09	7.81322e-08
MBD3	863.406	-1.12723	0.255378	1.50556e-06	1.41563e-05
DCTPP1	2121.53	-1.12573	0.182741	1.13946e-10	3.99921e-09
RNF7	1274.86	-1.12514	0.173212	1.19003e-11	5.65186e-10
ETS1	313.61	-1.12495	0.681545	0.00863407	0.0234922
TIMMDC1	535.773	-1.12331	0.248725	9.38042e-07	9.29795e-06
CDKL3	25.816	-1.1225	0.339132	0.00010181	0.00054473
HES1	623.858	-1.12249	0.318974	6.01861e-05	0.000345304
WSCD1	53.1992	-1.12208	0.385155	0.000441227	0.00192365
ASPSCR1	2410.32	-1.12167	0.249537	1.02532e-06	1.00558e-05
CCL20	3538.83	-1.12098	0.641485	0.00737955	0.0205856
MRPS28	815.723	-1.12039	0.205648	7.789e-09	1.47594e-07
FAM229B	118.223	-1.11976	0.252452	1.38983e-06	1.32129e-05
MRPL32	1083.81	-1.11963	0.214921	2.88933e-08	4.5165e-07
ST6GALNAC6	957.819	-1.11911	0.214699	2.88482e-08	4.51578e-07
TRPT1	323.56	-1.11888	0.219871	5.34219e-08	7.81443e-07
COMMD3	638.799	-1.11882	0.188067	4.19986e-10	1.1837e-08
UBTD1	423.96	-1.11852	0.193614	1.17414e-09	2.78821e-08
METTL22	245.479	-1.11719	0.219362	5.28065e-08	7.74277e-07
OXLD1	188.835	-1.11713	0.316341	5.75495e-05	0.000332376
SNRPB	11713.4	-1.11702	0.184276	1.88838e-10	6.21716e-09
TMEM222	674.23	-1.117	0.163966	1.57165e-12	9.69128e-11
RPL11	16417.4	-1.11682	0.202645	3.99726e-09	8.23125e-08
PDLIM7	1161.98	-1.11628	0.23566	3.29992e-07	3.8405e-06
NLE1	1036.24	-1.1156	0.168453	5.65361e-12	2.99052e-10
CDC42EP2	263.104	-1.11529	0.206772	1.06806e-08	1.93831e-07
ATG4D	338.628	-1.11518	0.215032	3.32039e-08	5.13993e-07
AOC2	97.8504	-1.11422	0.318025	6.44985e-05	0.000366718
PTOV1	1611.48	-1.11311	0.244031	7.4373e-07	7.61538e-06
MTFP1	946.61	-1.11258	0.203577	7.29224e-09	1.38652e-07
SMARCB1	637.884	-1.11252	0.547254	0.00431301	0.0130773
TARBP2	565.688	-1.11179	0.174455	3.01586e-11	1.26197e-09
WDR13	846.572	-1.11116	0.278858	9.83255e-06	7.18671e-05
SMIM11B	296.646	-1.11052	0.421686	0.0010474	0.00394933
RBX1	1196.37	-1.11033	0.17344	2.4485e-11	1.06333e-09
TMEM91	113.878	-1.11022	0.2702	5.76292e-06	4.52638e-05
TNFRSF12A	2004.5	-1.10853	0.257477	2.44079e-06	2.16203e-05
TMEM35B	202.514	-1.10776	0.228427	1.81977e-07	2.30277e-06
RSL1D1	2853.06	-1.10771	0.191331	1.02204e-09	2.51811e-08
SS18L2	346.914	-1.10725	0.153071	7.34937e-14	6.45877e-12
ZGLP1	41.0669	-1.10677	0.402194	0.000730961	0.00292726
ANAPC10	147.238	-1.10566	0.245841	9.99354e-07	9.83579e-06
TRMT1	1258.62	-1.10483	0.24499	9.8825e-07	9.73509e-06
STYXL1	272.349	-1.10451	0.174601	3.94279e-11	1.57162e-09
YDJC	240.258	-1.10103	0.368871	0.000378575	0.00168539
CHURC1	891.4	-1.10098	0.250382	1.64147e-06	1.52289e-05
VSIR	98.9776	-1.10086	0.522279	0.00386166	0.0119225
NUDCD2	928.474	-1.10044	0.267323	5.52124e-06	4.36089e-05
TPRKB	400.58	-1.10027	0.234274	4.01735e-07	4.47035e-06
NUDT16L1	843.284	-1.09987	0.18892	9.37719e-10	2.33369e-08
CHCHD6	374.826	-1.09935	0.209974	2.63072e-08	4.17067e-07
FBXL15	365.068	-1.09833	0.2209	1.04008e-07	1.41049e-06
NME2	14242.1	-1.09746	0.169844	1.46465e-11	6.64509e-10
NAA38	845.57	-1.09687	0.281311	1.40953e-05	9.88795e-05
COMMD5	661.164	-1.09681	0.185539	5.45529e-10	1.47587e-08
RRP1	1329.82	-1.0967	0.267204	6.00024e-06	4.68969e-05
SGSM1	52.2284	-1.09599	0.392202	0.000640753	0.00262054
SLC3A2	6240.69	-1.09567	0.232136	3.55468e-07	4.07328e-06
PLPPR2	325.658	-1.09533	0.333813	0.000144228	0.000734365
MRPL53	578.179	-1.09519	0.206147	1.71598e-08	2.91065e-07
SLC1A5	7753.63	-1.09504	0.179926	1.21468e-10	4.1714e-09
ATG101	1140.59	-1.09475	0.140983	1.36458e-15	1.95258e-13
BAK1	1071.63	-1.09464	0.182251	2.89337e-10	8.70428e-09
FIS1	1246.39	-1.09338	0.176574	9.72743e-11	3.49093e-09
DUSP8	130.328	-1.09317	0.508909	0.00355567	0.0111193
ADCK2	547.335	-1.09147	0.188005	1.04581e-09	2.56533e-08
NUDT8	252.827	-1.09044	0.268112	7.21934e-06	5.50853e-05
CCDC22	537.161	-1.0903	0.187833	1.06382e-09	2.59243e-08
RPS26	4817.07	-1.08964	0.25552	2.98739e-06	2.5727e-05
NUBP2	1203.34	-1.08923	0.227816	2.73834e-07	3.26873e-06
CCDC130	263.849	-1.08906	0.185488	7.22043e-10	1.88288e-08
EMC7	1551.62	-1.08846	0.174857	7.91853e-11	2.94596e-09
SARS1	3948.45	-1.08689	0.162467	3.69257e-12	2.05039e-10
UQCR10	2095.07	-1.0868	0.167091	1.27934e-11	5.99948e-10
SLC27A4	1254.84	-1.0867	0.211161	4.2585e-08	6.41419e-07
BCL7C	816.453	-1.08658	0.197171	5.77515e-09	1.12489e-07
TMEM126B	347.103	-1.08635	0.233382	4.99044e-07	5.42339e-06
MRPL55	642.144	-1.0857	0.21393	6.05566e-08	8.72094e-07
UPK3BL1	234.175	-1.08382	0.637855	0.00845852	0.0230482
LIN7B	29.4415	-1.08314	0.278918	1.58383e-05	0.000109523
LRRC75B	129.771	-1.08298	0.344582	0.000233903	0.00111421
TMEM134	106.195	-1.08278	0.403549	0.000915096	0.00353635
ZNF524	191.184	-1.08167	0.221212	1.60258e-07	2.07499e-06
TRIR	3881.13	-1.08042	0.186382	1.0989e-09	2.65215e-08
OSER1	1295.46	-1.08026	0.149054	7.04271e-14	6.28829e-12
TSPAN17	838.522	-1.08008	0.204129	1.89682e-08	3.17757e-07
PFDN5	3079.97	-1.07828	0.178377	2.45422e-10	7.58767e-09
MON1A	345.952	-1.07812	0.211039	5.19621e-08	7.65105e-07
ZBTB8OS	225.79	-1.07773	0.204653	2.21272e-08	3.58955e-07
MED31	218.082	-1.07749	0.232336	5.36599e-07	5.75863e-06
NDUFB10	1739.15	-1.07592	0.206169	2.74546e-08	4.32187e-07
BAD	509.602	-1.07419	0.235077	7.65279e-07	7.80025e-06
MRPL1	593.881	-1.07371	0.201901	1.65936e-08	2.83616e-07
PRMT5	6756.08	-1.07345	0.284334	2.38319e-05	0.000158044
PPARD	894.622	-1.07316	0.226319	3.39148e-07	3.91628e-06
RELB	256.19	-1.07277	0.254638	3.94248e-06	3.25219e-05
MRPS34	2442.97	-1.07136	0.273158	1.32973e-05	9.411e-05
CSTB	1880.42	-1.07089	0.226754	3.48923e-07	4.01477e-06
MCAT	621.697	-1.07039	0.220667	1.98165e-07	2.4795e-06
STK10	881.85	-1.07002	0.318565	0.000113909	0.000599405
MAPRE3	74.5716	-1.06974	0.384431	0.000732826	0.00293367
MOGAT3	423.324	-1.06869	0.437424	0.00182797	0.00634984
OVCA2	589.061	-1.06848	0.178342	3.50541e-10	1.01643e-08
TMSB10	13024.7	-1.0673	0.253042	3.76068e-06	3.13231e-05
HEXD	358.994	-1.06672	0.237079	1.08693e-06	1.06043e-05
SRM	3069.63	-1.06658	0.233148	7.30891e-07	7.50457e-06
INO80E	1149.8	-1.06536	0.235658	9.6902e-07	9.57101e-06
RPSA	29306.5	-1.06378	0.149826	1.08086e-13	9.15607e-12
MMP24OS	241.469	-1.06243	0.301288	6.27395e-05	0.000357994
COA6	955.116	-1.06031	0.177442	3.71204e-10	1.05959e-08
TMEM258	1132.23	-1.05946	0.280665	2.43862e-05	0.000160764
FBXW5	2327.16	-1.05921	0.230111	6.54857e-07	6.8371e-06
PANX2	240.027	-1.05721	0.318782	0.000134459	0.000692522
GDPD3	275.121	-1.0569	0.341238	0.000280496	0.00130334
MTHFD1L	1968.81	-1.0567	0.16573	3.01895e-11	1.26197e-09
DPF1	85.3888	-1.0566	0.300152	6.56392e-05	0.000371877
SEC61G	1961.92	-1.05607	0.288236	3.70303e-05	0.000230248
FKBP2	688.748	-1.05585	0.189702	4.34891e-09	8.84119e-08
MYL5	97.2789	-1.05525	0.238471	1.53072e-06	1.43566e-05
MTX1	1173.61	-1.05515	0.177636	4.49123e-10	1.24693e-08
SLC17A2	348.822	-1.05366	0.647798	0.00989091	0.0263152
PSMB1	4960.31	-1.05361	0.148477	2.20364e-13	1.73203e-11
AC068580.4	185.131	-1.05361	0.374062	0.000672718	0.00273324
C16orf95	77.1038	-1.05263	0.22547	5.2173e-07	5.63155e-06
CDIPT	2111.4	-1.05252	0.159155	6.44705e-12	3.36241e-10
LAMTOR5	1548.41	-1.05226	0.17573	3.59068e-10	1.03288e-08
NSA2	1725.88	-1.05189	0.255882	6.04112e-06	4.71833e-05
CCDC30	28.7445	-1.05184	0.328603	0.000185884	0.000915559
SHC2	338.812	-1.05147	0.473267	0.00320213	0.0101875
PPAN	1033.87	-1.05141	0.212736	1.27763e-07	1.69831e-06
C19orf73	20.1379	-1.05078	0.262535	9.07327e-06	6.72422e-05
PRDX5	4068.93	-1.05067	0.173555	2.34159e-10	7.36183e-09
NUDT14	177.081	-1.05057	0.325263	0.000182034	0.000898578
DNPH1	1279.62	-1.04947	0.274145	1.98314e-05	0.000134197
BNIP1	270.368	-1.04862	0.184886	2.41004e-09	5.26389e-08
BCS1L	720.826	-1.04857	0.19217	7.83772e-09	1.48266e-07
UBXN1	1381.1	-1.04786	0.160865	1.27279e-11	5.99393e-10
ZNF837	48.537	-1.04743	0.306425	9.63204e-05	0.000521102
PSMB5	9446.38	-1.04678	0.197796	1.84897e-08	3.10789e-07
SLC12A5	60.67	-1.04656	0.238145	1.70578e-06	1.57081e-05
IRF3	1160.65	-1.04625	0.172925	2.49925e-10	7.70555e-09
ARL6IP4	2508.62	-1.04481	0.210362	1.13433e-07	1.5235e-06
ARHGEF2	1123.58	-1.04404	0.301349	8.06205e-05	0.000445813
EBPL	1162.86	-1.04382	0.191949	9.08596e-09	1.68452e-07
NDUFA12	836.31	-1.04373	0.262863	1.11947e-05	8.0661e-05
SPON2	813.392	-1.04322	0.363049	0.000573627	0.00239068
PSENEN	500.097	-1.04306	0.179798	1.07856e-09	2.61692e-08
EMC3	616.266	-1.03913	0.148793	4.84481e-13	3.37956e-11
GSTO1	3121.13	-1.03845	0.216077	2.57008e-07	3.09102e-06
HAUS7	376.646	-1.03773	0.246395	4.15601e-06	3.40567e-05
SGF29	368.284	-1.0375	0.166423	8.15115e-11	3.01242e-09
CIAO3	559.456	-1.03732	0.219629	3.86972e-07	4.3346e-06
CENPM	503.312	-1.03729	0.287567	4.82478e-05	0.000285825
PIN1	1236.01	-1.03672	0.235732	1.79722e-06	1.64551e-05
PPIB	12563.8	-1.03651	0.156217	3.9926e-12	2.19214e-10
ELOF1	938.094	-1.0357	0.170097	1.99016e-10	6.4383e-09
GPT	75.9321	-1.03505	0.372584	0.000769023	0.00304811
CEBPB	2494.56	-1.03261	0.250614	6.13647e-06	4.77942e-05
SELENOS	1085.53	-1.03227	0.179579	1.47219e-09	3.40189e-08
CFAP92	68.9209	-1.03207	0.351065	0.000468345	0.00201744
FES	289.762	-1.03152	0.350228	0.000468065	0.00201744
GRINA	2561.19	-1.03107	0.19644	2.42899e-08	3.8829e-07
LRRC24	59.9456	-1.03083	0.302304	0.000100951	0.000540839
PRRT3	29.8213	-1.0306	0.343773	0.000390864	0.00173319
DNPEP	1138.47	-1.03043	0.266286	1.74327e-05	0.000119074
INPP5J	83.1484	-1.03032	0.386645	0.00108685	0.0040788
SMPD2	206.218	-1.0284	0.201838	5.99002e-08	8.63755e-07
YAE1	226.06	-1.02827	0.243732	3.87401e-06	3.20518e-05
FTL	135432	-1.02642	0.247111	2.26221e-06	2.01826e-05
TUBE1	145.471	-1.02641	0.256437	9.73072e-06	7.13565e-05
ZNF358	752.896	-1.0257	0.24885	6.19118e-06	4.81868e-05
PSMG4	632.693	-1.02532	0.19485	2.43181e-08	3.8829e-07
ATP6V0C	3981.09	-1.02514	0.244959	4.69269e-06	3.79255e-05
PTRHD1	677.467	-1.02469	0.169175	2.43226e-10	7.54069e-09
FUOM	412.136	-1.02372	0.214495	3.08823e-07	3.61676e-06
C9orf85	227.953	-1.02361	0.19363	2.11544e-08	3.46194e-07
BIN3	281.934	-1.02337	0.180803	2.63101e-09	5.7241e-08
NDUFB11	2220.32	-1.02309	0.206048	1.1746e-07	1.57191e-06
SSR3	4615.89	-1.02277	0.180853	2.70864e-09	5.88153e-08
MAP2K2	3920.4	-1.02262	0.199713	4.91943e-08	7.27229e-07
PCGF1	150.153	-1.02261	0.146921	5.40086e-13	3.71669e-11
ZNF408	460.747	-1.0218	0.168613	2.41062e-10	7.49442e-09
TP53I13	653.082	-1.02138	0.21526	3.57808e-07	4.09589e-06
ATP6V1G1	2372.22	-1.02111	0.214246	2.98339e-07	3.51241e-06
ZNF428	591.337	-1.0211	0.217887	4.74476e-07	5.20199e-06
SH3BP2	1212.05	-1.02044	0.251441	8.10121e-06	6.08463e-05
LGALS2	269.021	-1.02024	0.455272	0.0032218	0.0102388
PSMD8	2629.21	-1.02018	0.134494	4.78295e-15	5.86621e-13
AGAP3	1676.99	-1.0187	0.239469	3.33236e-06	2.83695e-05
TOMM5	2435.37	-1.01791	0.179496	2.27204e-09	5.03139e-08
B3GAT3	905.849	-1.0175	0.178996	2.31315e-09	5.10925e-08
EPS8L1	107.101	-1.01722	0.275879	3.69796e-05	0.000230061
PPA2	124.479	-1.01676	0.293864	8.36186e-05	0.000460873
INO80C	375.273	-1.01591	0.170405	4.33069e-10	1.20837e-08
LRP3	1708.91	-1.01431	0.280036	4.65804e-05	0.000277938
TAF6L	376.478	-1.01424	0.217593	5.42641e-07	5.81788e-06
GTF2IRD2B	172.995	-1.01422	0.249717	7.68174e-06	5.8205e-05
SNAPC2	453.573	-1.01394	0.182419	4.80694e-09	9.5463e-08
RCL1	738.581	-1.01356	0.237354	3.26179e-06	2.779e-05
ELMO3	84.1961	-1.01319	0.266451	2.30328e-05	0.0001532
PRELID1	5750.27	-1.0119	0.174205	9.92891e-10	2.45169e-08
LMO4	880.304	-1.01108	0.211093	2.90831e-07	3.43852e-06
LURAP1L	238.093	-1.01071	0.293879	9.26803e-05	0.000504096
PSMB6	3077.19	-1.01054	0.170243	5.21958e-10	1.41742e-08
IGFLR1	93.175	-1.01032	0.242302	5.16807e-06	4.11418e-05
PPCDC	210.882	-1.01019	0.145894	7.82764e-13	5.16948e-11
TSR3	1147.55	-1.01002	0.197105	5.25141e-08	7.71197e-07
LYST	136.701	-1.00992	0.417745	0.00210369	0.00714309
RPL5	26731.5	-1.00958	0.158348	1.10487e-11	5.40855e-10
ZNF34	135.539	-1.00958	0.235952	2.96054e-06	2.55352e-05
ZNF875	311.026	-1.00942	0.209594	2.30095e-07	2.80359e-06
CRYZL1	239.888	-1.00835	0.201458	8.88526e-08	1.23038e-06
GCAT	724.311	-1.0074	0.187995	1.47235e-08	2.54774e-07
CD2BP2	2014.36	-1.00612	0.161693	8.91701e-11	3.24178e-09
OTUB1	2504.52	-1.0052	0.144923	7.40866e-13	4.92191e-11
RCAN1	972.818	-1.00516	0.295386	0.000106419	0.000565322
MPST	3651.25	-1.00459	0.233417	2.69018e-06	2.34754e-05
ARF5	1709.63	-1.0043	0.189371	1.99537e-08	3.2993e-07
DCXR	2021.14	-1.00423	0.381736	0.00121975	0.00451382
DEF8	1573.03	-1.00399	0.176199	2.16235e-09	4.82679e-08
METRN	558.28	-1.00225	0.316677	0.000241663	0.00114337
ATP5PD	3033.62	-1.00204	0.169723	6.40775e-10	1.70278e-08
ENG	613.491	-1.00056	0.632376	0.0115278	0.029998
MAZ	8721.43	-0.998314	0.208625	2.77759e-07	3.30851e-06
ATP6V1C2	50.8256	-0.998201	0.408894	0.00201092	0.00687199
ITPA	1603.17	-0.997201	0.195948	6.4181e-08	9.1513e-07
NELFE	877.745	-0.996972	0.178351	4.09894e-09	8.4096e-08
MRPL37	4189.72	-0.996534	0.155018	2.36903e-11	1.03284e-09
ZNF579	508.293	-0.996406	0.233429	3.37109e-06	2.86774e-05
GLTPD2	737.757	-0.995892	0.43822	0.0030879	0.00987509
CLTB	1657.74	-0.995555	0.262779	2.52926e-05	0.000165858
HDHD3	510.749	-0.995506	0.201927	1.46504e-07	1.91468e-06
RPUSD3	656.903	-0.995026	0.218286	9.10291e-07	9.06312e-06
PRMT1	5713.18	-0.993067	0.173036	1.53322e-09	3.51382e-08
MFSD10	1029.06	-0.993009	0.204413	2.11732e-07	2.62298e-06
OSTC	2966.15	-0.992411	0.187268	1.94039e-08	3.23142e-07
SH2B2	67.2722	-0.992315	0.384503	0.00143672	0.00521132
WASHC1	254.639	-0.991019	0.18624	1.92902e-08	3.21821e-07
NPIPB12	355.653	-0.990456	0.290858	0.000107873	0.000571957
PARK7	3745.16	-0.990255	0.188767	2.78515e-08	4.37817e-07
RPL4	13414.2	-0.989672	0.226012	1.11576e-06	1.08475e-05
NT5DC2	4753.4	-0.989082	0.178741	5.34307e-09	1.04621e-07
TMEM179B	422.773	-0.98892	0.146937	3.2012e-12	1.82289e-10
PKN1	4493.55	-0.988675	0.202285	1.68855e-07	2.16869e-06
CYHR1	554.004	-0.988471	0.179533	6.78747e-09	1.2994e-07
ZNF787	1831.47	-0.988422	0.183147	1.19364e-08	2.14528e-07
MAGOH	838.474	-0.988046	0.157457	6.45687e-11	2.44288e-09
GLI4	99.0594	-0.988045	0.230666	3.19563e-06	2.73097e-05
NUDT18	156.031	-0.987995	0.223367	1.7288e-06	1.58999e-05
MT2A	4250.52	-0.987912	0.344753	0.000634791	0.00260187
RELT	280.201	-0.986435	0.269022	4.14125e-05	0.000252371
ATXN7L2	60.8574	-0.986335	0.314126	0.000273714	0.00127386
LRRC25	47.7825	-0.984726	0.414755	0.00249964	0.00825645
TMEM11	471.521	-0.98459	0.226278	2.38458e-06	2.12066e-05
RPLP2	15411.1	-0.983965	0.21898	6.37247e-07	6.6831e-06
DNAJB9	567.745	-0.983804	0.241882	8.2211e-06	6.16224e-05
ZNF205	342.119	-0.983417	0.215825	9.06597e-07	9.0344e-06
STOML2	4060.39	-0.983393	0.131413	1.38088e-14	1.51098e-12
HIC1	37.0717	-0.982014	0.301083	0.000179823	0.00088963
ZNF141	47.6121	-0.981827	0.378011	0.00130042	0.00477278
GSTZ1	399.374	-0.981463	0.23046	3.65098e-06	3.05233e-05
PRR5	489.824	-0.981325	0.24975	1.47114e-05	0.000102749
TPT1	40999	-0.980292	0.172647	8.20808e-10	2.10554e-08
AKNA	416.544	-0.980115	0.2894	0.000117351	0.000614499
FAAP20	555.418	-0.980017	0.285723	9.94308e-05	0.00053456
CDC34	2701.07	-0.979592	0.207731	4.33721e-07	4.78809e-06
GEMIN6	687.735	-0.979528	0.218662	1.31354e-06	1.25518e-05
DPY30	941.046	-0.979438	0.181033	1.1477e-08	2.06939e-07
CKB	5463.04	-0.979175	0.350486	0.000767536	0.0030464
AKT1S1	2083.85	-0.979086	0.204704	3.12755e-07	3.65897e-06
RPL10A	15825.5	-0.977991	0.175505	4.64679e-09	9.32784e-08
NSMCE1	900.421	-0.977734	0.159484	1.62295e-10	5.43958e-09
REEP5	1556.27	-0.977564	0.185027	2.29407e-08	3.69468e-07
JUN	955.066	-0.977302	0.344384	0.000703235	0.00284274
ATAD3B	1041.04	-0.977297	0.247264	1.34028e-05	9.4736e-05
COLEC11	84.9875	-0.976651	0.420291	0.00280343	0.00909565
TXN2	1824.81	-0.975233	0.134932	9.52317e-14	8.30376e-12
THOC6	835.305	-0.973784	0.196242	1.27973e-07	1.69834e-06
CCDC107	278.797	-0.97372	0.19415	9.81177e-08	1.34532e-06
VPS51	1861.34	-0.973129	0.35475	0.000933143	0.00359131
DUSP28	122.997	-0.972607	0.227016	3.0578e-06	2.62524e-05
JMJD4	747.485	-0.97245	0.23468	6.08488e-06	4.74587e-05
CCDC12	784.429	-0.971997	0.174142	4.47764e-09	9.05342e-08
GNB2	3110.28	-0.971907	0.190581	6.28985e-08	9.02327e-07
GPR35	1262.48	-0.971287	0.415761	0.00278574	0.00905671
TIE1	91.4973	-0.971079	0.565503	0.00987091	0.0262761
TELO2	968.192	-0.970803	0.248362	1.62792e-05	0.000112363
CERS1	209.133	-0.970594	0.24493	1.31094e-05	9.31344e-05
PIM3	2168.28	-0.970209	0.20837	5.87104e-07	6.20518e-06
ZNF282	1419.86	-0.969727	0.199561	2.11746e-07	2.62298e-06
SDHAF1	443.767	-0.969308	0.15858	1.87643e-10	6.1961e-09
RNF25	611.457	-0.969167	0.168773	1.75945e-09	3.99131e-08
SLC25A6	16912	-0.968105	0.139173	3.28859e-13	2.43073e-11
NPIPB3	979.713	-0.966833	0.320685	0.000415143	0.00182203
KPTN	263.922	-0.966732	0.199098	2.25354e-07	2.76393e-06
POLR2K	941.713	-0.966559	0.199089	2.22017e-07	2.73503e-06
CFAP410	401.581	-0.96646	0.230842	5.10808e-06	4.07806e-05
CIRBP	2118.33	-0.96614	0.180943	1.75228e-08	2.96321e-07
TMED1	984.69	-0.965889	0.189832	6.3718e-08	9.11739e-07
LIF	624.434	-0.965746	0.380061	0.00165187	0.00584544
CD320	2706.53	-0.965652	0.222467	2.53259e-06	2.2292e-05
PAFAH1B3	726.575	-0.96546	0.238323	9.13102e-06	6.76253e-05
MT1F	203.929	-0.965372	0.465167	0.00505419	0.0149232
C19orf53	1451.66	-0.965234	0.244655	1.34734e-05	9.5115e-05
BYSL	1250.96	-0.964732	0.161733	4.7065e-10	1.29382e-08
MRPL38	2070.06	-0.964562	0.190447	7.05017e-08	9.96038e-07
TXNDC9	940.056	-0.964368	0.236089	7.82959e-06	5.91245e-05
CBS	1865.66	-0.963944	0.324526	0.000479524	0.00206003
NOL12	408.614	-0.963579	0.490177	0.00630503	0.0179746
H1-10	3606.62	-0.963093	0.234602	6.86267e-06	5.29697e-05
FAM50A	1259.63	-0.962495	0.227079	4.05023e-06	3.33122e-05
MRPL47	1002.02	-0.96215	0.173334	5.26598e-09	1.03475e-07
RPLP0	52799.6	-0.96211	0.139774	4.40118e-14	4.23462e-12
C15orf40	982.254	-0.961847	0.181638	2.13573e-08	3.48493e-07
LYRM7	512.575	-0.961724	0.258564	3.11756e-05	0.000198943
MED8	1282.14	-0.961706	0.15377	7.57799e-11	2.84774e-09
SDSL	109.425	-0.961461	0.302911	0.000251563	0.00118568
AZGP1	2428.29	-0.960176	0.587374	0.0114782	0.0299039
RPS17	15454.5	-0.957469	0.397281	0.00223872	0.00753735
SNRPD1	3152.25	-0.9569	0.29109	0.000168559	0.000840681
SELENOH	542.272	-0.956017	0.336557	0.000720754	0.00289765
TMEM141	715.102	-0.955951	0.272992	7.74998e-05	0.000430764
TCEA2	209.22	-0.95537	0.328028	0.000583313	0.00242743
RPL19	32938.3	-0.954826	0.154302	1.17094e-11	5.61786e-10
HM13	5085.56	-0.954616	0.171327	4.54609e-09	9.15864e-08
RPL26L1	883.397	-0.953969	0.234497	8.56886e-06	6.38006e-05
BANF1	2845.2	-0.953964	0.162221	7.90459e-10	2.03749e-08
C6orf226	117.861	-0.953876	0.229623	5.85799e-06	4.58814e-05
GPR137	383.983	-0.953762	0.214187	1.57883e-06	1.4715e-05
TOMM6	3067.18	-0.953599	0.158662	3.50617e-10	1.01643e-08
B3GNT8	58.954	-0.952907	0.38095	0.00187014	0.00647213
INCA1	21.2132	-0.952571	0.261892	4.68531e-05	0.000279193
ERN1	673.913	-0.95243	0.224921	4.06795e-06	3.34332e-05
LIMK1	1107.69	-0.952271	0.29542	0.000213372	0.00103038
HSPE1-MOB4	147.831	-0.952253	0.438753	0.00421682	0.0128275
LRRC28	195.252	-0.95205	0.194909	1.90468e-07	2.39124e-06
RPP25L	387.85	-0.951334	0.208834	9.74766e-07	9.61925e-06
DSC3	51.3175	-0.951206	0.352674	0.0010815	0.0040628
SCAF1	2051.2	-0.951119	0.259396	4.30208e-05	0.000260954
RAB36	92.8338	-0.951095	0.34444	0.00091733	0.00354145
TST	1134.85	-0.95069	0.227796	5.50004e-06	4.34744e-05
RPS13	8965.92	-0.950445	0.440009	0.00398767	0.0122405
ZNF768	1530.1	-0.950405	0.178554	1.96405e-08	3.26201e-07
UCP2	480.208	-0.949295	0.392417	0.00233772	0.00781644
THAP7	350.343	-0.9489	0.237463	1.1745e-05	8.43541e-05
SLC25A1	4097.22	-0.948487	0.204767	6.33736e-07	6.65393e-06
NIFK	1030.71	-0.947428	0.178093	1.9714e-08	3.26936e-07
FOSL1	450.038	-0.947414	0.300091	0.000270813	0.0012636
STEAP1	403.365	-0.947238	0.33408	0.00074407	0.00297229
POLR3K	649.341	-0.947033	0.195038	2.27334e-07	2.77905e-06
DCTN3	565.521	-0.9452	0.221174	3.61328e-06	3.03216e-05
RBM42	2207.4	-0.944654	0.19258	1.78604e-07	2.27297e-06
BLOC1S1	683.719	-0.944567	0.193701	2.06736e-07	2.57233e-06
DYNLT1	1017.14	-0.944551	0.152514	1.15814e-10	4.04578e-09
MRPL4	2090.26	-0.944475	0.218126	2.65546e-06	2.32617e-05
IRF5	96.6636	-0.944335	0.451184	0.00504545	0.0149014
ORM1	9098.42	-0.943602	0.59122	0.0114469	0.0298433
GGA1	1150.16	-0.943488	0.204285	7.33678e-07	7.51936e-06
AUP1	3373.17	-0.94345	0.168867	4.50011e-09	9.0824e-08
ALDOA	38190.2	-0.943419	0.204882	3.58666e-07	4.1015e-06
PMF1-BGLAP	148.224	-0.942717	0.230946	8.43506e-06	6.29724e-05
STK32C	394.933	-0.942508	0.198458	3.84472e-07	4.33443e-06
HSPA5	34838.4	-0.942377	0.259133	3.12914e-05	0.000199113
RCE1	455.741	-0.942336	0.163189	1.53075e-09	3.51382e-08
MTHFS	459.771	-0.942035	0.219984	3.3892e-06	2.87875e-05
TSTD3	34.3212	-0.941657	0.34396	0.000806391	0.00317465
PUF60	2509.98	-0.941092	0.266716	7.21381e-05	0.000403197
BUD31	1170.85	-0.940743	0.167154	3.55705e-09	7.49062e-08
GALK1	1594.06	-0.940185	0.264181	6.46768e-05	0.000367357
METTL27	40.0194	-0.940081	0.292936	0.000230019	0.00109805
RHBDD2	971.735	-0.939868	0.176008	1.81922e-08	3.06248e-07
EGR1	795.959	-0.938063	0.365859	0.00163036	0.00578584
GLRX2	242.917	-0.9373	0.208859	1.37271e-06	1.30612e-05
SGTA	1941.21	-0.937241	0.219714	3.55355e-06	2.99329e-05
ASL	1198.17	-0.936778	0.212537	1.98118e-06	1.79858e-05
COMTD1	246.679	-0.935974	0.265983	7.75976e-05	0.000431094
LIPT1	74.6416	-0.935904	0.207955	1.15281e-06	1.11688e-05
AIG1	1711.49	-0.935507	0.232525	1.0068e-05	7.34437e-05
UXT	853.232	-0.935412	0.201551	6.39874e-07	6.69947e-06
EOLA2	510.289	-0.935162	0.160483	1.12143e-09	2.69168e-08
MAP1LC3B	2567.98	-0.935072	0.203041	7.89605e-07	8.01162e-06
STARD10	1761.9	-0.934804	0.280149	0.000149323	0.000754846
RBM4	2768.19	-0.934735	0.142796	1.18643e-11	5.65186e-10
ZNF414	191.448	-0.934341	0.270436	9.8578e-05	0.000530486
RNASEK	1900.49	-0.933362	0.198118	4.52017e-07	4.96551e-06
ATP6V0E1	2360.51	-0.932708	0.202058	7.49798e-07	7.66885e-06
DHRS7B	212.551	-0.932378	0.337191	0.000941413	0.0036194
DHX37	1690.65	-0.929666	0.236673	1.5263e-05	0.000106071
GRWD1	1631.88	-0.929477	0.197533	4.92891e-07	5.37748e-06
ISG15	570.262	-0.929301	0.266892	8.94841e-05	0.000488855
ATP5F1E	4882.13	-0.929134	0.245104	2.74689e-05	0.000178556
DBNDD2	529.13	-0.928796	0.202494	8.70168e-07	8.73376e-06
BRMS1	1026.85	-0.928744	0.197124	4.81033e-07	5.25838e-06
TPRA1	429.801	-0.928497	0.246365	3.00202e-05	0.000192561
NT5E	821.754	-0.928352	0.371311	0.00196361	0.00673977
MRPL58	799.982	-0.92807	0.156555	6.20078e-10	1.65171e-08
TOLLIP	1546.19	-0.926831	0.176825	3.15942e-08	4.91119e-07
MYG1	903.713	-0.926005	0.179184	4.72094e-08	7.02539e-07
PARD6A	95.4132	-0.925377	0.225465	7.85677e-06	5.92496e-05
PDLIM3	123.417	-0.924855	0.42032	0.00411297	0.0125698
PPP1CA	3852.75	-0.924616	0.162599	2.61359e-09	5.69733e-08
DAPK3	962.319	-0.924571	0.232474	1.28399e-05	9.13941e-05
NT5C	518.115	-0.924512	0.188811	1.93431e-07	2.42572e-06
LRWD1	593.875	-0.924412	0.219577	4.90842e-06	3.94121e-05
SLC26A6	1292.74	-0.92426	0.254407	5.04984e-05	0.000297107
GKAP1	141.19	-0.92397	0.213668	2.84034e-06	2.46186e-05
NDUFA9	998.792	-0.923628	0.238611	2.01106e-05	0.000135704
PSMG3	698.207	-0.923555	0.199035	6.80581e-07	7.0726e-06
TMEM126A	441.577	-0.923509	0.180414	5.96019e-08	8.60565e-07
SHARPIN	482.992	-0.923403	0.177823	4.02603e-08	6.08045e-07
PLIN2	8473.54	-0.922949	0.464215	0.00604336	0.0173304
ZNF706	950.292	-0.922868	0.161833	2.37721e-09	5.22285e-08
MBLAC1	43.3745	-0.922846	0.203637	1.10744e-06	1.07855e-05
RAB4B	128.736	-0.922324	0.287971	0.00024499	0.00115763
RPS27L	2648.93	-0.922269	0.2384	2.04139e-05	0.000137501
CHCHD2	8341.4	-0.921663	0.169027	9.72217e-09	1.77884e-07
ESS2	51.6851	-0.920919	0.336922	0.00106667	0.00401252
FGD3	59.1976	-0.919805	0.32885	0.000883997	0.00343477
DENND6B	55.0605	-0.919526	0.275105	0.000147096	0.000746926
RPL17-C18orf32	408.996	-0.91947	0.22206	6.63136e-06	5.13264e-05
FAAP100	589.043	-0.918918	0.227976	1.06865e-05	7.71986e-05
GAMT	2491.06	-0.918918	0.266333	0.000100446	0.000539238
C7orf26	564.815	-0.918833	0.147749	1.05107e-10	3.73599e-09
FAM177A1	1336.49	-0.91848	0.187477	1.9024e-07	2.39107e-06
KCTD13	306.47	-0.918473	0.1897	2.52993e-07	3.05312e-06
TMEM219	467.565	-0.91829	0.364326	0.00189897	0.00655768
RACK1	32755	-0.917898	0.156372	1.058e-10	3.74867e-09
PUSL1	431.544	-0.917795	0.182679	9.91391e-08	1.35268e-06
NOTCH1	533.174	-0.917795	0.616957	0.0153375	0.0380066
AFMID	1668.08	-0.916998	0.24824	3.95651e-05	0.000242896
ETFB	11804	-0.916162	0.258205	5.01545e-05	0.00029524
DLX2	125.784	-0.915725	0.412317	0.00401574	0.0123131
ZNF653	114.816	-0.91533	0.218668	5.69428e-06	4.47562e-05
POMP	1742.63	-0.915196	0.148722	1.52539e-10	5.14348e-09
AC006538.2	94.1676	-0.914726	0.305119	0.000487914	0.00209285
HGH1	584.888	-0.914545	0.310341	0.000549723	0.00230656
PNKP	424.264	-0.913736	0.266627	0.000112714	0.000594235
C7orf50	1134.5	-0.913336	0.190652	3.33437e-07	3.87619e-06
MTG1	944.294	-0.912994	0.189191	2.72472e-07	3.25945e-06
NDUFS4	702.752	-0.912538	0.19564	6.01396e-07	6.32787e-06
ADRM1	4811.97	-0.912208	0.163676	5.10437e-09	1.00713e-07
FAM43A	179.697	-0.910384	0.280306	0.000212826	0.00102873
NMB	282.601	-0.910147	0.387585	0.00298641	0.0096028
LAMTOR3	444.994	-0.910121	0.234063	1.90474e-05	0.00012939
DEDD2	343.361	-0.910101	0.224049	9.45978e-06	6.98284e-05
TBL3	454.127	-0.910076	0.296029	0.000377505	0.0016813
SAC3D1	777.484	-0.909799	0.219162	6.4855e-06	5.02671e-05
SPNS1	2118	-0.909432	0.203312	1.5336e-06	1.43595e-05
LACC1	101.143	-0.908967	0.400109	0.00360556	0.0112407
ORM2	5364.94	-0.905684	0.568603	0.0133977	0.0340188
MRPS24	2082.03	-0.905662	0.240548	3.18581e-05	0.000202027
AGTRAP	688.242	-0.904917	0.182282	1.416e-07	1.86065e-06
SEC61B	2096.46	-0.903618	0.173557	3.80704e-08	5.78887e-07
DDRGK1	3157.15	-0.903271	0.192855	5.56364e-07	5.9365e-06
CSGALNACT2	531.4	-0.903133	0.26482	0.000120428	0.000629325
NDUFAF8	872.291	-0.903092	0.273246	0.000176014	0.000872721
ERGIC3	5715.64	-0.903013	0.123981	6.96549e-14	6.2695e-12
FCHO1	182.166	-0.902549	0.275384	0.000194996	0.000952867
GABARAPL2	1154.44	-0.902108	0.153366	8.49898e-10	2.16569e-08
GHITM	6467.97	-0.902021	0.167466	1.33137e-08	2.34746e-07
CHCHD1	846.821	-0.901557	0.188576	3.52306e-07	4.04535e-06
MEF2D	797.423	-0.901213	0.356059	0.00190072	0.00656168
IDH3G	935.387	-0.900726	0.25121	6.40727e-05	0.000364669
RPL6	25622.8	-0.900666	0.167176	4.26069e-09	8.69353e-08
ZNF26	167.265	-0.900578	0.303668	0.000528322	0.00223187
XAB2	1486.6	-0.899998	0.219697	8.03532e-06	6.0392e-05
ARL16	281.148	-0.899132	0.167226	1.58261e-08	2.72586e-07
UQCRC1	6857.25	-0.897742	0.162123	5.69252e-09	1.11074e-07
HEXIM2	510.819	-0.897521	0.232304	2.19679e-05	0.000147169
GET3	1626.38	-0.897192	0.207171	2.92315e-06	2.52714e-05
HDDC2	755.557	-0.897172	0.200525	1.54589e-06	1.44503e-05
GPHA2	141.316	-0.897141	0.427848	0.00543924	0.0158785
HIGD2A	1747.29	-0.897026	0.153276	9.01342e-10	2.26574e-08
YBEY	88.3924	-0.896892	0.261375	0.000115634	0.000606767
CHID1	1600.23	-0.89669	0.168212	2.05053e-08	3.37939e-07
PXMP2	394.748	-0.895636	0.192558	6.64885e-07	6.92884e-06
MTFMT	190.821	-0.894921	0.201395	1.67398e-06	1.54573e-05
NDUFV1	2848.68	-0.894895	0.191057	5.49837e-07	5.87297e-06
CLN6	1051.15	-0.893892	0.248502	6.18423e-05	0.000353235
CSRNP1	601.943	-0.893824	0.213148	5.44525e-06	4.31303e-05
FAM193B	168.735	-0.893675	0.189484	5.01925e-07	5.4441e-06
ELOVL1	1322.33	-0.893642	0.192385	6.98325e-07	7.23006e-06
MGST2	1892.29	-0.892961	0.236415	2.98116e-05	0.000191661
SLC39A13	701.558	-0.890797	0.235791	3.12897e-05	0.000199113
DDX49	1061.24	-0.889846	0.210147	4.49522e-06	3.64881e-05
PTGES2	2030.78	-0.888928	0.2031	2.46387e-06	2.17729e-05
WDR83	170.428	-0.888891	0.215187	7.49698e-06	5.69597e-05
TRABD	1203.37	-0.888742	0.207819	3.83118e-06	3.17916e-05
FKBP8	4849.45	-0.888266	0.2319	2.40414e-05	0.000158998
MIIP	551.445	-0.887733	0.196128	1.24817e-06	1.20093e-05
JAGN1	1109.34	-0.887009	0.118502	1.52164e-14	1.64884e-12
CKLF	750.288	-0.886802	0.202723	2.50473e-06	2.2099e-05
ERI3	978.374	-0.88658	0.212298	6.05713e-06	4.72753e-05
B4GALT3	1082.47	-0.886331	0.143518	1.4489e-10	4.90035e-09
PTDSS2	934.768	-0.886095	0.200645	2.0797e-06	1.8719e-05
CLDN15	195.342	-0.885454	0.203397	2.73847e-06	2.38595e-05
VPS37C	531.658	-0.88544	0.192674	9.0339e-07	9.01049e-06
B4GALNT3	130.134	-0.885239	0.496759	0.0104032	0.0274687
RAB1B	3229.21	-0.885037	0.169109	3.52393e-08	5.43241e-07
THOP1	1750.09	-0.884275	0.212929	6.70531e-06	5.18628e-05
INHBE	878.096	-0.884232	0.385016	0.00354886	0.0111073
BEX1	459.93	-0.883865	0.630516	0.0180045	0.0435142
FTH1	40166.5	-0.88347	0.258869	6.01338e-05	0.000345304
TPRN	729.676	-0.883379	0.240769	4.83869e-05	0.000286223
MACROD1	612.873	-0.883241	0.284616	0.000360633	0.00161712
GGACT	60.644	-0.882197	0.251862	9.12227e-05	0.000497137
JUND	3502.14	-0.88206	0.165482	2.09096e-08	3.42691e-07
STXBP2	1140.34	-0.881784	0.232138	2.92646e-05	0.000188255
B9D2	64.1891	-0.881581	0.2583	0.000127357	0.000659902
BSCL2	113.504	-0.880336	0.420817	0.00565847	0.0164336
COX6A1	4334.7	-0.880221	0.172194	6.79512e-08	9.63664e-07
PCSK1N	1058.98	-0.879877	0.548032	0.0140427	0.0353089
SWSAP1	119.123	-0.879749	0.18656	4.99779e-07	5.4261e-06
NAT9	1008.93	-0.879564	0.149764	9.38829e-10	2.33369e-08
RRAS	218.778	-0.879231	0.300997	0.000648788	0.00264758
ILKAP	571.057	-0.879214	0.151977	1.6053e-09	3.66395e-08
PSD4	215.787	-0.878859	0.279968	0.000320712	0.00145744
USP2	478.577	-0.878296	0.304559	0.000723012	0.00290167
MRPL18	1897.46	-0.878278	0.15308	2.06926e-09	4.62826e-08
EMG1	810.224	-0.877672	0.155491	3.63773e-09	7.61739e-08
NDUFA4	2568.62	-0.87762	0.20766	4.70924e-06	3.80318e-05
UNC93B1	507.9	-0.875825	0.264463	0.00018109	0.000894693
COX8A	2767.06	-0.875797	0.204487	3.79845e-06	3.1567e-05
SNRNP70	3652.42	-0.875613	0.255454	0.000115001	0.000603727
EXOSC1	524.22	-0.874856	0.150608	1.34703e-09	3.12561e-08
PIGQ	638.606	-0.874715	0.259157	0.000145456	0.000739604
LEPROTL1	957.455	-0.874599	0.139091	6.97701e-11	2.63076e-09
POLR2H	930.586	-0.874047	0.147312	6.49879e-10	1.71879e-08
FLT3LG	31.2987	-0.873963	0.286196	0.000418684	0.0018354
POP7	1191.29	-0.87295	0.202849	3.40687e-06	2.89156e-05
AP001267.5	96.2259	-0.871977	0.296607	0.000608454	0.00251238
OGFOD2	362.776	-0.87185	0.173854	1.15151e-07	1.54286e-06
NME4	2774.74	-0.871754	0.206595	5.11211e-06	4.07836e-05
UTP11	721.462	-0.87162	0.156862	5.86644e-09	1.14069e-07
TMEM115	1170.19	-0.871208	0.173368	1.0974e-07	1.47745e-06
RUVBL2	3254.72	-0.870454	0.234867	4.06464e-05	0.000248442
EEF1G	41150.8	-0.870426	0.171249	2.25749e-08	3.65686e-07
CHTOP	1674.14	-0.869896	0.166455	3.7836e-08	5.77684e-07
LYL1	45.5893	-0.869839	0.337922	0.00182078	0.00633075
SLC35E3	375.338	-0.869613	0.275558	0.000306783	0.00140401
CENPT	428.155	-0.869215	0.27906	0.00035707	0.00160179
POLRMT	3028.03	-0.869199	0.187354	7.21294e-07	7.42653e-06
YJU2	478.449	-0.86888	0.203683	4.23e-06	3.45615e-05
HIKESHI	523.297	-0.868852	0.143241	2.84765e-10	8.61318e-09
MRPS36	548.674	-0.868631	0.184103	5.0636e-07	5.48688e-06
LSM3	1232.18	-0.868538	0.185197	5.86296e-07	6.20251e-06
RNF166	656.932	-0.868136	0.168728	5.82709e-08	8.45724e-07
PSMB7	3513.73	-0.868098	0.130626	6.72102e-12	3.47284e-10
FASTK	735.376	-0.867915	0.186814	7.31577e-07	7.50472e-06
RPS4X	21165.2	-0.867752	0.147367	7.77427e-10	2.01296e-08
ZNF497	69.9941	-0.867482	0.242327	7.0396e-05	0.000395216
ZNF385A	199.272	-0.867183	0.447393	0.008059	0.0221425
STOML1	111.617	-0.867155	0.238631	5.64946e-05	0.000327722
CHMP4A	1282.74	-0.867152	0.296326	0.000629282	0.00258404
RPS4Y1	3670.41	-0.866463	0.577693	0.0165362	0.0404334
TRAPPC3	1168.16	-0.86557	0.144593	4.82546e-10	1.32002e-08
PINX1	288.952	-0.864826	0.145172	5.70814e-10	1.53885e-08
IFT20	311.687	-0.86463	0.152135	2.84277e-09	6.14887e-08
GLA	767.991	-0.864091	0.248732	0.000103652	0.000553027
DOHH	679.009	-0.862665	0.215585	1.32328e-05	9.38137e-05
NTAQ1	244.872	-0.862422	0.159564	1.37474e-08	2.4087e-07
MRPL50	2035.05	-0.862243	0.249775	0.000111766	0.000590357
C12orf57	1047.13	-0.86211	0.231691	4.0688e-05	0.00024856
RAB5C	5205.3	-0.862093	0.168198	6.4201e-08	9.1513e-07
MVB12A	662.758	-0.861629	0.26441	0.000223356	0.00107175
NACA	8123.45	-0.860103	0.218607	1.65586e-05	0.00011401
PEMT	636.18	-0.859808	0.214748	1.32247e-05	9.38137e-05
TBC1D10B	1689.3	-0.859362	0.22943	3.60696e-05	0.000225278
PEDS1	807.224	-0.859164	0.158914	1.42451e-08	2.48033e-07
GGT5	138.382	-0.858523	0.480085	0.0108863	0.0285887
SPATA24	37.9026	-0.858518	0.224179	2.56247e-05	0.000167446
CCNL1	356.976	-0.857971	0.360274	0.00303571	0.00974295
ARHGDIA	7365.87	-0.857887	0.236973	4.18924e-05	0.000254941
AKAP8L	1063.39	-0.857679	0.196219	2.68203e-06	2.34409e-05
KCNAB2	1097.78	-0.857265	0.327352	0.00160446	0.00571755
ZNF691	196.728	-0.856827	0.159128	1.63412e-08	2.7973e-07
MRPS2	1771.12	-0.856816	0.160969	2.28999e-08	3.69344e-07
NDUFA6	934.048	-0.856736	0.680541	0.0220336	0.0513933
NENF	467.83	-0.856604	0.166909	6.40511e-08	9.1513e-07
MAGIX	23.5435	-0.856593	0.283821	0.000459612	0.00199058
SLIRP	1179.51	-0.856125	0.269359	0.000292284	0.00135072
TXNL4A	1769.5	-0.855722	0.160398	2.13921e-08	3.4855e-07
SAP18	1842.86	-0.855626	0.179492	4.10778e-07	4.55735e-06
HSD11B1L	40.3929	-0.855342	0.208294	8.02578e-06	6.0361e-05
CUEDC2	534.187	-0.855333	0.224357	2.89683e-05	0.00018678
EXOSC7	685.752	-0.854722	0.140207	2.39333e-10	7.46143e-09
PSMD9	308.474	-0.854088	0.193469	2.11167e-06	1.89456e-05
CMTM3	1124.17	-0.853599	0.293281	0.000679529	0.0027579
TGFBR3L	35.2541	-0.853527	0.301597	0.000906012	0.00350989
NDUFB8	2205.28	-0.85326	0.175381	2.52761e-07	3.05312e-06
ALG5	438.877	-0.852874	0.172376	1.64553e-07	2.12076e-06
SPSB3	388.092	-0.852866	0.20974	1.036e-05	7.51806e-05
ALG14	364.436	-0.852777	0.180929	5.22684e-07	5.6364e-06
SIRT7	570.054	-0.852169	0.155794	1.026e-08	1.86502e-07
NUDT17	42.8887	-0.851863	0.173612	2.02971e-07	2.53209e-06
UQCRH	3924.26	-0.848921	0.179792	5.1975e-07	5.61561e-06
MYL6	8703.06	-0.848694	0.181894	6.50652e-07	6.79956e-06
HNMT	2794.19	-0.848613	0.376953	0.00417736	0.0127331
YIPF2	823.836	-0.848183	0.150443	3.95683e-09	8.16305e-08
TECR	2469.09	-0.848055	0.242834	9.95591e-05	0.000534982
CRELD2	845.218	-0.847962	0.21814	2.18178e-05	0.000146252
VAMP8	1353.89	-0.847658	0.157587	1.69227e-08	2.87919e-07
HINFP	310.334	-0.847036	0.138072	2.00239e-10	6.45916e-09
LSM5	961.704	-0.846971	0.205654	8.26605e-06	6.18762e-05
MRPS33	651.152	-0.846926	0.181331	6.69882e-07	6.9744e-06
NPM1	33680.2	-0.846466	0.186894	5.48146e-07	5.86564e-06
ETFRF1	161.978	-0.846247	0.266236	0.000294493	0.0013582
PSMA2	2170.67	-0.845418	0.162921	4.66808e-08	6.95599e-07
FUT4	51.6918	-0.845305	0.419744	0.00713452	0.0199971
ADM5	69.1672	-0.845238	0.274689	0.000419518	0.00183834
KCP	34.0896	-0.845219	0.33703	0.00223654	0.00753229
SEPHS2	6858.96	-0.844956	0.263392	0.000205019	0.000996176
MRPL15	758.144	-0.844723	0.186824	1.36494e-06	1.29984e-05
LMF2	1743.07	-0.843627	0.201969	6.13444e-06	4.77942e-05
UBC	31395.2	-0.843311	0.22933	3.41943e-05	0.00021501
SMIM27	46.332	-0.84327	0.348149	0.00271339	0.00887838
RFT1	737.545	-0.843029	0.14825	2.96079e-09	6.35489e-08
C1orf35	454.244	-0.842946	0.240082	9.39314e-05	0.000508998
ZCCHC10	441.407	-0.842745	0.196302	3.76875e-06	3.13669e-05
CDC42EP1	3172	-0.842574	0.246661	0.000127506	0.000660371
TAF10	435.099	-0.842481	0.28228	0.000569568	0.00237643
GNG5	2605.44	-0.842191	0.160568	3.53623e-08	5.44384e-07
ATAD3C	118.637	-0.84217	0.328049	0.00191156	0.006593
DHPS	753.829	-0.842102	0.163047	5.54182e-08	8.06418e-07
CITED2	1140.02	-0.841925	0.379053	0.00456947	0.0137244
ADSL	2008.72	-0.841915	0.167147	1.07399e-07	1.44943e-06
RPP40	335.665	-0.841799	0.191292	2.34479e-06	2.0886e-05
NAXE	1855.13	-0.841739	0.235463	7.21426e-05	0.000403197
HPRT1	980.889	-0.841477	0.230887	5.71402e-05	0.000330607
UBXN11	172.54	-0.84118	0.23478	7.27495e-05	0.000405573
SF3A2	1511.61	-0.840801	0.262487	0.000271573	0.00126662
GPAA1	1452.1	-0.840629	0.2528	0.000177772	0.000880652
NDUFV3	626.459	-0.840597	0.183907	1.07115e-06	1.04869e-05
FPGS	1325.7	-0.840547	0.199525	5.58074e-06	4.39877e-05
HMGA1	15522.4	-0.840363	0.221102	1.73873e-05	0.000118836
FAM3A	548.051	-0.839908	0.271849	0.000410448	0.00180568
HPS1	433.306	-0.839737	0.180881	7.6775e-07	7.8183e-06
ANG	2072.12	-0.838472	0.374082	0.00441302	0.013319
RPL13A	54371	-0.838025	0.222693	1.26276e-05	9.01133e-05
UBXN6	1568.78	-0.837233	0.188578	2.00092e-06	1.81121e-05
C12orf73	291.504	-0.836549	0.16871	1.55832e-07	2.02237e-06
SNRNP35	322.347	-0.836459	0.161945	5.51304e-08	8.03277e-07
MAPKAPK3	1364.7	-0.836115	0.163911	7.83185e-08	1.09675e-06
CLCF1	81.5697	-0.83604	0.35598	0.00346491	0.010887
SSR2	4142.37	-0.835681	0.132105	5.94907e-11	2.28171e-09
PRKCSH	6858.25	-0.835622	0.225262	4.26606e-05	0.00025891
ULK3	361.688	-0.835099	0.244191	0.000132331	0.000682194
DGKZ	1263.23	-0.834685	0.224062	4.24658e-05	0.000258008
EGLN2	1112.15	-0.834676	0.159411	3.73969e-08	5.72547e-07
METTL1	369.692	-0.834608	0.154051	1.37909e-08	2.41254e-07
HSBP1	3015.23	-0.833937	0.281888	0.000607309	0.00250858
ZDHHC24	528.755	-0.833294	0.175957	4.77501e-07	5.23002e-06
PHC2	3058.94	-0.833266	0.153158	1.22528e-08	2.19507e-07
TMUB1	1519.14	-0.832575	0.208549	1.45269e-05	0.000101588
TMEM120A	541.088	-0.832573	0.228256	5.75875e-05	0.000332376
PGLS	1042.96	-0.832485	0.18751	2.04846e-06	1.84825e-05
SETD4	202.306	-0.831581	0.143194	1.3306e-09	3.09392e-08
MAF1	2828.44	-0.830716	0.167821	1.71973e-07	2.19862e-06
ACYP2	191.551	-0.83067	0.209852	1.65707e-05	0.000114023
UTP6	345.608	-0.829678	0.192349	3.49526e-06	2.95088e-05
NKAP	302.579	-0.828838	0.202998	9.66708e-06	7.10766e-05
KATNB1	1144	-0.828755	0.194765	4.75198e-06	3.8346e-05
RPS27	11478.1	-0.82838	0.334894	0.0023805	0.00793571
FAM133B	997.091	-0.827719	0.249401	0.000191066	0.000936536
ARRB2	1348.35	-0.827509	0.179201	8.97417e-07	8.96414e-06
ENDOV	178.658	-0.827067	0.17516	5.49884e-07	5.87297e-06
TWF2	2077.22	-0.827056	0.195156	5.12348e-06	4.08451e-05
ARL2	1415.38	-0.826838	0.209231	1.72601e-05	0.000118184
SLC35C2	1378.61	-0.826286	0.13631	3.23096e-10	9.53988e-09
MEA1	1550.19	-0.826048	0.141854	1.29889e-09	3.03282e-08
HOMER3	546.226	-0.825922	0.246007	0.000168573	0.000840681
NDUFAF5	237.146	-0.825703	0.181017	1.14879e-06	1.11395e-05
CISD2	570.727	-0.825495	0.260535	0.000321708	0.00146137
P2RX4	338.073	-0.825384	0.25061	0.000213443	0.00103038
RBM24	180.301	-0.824891	0.489541	0.0139131	0.035037
NOP10	1775.88	-0.824828	0.172513	3.87171e-07	4.3346e-06
CCT7	12636.2	-0.824744	0.117981	6.55164e-13	4.40499e-11
ZSCAN22	170.435	-0.824688	0.18444	1.63304e-06	1.51634e-05
NANOS1	47.8792	-0.824675	0.254102	0.00024282	0.00114795
GCHFR	823.864	-0.824381	0.215034	2.82127e-05	0.000182752
ZNF668	400.035	-0.823359	0.184395	1.84477e-06	1.68356e-05
CENPX	1110.69	-0.823252	0.25902	0.00031454	0.00143289
COX7C	3520.98	-0.823226	0.179738	1.07581e-06	1.05233e-05
AC013394.1	119.717	-0.822628	0.187016	2.50031e-06	2.20775e-05
EXO5	230.501	-0.822264	0.235091	0.000102834	0.000549414
HES6	1150.76	-0.820712	0.298192	0.00116094	0.00432196
PIH1D1	1403.71	-0.820574	0.158556	5.37293e-08	7.84912e-07
SNAI1	102.743	-0.820506	0.296277	0.00114431	0.00426576
ENY2	905.103	-0.820459	0.18296	1.69387e-06	1.56113e-05
MRPS26	2240.03	-0.820217	0.17082	3.65681e-07	4.17318e-06
SDF2	485.568	-0.819871	0.171291	3.98349e-07	4.44597e-06
SLC9A1	505.682	-0.819318	0.270296	0.000506843	0.00216241
GAR1	349.282	-0.819315	0.220514	4.57021e-05	0.000273942
POLL	471.794	-0.819162	0.160982	8.59664e-08	1.19635e-06
CHMP1A	2405.08	-0.819122	0.169252	3.0469e-07	3.57963e-06
PGF	459.704	-0.818722	0.358216	0.00412295	0.0125934
TOM1	1234.14	-0.818603	0.203537	1.3217e-05	9.38137e-05
ZFPL1	629.121	-0.818565	0.170261	3.64348e-07	4.16222e-06
NUDT22	390.847	-0.816711	0.214426	3.1536e-05	0.000200326
IKBKG	864.519	-0.816648	0.178602	1.12839e-06	1.09608e-05
SLC35B1	706.312	-0.816554	0.210317	2.31933e-05	0.000154084
NDUFS5	3557.59	-0.815239	0.19166	4.85488e-06	3.90103e-05
TMEM8B	143.427	-0.814769	0.252417	0.000272449	0.00126965
DAD1	4138.61	-0.813733	0.135138	3.90325e-10	1.1085e-08
CMC4	167.179	-0.813635	0.16776	2.94361e-07	3.47658e-06
RPF2	730.758	-0.813579	0.188451	3.67674e-06	3.06927e-05
UFM1	1239.91	-0.81329	0.185812	2.80469e-06	2.43604e-05
LRP10	2929.77	-0.813005	0.271939	0.000572962	0.0023888
PSMB4	4187.4	-0.812554	0.15518	3.94841e-08	5.97941e-07
PEF1	1394.06	-0.812312	0.126101	2.72743e-11	1.15745e-09
COA3	1421.34	-0.811969	0.175584	8.91856e-07	8.93538e-06
WDR45	544.095	-0.811521	0.221246	5.57191e-05	0.000323559
TAGLN	1235.74	-0.810438	0.447575	0.0114197	0.0297792
KLHDC3	2870.37	-0.810237	0.195097	7.66589e-06	5.81611e-05
SDR39U1	821.265	-0.809696	0.200494	1.21449e-05	8.68907e-05
RDH12	42.3765	-0.809621	0.428264	0.01004	0.0266738
RPL3	48172.7	-0.808578	0.135576	3.88236e-11	1.55308e-09
GMIP	253.601	-0.80815	0.277193	0.000761108	0.00302734
SUPT3H	130.09	-0.808115	0.276606	0.000728179	0.00291861
TXNL4B	518.18	-0.807792	0.10794	1.83514e-14	1.94319e-12
POU2AF1	90.9451	-0.807786	0.370714	0.00544506	0.015884
KIN	353.742	-0.807268	0.219962	5.45551e-05	0.000317676
PICK1	464.508	-0.807057	0.196584	9.49673e-06	7.00548e-05
RASD1	223.816	-0.807036	0.432899	0.0105862	0.0278746
ZNF777	617.149	-0.807028	0.227297	8.4987e-05	0.000467722
MRPL36	895.588	-0.807008	0.211406	3.10454e-05	0.000198339
FHL3	322.208	-0.806791	0.201833	1.50627e-05	0.00010481
SPACA9	46.1077	-0.806754	0.333118	0.00299253	0.00961972
SEM1	1811.49	-0.806608	0.217563	4.78404e-05	0.000283863
RHBDF1	254.265	-0.806544	0.265646	0.000521722	0.00221172
TFEB	360.577	-0.806157	0.193334	7.12646e-06	5.45157e-05
CDK4	2992.18	-0.806057	0.141525	3.03825e-09	6.48372e-08
CTSB	12604.9	-0.805238	0.270713	0.000534492	0.00225282
ALKBH2	439.539	-0.805136	0.189869	5.29687e-06	4.20472e-05
FKBP11	179.055	-0.805125	0.399294	0.00787281	0.0217066
ATP6V1B2	2254.51	-0.805058	0.167626	3.76476e-07	4.27143e-06
IER5L	569.096	-0.805027	0.334937	0.00314522	0.0100297
ARPC4	1944.75	-0.804434	0.187777	4.25749e-06	3.47352e-05
AVEN	273.503	-0.803901	0.161834	1.71598e-07	2.19633e-06
MDK	4943.34	-0.803868	0.432719	0.0103745	0.0274059
UQCRB	1354.7	-0.803356	0.332339	0.00302703	0.00972256
ARFGAP2	1622.74	-0.803327	0.151812	2.81592e-08	4.42033e-07
AGA	323.597	-0.803298	0.182337	2.54053e-06	2.23442e-05
METTL5	930.518	-0.802841	0.17166	6.91888e-07	7.18341e-06
CDT1	2070.95	-0.802821	0.283036	0.000956477	0.00366217
GPRC5C	2279.4	-0.802349	0.302175	0.00159138	0.00567639
TRIB1	1957.67	-0.801895	0.24807	0.000258201	0.00121134
TBCA	2444.03	-0.801892	0.207577	2.60155e-05	0.000169603
TMC6	1689.01	-0.801814	0.252777	0.000327202	0.00148131
CLPP	1127.07	-0.801797	0.215312	4.49148e-05	0.000270064
GPS1	3568.01	-0.801358	0.170967	6.37712e-07	6.6831e-06
RARRES2	1276.67	-0.800748	0.416882	0.00959939	0.025662
CSK	1902.86	-0.800613	0.226152	8.92035e-05	0.000487993
RRP12	1891.64	-0.800413	0.18958	5.45654e-06	4.31612e-05
TXNL1	1162.86	-0.799235	0.115351	9.50656e-13	6.13311e-11
RWDD1	1137.05	-0.799068	0.168455	4.90736e-07	5.35921e-06
PCBP4	1232.14	-0.798465	0.216242	5.17925e-05	0.000303601
NDUFV2	2855.33	-0.798028	0.162482	2.11064e-07	2.62034e-06
TBC1D10A	196.286	-0.797827	0.176906	1.59622e-06	1.48586e-05
MOB2	411.022	-0.797536	0.207101	2.77873e-05	0.000180206
ZNF580	473.148	-0.797473	0.230503	0.000124917	0.000649978
XCL1	29.7022	-0.797468	0.35139	0.00451641	0.0135797
HSCB	201.114	-0.796864	0.171917	8.69583e-07	8.73376e-06
MECR	218.813	-0.796829	0.217728	5.90447e-05	0.000339865
DRG1	1654.7	-0.796687	0.131716	3.57085e-10	1.03249e-08
BTF3	11020.9	-0.796484	0.132529	2.71653e-10	8.26136e-09
VRK3	575.727	-0.796477	0.117992	3.37987e-12	1.89561e-10
AC055839.2	100.621	-0.796229	0.352504	0.00466856	0.0139806
PTPRH	843.372	-0.79609	0.457298	0.0135133	0.0342475
SSBP1	1287.58	-0.795613	0.235312	0.000162758	0.00081589
C11orf68	650.228	-0.795489	0.187244	5.23127e-06	4.15856e-05
LCMT1	746.899	-0.7954	0.158649	1.34063e-07	1.77075e-06
VPS25	2400.35	-0.794602	0.137776	2.03571e-09	4.57155e-08
COA5	514.67	-0.793201	0.185145	4.29721e-06	3.50081e-05
ZNF783	149.778	-0.793051	0.230958	0.000137951	0.000707243
TMEM147	1642.71	-0.792539	0.155522	7.82107e-08	1.09662e-06
SNX9	1406.27	-0.792528	0.225476	9.88745e-05	0.000531826
ZNF688	111.919	-0.791657	0.20946	3.72699e-05	0.000231267
REEP2	436.662	-0.790795	0.296709	0.00164049	0.00581434
RELL2	187.696	-0.789531	0.212353	4.81919e-05	0.000285645
CDK2AP2	538.347	-0.789529	0.163499	3.3931e-07	3.91628e-06
VPS37B	679.198	-0.789361	0.213744	5.16209e-05	0.000302913
SLC25A26	229.105	-0.789177	0.143254	9.436e-09	1.73787e-07
TNNC1	283.741	-0.788695	0.383395	0.00746369	0.0207426
POLR1C	783.273	-0.788103	0.159105	1.81508e-07	2.29945e-06
HIGD1A	3111.17	-0.788087	0.177056	2.10231e-06	1.88768e-05
RAB24	421.125	-0.788013	0.162371	3.0791e-07	3.60986e-06
MYL6B	987.058	-0.787765	0.135212	1.48358e-09	3.42112e-08
MAN2B1	2066.84	-0.78775	0.251509	0.000393141	0.00174011
CCS	494.947	-0.787275	0.244359	0.000293028	0.00135256
RFNG	1226.45	-0.787045	0.239631	0.000230122	0.00109807
CORO1B	1770.11	-0.786712	0.220653	8.58425e-05	0.000472197
WDR83OS	1216.28	-0.78663	0.168542	7.29504e-07	7.50327e-06
GEMIN7	519.727	-0.78631	0.158909	1.89442e-07	2.38372e-06
COMMD10	336.384	-0.786271	0.189417	7.83974e-06	5.91611e-05
CRELD1	645.177	-0.785506	0.245817	0.00032211	0.00146247
UFC1	1129.45	-0.785106	0.146621	2.17201e-08	3.53378e-07
MGMT	478.498	-0.785008	0.33282	0.00367652	0.0114268
UBE2D2	2145.07	-0.784757	0.133878	1.12832e-09	2.7024e-08
ZNF784	188.306	-0.784683	0.207189	3.72771e-05	0.000231267
IFRD2	2034.19	-0.784672	0.209387	4.17549e-05	0.000254243
TCF7L1	44.5194	-0.784371	0.289666	0.00148797	0.00538012
HSH2D	53.8474	-0.784031	0.416178	0.0107214	0.0281956
SMG5	4197.03	-0.783806	0.170045	1.00385e-06	9.87137e-06
SCAP	2144.66	-0.783773	0.161121	2.88136e-07	3.41752e-06
TMEM74B	145.675	-0.783627	0.401131	0.00934342	0.0251161
ATF6	947.928	-0.783237	0.18149	3.78342e-06	3.14655e-05
IBA57	432.214	-0.78276	0.164534	4.95453e-07	5.40015e-06
ATP6V0D1	1537.33	-0.782579	0.20056	2.30765e-05	0.000153399
NR1D1	418.35	-0.782439	0.246902	0.000354854	0.00159377
ANKRD13D	192.934	-0.781659	0.291944	0.00162823	0.00578011
TESK1	338.185	-0.781641	0.235355	0.000211545	0.00102343
COA8	358.071	-0.781432	0.154748	1.13677e-07	1.52493e-06
CYB561D2	252.502	-0.781387	0.205412	3.47223e-05	0.000217594
RNF125	69.3259	-0.780873	0.419249	0.0110472	0.0289568
GGT1	824.153	-0.78062	0.329412	0.0036595	0.0113803
RPS3	21835.6	-0.780533	0.432542	0.0103653	0.0273983
ZFAND2B	652.887	-0.780484	0.177067	2.61843e-06	2.2957e-05
DYNLL1	4459.57	-0.77991	0.138761	4.76218e-09	9.48582e-08
TIMM44	1277.42	-0.779877	0.164896	5.27305e-07	5.66434e-06
RNF113A	397.374	-0.779182	0.158443	2.25125e-07	2.76393e-06
C17orf113	113.601	-0.778982	0.28847	0.00146009	0.0052875
LYRM2	404.784	-0.778795	0.313615	0.00267741	0.0087761
SLC6A4	158.51	-0.778755	0.383361	0.00806066	0.0221425
TMEM145	89.4848	-0.778643	0.392512	0.00893012	0.0241388
CPT1B	125.992	-0.778535	0.359084	0.00596948	0.0171582
B2M	6849.47	-0.777773	0.280331	0.00118397	0.00439599
FBRSL1	1927.48	-0.777448	0.229567	0.000164774	0.000824682
SEC14L2	206.257	-0.777315	0.25457	0.000521046	0.00221163
ATOX1	652.673	-0.777113	0.18742	8.4281e-06	6.29625e-05
DTYMK	1364.68	-0.776948	0.219105	9.36305e-05	0.000508026
GMPPA	1436.8	-0.776937	0.171572	1.49985e-06	1.41145e-05
PIGL	113.981	-0.776437	0.203375	3.24751e-05	0.000205707
GHDC	743.369	-0.776304	0.187052	8.35077e-06	6.24266e-05
TMEM101	1503.6	-0.776246	0.136666	3.49868e-09	7.38163e-08
INPP1	467.202	-0.776179	0.175534	2.39267e-06	2.12605e-05
RPL36AL	2432.21	-0.775454	0.199927	2.50464e-05	0.000164631
CXCL16	1728.01	-0.774248	0.302451	0.00225986	0.00760165
GPRIN1	313.531	-0.774112	0.324005	0.00351136	0.0110023
DPH2	973.711	-0.773931	0.183003	5.58565e-06	4.39953e-05
GPN2	803.127	-0.773658	0.109448	3.96438e-13	2.81824e-11
ZNF471	101.486	-0.773604	0.467063	0.0162017	0.0397247
APOA2	39872	-0.773122	0.604809	0.0264088	0.0596381
MRTO4	2189.87	-0.772932	0.152483	1.03532e-07	1.40574e-06
RASSF1	464.3	-0.77291	0.192869	1.53919e-05	0.000106768
DPM2	538.638	-0.772888	0.231483	0.000201151	0.000979516
TSPAN31	169.909	-0.772635	0.231054	0.000194975	0.000952867
R3HDM4	977.852	-0.77252	0.200384	2.86027e-05	0.00018485
H2BC8	616.237	-0.772423	0.780589	0.0312372	0.0684679
ADPRS	853.057	-0.771778	0.14268	1.59557e-08	2.73971e-07
PSMB10	160.598	-0.771719	0.423686	0.01247	0.0320759
ZNF511	847.411	-0.771507	0.154106	1.43756e-07	1.88538e-06
ABHD14A	387.715	-0.771424	0.193284	1.65359e-05	0.000113924
PPP3CC	280.639	-0.770723	0.196852	2.26769e-05	0.000151182
TOR2A	203.488	-0.77072	0.197358	2.40469e-05	0.000158998
MYL12A	3432.46	-0.770568	0.161584	4.78378e-07	5.23449e-06
ACADS	846.844	-0.76902	0.239875	0.000316158	0.0014385
PROSER2	579.611	-0.767939	0.215995	9.29517e-05	0.00050508
PSTK	81.3391	-0.767577	0.185978	9.65163e-06	7.10098e-05
MEPCE	1312.21	-0.76717	0.16283	5.96132e-07	6.28274e-06
LCAT	440.517	-0.766875	0.387105	0.00916132	0.0246979
NOP58	2659.94	-0.766628	0.209071	6.03175e-05	0.000345576
EIF3H	3932.45	-0.766522	0.146459	3.80093e-08	5.78747e-07
H3C10	929.726	-0.76543	0.633028	0.0287587	0.0639987
MMADHC	2246.75	-0.765187	0.138716	7.97284e-09	1.49806e-07
EOLA1	269.393	-0.765066	0.219419	0.000120441	0.000629325
HDAC5	2018.2	-0.765028	0.250208	0.000516975	0.00219892
RANGAP1	4507.01	-0.764606	0.206478	5.13927e-05	0.000301892
BTF3L4	1442.06	-0.764547	0.159778	4.42262e-07	4.86794e-06
ANKRD39	362.661	-0.764434	0.155758	2.43895e-07	2.95882e-06
CAPS	87.2795	-0.764359	0.299018	0.002314	0.00775106
NDUFB4	1504.11	-0.76419	0.174929	3.22213e-06	2.75151e-05
LAMTOR2	603.943	-0.763697	0.176088	3.74032e-06	3.11768e-05
TUT1	503.154	-0.763521	0.186062	1.05211e-05	7.61152e-05
PSPN	83.3395	-0.7625	0.199622	3.35127e-05	0.000211798
PHF5A	1016.19	-0.762233	0.170955	2.1396e-06	1.91654e-05
IRF2BP1	1072.56	-0.762186	0.231939	0.000247878	0.00117029
EFNA1	2683.52	-0.761669	0.296774	0.0019531	0.00671552
NR2C2AP	347.634	-0.761662	0.170151	1.98213e-06	1.79858e-05
CBX6	1210.63	-0.761436	0.242155	0.000394237	0.0017426
TRIAP1	1293.32	-0.760853	0.167572	1.45924e-06	1.37556e-05
SFT2D1	1037.58	-0.760453	0.17985	5.80253e-06	4.5543e-05
ORMDL2	499.227	-0.760035	0.170965	2.26636e-06	2.02035e-05
SSBP4	859.469	-0.759958	0.203669	4.83919e-05	0.000286223
PRR14	591.654	-0.759862	0.213861	9.53299e-05	0.000515993
NME6	563.81	-0.75982	0.149774	1.01659e-07	1.38367e-06
FXYD1	205.042	-0.759705	0.700339	0.0315758	0.0690879
NSMCE2	345.858	-0.759574	0.127736	7.11532e-10	1.85981e-08
ADGRA2	53.1151	-0.759427	0.392231	0.0103692	0.0273983
AP5S1	675.155	-0.759394	0.186897	1.23904e-05	8.85904e-05
TEPSIN	370.402	-0.75916	0.240625	0.000391506	0.00173534
PSEN2	289.327	-0.759024	0.279029	0.00151052	0.00544538
SCAMP4	1343.77	-0.758468	0.214803	0.000103708	0.000553027
ZNF213	180.629	-0.757905	0.26478	0.00100597	0.00382023
GNMT	72.4792	-0.757831	0.345813	0.0060228	0.0172848
GABARAP	2990.41	-0.757543	0.133401	3.6848e-09	7.66618e-08
ESF1	1778.01	-0.757499	0.284656	0.00162531	0.00577159
JMJD7	88.5798	-0.757324	0.16802	1.79189e-06	1.64198e-05
ZBTB48	175.117	-0.756476	0.234031	0.000306817	0.00140401
FLAD1	876.716	-0.756279	0.207484	6.76576e-05	0.000382343
SNX11	486.734	-0.755633	0.140313	1.98187e-08	3.28185e-07
BCAS4	190.52	-0.755147	0.232356	0.00028105	0.00130537
TMED9	4742.75	-0.754297	0.120942	1.22328e-10	4.18806e-09
ZMYND19	770.866	-0.754183	0.170332	2.52725e-06	2.22625e-05
COPRS	858.03	-0.75399	0.16146	8.13549e-07	8.23212e-06
MIEN1	555.962	-0.753682	0.231047	0.000273803	0.00127386
ZNF506	29.0823	-0.753417	0.378147	0.00816237	0.0223723
ERH	3500.76	-0.752941	0.141257	2.57562e-08	4.08912e-07
PIGF	391.993	-0.75286	0.193436	2.46667e-05	0.000162422
TMEM9	1373.77	-0.75246	0.186476	1.38835e-05	9.75778e-05
TMEM198	680.3	-0.752081	0.328093	0.00467844	0.014004
STX10	898.149	-0.751931	0.230703	0.00027381	0.00127386
TBC1D7	292.716	-0.750384	0.138943	1.8122e-08	3.05528e-07
AC026464.4	803.156	-0.750203	0.259284	0.000907431	0.00351295
ATP5MC1	2080.61	-0.750189	0.196375	3.44943e-05	0.00021653
POLR1H	264.65	-0.749601	0.478601	0.0198135	0.0471737
RCN3	136.162	-0.74927	0.396443	0.011377	0.0296818
ACOT8	366.988	-0.749078	0.155279	3.87205e-07	4.3346e-06
MAP3K11	2646.31	-0.748279	0.20475	6.56356e-05	0.000371877
MRPL20	1306.8	-0.748218	0.173151	4.12932e-06	3.39108e-05
CLN5	238.839	-0.747414	0.154051	3.22373e-07	3.7636e-06
HEATR5A	1759.42	-0.747205	0.226081	0.000235554	0.00111969
BID	946.947	-0.747043	0.188404	1.93025e-05	0.000130964
TRPM4	157.975	-0.747016	0.262627	0.00107372	0.00403767
IL10RB	465.449	-0.74684	0.21268	0.000114579	0.000602645
COQ4	696.78	-0.746815	0.199065	4.58824e-05	0.000274876
RHOT2	1431.02	-0.74678	0.210278	9.78258e-05	0.000527456
MED19	314.901	-0.746637	0.163179	1.26326e-06	1.21336e-05
NCLN	2684.94	-0.746126	0.204723	6.91548e-05	0.000389423
BSG	18195	-0.744818	0.188122	8.25848e-06	6.1861e-05
ZNF697	494.599	-0.744601	0.256634	0.000901932	0.0034953
PSMA3	1893.96	-0.744488	0.179302	8.7214e-06	6.48066e-05
MAGOHB	228.473	-0.744207	0.248779	0.000633416	0.00259719
PNKD	1652.92	-0.743912	0.144542	6.7862e-08	9.63623e-07
FAM122C	62.4086	-0.74387	0.310899	0.00346927	0.0108919
MSRB1	1700.2	-0.743739	0.204505	6.88491e-05	0.000388093
NGDN	1619.79	-0.743685	0.206656	7.90091e-05	0.000438717
PPP4C	3150.57	-0.743586	0.160871	9.34181e-07	9.279e-06
YARS1	3818.23	-0.742806	0.156542	5.70972e-07	6.06917e-06
CDH15	106.072	-0.742679	0.404218	0.0130348	0.033253
ZNF461	51.3203	-0.742526	0.352865	0.0073299	0.0204625
STK16	432.867	-0.742435	0.200871	5.73111e-05	0.000331424
HEMK1	282.627	-0.742346	0.19721	4.34275e-05	0.000262707
GRK4	91.479	-0.742187	0.18131	1.04596e-05	7.58337e-05
APBA3	317.484	-0.742058	0.219523	0.000187061	0.000920227
STX8	319.472	-0.741767	0.164029	1.65236e-06	1.52919e-05
UROD	1926.42	-0.741608	0.171479	4.13213e-06	3.39108e-05
MRPL10	1944.09	-0.741297	0.120801	2.3923e-10	7.46143e-09
UBB	16518.2	-0.740908	0.220945	0.000126982	0.000658834
ALDH1L2	140.403	-0.740803	0.502088	0.0233841	0.053968
RNF40	3824.66	-0.740796	0.195983	3.9224e-05	0.000241334
DNAJC4	478.516	-0.740593	0.194773	3.80939e-05	0.000235549
PRKCD	979.275	-0.740579	0.248939	0.000726283	0.0029127
RGS14	166.044	-0.74055	0.296998	0.0029393	0.00947588
C20orf204	1152.69	-0.740022	0.535393	0.0261471	0.0591224
COX17	467.778	-0.739997	0.193791	3.53951e-05	0.000221313
MRM3	593.696	-0.739442	0.183171	1.45391e-05	0.00010161
SFXN4	809.845	-0.739275	0.137816	2.27235e-08	3.6756e-07
USF2	2087.15	-0.739248	0.201772	6.53222e-05	0.000370646
NDUFAF3	880.912	-0.739242	0.210349	0.000114947	0.000603727
SNRPB2	2069.9	-0.738862	0.190409	2.76758e-05	0.000179708
PFDN1	1378.99	-0.738847	0.157214	6.97224e-07	7.23006e-06
SRP68	3314.15	-0.738808	0.233406	0.00037669	0.00167834
COX5A	2537.22	-0.737365	0.147492	1.60761e-07	2.07909e-06
AIMP1	2088.86	-0.737332	0.183458	1.48222e-05	0.00010333
BTG1	303.628	-0.737112	0.27204	0.00163624	0.005803
KXD1	1383.98	-0.737087	0.136184	1.74239e-08	2.95096e-07
NXT1	719.211	-0.736992	0.149437	2.29489e-07	2.79926e-06
FIZ1	318.347	-0.736824	0.173453	5.94108e-06	4.64996e-05
C1QBP	6213.06	-0.736165	0.162484	1.5089e-06	1.41758e-05
SELENOO	394.494	-0.735788	0.267518	0.00145305	0.00526542
IL17RC	328.716	-0.735336	0.259058	0.00111904	0.00417853
REEP6	1228.92	-0.735211	0.310804	0.00368766	0.0114487
CMTM8	290.247	-0.735151	0.321603	0.00486058	0.0144503
TNFRSF10D	1495.83	-0.735139	0.231942	0.000390527	0.00173238
KIAA0930	1776.02	-0.735027	0.232416	0.000392358	0.00173833
TRMT2A	689.872	-0.734844	0.209536	0.000116436	0.000610399
CCDC59	77.2631	-0.734469	0.359036	0.00871983	0.0236736
PBDC1	531.951	-0.734306	0.324243	0.00520534	0.0153226
CAPN5	58.0882	-0.734161	0.333869	0.00630168	0.0179738
BAG6	4217.44	-0.733962	0.242037	0.000519756	0.00220739
SUMO2	7643.94	-0.733436	0.215201	0.000170604	0.000850048
RBM23	360.979	-0.73318	0.508813	0.0248501	0.056695
TSC22D1	1840.61	-0.733139	0.332468	0.00610987	0.0174982
TEX19	208.538	-0.732927	0.526962	0.0265134	0.0598415
GARS1	4055.39	-0.732702	0.157847	9.12399e-07	9.07602e-06
SIGIRR	28.1616	-0.732638	0.335318	0.00656843	0.0185808
C2orf49	733.129	-0.732491	0.154369	5.65002e-07	6.01717e-06
DNTTIP1	1028.33	-0.732414	0.122313	6.09946e-10	1.63987e-08
TXNRD2	751.812	-0.731872	0.204057	8.67712e-05	0.000476367
RBM34	498.908	-0.73127	0.228797	0.000353629	0.00158955
AP5B1	777.268	-0.73102	0.233781	0.000454512	0.00197156
MRPL40	855.572	-0.730983	0.190698	3.28729e-05	0.00020799
ISG20L2	1034.89	-0.730906	0.14805	2.24594e-07	2.76067e-06
MRPL9	1344.65	-0.730814	0.150899	3.51425e-07	4.0394e-06
COMMD7	1052.78	-0.730728	0.131723	8.33128e-09	1.56278e-07
HCFC1R1	309.55	-0.73051	0.235336	0.000492928	0.0021095
YIPF4	1575.88	-0.730406	0.202504	8.18386e-05	0.000451731
ELP6	432.566	-0.730292	0.146151	1.62841e-07	2.10118e-06
NAA20	1337.2	-0.729829	0.249343	0.00083436	0.00326486
ADPRHL1	64.2706	-0.729801	0.350798	0.00804671	0.0221151
CKS2	2036.06	-0.729602	0.200763	7.46084e-05	0.000415314
SLC66A2	1646	-0.729453	0.236033	0.000504971	0.00215608
RASSF7	620.485	-0.729252	0.201968	8.06466e-05	0.000445813
UBE2I	3085.6	-0.729223	0.133495	1.34506e-08	2.36785e-07
IGSF8	1107.98	-0.729111	0.210734	0.000141016	0.000721301
BVES	47.6159	-0.728933	0.360579	0.00889444	0.0240598
NOTCH3	85.6208	-0.728708	0.54815	0.0287497	0.0639959
LUC7L	600.146	-0.728604	0.240015	0.000617566	0.00254436
DYNLRB1	2620.38	-0.728166	0.159075	1.29878e-06	1.24213e-05
NUPR1	820.224	-0.728043	0.36691	0.0100717	0.0267377
PGS1	366.944	-0.727538	0.14608	1.80815e-07	2.29587e-06
TSPAN33	318.969	-0.727258	0.27122	0.00179819	0.00626718
PABPN1	5939.95	-0.727042	0.155197	7.82276e-07	7.94448e-06
CCDC9	502.735	-0.72639	0.234526	0.000507863	0.00216511
ABHD17A	1251.8	-0.726358	0.235754	0.000519758	0.00220739
PES1	3250.92	-0.726094	0.18957	3.49249e-05	0.000218741
INAFM1	107.644	-0.725408	0.230927	0.000441959	0.00192533
LMBR1L	166.881	-0.725077	0.209127	0.000143364	0.000731634
PCMT1	2479.81	-0.724838	0.116733	1.39544e-10	4.7339e-09
MGAT1	3325.25	-0.724821	0.152181	4.98149e-07	5.42339e-06
TADA3	1863.35	-0.724751	0.128443	4.76798e-09	9.48582e-08
NRDE2	224.382	-0.724728	0.21863	0.000238134	0.00112954
SPRED3	34.4907	-0.724182	0.329329	0.00622444	0.0177811
GADD45A	1237.27	-0.724117	0.260212	0.001323	0.00484925
ZC3H12D	127.964	-0.723421	0.269447	0.00178543	0.00623307
TAZ	328.864	-0.723075	0.247645	0.000906737	0.00351148
PMVK	423.061	-0.722387	0.231333	0.00046833	0.00201744
ZNF419	135.18	-0.722055	0.240023	0.000667435	0.00271573
BET1	482.626	-0.721874	0.182295	2.04394e-05	0.00013759
AAMP	3552.78	-0.721614	0.156134	1.08221e-06	1.05674e-05
KREMEN2	110.453	-0.721599	0.297787	0.00372396	0.0115453
ZC3H3	710.884	-0.720876	0.230986	0.000475867	0.0020459
KCNC3	179.459	-0.720865	0.457973	0.0214622	0.050334
ZNF483	178.175	-0.720405	0.338518	0.0071808	0.0201117
NECAB3	766.538	-0.720378	0.200634	8.72596e-05	0.000478577
DHRS3	1543.33	-0.719994	0.226279	0.000387593	0.0017221
TMEM250	1103.22	-0.719506	0.223245	0.00033884	0.00153047
ACTR10	92.424	-0.719403	0.289347	0.00310846	0.00993144
KLHDC8B	363.394	-0.718671	0.20936	0.000162798	0.00081589
PHKG2	554.293	-0.718592	0.179743	1.80129e-05	0.000122661
FADS3	507.502	-0.717906	0.240492	0.000741947	0.00296486
SLC22A31	1466.1	-0.717595	0.497938	0.0256757	0.0582571
AL391987.2	71.5861	-0.717187	0.192703	5.14283e-05	0.000301942
SMIM12	943.102	-0.717051	0.138009	5.92965e-08	8.57265e-07
QRICH2	120.501	-0.716128	0.337341	0.00764794	0.0211861
MRPS6	626.653	-0.715908	0.250131	0.00109381	0.00409664
MPDU1	1198.25	-0.715557	0.204515	0.000127998	0.000662302
GLRX3	2431.02	-0.715056	0.140806	1.11173e-07	1.49495e-06
SH3GL1	3417.16	-0.714886	0.165872	4.67697e-06	3.78533e-05
STK11IP	468.993	-0.714807	0.191174	5.20548e-05	0.000304658
DMAC2	1063.47	-0.713769	0.123719	2.21e-09	4.92332e-08
PDXP	1722.94	-0.713722	0.182782	2.64705e-05	0.000172267
SH2D5	122.008	-0.713432	0.377533	0.0126027	0.0323354
NEK8	250.622	-0.712884	0.199612	9.80008e-05	0.00052789
DUSP10	105.786	-0.712775	0.316728	0.00584585	0.0168724
NFU1	670.664	-0.712284	0.136981	5.85094e-08	8.48082e-07
MAP3K13	574.165	-0.712095	0.183785	2.92291e-05	0.000188135
NOMO2	10230.4	-0.711799	0.199039	6.91014e-05	0.000389319
NGRN	1229.92	-0.711762	0.144652	2.53036e-07	3.05312e-06
VDAC2	4222.77	-0.71163	0.151582	7.80039e-07	7.92897e-06
MED30	188.913	-0.711444	0.16049	2.65735e-06	2.32617e-05
CHMP6	724.008	-0.711306	0.20145	0.000112638	0.000594118
WWOX	262.68	-0.711243	0.232228	0.000574868	0.00239496
MRPL33	926.993	-0.711032	0.228367	0.00049151	0.00210504
SMLR1	1955.91	-0.70916	0.560539	0.0321048	0.0700021
VKORC1	3441.28	-0.708616	0.168315	7.36602e-06	5.6041e-05
TUBB2A	1740.78	-0.708488	0.288406	0.00348138	0.0109237
EPN1	3656.71	-0.708193	0.213286	0.000238787	0.0011312
MDH2	4984.25	-0.70725	0.169662	8.19799e-06	6.14904e-05
COX20	892.774	-0.707105	0.176419	1.71549e-05	0.000117536
CLTA	3634.07	-0.707076	0.150294	7.50325e-07	7.66885e-06
PIGBOS1	202.897	-0.706606	0.184265	3.51339e-05	0.000219927
BCKDHA	845.483	-0.7059	0.242939	0.000968526	0.00369816
PHLDB3	278.047	-0.705698	0.187105	4.63693e-05	0.000276901
ST6GALNAC4	778.592	-0.705651	0.197108	9.37951e-05	0.000508672
BBIP1	222.825	-0.705498	0.204315	0.000151722	0.000765193
IMPDH2	5872.27	-0.705467	0.170257	9.43346e-06	6.96803e-05
BAIAP2	777.677	-0.705299	0.228452	0.000550939	0.00231047
TMA7	1972.89	-0.705122	0.340119	0.00866141	0.0235436
EIF2B4	1696.13	-0.705087	0.120958	1.67388e-09	3.81269e-08
POLR3H	1065.72	-0.705037	0.236958	0.000786101	0.00310903
PACC1	250.183	-0.704754	0.184103	3.6921e-05	0.000229953
GMDS	2796.02	-0.704716	0.239855	0.000858255	0.00334695
EEF1A1	268597	-0.704624	0.170157	4.54791e-06	3.68622e-05
RIT1	351.176	-0.704102	0.229503	0.00058485	0.0024311
CLK4	149.867	-0.703992	0.215676	0.000306456	0.00140351
NDUFA8	1059.95	-0.703519	0.147802	5.77578e-07	6.13219e-06
VPS37D	139.105	-0.703152	0.350198	0.0101478	0.0269001
MRPL11	978.321	-0.702643	0.162562	4.42839e-06	3.5998e-05
PPP1R12C	648.254	-0.70245	0.211921	0.000254402	0.00119553
DHX34	842.715	-0.702194	0.184823	4.1425e-05	0.000252371
PPIF	5287.26	-0.702007	0.189839	6.01889e-05	0.000345304
TMEM60	248.496	-0.701534	0.153658	1.42446e-06	1.34732e-05
BRK1	2449.3	-0.701513	0.125665	7.12789e-09	1.3599e-07
MXD1	463.923	-0.701294	0.241226	0.000983222	0.00374786
PTPA	3693.36	-0.700864	0.179032	2.61879e-05	0.000170527
MMAB	512.497	-0.700823	0.223049	0.000464364	0.00200804
CIB1	1485.07	-0.700295	0.190447	6.65392e-05	0.000376785
C19orf54	522.376	-0.700043	0.193652	8.65804e-05	0.000475787
CUTA	1770.53	-0.699723	0.175517	1.95698e-05	0.000132616
HSD17B10	1711.27	-0.699433	0.23164	0.000682531	0.00276506
ZNF48	570.7	-0.69866	0.162289	4.99701e-06	4.00371e-05
QPCTL	703.323	-0.698328	0.198915	0.000128128	0.000662669
PYCARD	107.366	-0.698267	0.451954	0.0238614	0.0548429
RPS6KA4	820.573	-0.697747	0.208344	0.000229175	0.0010959
NFIL3	1556.55	-0.697552	0.234894	0.000805176	0.00317155
PYCR1	6654.88	-0.697441	0.182177	3.61772e-05	0.000225698
RABL6	4920.63	-0.697381	0.210958	0.000250721	0.00118271
ALDH16A1	985.984	-0.697266	0.199707	0.000137535	0.00070641
SMIM20	412.307	-0.697215	0.164945	6.95129e-06	5.35427e-05
TOMM40	3882.47	-0.6969	0.169748	1.17324e-05	8.43541e-05
ATP2A1	198.025	-0.696251	0.389173	0.0159758	0.0392893
ASIC1	150.232	-0.696125	0.430511	0.021582	0.0505618
SNRPA	1770.67	-0.696058	0.221082	0.000450777	0.00196145
NUTF2	2504.26	-0.696032	0.143643	3.82559e-07	4.3216e-06
GPR108	847.961	-0.695492	0.183573	4.37773e-05	0.000264393
WTIP	335.539	-0.695488	0.212639	0.000302877	0.00139054
COQ8B	317.439	-0.695397	0.268319	0.00251878	0.00830983
ATP5PF	1798.35	-0.695244	0.159108	3.7067e-06	3.09196e-05
SH3BP1	458.612	-0.69485	0.336595	0.0091214	0.0246081
SGSM3	494.187	-0.694848	0.302404	0.00541972	0.0158358
TRAP1	5762.94	-0.694365	0.193222	8.89979e-05	0.000487154
SHMT2	6311.89	-0.694361	0.155242	1.44845e-06	1.3677e-05
PHLDA3	1516.61	-0.693953	0.229091	0.000680416	0.00275949
KLF6	2333.76	-0.693581	0.267528	0.00245053	0.00811585
DERL1	1206.26	-0.693547	0.137048	1.26927e-07	1.69251e-06
SMIM1	267.659	-0.693468	0.402362	0.0181695	0.0438369
ZNF527	76.4654	-0.693175	0.232763	0.000769061	0.00304811
GTF2A2	763.304	-0.693114	0.183021	4.4084e-05	0.000266062
RPS23	14064.9	-0.693088	0.396435	0.0160252	0.0393785
CAMLG	593.239	-0.692752	0.164595	7.71054e-06	5.8344e-05
SLC25A38	866.827	-0.692366	0.098162	8.89951e-13	5.77485e-11
FAM156B	409.049	-0.691953	0.297997	0.00510667	0.0150662
KLF15	209.058	-0.69195	0.377811	0.0148005	0.0368981
SULT1A2	679.92	-0.691935	0.373884	0.0136555	0.0345286
ALG3	1357.01	-0.691738	0.144277	4.98683e-07	5.42339e-06
ETV4	6041.68	-0.691654	0.326696	0.00783739	0.0216464
NDUFAB1	2740.21	-0.691588	0.155047	2.41437e-06	2.14033e-05
TRIM11	823.825	-0.691455	0.166518	9.91776e-06	7.24425e-05
SCRIB	1052.94	-0.69101	0.34555	0.00998891	0.0265507
B3GALT6	829.161	-0.690832	0.193971	0.000103666	0.000553027
CTSD	11879.4	-0.690555	0.234055	0.000544268	0.00228798
CHCHD7	545.211	-0.690544	0.159758	4.68088e-06	3.78574e-05
TMEM199	620.264	-0.690429	0.115981	8.0844e-10	2.07903e-08
DNAL4	181.174	-0.690371	0.177495	3.03165e-05	0.000194238
MICALL1	1144.68	-0.689996	0.163113	7.03842e-06	5.40274e-05
PNRC1	996.727	-0.689567	0.206053	0.000236222	0.00112191
MRPL51	1988.13	-0.689531	0.137823	1.71179e-07	2.19349e-06
INO80B	362.08	-0.6895	0.204878	0.000221958	0.00106595
POLDIP3	2622.42	-0.688433	0.135938	1.27245e-07	1.69473e-06
S100A13	705.511	-0.687322	0.209663	0.00029294	0.00135256
MFAP2	70.9209	-0.687181	0.423592	0.0220064	0.0513621
WDR4	616.29	-0.687108	0.200234	0.000174104	0.00086517
C18orf21	253.999	-0.686955	0.177165	3.11534e-05	0.000198915
FNDC10	241.816	-0.686893	0.307154	0.006423	0.018241
SRSF9	3197.75	-0.686863	0.180149	4.03457e-05	0.000246739
TRPV2	572.891	-0.686753	0.380531	0.0165382	0.0404334
TFPI	7668.95	-0.686743	0.419241	0.0207519	0.0489459
SCN1B	172.139	-0.686738	0.325936	0.00864136	0.0234959
SDHAF2	632.913	-0.686279	0.153693	2.3954e-06	2.12605e-05
ADAP1	653.223	-0.686032	0.398843	0.0186111	0.0447477
EIF3L	2446.11	-0.68519	0.220466	0.000536644	0.00226103
MMP17	61.0715	-0.684365	0.453716	0.0259905	0.0588517
MTMR14	863.395	-0.684228	0.142834	5.27148e-07	5.66434e-06
SLC2A8	1236.04	-0.683667	0.216856	0.000460841	0.00199513
PRDX4	3186.69	-0.683542	0.182699	5.47701e-05	0.000318712
CDC26	483.553	-0.683372	0.130109	4.50752e-08	6.73473e-07
ARF1	7854.95	-0.683346	0.152076	1.99684e-06	1.80933e-05
ARSA	564.966	-0.683299	0.223277	0.000631181	0.00258898
TMEM150A	695.349	-0.683033	0.281233	0.00377851	0.0116949
SLC26A11	380.829	-0.681954	0.197545	0.000165608	0.000828114
CRYM	35.9237	-0.681647	0.415599	0.0215973	0.0505809
AMBP	32555.9	-0.681372	0.579234	0.0372487	0.0792325
GEMIN8	237.318	-0.681319	0.124626	1.39791e-08	2.43782e-07
XRCC3	559.582	-0.68114	0.242539	0.001366	0.00498885
BRF2	315.998	-0.680807	0.15405	3.08935e-06	2.64825e-05
GIPC1	2015.83	-0.680119	0.213518	0.000414294	0.00181973
BCL2L12	655.325	-0.680059	0.188491	9.1343e-05	0.00049755
EIF1AY	495.2	-0.679833	0.439662	0.0246064	0.056277
OCEL1	147.063	-0.679687	0.253387	0.00202937	0.00692443
ISYNA1	888.739	-0.679661	0.386628	0.0173806	0.0421822
CCNQ	330.948	-0.679313	0.188939	9.73403e-05	0.000525346
BRAT1	829.024	-0.679239	0.220601	0.000601385	0.00248687
EMC8	1212.24	-0.679145	0.130468	6.08731e-08	8.74395e-07
ZNF76	506.187	-0.678595	0.221279	0.00062957	0.00258427
FIBP	882.182	-0.678107	0.200147	0.000209411	0.00101487
THG1L	329.827	-0.67752	0.147825	1.41848e-06	1.3428e-05
MFN1	1486.14	-0.677239	0.190704	0.000114747	0.000603169
CCDC28B	90.7639	-0.677084	0.348124	0.0124775	0.0320804
PDCD2L	338.857	-0.677019	0.14332	7.20163e-07	7.42174e-06
TACO1	1300.7	-0.676886	0.128979	4.93514e-08	7.28587e-07
RILP	113.775	-0.676823	0.46513	0.0286612	0.0638626
MAD1L1	992.201	-0.676755	0.217093	0.000525203	0.00222122
CCDC71	431.711	-0.676259	0.189085	0.000105453	0.000560991
GTF2H5	673.317	-0.676205	0.246868	0.00172421	0.00605155
E4F1	589.312	-0.676033	0.20378	0.000271936	0.00126779
IRGQ	726.828	-0.675849	0.265411	0.00295322	0.00951254
GTF3C5	1756.71	-0.675537	0.154489	3.8445e-06	3.18312e-05
HGFAC	327.239	-0.675318	0.510593	0.033749	0.0728182
CCDC86	2467.02	-0.675198	0.197994	0.000192611	0.000943692
EIF3D	4412.87	-0.674914	0.142748	7.17612e-07	7.40228e-06
B3GNT3	344.612	-0.674754	0.339447	0.0115558	0.0300639
ZNF526	443.594	-0.674029	0.122004	9.74125e-09	1.77941e-07
RAN	9500.51	-0.673927	0.143206	7.30092e-07	7.50327e-06
CAPN10	552.802	-0.67347	0.204794	0.000297359	0.00136859
PHB	4936.05	-0.673163	0.148701	1.77824e-06	1.63081e-05
MAD2L1BP	704.736	-0.672752	0.146317	1.29765e-06	1.24213e-05
CRBN	376.419	-0.672728	0.179909	5.60883e-05	0.000325534
PRDX3	6327.17	-0.672561	0.21127	0.000403038	0.00177826
TMEM107	207.835	-0.672199	0.423209	0.023695	0.0545053
FCGRT	2641.66	-0.671964	0.396386	0.0190796	0.0457263
MSX1	542.939	-0.671731	0.232935	0.00112745	0.00420852
TMEM128	280.964	-0.671723	0.137893	3.42703e-07	3.94728e-06
MNX1	187.181	-0.671572	0.237938	0.0013707	0.00500439
CYB561A3	822.846	-0.671366	0.230202	0.00102728	0.00388993
CSNK2A2	719.035	-0.670686	0.161011	9.70267e-06	7.12913e-05
ELFN1	64.7062	-0.67061	0.365639	0.0159389	0.0392182
MRPS23	2344.32	-0.670272	0.201441	0.000263063	0.00123053
PREB	3372.93	-0.67018	0.154319	4.45082e-06	3.6154e-05
PNPLA4	230.474	-0.669876	0.186148	9.80572e-05	0.000527938
TRIM21	165.771	-0.669768	0.187576	0.000106178	0.000564312
PPDPF	926.207	-0.669748	0.310717	0.00793507	0.0218621
TMED6	112.128	-0.6697	0.336314	0.0114828	0.0299089
MECP2	1059.77	-0.66942	0.181436	6.94324e-05	0.000390592
TEDC2	308.732	-0.669386	0.260613	0.00285827	0.00924672
UBE2W	286.312	-0.669309	0.194593	0.000173687	0.00086374
DNAJB11	2571.3	-0.668952	0.196398	0.000186412	0.000917751
COX7A2L	2318.37	-0.668651	0.213957	0.00051922	0.00220678
SLC66A1	542.617	-0.668456	0.157787	7.22066e-06	5.50853e-05
TMEM53	297.415	-0.667842	0.180576	6.71615e-05	0.000379731
SLC25A11	1333.06	-0.667616	0.189276	0.000126403	0.000656483
UBOX5	378.55	-0.666542	0.1398	5.91422e-07	6.239e-06
CCDC174	298.92	-0.66632	0.162855	1.34336e-05	9.48938e-05
ATP5PO	2760.09	-0.665961	0.121335	1.32519e-08	2.34026e-07
SLC7A11	1469.29	-0.665519	0.284702	0.00472999	0.0141305
KLF16	1027.83	-0.665478	0.2115	0.000496926	0.00212416
TRIM59	80.0706	-0.664678	0.21339	0.000508993	0.00216744
COPS5	1013.68	-0.664674	0.147294	2.0285e-06	1.8332e-05
MTCH1	3723.11	-0.664631	0.174937	4.48282e-05	0.000269719
CHMP5	1210.61	-0.664597	0.174332	4.31093e-05	0.000261207
MARK4	884.923	-0.664515	0.263413	0.00327673	0.010372
PLA2G15	771.825	-0.664501	0.172625	3.74028e-05	0.000231918
DBP	148.437	-0.663987	0.260116	0.00304323	0.00975738
RPA3	763.019	-0.663673	0.226716	0.00100934	0.00383171
DPYSL4	104.909	-0.663481	0.420186	0.0249951	0.0569675
MXD4	1808.42	-0.663466	0.201052	0.000295513	0.00136234
UBE2E1	848.971	-0.663405	0.158987	9.55961e-06	7.04256e-05
CAMTA1	477.201	-0.663195	0.249868	0.00228185	0.00765945
LYN	380.206	-0.662889	0.279797	0.00461541	0.0138424
PRDX2	5463.56	-0.662883	0.185569	0.000106911	0.000567665
TM7SF2	961.364	-0.662822	0.314684	0.00904929	0.0244254
ASB6	566.964	-0.662608	0.206425	0.000404152	0.0017822
RABIF	379.4	-0.662535	0.157915	8.59337e-06	6.39404e-05
NARF	922.359	-0.662302	0.159802	1.09442e-05	7.89583e-05
JMJD6	1036.2	-0.662119	0.172866	3.88071e-05	0.000239164
PSMA7	6607.2	-0.661967	0.128694	8.81892e-08	1.22271e-06
CNPY3	1707	-0.66179	0.160382	1.18433e-05	8.49506e-05
ZGPAT	1039.18	-0.661717	0.215551	0.000639426	0.00261646
ARL8A	397.107	-0.661637	0.220793	0.000821182	0.00322605
FAM155B	405.946	-0.661597	0.403531	0.0225631	0.052344
HEBP2	1264.99	-0.661387	0.229119	0.00113925	0.00424828
EIF3J	2171.63	-0.661252	0.150224	3.47835e-06	2.94105e-05
COA4	1356.81	-0.661209	0.130035	1.20464e-07	1.61018e-06
RABEP2	456.42	-0.66109	0.199989	0.000292387	0.00135072
TMEM242	414.416	-0.660776	0.164788	1.92845e-05	0.000130921
CASTOR1	28.49	-0.660415	0.27069	0.00416321	0.0127025
IDH3B	2707.63	-0.660245	0.104976	1.06296e-10	3.75433e-09
AHCY	12890.8	-0.660103	0.158136	9.60836e-06	7.07381e-05
ERP44	1207.37	-0.65974	0.167149	2.5385e-05	0.000166171
MIB2	429.213	-0.659719	0.308768	0.00857555	0.023361
FBXO25	705.939	-0.659583	0.197107	0.000251404	0.00118543
NANS	2195.14	-0.658824	0.125519	5.1027e-08	7.52328e-07
CYSTM1	906.582	-0.658783	0.173	4.45018e-05	0.000268188
FOXC1	320.076	-0.6583	0.402319	0.0232779	0.0537676
MAP2K7	1096.49	-0.658237	0.18346	0.000105431	0.000560991
LIAS	134.558	-0.657949	0.184639	0.000111859	0.000590565
KNOP1	1119.87	-0.657651	0.127316	7.79526e-08	1.09438e-06
TAMM41	171.853	-0.657449	0.162871	1.67971e-05	0.000115397
TCF25	1900.45	-0.656867	0.170958	3.91571e-05	0.000241055
ARMC7	303.346	-0.656407	0.148873	3.5026e-06	2.95484e-05
NUDT1	290.593	-0.656369	0.271615	0.00443988	0.0133887
EXOG	217.459	-0.655787	0.226267	0.00104184	0.00393462
BORCS8	219.166	-0.655691	0.19749	0.000283566	0.00131596
PHYHD1	133.357	-0.655641	0.390362	0.0218782	0.051127
PITX1	1453.7	-0.655566	0.246573	0.00227489	0.00764301
TRIM13	427.064	-0.65552	0.163275	1.89612e-05	0.000128883
NAGK	402.24	-0.654981	0.222387	0.000974523	0.00371597
IRAK1	6089.92	-0.654824	0.187333	0.000133094	0.000685811
MED27	439.655	-0.654703	0.166045	2.584e-05	0.000168754
IMP4	802.603	-0.654442	0.2446	0.00218548	0.00738039
CC2D2A	196.263	-0.654411	0.244345	0.00204889	0.00698676
TCIRG1	975.848	-0.654375	0.284559	0.00588635	0.0169542
TLE5	2242.53	-0.654339	0.158155	1.1343e-05	8.16773e-05
C2CD2L	181.399	-0.654128	0.281908	0.00572939	0.016592
AP001453.3	126.89	-0.653961	0.25929	0.00337234	0.0106266
NUDT2	272.652	-0.653925	0.147637	3.115e-06	2.66819e-05
SMCO4	277.459	-0.653537	0.201882	0.000346645	0.0015613
AMN1	145.562	-0.653513	0.251594	0.00273561	0.00893535
BORCS7	659.586	-0.65319	0.21754	0.000799083	0.00315367
SYNGR2	2652.31	-0.652757	0.165359	2.40936e-05	0.00015909
TMEM259	2849.36	-0.652522	0.209515	0.000564116	0.0023572
EXD3	120.406	-0.652408	0.201522	0.000375638	0.00167566
PMF1	1136.13	-0.652305	0.175431	6.45514e-05	0.000366832
PNRC2	2752.05	-0.652253	0.250647	0.00259763	0.00854723
CDK5	426.164	-0.652088	0.197891	0.000309878	0.00141512
FAAH	122.853	-0.651919	0.299594	0.00783071	0.0216333
CNPPD1	1310.37	-0.651252	0.161408	1.79825e-05	0.000122529
U2AF2	5249.69	-0.651147	0.197414	0.000287097	0.00133068
VPS29	756.767	-0.650981	0.162474	2.00769e-05	0.00013564
IL17RA	474.831	-0.650797	0.186052	0.000150649	0.000760465
TBRG4	2642.12	-0.650776	0.185504	0.000140626	0.000719636
CPNE2	474.105	-0.65074	0.265024	0.00402404	0.0123352
BCL6	1368.15	-0.650618	0.339027	0.0138365	0.0348993
ZNF500	216.427	-0.6506	0.151337	5.68001e-06	4.46756e-05
IGFBP2	758.255	-0.650343	0.620369	0.0430998	0.0895233
C17orf49	612.749	-0.650313	0.176104	7.17008e-05	0.000401532
THAP4	1944.39	-0.650122	0.179569	8.98657e-05	0.0004907
DHX30	2968.48	-0.650063	0.20768	0.00052657	0.00222616
EEF1AKMT1	131.712	-0.649252	0.167591	3.43633e-05	0.000215829
NELFB	2249.79	-0.648627	0.192251	0.000236018	0.00112141
CGRRF1	100.728	-0.648355	0.293063	0.00744459	0.0207153
VTN	4116.68	-0.647528	0.477947	0.03532	0.0757916
DMAC1	809.978	-0.647479	0.223713	0.00116685	0.00433962
HAGH	1062.81	-0.647381	0.195129	0.000290058	0.00134218
[truncated: 9,162 more rows]

## Sheet: HepG2_13_GSEA
Description	p value	adjusted p value	ID
cytoplasmic_ribosomal_proteins	1e-10	4.53e-08	WP_CYTOPLASMIC_RIBOSOMAL_PROTEINS
retinoblastoma_gene_in_cancer	4.17675e-08	9.46033e-06	WP_RETINOBLASTOMA_GENE_IN_CANCER
ciliopathies	8.16067e-07	0.000123226	WP_CILIOPATHIES
metapathway_biotransformation_phase_i_and_ii	1.77525e-05	0.00201047	WP_METAPATHWAY_BIOTRANSFORMATION_PHASE_I_AND_II
genes_related_to_primary_cilium_development_based_on_crispr	2.27232e-05	0.00205872	WP_GENES_RELATED_TO_PRIMARY_CILIUM_DEVELOPMENT_BASED_ON_CRISPR
dna_irdamage_and_cellular_response_via_atr	3.34898e-05	0.00252848	WP_DNA_IRDAMAGE_AND_CELLULAR_RESPONSE_VIA_ATR
ferroptosis	0.000143484	0.00928545	WP_FERROPTOSIS
joubert_syndrome	0.000164789	0.0093312	WP_JOUBERT_SYNDROME
oxidation_by_cytochrome_p450	0.000219443	0.0110453	WP_OXIDATION_BY_CYTOCHROME_P450
cell_cycle	0.000387429	0.015955	WP_CELL_CYCLE
ebola_virus_infection_in_host	0.000361121	0.015955	WP_EBOLA_VIRUS_INFECTION_IN_HOST
focal_adhesion	0.000580088	0.0218983	WP_FOCAL_ADHESION
immune_response_to_tuberculosis	0.00100441	0.0325	WP_IMMUNE_RESPONSE_TO_TUBERCULOSIS
nephrotic_syndrome	0.000967036	0.0325	WP_NEPHROTIC_SYNDROME
electron_transport_chain_oxphos_system_in_mitochondria	0.00119727	0.0361574	WP_ELECTRON_TRANSPORT_CHAIN_OXPHOS_SYSTEM_IN_MITOCHONDRIA

## Sheet: HepG2_13_volcano
SYMBOL	baseMean	log2FoldChange	lfcSE	pvalue	padj
LYZ	15787.1	-9.45684	0.430018	2.42447e-108	2.53333e-104
AGT	15812.6	-9.01824	0.594904	4.25823e-53	2.3418e-50
DHRS2	13791.5	-8.78713	0.561194	2.62138e-56	2.28257e-53
SP5	2258.03	-8.29135	0.40383	1.9701e-94	6.86184e-91
TF	17856.7	-8.11782	0.391976	2.22542e-96	1.16267e-92
SERPINF2	2963.42	-7.5382	0.476656	1.53681e-57	1.78424e-54
FN1	51960.4	-7.1314	0.527356	8.87412e-43	2.2616e-40
PLCG2	27893.9	-6.91924	0.855438	3.55773e-17	7.14898e-16
MST1	739.104	-6.80903	0.359948	6.52143e-81	1.70356e-77
MATN3	1001.1	-6.68165	0.433255	1.1836e-54	7.27497e-52
ZNF354B	6047.72	-6.57481	0.726905	1.01382e-20	3.21986e-19
AKR1C1	2449.73	-6.4388	0.553666	1.89544e-32	1.94171e-30
SELENOP	7233.69	-6.37841	0.547031	1.47853e-32	1.56052e-30
IGSF1	1037.43	-6.2486	0.375168	1.9651e-63	4.10667e-60
GJB1	2286.66	-6.17906	0.397288	1.01266e-55	8.13947e-53
SSC4D	480.144	-5.7124	0.379117	1.50542e-52	7.86509e-50
CYGB	380.7	-5.69881	0.367682	2.97265e-55	2.07075e-52
SEMA4G	1003.98	-5.50387	0.467999	3.70106e-33	4.15832e-31
SPOCK2	1191.94	-5.47899	0.399016	5.10605e-44	1.52437e-41
NOTUM	4303.81	-5.35892	0.434519	4.5425e-36	6.78066e-34
LOXL4	656.803	-5.29321	0.444415	7.63266e-34	9.27368e-32
MXRA8	612.77	-5.23371	0.426231	8.34832e-36	1.21155e-33
SLC38A3	870.861	-5.18137	0.481175	3.51345e-28	2.3839e-26
SULT1A2	504.528	-5.14222	0.403351	1.93706e-38	3.48972e-36
MDK	3689.23	-5.14141	0.673898	1.58958e-15	2.61567e-14
ADRA2C	973.737	-5.09629	0.464534	3.80278e-29	2.98761e-27
ANG	1529.01	-5.06577	0.400252	7.5175e-38	1.28771e-35
FOXQ1	2359.91	-4.99009	0.559258	3.243e-20	9.76544e-19
LRRC20	386.696	-4.97989	0.457381	9.29527e-29	6.88839e-27
H2AC20	233.898	-4.89307	0.515803	1.62262e-22	6.39801e-21
RNASE4	972.11	-4.81655	0.335302	6.39936e-48	2.47655e-45
CPE	3593.38	-4.76487	0.489096	1.46903e-23	6.53188e-22
CRLF1	2997.57	-4.73395	0.471012	6.80057e-25	3.41631e-23
DUSP9	5287.85	-4.72758	0.33169	5.62048e-47	2.02512e-44
H2AC8	301.288	-4.72382	0.661754	6.36067e-14	8.3706e-13
H2BC8	501.74	-4.71359	0.67647	2.13755e-13	2.59712e-12
VAMP5	343.563	-4.69952	0.357031	1.1401e-40	2.48186e-38
C4BPA	393.323	-4.68678	0.474139	3.39297e-24	1.58273e-22
ARID3A	3134.12	-4.68317	0.30156	1.67151e-55	1.24754e-52
LRG1	407.968	-4.66989	0.435447	5.44577e-28	3.60144e-26
IGF2R	40060.4	-4.66563	0.618827	3.63361e-15	5.63318e-14
ERBB3	2364.86	-4.63755	0.359099	2.81362e-39	5.54709e-37
ST6GAL1	2441.06	-4.60017	0.420593	5.72185e-29	4.33243e-27
CCR6	203.825	-4.56898	0.354571	2.49871e-39	5.02097e-37
PAQR8	433.527	-4.56414	0.420284	1.23145e-28	8.93569e-27
H2BC4	598.621	-4.55334	0.597931	1.83198e-15	2.991e-14
CERS4	563.699	-4.42687	0.557831	1.57959e-16	2.94735e-15
FAM171A1	891.616	-4.41905	0.577041	1.34943e-15	2.23813e-14
ZNF556	501.435	-4.41637	0.415373	1.44967e-27	9.29299e-26
LIME1	444.102	-4.3987	0.388305	7.34618e-31	6.56071e-29
KCNMB3	187.583	-4.35877	0.50804	7.29581e-19	1.82378e-17
HNMT	1571.89	-4.35412	0.426426	1.39284e-25	7.61977e-24
H1-4	413.103	-4.3495	0.689468	1.86697e-11	1.77507e-10
NHSL1	978.25	-4.22734	0.283814	2.58887e-51	1.17614e-48
STARD10	1334.67	-4.22084	0.282233	1.40866e-51	6.69049e-49
TRNP1	1453.92	-4.19724	0.329891	4.20654e-38	7.32569e-36
SOX9	1594.49	-4.13123	0.622201	2.38306e-12	2.51522e-11
SEMA3G	281.197	-4.12139	0.353968	2.02426e-32	2.03379e-30
MTRNR2L10	1878.68	-4.11624	0.533195	8.78966e-16	1.49582e-14
EFNA2	325.131	-4.11216	0.443891	1.48327e-21	5.2184e-20
MAN1A1	3870.59	-4.09617	0.301264	3.35626e-43	8.99218e-41
IL17RB	578.373	-4.08665	0.346977	3.97369e-33	4.41714e-31
VTN	2849.83	-4.0444	0.626045	7.51361e-12	7.54176e-11
PLTP	440.671	-4.04303	0.441315	3.86743e-21	1.27882e-19
CAMK2N1	1789.12	-4.04253	0.353732	2.45794e-31	2.27283e-29
GREB1	1147.21	-4.017	0.294059	1.41966e-43	4.01961e-41
MMD	1344.12	-4.01616	0.288033	2.8831e-45	9.12894e-43
LCAT	305.977	-3.97447	0.399498	2.25385e-24	1.0803e-22
H3C10	726.508	-3.95546	0.57323	3.78995e-13	4.42472e-12
TMEM198	459.893	-3.9343	0.313908	4.5062e-37	7.24389e-35
H3C14	1003.09	-3.91846	0.750147	1.17238e-08	7.35308e-08
ATP7B	682.381	-3.91245	0.381254	8.61106e-26	4.8116e-24
IL22RA1	178.899	-3.91156	0.45887	1.20763e-18	2.97607e-17
GDPD3	203.734	-3.88633	0.38263	2.43888e-25	1.2936e-23
SLC43A1	1073.98	-3.88076	0.24784	2.47569e-56	2.28257e-53
SCARF2	456.905	-3.87248	0.313255	3.52966e-36	5.42374e-34
ALDH4A1	2248.27	-3.86448	0.262785	4.50742e-50	1.96242e-47
WNK4	286.843	-3.86057	0.529591	2.44381e-14	3.42756e-13
RNASET2	1825.06	-3.85078	0.374708	7.02645e-26	3.94728e-24
SCAMP5	623.145	-3.83224	0.311354	6.64303e-36	9.77648e-34
RAB15	192.68	-3.82696	0.458216	5.27892e-18	1.15881e-16
CHDH	1144.08	-3.78895	0.452508	4.68791e-18	1.0378e-16
C3	29479.9	-3.78728	0.410848	2.92982e-21	9.81208e-20
MTRNR2L1	42986.2	-3.76154	0.448169	3.74897e-18	8.4243e-17
INHBE	637.323	-3.75328	0.402761	9.92418e-22	3.55129e-20
H2AC17	262.952	-3.74279	0.661148	1.06508e-09	7.84838e-09
STK11	1037.9	-3.74268	0.582928	1.02129e-11	1.00296e-10
SLC29A4	911.114	-3.72154	0.404533	2.80235e-21	9.41535e-20
SLC26A1	226.691	-3.70288	0.354153	1.10663e-26	6.60755e-25
SOBP	213.998	-3.69853	0.397668	1.06441e-21	3.79591e-20
TMEM150A	469.82	-3.69575	0.245145	1.97013e-52	9.80278e-50
CEBPA	1953.66	-3.69508	0.389227	1.85468e-22	7.28556e-21
PTPRH	609.892	-3.68405	0.608281	1.03073e-10	8.85696e-10
ITPKA	499.787	-3.67252	0.306528	3.64531e-34	4.53451e-32
BCAM	3419.84	-3.65218	0.380936	7.48153e-23	3.0899e-21
NR6A1	618.522	-3.63353	0.234665	4.17543e-55	2.72682e-52
ATP2A1	134.199	-3.61135	0.364802	3.53229e-24	1.64039e-22
HSD17B11	1459.82	-3.60546	0.280403	6.69144e-39	1.24855e-36
GNG4	611.743	-3.5952	0.34098	4.64384e-27	2.9056e-25
GPRC5C	1603.08	-3.58468	0.319401	2.76373e-30	2.40652e-28
SPRY1	297.489	-3.57786	0.311341	1.12435e-31	1.06803e-29
ERV3-1	364.623	-3.57045	0.399862	3.58587e-20	1.07669e-18
PLCB1	508.038	-3.56164	0.382664	1.0887e-21	3.86933e-20
SULT1A1	1385.21	-3.55244	0.327454	1.84527e-28	1.30278e-26
FZD5	1343.58	-3.54636	0.225027	5.74737e-57	6.00543e-54
FGFR4	3985.5	-3.53707	0.358146	4.8981e-24	2.25463e-22
MFNG	245.103	-3.52236	0.458957	1.37289e-15	2.26984e-14
SORD	1245.9	-3.51429	0.339345	3.33828e-26	1.9061e-24
TAGLN	1043.73	-3.50882	0.487941	5.17892e-14	6.92887e-13
TMEM121	147.183	-3.49889	0.445199	3.13817e-16	5.64384e-15
LIMD2	277.103	-3.49686	0.462333	2.96014e-15	4.67228e-14
TFPI	5637.53	-3.48464	0.637475	3.50143e-09	2.39283e-08
TAPBP	252.061	-3.47922	0.502396	3.62542e-13	4.24686e-12
MAGED1	1814.61	-3.45426	0.776187	5.49588e-07	2.56368e-06
F12	111.414	-3.44933	0.433616	1.54691e-16	2.89153e-15
ENPP1	1180.76	-3.44307	0.387276	5.26068e-20	1.54407e-18
FKBP11	131.539	-3.44094	0.372175	2.00074e-21	6.92242e-20
GOLGA8B	381.482	-3.42856	0.62477	3.11799e-09	2.14647e-08
KLF15	145.533	-3.42781	0.495192	3.58116e-13	4.20445e-12
HES6	812.771	-3.42474	0.305809	3.71119e-30	3.18602e-28
MLXIPL	1302.58	-3.41886	0.445124	1.32574e-15	2.20233e-14
STEAP2	165.691	-3.38908	0.415549	2.46762e-17	5.00664e-16
ETV4	4082.35	-3.36315	0.390455	6.39174e-19	1.60546e-17
ENTPD2	408.027	-3.3614	0.585149	7.26613e-10	5.47396e-09
KHK	774.449	-3.3338	0.306622	1.44309e-28	1.02578e-26
SLC22A23	749.965	-3.32134	0.251817	9.24438e-41	2.0552e-38
SH3BGRL2	431.446	-3.31787	0.395693	4.20123e-18	9.38004e-17
FAM169A	408.167	-3.31491	0.502694	3.49505e-12	3.61941e-11
MYORG	1141.49	-3.30122	0.289174	3.13015e-31	2.86903e-29
CTSB	8232.12	-3.29817	0.396234	7.64838e-18	1.6444e-16
TGFBI	5372.22	-3.29178	0.445248	1.21764e-14	1.75008e-13
LZTS3	789.77	-3.28246	0.267751	1.37952e-35	1.94792e-33
STEAP1	294.768	-3.27807	0.635315	1.8585e-08	1.11863e-07
RAB11FIP4	997.416	-3.27374	0.451567	3.54e-14	4.84789e-13
PIGZ	238.441	-3.27328	0.349246	6.13471e-22	2.22687e-20
SERPINE1	5371.56	-3.26297	0.457286	7.04192e-14	9.20914e-13
AGMAT	2306.28	-3.26209	0.304575	8.32964e-28	5.40599e-26
VSIG10L	96.2847	-3.25509	0.393765	1.17211e-17	2.47923e-16
HIC2	645.573	-3.25388	0.257372	1.10456e-37	1.86154e-35
ETFB	8449.98	-3.25267	0.267665	5.22265e-35	7.0872e-33
JAG1	2119.34	-3.25218	0.459304	1.22018e-13	1.54917e-12
NEURL2	66.2821	-3.24135	0.382456	1.99306e-18	4.73306e-17
ACTA2	347.788	-3.23818	0.332933	2.20882e-23	9.57674e-22
HMGA2	1567.64	-3.23699	0.468815	4.41695e-13	5.10538e-12
RTKN	1431.32	-3.22362	0.2366	1.42335e-43	4.01961e-41
ANKRD1	724.305	-3.21784	0.600659	6.69809e-09	4.36881e-08
GRK3	395.228	-3.20654	0.27712	4.04113e-32	3.98356e-30
COL18A1	3500.9	-3.20449	0.439864	2.86885e-14	3.97567e-13
MGAT4A	883.523	-3.20171	0.333867	7.67165e-23	3.14357e-21
PECR	575.263	-3.20018	0.285756	3.71992e-30	3.18602e-28
IL32	4001.48	-3.19948	0.57468	2.04095e-09	1.44289e-08
MPG	154.308	-3.19879	0.445697	6.06528e-14	8.00203e-13
TUBB3	2256.73	-3.19541	0.346893	3.01122e-21	1.00204e-19
MAPK8IP1	265.394	-3.18057	0.439461	3.92242e-14	5.33664e-13
PFDN4	521.097	-3.17697	0.432341	1.69425e-14	2.40532e-13
NPIPA1	359.281	-3.17372	0.412675	1.21803e-15	2.03636e-14
PTCD3	3494.54	-3.16346	0.343261	2.51834e-21	8.57139e-20
CST3	8933.9	-3.14375	0.270753	6.65948e-32	6.50326e-30
AKR1C2	4125.45	-3.1368	0.705543	6.56995e-07	3.02021e-06
COLEC12	166.561	-3.13622	0.417505	4.78611e-15	7.24784e-14
CLGN	380.002	-3.1341	0.495587	2.13665e-11	2.01679e-10
AOC3	413.248	-3.13245	0.465285	1.40544e-12	1.52338e-11
IL11	307.979	-3.12727	0.599776	1.44418e-08	8.88708e-08
CRYL1	686.309	-3.12297	0.37319	5.26993e-18	1.15881e-16
ARG2	798.045	-3.12193	0.33131	4.04856e-22	1.52171e-20
MAPK13	872.004	-3.12022	0.379801	1.8159e-17	3.73511e-16
STMN3	551.979	-3.11419	0.56346	2.56564e-09	1.7932e-08
SNTB1	1468.19	-3.11181	0.737056	1.79136e-06	7.59963e-06
HPD	3985.38	-3.10433	0.548715	1.25185e-09	9.14729e-09
GK	1623.35	-3.09546	0.272558	6.11131e-31	5.50492e-29
GLUL	3408.62	-3.08615	0.40139	1.3768e-15	2.2727e-14
RNF208	194.008	-3.07403	0.335341	4.56234e-21	1.49442e-19
AFMID	1177.16	-3.06762	0.261186	7.0709e-33	7.69623e-31
SYP	173.106	-3.06609	0.43042	9.52389e-14	1.22707e-12
UMPS	1387.71	-3.06424	0.475219	8.62115e-12	8.54671e-11
SLC35D2	942.386	-3.05701	0.325845	6.25162e-22	2.26032e-20
ISYNA1	593.099	-3.05645	0.627304	8.64447e-08	4.62499e-07
MRPL52	3187.72	-3.05293	0.363826	4.56614e-18	1.0173e-16
APBB1	236.955	-3.05128	0.638083	1.40146e-07	7.24415e-07
LRRC3	498.113	-3.04293	0.323241	4.58162e-22	1.70368e-20
SORL1	1373.64	-3.03394	0.548564	2.75935e-09	1.92088e-08
FGFR3	1868.97	-3.02458	0.291296	2.7926e-26	1.62111e-24
NEDD4L	3109.82	-3.02086	0.304356	2.32576e-24	1.10968e-22
ACADSB	1436.17	-3.01463	0.291118	3.45666e-26	1.96297e-24
AIG1	1182.53	-3.00223	0.254952	4.44833e-33	4.89269e-31
RPH3AL	125.645	-2.98973	0.351851	1.66897e-18	4.00898e-17
GGT7	349.504	-2.98311	0.488348	8.72015e-11	7.60575e-10
GPAM	1757.87	-2.98172	0.266903	5.56274e-30	4.68751e-28
RNF144A	230.418	-2.97484	0.489739	1.07195e-10	9.19607e-10
FAM210B	1887.84	-2.96575	0.249869	1.54895e-33	1.81854e-31
MTRNR2L8	105391	-2.96374	0.41808	8.11196e-14	1.05688e-12
CPED1	648.114	-2.96279	0.556095	8.47434e-09	5.42243e-08
SHLD1	121.507	-2.95959	0.304315	1.61942e-23	7.17005e-22
DSC2	404.152	-2.95852	0.573622	2.04721e-08	1.22586e-07
GSTA4	200.171	-2.95808	0.306533	4.67653e-23	1.99449e-21
ATP6V0E2	1581.4	-2.95061	0.363377	3.86975e-17	7.71661e-16
MTRNR2L6	17435	-2.94448	0.424543	3.60338e-13	4.22579e-12
ZNF850	100.875	-2.93478	0.421621	2.13297e-13	2.59458e-12
CMTM3	805.131	-2.9299	0.485126	1.33923e-10	1.13125e-09
ETNK2	401.231	-2.91512	0.397972	2.19354e-14	3.08069e-13
COL9A3	2067.27	-2.91291	0.539003	5.76082e-09	3.80739e-08
ZNF382	72.8732	-2.9005	0.315297	2.29941e-21	7.87755e-20
AL034430.1	285.598	-2.89426	0.480298	1.49301e-10	1.24704e-09
BMP4	1131.3	-2.89104	0.647936	6.74239e-07	3.09132e-06
TUBB2A	1218.26	-2.88747	0.336886	9.4628e-19	2.35421e-17
ID2	1537.01	-2.87555	0.437123	4.54301e-12	4.65392e-11
CHST13	868.567	-2.86316	0.43151	2.9569e-12	3.08657e-11
MORN3	69.0972	-2.86236	0.361153	1.67265e-16	3.10987e-15
CYP1A1	310.091	-2.86036	0.486543	3.85068e-10	3.02753e-09
ABCB1	687.698	-2.85451	0.365842	5.65392e-16	9.86274e-15
CYB5A	1563.73	-2.84572	0.556064	2.66872e-08	1.56836e-07
RPL9	6738.7	-2.84477	0.492872	7.30957e-10	5.49876e-09
TSPAN33	223.791	-2.84312	0.344348	1.45451e-17	3.03963e-16
ECHDC2	119.569	-2.84289	0.377328	4.42107e-15	6.74391e-14
TMPRSS9	113.454	-2.84268	0.384993	1.44558e-14	2.07199e-13
MPC1	937.621	-2.83601	0.20748	1.59559e-43	4.38746e-41
CAMSAP3	920.039	-2.82931	0.36484	8.35213e-16	1.426e-14
ENC1	1382.79	-2.82773	0.703709	4.74976e-06	1.87922e-05
USP27X	117.257	-2.82633	0.31203	1.10867e-20	3.48931e-19
DIPK1B	243.262	-2.82472	0.504687	2.00464e-09	1.41818e-08
ANXA9	183.146	-2.81729	0.323619	3.12824e-19	8.29619e-18
CARMIL2	130.935	-2.81536	0.432133	7.07668e-12	7.12372e-11
TM7SF2	669.889	-2.81533	0.420164	2.00046e-12	2.13512e-11
CCN2	2749.54	-2.80729	0.431886	7.67046e-12	7.66973e-11
TMEM37	495.923	-2.80696	0.359672	5.74014e-16	9.99645e-15
SLC16A10	211.341	-2.80017	0.405034	3.88386e-13	4.52929e-12
SRC	1748.25	-2.79419	0.594785	2.37616e-07	1.18119e-06
GPT2	3626.07	-2.79377	0.23639	3.37579e-33	3.83409e-31
DISC1	99.9729	-2.78832	0.405995	6.06635e-13	6.85267e-12
KAZN	414	-2.78179	0.425241	5.72973e-12	5.81261e-11
NPAS1	182.104	-2.7813	0.396104	2.21234e-13	2.67865e-12
FZD4	1291.45	-2.77915	0.399453	3.42959e-13	4.04011e-12
CA13	99.6341	-2.77313	0.390302	1.09276e-13	1.39247e-12
ZFAND2A	1078.79	-2.7731	0.237833	1.92431e-32	1.95215e-30
PLCD1	134.888	-2.76468	0.416232	2.89855e-12	3.0287e-11
GRB7	780.909	-2.76328	0.438785	2.86659e-11	2.67916e-10
HOXA3	129.797	-2.7592	0.371813	1.10821e-14	1.60383e-13
SCAND1	2686.66	-2.75759	0.310117	6.41188e-20	1.86623e-18
SMARCA1	1911.42	-2.75121	0.318734	5.43536e-19	1.38185e-17
RPL23A	16396.9	-2.73671	0.318472	7.56141e-19	1.88566e-17
RGS14	119.277	-2.73303	0.440378	5.17403e-11	4.66869e-10
BSN	109.838	-2.73173	0.321723	2.06499e-18	4.88169e-17
ROMO1	3279.58	-2.73085	0.30387	2.73773e-20	8.26779e-19
SEPHS2	5064.15	-2.72538	0.292547	1.17108e-21	4.148e-20
REEP2	320.02	-2.72506	0.466413	4.94977e-10	3.81698e-09
CYP3A5	122.024	-2.71938	0.474676	9.15147e-10	6.77875e-09
C1orf115	850.151	-2.71194	0.282191	7.65298e-23	3.14357e-21
GNAZ	342.685	-2.70506	0.300121	1.95909e-20	6.0385e-19
RGS12	386.86	-2.69926	0.244563	2.70544e-29	2.17455e-27
ERAP2	137.014	-2.69835	0.392552	6.18579e-13	6.9669e-12
SAT1	6830.49	-2.69821	0.427289	2.73648e-11	2.56214e-10
RPL37A	31300.1	-2.6933	0.242996	8.74872e-30	7.31323e-28
SMARCB1	575.097	-2.69198	0.44577	1.4776e-10	1.23614e-09
C17orf100	111.837	-2.68471	0.278043	5.03146e-23	2.13714e-21
APOL1	922.564	-2.68432	0.594536	5.63423e-07	2.62003e-06
SULT1A4	116.929	-2.68377	0.501928	8.84587e-09	5.64634e-08
EVA1A	462.157	-2.68146	0.577166	3.09818e-07	1.50362e-06
SLC5A6	2552.16	-2.67881	0.182545	9.53532e-50	3.98538e-47
IL1R1	626.442	-2.6769	0.621991	1.48524e-06	6.38646e-06
RNF157	252.004	-2.67603	0.330649	6.07701e-17	1.18468e-15
COL27A1	1385.08	-2.67151	0.35844	7.62372e-15	1.12356e-13
EML4	4130.46	-2.66505	0.261989	2.83278e-25	1.48743e-23
CTNNBIP1	937.423	-2.66453	0.230584	7.30033e-32	7.06307e-30
MGST2	1426.5	-2.65956	0.242193	5.13012e-29	3.94152e-27
OCLN	385.967	-2.65387	0.482024	3.53141e-09	2.40702e-08
STXBP6	362.277	-2.65255	0.381032	3.35203e-13	3.95321e-12
RAB3B	341.218	-2.65141	0.493961	7.66454e-09	4.94668e-08
SORBS1	197.595	-2.64019	0.507584	1.90546e-08	1.14492e-07
PLLP	1018.2	-2.62433	0.34883	5.528e-15	8.31109e-14
SLC2A3	2747.43	-2.62293	0.581124	5.9629e-07	2.76058e-06
ORMDL3	1950.24	-2.62049	0.211537	2.86675e-36	4.47085e-34
MEF2B	116.987	-2.60189	0.413472	3.28813e-11	3.0405e-10
SLC2A8	844.245	-2.60107	0.203047	1.67967e-38	3.07909e-36
HSD11B2	165.324	-2.59389	0.383679	1.39793e-12	1.51682e-11
HNF4G	110.717	-2.59216	0.449935	8.39883e-10	6.27301e-09
B3GALT1	256.063	-2.59048	0.49505	1.64231e-08	9.99446e-08
LBX2	136.828	-2.57938	0.316189	3.78175e-17	7.55554e-16
REEP6	905.564	-2.57227	0.378813	1.16889e-12	1.27759e-11
GLRX	1621.68	-2.56984	0.302004	1.95399e-18	4.65084e-17
TRAPPC2L	1566.38	-2.56769	0.294001	2.39053e-19	6.47116e-18
HS6ST1	2115.23	-2.56537	0.196135	4.45273e-40	9.30532e-38
CPQ	288.013	-2.5617	0.422286	1.35928e-10	1.14449e-09
HES1	515.761	-2.55824	0.378869	1.53155e-12	1.65664e-11
NEK3	315.6	-2.55486	0.223041	2.34851e-31	2.19103e-29
ACAA1	1433.22	-2.55318	0.236174	3.12979e-28	2.13746e-26
DNPEP	975.745	-2.55292	0.280843	1.09976e-20	3.47174e-19
CPVL	1021.33	-2.5516	0.361266	1.71311e-13	2.11837e-12
EIF3CL	271.875	-2.52978	0.526869	1.52363e-07	7.8233e-07
SMAD9	125.812	-2.52838	0.348608	4.2694e-14	5.77863e-13
ADAP1	477.927	-2.52644	0.584444	1.43468e-06	6.18439e-06
BCL2L1	5614.27	-2.51879	0.278961	2.01809e-20	6.20207e-19
COL16A1	253.446	-2.50996	0.421393	2.74597e-10	2.21907e-09
FAH	710.849	-2.50333	0.250147	1.65064e-24	8.05959e-23
PUS10	276.219	-2.50151	0.262719	1.87504e-22	7.32684e-21
EEPD1	277.531	-2.50018	0.295033	2.63203e-18	6.0711e-17
TRIM24	1985.39	-2.49361	0.210775	2.73794e-33	3.14382e-31
OAF	1825.8	-2.49088	0.24822	1.18501e-24	5.86834e-23
CTSH	1061.36	-2.4908	0.842256	0.000244016	0.000688556
DKK1	2613.35	-2.4888	0.591878	2.51146e-06	1.03699e-05
PLPP3	753.466	-2.48434	0.333696	1.05949e-14	1.53546e-13
MRPL50	1530.35	-2.48264	0.282287	1.60937e-19	4.49635e-18
RGL1	161.532	-2.4812	0.330269	6.377e-15	9.54631e-14
SPATS2L	2491.98	-2.47419	0.261896	3.69354e-22	1.39328e-20
BOK	1454.13	-2.47337	0.343167	6.56151e-14	8.60241e-13
JUN	768.678	-2.46969	0.402714	9.37254e-11	8.12728e-10
HOXA4	51.3233	-2.46262	0.307379	1.26035e-16	2.37286e-15
MAGI2	94.6395	-2.45853	0.401415	8.62255e-11	7.5269e-10
TSPAN6	1485.69	-2.45575	0.47742	2.81184e-08	1.64783e-07
DNAJC22	240.849	-2.4517	0.307654	1.83028e-16	3.36701e-15
FGGY	111.327	-2.44691	0.232871	8.87406e-27	5.35983e-25
DBNDD1	758.702	-2.44228	0.298074	2.88121e-17	5.82316e-16
GPR160	216.129	-2.44083	0.26565	4.31394e-21	1.41749e-19
ENTPD6	2241.12	-2.43922	0.222028	5.42588e-29	4.13832e-27
FBXO2	2329.4	-2.43713	0.469223	2.06391e-08	1.23516e-07
FAM222A	188.523	-2.42615	0.203375	9.94379e-34	1.19428e-31
TNRC6C	257.609	-2.42554	0.246833	9.68864e-24	4.36365e-22
GDF15	9489.37	-2.42527	0.551756	1.11421e-06	4.90205e-06
F2RL1	944.821	-2.42271	0.632396	1.20918e-05	4.40696e-05
SUPT3H	109.043	-2.42198	0.337592	6.4142e-14	8.43044e-13
FDXR	1474.95	-2.41862	0.289657	8.29503e-18	1.77612e-16
HEBP2	853.149	-2.41706	0.319905	4.54719e-15	6.91609e-14
SPHK1	3174.9	-2.41537	0.321742	7.53623e-15	1.11223e-13
ZNRF3	1190.68	-2.41123	0.202878	1.17494e-33	1.39511e-31
MSRB1	1249.54	-2.40473	0.200563	4.67903e-34	5.7519e-32
PCSK5	111.391	-2.40228	0.495456	1.1947e-07	6.26365e-07
PHETA1	738.395	-2.39919	0.285897	5.5559e-18	1.21451e-16
HDAC11	342.852	-2.39884	0.24818	5.1443e-23	2.17622e-21
TP53INP2	1137.67	-2.39615	0.341658	2.6568e-13	3.19826e-12
DNMT3A	768.429	-2.39251	0.233009	1.10432e-25	6.0732e-24
ARSB	1301.14	-2.39024	0.251369	2.46082e-22	9.48823e-21
DCXR	1666.77	-2.38999	0.441853	6.98316e-09	4.54623e-08
PTK7	1465.39	-2.3898	0.381831	4.42507e-11	4.02766e-10
C20orf96	193.971	-2.38481	0.279088	1.49068e-18	3.60558e-17
SNX5	3149.85	-2.38143	0.196556	1.06571e-34	1.39195e-32
ZHX2	411.311	-2.38039	0.380579	4.56976e-11	4.15573e-10
SMIM26	1317.48	-2.38024	0.259249	5.30067e-21	1.72544e-19
EHBP1	1614.75	-2.37531	0.244834	3.73083e-23	1.60426e-21
ESF1	1329.23	-2.37399	0.338134	2.56026e-13	3.08916e-12
OSGIN1	813.231	-2.37123	0.3955	2.31289e-10	1.88955e-09
AFDN	1442.5	-2.36967	0.19638	1.79962e-34	2.2932e-32
RPL34	10510.5	-2.36719	0.237673	2.78599e-24	1.31723e-22
NDUFC1	410.212	-2.36619	0.393712	2.08676e-10	1.71016e-09
ZNF503	1082.64	-2.36033	0.277746	2.09046e-18	4.93075e-17
CYP20A1	386.253	-2.35838	0.318925	1.5949e-14	2.27046e-13
GAMT	2010.08	-2.358	0.295705	1.67831e-16	3.11486e-15
ACOT1	484.718	-2.35531	0.289194	4.1632e-17	8.24708e-16
HHEX	576.763	-2.34866	0.245424	1.2254e-22	4.90581e-21
SOX18	266.435	-2.34389	0.420047	2.73645e-09	1.90621e-08
LMBRD1	220.372	-2.34134	0.469083	6.42937e-08	3.54141e-07
RPL14	9517.88	-2.33397	0.351367	2.31412e-12	2.44739e-11
MTRNR2L12	368902	-2.33126	0.656657	3.69249e-05	0.000122993
EPB41L5	595.712	-2.32597	0.287862	7.67543e-17	1.47699e-15
CHPF	4048.17	-2.32538	0.276025	4.60985e-18	1.02486e-16
ZNF483	117.382	-2.32327	0.418529	2.63559e-09	1.83963e-08
SLC29A3	305.199	-2.31867	0.298033	8.74939e-16	1.49139e-14
JAK3	197.476	-2.31566	0.438189	1.43179e-08	8.83164e-08
FOXA1	631.881	-2.31383	0.347704	3.42677e-12	3.56282e-11
SULT1A3	1351.75	-2.31277	0.305464	4.6367e-15	7.03177e-14
PNPT1	1656.6	-2.31192	0.472005	9.51488e-08	5.05445e-07
S100P	7111.73	-2.31156	0.586798	8.01812e-06	3.03776e-05
NEDD9	1705.23	-2.31089	0.309218	9.78572e-15	1.42015e-13
ARL10	67.9416	-2.30986	0.429983	8.42992e-09	5.40394e-08
CDRT4	186.792	-2.30797	0.627171	2.36189e-05	8.14232e-05
ADPRM	187.241	-2.30427	0.418673	4.23322e-09	2.86112e-08
ZNF771	312.433	-2.29985	0.252958	1.11409e-20	3.49585e-19
LRP3	1399.52	-2.29806	0.306886	8.81959e-15	1.2907e-13
OVGP1	59.5143	-2.29648	0.291062	3.72907e-16	6.6267e-15
FMC1	427.395	-2.2946	0.33945	1.60684e-12	1.73091e-11
EPOP	1909.51	-2.29182	0.217547	7.92686e-27	4.81557e-25
C20orf194	375.574	-2.28471	0.262517	3.95774e-19	1.02872e-17
DGAT2	821.784	-2.28455	0.362432	3.10918e-11	2.89038e-10
SMPDL3A	182.15	-2.28329	0.301666	4.5992e-15	6.98504e-14
PSMA6	8586.44	-2.28302	0.256201	6.53351e-20	1.89635e-18
ADGRG6	2799.35	-2.28057	0.465515	1.0132e-07	5.35507e-07
SLC4A11	321.757	-2.27826	0.31097	2.93589e-14	4.06319e-13
SMIM4	518.63	-2.27464	0.37584	1.61026e-10	1.33962e-09
GCA	151.34	-2.26954	0.408691	3.26203e-09	2.23508e-08
ZNF737	63.1203	-2.26255	0.390335	5.97456e-10	4.54684e-09
DMTN	1002.17	-2.26133	0.343585	5.74072e-12	5.81811e-11
TSPAN9	624.354	-2.26005	0.244641	2.94905e-21	9.84492e-20
PCBP4	936.241	-2.25802	0.226842	3.11972e-24	1.46179e-22
HOGA1	139.276	-2.25747	0.264217	1.40595e-18	3.42441e-17
UTRN	1907.22	-2.25712	0.29694	3.21303e-15	5.04857e-14
RIPK4	253.164	-2.25703	0.385328	5.7078e-10	4.35334e-09
TGFBR2	2703.46	-2.25578	0.2558	9.19352e-20	2.61036e-18
SPATA2L	573.675	-2.25392	0.305015	1.86057e-14	2.62363e-13
PLCXD1	2276.5	-2.24231	0.263302	1.88871e-18	4.51604e-17
EHHADH	308.447	-2.23996	0.309394	5.61975e-14	7.45187e-13
ERRFI1	4073.36	-2.23914	0.418507	1.04993e-08	6.64088e-08
ZNF799	106.524	-2.23544	0.257833	3.78467e-19	9.89165e-18
BMP7	202.234	-2.23248	0.555379	6.35062e-06	2.45406e-05
ZNF444	995.564	-2.23077	0.265541	5.77788e-18	1.25777e-16
CRLS1	1458.69	-2.22794	0.203637	9.12549e-29	6.83898e-27
CRACR2B	171.862	-2.22157	0.296431	8.69906e-15	1.27484e-13
RFNG	1006.75	-2.21882	0.241432	5.22554e-21	1.7063e-19
DDRGK1	2503.63	-2.21134	0.242783	1.13127e-20	3.53913e-19
PRR15	82.7797	-2.20874	0.416129	1.35305e-08	8.38056e-08
TMEM230	1895.17	-2.20205	0.169913	2.03212e-39	4.16345e-37
RARRES2	1058.92	-2.1935	0.739335	0.000289936	0.000803592
H4C12	116.945	-2.19137	0.60224	2.932e-05	9.9115e-05
RPS15A	31498.3	-2.1879	0.241841	7.41411e-21	2.37638e-19
C5orf63	580.406	-2.18738	0.480642	6.37767e-07	2.93569e-06
C2orf15	57.0699	-2.18246	0.308454	1.9144e-13	2.3506e-12
AOX1	347.11	-2.17999	0.668165	0.000114114	0.000345817
SERINC5	897.953	-2.17926	0.317995	8.13662e-13	9.03503e-12
NPTXR	470.698	-2.1777	0.386469	2.20847e-09	1.55711e-08
INSIG2	598.322	-2.17233	0.24907	2.89884e-19	7.70737e-18
C6orf132	140.945	-2.16809	0.388111	2.92498e-09	2.0187e-08
LIPG	164.358	-2.16806	0.448263	1.4776e-07	7.60189e-07
RFFL	920.928	-2.16647	0.219264	5.63935e-24	2.57317e-22
UGDH	3749.37	-2.16276	0.293887	2.46834e-14	3.45733e-13
FTL	114539	-2.16249	0.330178	1.45898e-11	1.40506e-10
CASP3	648.527	-2.15902	0.240967	4.45901e-20	1.31989e-18
PCYT2	2787.5	-2.15727	0.278018	1.1683e-15	1.95634e-14
ASPSCR1	2019.27	-2.1537	0.299877	8.46326e-14	1.10128e-12
OBSL1	3240.33	-2.15293	0.398651	8.41415e-09	5.39714e-08
RPL27	31475.9	-2.15165	0.275926	4.96953e-16	8.75659e-15
TCP11L2	139.317	-2.14567	0.430165	7.35638e-08	3.99101e-07
LARGE2	204.041	-2.14482	0.614283	5.26452e-05	0.000170782
CHPT1	1289.02	-2.13478	0.240821	9.06498e-20	2.58093e-18
GMDS	2115.19	-2.13455	0.272272	5.62774e-16	9.83348e-15
RGMA	169.293	-2.13344	0.625875	6.79401e-05	0.000216501
EIF6	6921.87	-2.133	0.203767	1.75825e-26	1.03721e-24
FBXO25	504.257	-2.13105	0.217538	1.63179e-23	7.19433e-22
PLEKHJ1	1757.35	-2.12735	0.254059	7.97059e-18	1.71016e-16
ZCCHC3	1386.52	-2.12532	0.169009	3.17758e-37	5.27025e-35
OPLAH	662.333	-2.1189	0.390627	7.21486e-09	4.67378e-08
NME4	2198.9	-2.11858	0.241435	2.42339e-19	6.5263e-18
DIPK1A	151.876	-2.11259	0.247877	2.21725e-18	5.19464e-17
ZNF461	46.6384	-2.11239	0.443164	2.31559e-07	1.15437e-06
AC004922.1	166.72	-2.10874	0.491785	2.23724e-06	9.33584e-06
COL9A2	612.411	-2.10547	0.57603	2.96123e-05	0.000100006
TMEM219	397.333	-2.10483	0.341269	9.43601e-11	8.17552e-10
H2AC19	1220.65	-2.10134	0.56435	2.28571e-05	7.89793e-05
COPS9	1134.64	-2.09786	0.305725	9.33697e-13	1.02697e-11
PPARA	991.786	-2.07722	0.357437	8.24298e-10	6.16542e-09
SOX12	2345.84	-2.0748	0.266592	7.78943e-16	1.33377e-14
PSMB5	7933.37	-2.06719	0.217015	2.31592e-22	8.9626e-21
SLC23A2	1890.11	-2.06636	0.191685	3.54561e-28	2.3902e-26
RPL38	13369	-2.06555	0.297645	3.24087e-13	3.83509e-12
CXCL16	1365.14	-2.06357	0.329161	5.03319e-11	4.5534e-10
GLYCTK	252.809	-2.05635	0.259108	3.03563e-16	5.46885e-15
GLUD1	7735.43	-2.05634	0.198452	6.89566e-26	3.89474e-24
CCDC167	561.646	-2.04983	0.239779	1.8342e-18	4.39577e-17
BOLA2B	1539.42	-2.04783	0.326606	5.04844e-11	4.56325e-10
STRN3	1014.28	-2.04402	0.268318	3.68934e-15	5.70266e-14
RPL32	18538.4	-2.0409	0.273936	9.77271e-15	1.42015e-13
ZNF620	88.1255	-2.04074	0.27348	9.71936e-15	1.41445e-13
KCNJ11	63.0507	-2.03755	0.422348	1.79532e-07	9.1286e-07
CDC34	2248.78	-2.03703	0.238961	2.27744e-18	5.31183e-17
RPS12	23595.7	-2.03682	0.228129	6.34751e-20	1.85266e-18
LYRM1	773.601	-2.02956	0.204321	4.37757e-24	2.02395e-22
PLXNB1	1301.48	-2.02893	0.312034	1.13193e-11	1.10538e-10
STK40	1813.08	-2.02792	0.267861	5.42102e-15	8.17377e-14
ACOX1	1530.43	-2.02473	0.214417	5.31467e-22	1.94852e-20
MIA2	1775.91	-2.02265	0.275746	3.22289e-14	4.4316e-13
PPFIBP2	177.183	-2.01975	0.328984	1.17698e-10	1.00558e-09
POLR1D	2648.88	-2.0191	0.213324	4.4888e-22	1.67512e-20
TLE1	953.971	-2.01833	0.223627	2.71026e-20	8.20854e-19
IFNGR1	1216.54	-2.01806	0.235401	1.47772e-18	3.58254e-17
SLC47A1	906.941	-2.01481	0.335633	2.76284e-10	2.22926e-09
RPL23	28778.7	-2.01399	0.252672	1.18873e-16	2.24612e-15
NCK2	471.94	-2.01327	0.322632	6.29412e-11	5.59245e-10
SLC12A5	51.8244	-2.01159	0.326325	9.70359e-11	8.3865e-10
MPST	3113.2	-2.00608	0.272096	2.4928e-14	3.48691e-13
PIK3R1	310.372	-1.99605	0.360198	4.24292e-09	2.86582e-08
TMEM53	226.074	-1.99353	0.225875	1.61676e-19	4.50494e-18
ZNF581	718.701	-1.99235	0.266334	1.11155e-14	1.60645e-13
TFB1M	571.895	-1.9898	0.203698	1.92405e-23	8.4119e-22
TBX2	227.51	-1.98855	0.448168	1.24059e-06	5.41022e-06
CASP10	413.962	-1.98437	0.248317	1.95753e-16	3.58218e-15
GCNT3	235.498	-1.97766	0.51978	1.83642e-05	6.47393e-05
RRBP1	8192.37	-1.97735	0.291026	1.54426e-12	1.66866e-11
MYRF	698.41	-1.97727	0.465762	2.94023e-06	1.20386e-05
GRTP1	325.779	-1.97725	0.237785	1.27632e-17	2.68335e-16
YPEL2	212.565	-1.97656	0.408725	1.85038e-07	9.39028e-07
ACSL5	2984.74	-1.97565	0.664272	0.000342482	0.000935093
MT1E	1206.07	-1.97531	0.638634	0.000233026	0.000660758
PRPSAP1	1836.33	-1.97428	0.204882	7.71195e-23	3.14774e-21
SUPT4H1	2087.99	-1.97401	0.17338	5.60274e-31	5.0907e-29
TRAPPC6A	230.183	-1.9728	0.281962	4.01238e-13	4.65837e-12
SLC25A33	1037.14	-1.97269	0.180044	9.16315e-29	6.83898e-27
B3GNT3	265.109	-1.96274	0.518747	2.02556e-05	7.08101e-05
ECI2	1557.57	-1.96075	0.222889	1.86156e-19	5.1323e-18
AHCY	9653.71	-1.96055	0.148571	8.55482e-41	1.94325e-38
RPS6KL1	55.8253	-1.95995	0.438037	1.08581e-06	4.78516e-06
SVBP	243.144	-1.95949	0.202606	5.7667e-23	2.41993e-21
BBC3	483.624	-1.95901	0.343874	1.80663e-09	1.29298e-08
TESC	632.679	-1.95881	0.426321	5.74724e-07	2.66783e-06
RPS7	30774.1	-1.95862	0.233105	3.2772e-18	7.46046e-17
GTF2H5	568.295	-1.95854	0.23756	2.42799e-17	4.94542e-16
NPIPA5	62.4813	-1.95752	0.445228	1.50643e-06	6.46968e-06
RIMKLA	100.413	-1.95719	0.443725	1.39869e-06	6.04921e-06
AMDHD1	76.3433	-1.95601	0.4204	4.5945e-07	2.17239e-06
PHRF1	654.321	-1.95389	0.342505	1.73847e-09	1.24676e-08
NES	1155.01	-1.95012	0.505848	1.47847e-05	5.31974e-05
QDPR	943.13	-1.94992	0.180455	5.02355e-28	3.36481e-26
IGFLR1	73.8482	-1.94749	0.324835	2.87089e-10	2.30222e-09
RCOR2	224.918	-1.9465	0.286702	1.58952e-12	1.71402e-11
MRPS18C	957.913	-1.94445	0.294749	6.30956e-12	6.38225e-11
FARP1	3935.52	-1.94289	0.319323	1.39822e-10	1.1735e-09
HERPUD1	2652.39	-1.94133	0.3449	2.52716e-09	1.76986e-08
RPS29	7898.16	-1.94127	0.284079	1.27635e-12	1.38923e-11
FOXP4	2146.91	-1.94088	0.27059	9.144e-14	1.1825e-12
RBCK1	2702.53	-1.93971	0.275647	3.02561e-13	3.60486e-12
PRMT5	6203.92	-1.93928	0.300525	1.16799e-11	1.1374e-10
ZNF823	94.2303	-1.93802	0.242744	2.06227e-16	3.74759e-15
OGDHL	136.47	-1.93677	0.489551	1.03093e-05	3.82128e-05
CRB3	212.032	-1.93242	0.483428	8.8249e-06	3.31338e-05
HOOK1	372.206	-1.9313	0.570128	9.03576e-05	0.000279512
HDHD3	435.866	-1.92829	0.226807	3.01102e-18	6.8996e-17
SPON2	715.525	-1.92768	0.554446	6.59965e-05	0.000210821
TBCB	1792.26	-1.92747	0.183913	1.71931e-26	1.02075e-24
UQCC2	846.123	-1.92743	0.290205	4.73219e-12	4.8335e-11
IGF2BP1	3516.46	-1.92704	0.309691	6.8616e-11	6.06572e-10
C16orf70	1008.02	-1.92537	0.165243	3.41832e-32	3.40172e-30
OSTC	2490.01	-1.92378	0.223828	1.34709e-18	3.28873e-17
ZNF117	127.601	-1.92036	0.4842	9.99661e-06	3.71592e-05
NGDN	1258.21	-1.91699	0.236145	7.57582e-17	1.46051e-15
RPL13	27445.9	-1.91503	0.271553	1.50421e-13	1.88685e-12
FOXP1	952.078	-1.91474	0.248832	2.22588e-15	3.5727e-14
RPL31	14611.7	-1.91238	0.251664	2.23892e-15	3.58262e-14
SCOC	759.037	-1.91028	0.317835	2.83554e-10	2.27562e-09
ZBTB10	439.59	-1.90926	0.340461	2.84263e-09	1.97098e-08
SULF2	276.965	-1.90842	0.613036	0.00023279	0.000660268
TMEM181	1523.55	-1.90588	0.232141	2.93553e-17	5.91008e-16
C7orf31	55.6117	-1.90227	0.276001	8.76124e-13	9.67719e-12
HEXIM2	430.964	-1.90193	0.286174	4.80363e-12	4.90168e-11
ZNF443	76.2991	-1.90089	0.235994	9.71646e-17	1.85269e-15
CNN3	1658.34	-1.90052	0.60658	0.000219396	0.000626015
ARVCF	199.625	-1.89918	0.224735	4.66338e-18	1.03456e-16
SNRPN	1681.81	-1.89812	0.640984	0.000359705	0.000978791
ZNF329	100.844	-1.89317	0.327825	1.13552e-09	8.34393e-09
GALM	1152.97	-1.88986	0.211581	6.77802e-20	1.96187e-18
GGT1	710.566	-1.88907	0.546737	7.38631e-05	0.000232819
NME1-NME2	363.827	-1.88856	0.359522	2.19313e-08	1.30427e-07
MED16	915.427	-1.88294	0.330832	1.79009e-09	1.28202e-08
NPIPB3	855.012	-1.88113	0.381546	1.2437e-07	6.49771e-07
STRADB	605.351	-1.8774	0.202095	2.52891e-21	8.57942e-20
TPT1	36869.9	-1.87702	0.213372	1.22812e-19	3.46827e-18
SLC44A3	76.1745	-1.87497	0.365253	4.4462e-08	2.51126e-07
EBPL	986.989	-1.87133	0.221423	4.75005e-18	1.04933e-16
LSM6	180.042	-1.87031	0.239595	9.8807e-16	1.66791e-14
NINL	454.993	-1.87004	0.205449	1.29284e-20	4.03249e-19
SF3B5	2736.12	-1.86774	0.211981	2.10866e-19	5.75285e-18
NDRG2	655.115	-1.86688	0.580246	0.000171268	0.000498767
ZNF460	134.799	-1.86622	0.438808	2.93421e-06	1.20186e-05
MAP4K4	5185.13	-1.86494	0.257044	4.46563e-14	6.02082e-13
POR	4103.66	-1.86432	0.258733	8.47872e-14	1.10192e-12
SMN1	101.044	-1.8629	0.345722	1.12132e-08	7.04553e-08
PDLIM1	3074.39	-1.86168	0.274462	1.92513e-12	2.05893e-11
NUTM2D	68.2465	-1.86093	0.309407	2.79289e-10	2.25003e-09
FAT1	3013.48	-1.85925	0.352301	1.87161e-08	1.12523e-07
RPS21	14406.6	-1.85862	0.244046	2.17015e-15	3.49398e-14
RPS19	27838.1	-1.85811	0.194809	8.31101e-23	3.36596e-21
BAG6	3351.79	-1.85743	0.318196	7.57761e-10	5.68403e-09
CRYZ	1162.89	-1.85691	0.264353	3.28102e-13	3.87382e-12
NFIL3	1222.06	-1.85685	0.28539	1.25806e-11	1.22169e-10
MSX1	417.06	-1.85431	0.365123	5.95036e-08	3.29144e-07
C4orf3	1520.25	-1.85242	0.202412	9.67144e-21	3.081e-19
RPS14	28601.8	-1.84943	0.241647	1.97841e-15	3.22001e-14
BMF	378.736	-1.84933	0.469623	1.20875e-05	4.40693e-05
ZNF517	154.91	-1.84775	0.474282	1.43608e-05	5.17971e-05
AIFM2	2221.63	-1.8469	0.242804	3.60238e-15	5.59306e-14
NRSN2	916.275	-1.84639	0.220767	1.03473e-17	2.19754e-16
PPP2R3C	325.151	-1.84519	0.303912	2.06496e-10	1.69363e-09
TMEM91	113.762	-1.84516	0.39231	3.86217e-07	1.84105e-06
SEC11C	1193.61	-1.84433	0.191145	6.90374e-23	2.86259e-21
LSR	1483.7	-1.84274	0.46812	1.2139e-05	4.42105e-05
MZT2A	2556.35	-1.84081	0.309516	4.44273e-10	3.45403e-09
SLC66A2	1299.87	-1.84057	0.240649	3.139e-15	4.93966e-14
WDR18	1656.77	-1.83865	0.289844	3.86461e-11	3.53601e-10
TMEM123	7381.84	-1.83849	0.220568	1.10825e-17	2.3489e-16
B4GAT1	1062.66	-1.83374	0.192946	2.99467e-22	1.14585e-20
BAMBI	623.945	-1.8337	0.36843	1.02542e-07	5.41413e-07
ARHGEF10L	952.34	-1.83269	0.271251	2.33974e-12	2.47199e-11
HEXD	326.656	-1.83231	0.263924	6.54284e-13	7.3512e-12
MYD88	514.358	-1.83081	0.443735	5.56931e-06	2.17465e-05
RMND1	580.508	-1.82831	0.208264	2.83375e-19	7.55355e-18
AP003108.2	54.9509	-1.82821	0.399502	7.49453e-07	3.40332e-06
PEG10	11141	-1.82802	0.44536	5.23992e-06	2.0568e-05
SFT2D1	822.968	-1.82752	0.204563	7.12076e-20	2.05538e-18
ACSL4	3936.01	-1.82632	0.232409	6.70713e-16	1.15648e-14
ITPR2	1549.84	-1.82519	0.280683	1.30625e-11	1.26496e-10
ISOC2	1464.48	-1.82367	0.214679	3.30907e-18	7.51663e-17
TNFRSF21	1531.73	-1.82304	0.32768	4.2629e-09	2.8756e-08
MREG	392.955	-1.81845	0.237701	3.29269e-15	5.1505e-14
QPRT	4130.01	-1.81814	0.310524	5.44942e-10	4.17456e-09
TMCC1	606.741	-1.81798	0.228723	3.266e-16	5.86364e-15
ATP5MC3	4851.69	-1.81739	0.192801	4.7013e-22	1.74198e-20
MTLN	294.754	-1.81654	0.306322	5.03601e-10	3.88063e-09
SLC2A1	2254.01	-1.81298	0.278284	8.65749e-12	8.5746e-11
HKDC1	497.352	-1.81195	0.481224	2.49263e-05	8.5311e-05
CFAP97	939.661	-1.8104	0.322439	3.11833e-09	2.14647e-08
TNFAIP8L1	875.883	-1.80995	0.261268	7.30356e-13	8.17077e-12
BORCS7	498.101	-1.80653	0.225178	1.78564e-16	3.30232e-15
SLC9A3R1	4954.87	-1.80097	0.25448	2.03899e-13	2.48859e-12
NSMF	2713.96	-1.80068	0.235442	3.26125e-15	5.10897e-14
SNRPB2	1636.59	-1.79856	0.21909	3.89767e-17	7.75748e-16
POLE4	1199.42	-1.79808	0.283219	3.71764e-11	3.4105e-10
AP1G2	700.275	-1.79776	0.22993	9.29154e-16	1.57609e-14
C14orf119	1558.43	-1.79702	0.206843	6.4431e-19	1.61448e-17
TGFBR3	1576.51	-1.79436	0.31101	1.30653e-09	9.53349e-09
GFI1	184.991	-1.79376	0.496198	4.49714e-05	0.000147537
ARID3B	489.572	-1.79356	0.252217	1.99632e-13	2.44257e-12
NFE2L3	230.573	-1.79323	0.366923	1.64611e-07	8.39856e-07
CLDN4	1294.47	-1.79153	0.611362	0.000459687	0.00122376
ESPN	624	-1.78961	0.665935	0.000936225	0.00233364
NAT9	803.687	-1.78771	0.175137	3.38581e-25	1.76012e-23
MVB12B	323.75	-1.78494	0.350299	5.51756e-08	3.06991e-07
SESTD1	722.752	-1.78387	0.249925	1.66347e-13	2.06923e-12
ACADS	685.95	-1.78314	0.264622	2.8203e-12	2.94988e-11
SNRPG	3726.57	-1.78159	0.272567	1.0952e-11	1.07151e-10
FBXO31	1095.17	-1.7814	0.180809	1.09494e-23	4.88935e-22
METTL22	239.018	-1.78055	0.219641	8.75217e-17	1.67493e-15
WWOX	211.279	-1.77723	0.284553	7.41139e-11	6.52415e-10
RELL1	280.654	-1.77566	0.282968	5.90853e-11	5.27226e-10
ZNRF1	812.548	-1.77548	0.23792	1.50832e-14	2.15013e-13
FN3K	850.15	-1.77506	0.401747	1.6158e-06	6.89687e-06
RAC3	395.876	-1.77414	0.454268	1.47526e-05	5.31001e-05
SDC2	3403.12	-1.77138	0.606467	0.000468964	0.00124592
ZNF593	1190.23	-1.77112	0.260552	1.8068e-12	1.93633e-11
FAM133B	813.975	-1.77024	0.268681	7.64278e-12	7.65352e-11
TMEM106A	338.919	-1.76808	0.408749	2.32888e-06	9.6688e-06
SMIM17	53.6126	-1.76718	0.404522	1.90678e-06	8.04356e-06
ZSWIM5	377.978	-1.76318	0.284022	9.51639e-11	8.23834e-10
IGF2BP2	1635.21	-1.75911	0.240156	4.34708e-14	5.87614e-13
COX6C	470.052	-1.75749	0.274478	2.52082e-11	2.37085e-10
ZNF268	389.365	-1.75624	0.505905	7.82751e-05	0.000245541
RAB4A	842.083	-1.75583	0.160223	1.03378e-28	7.607e-27
TMEM177	523.619	-1.75236	0.187463	1.65831e-21	5.77588e-20
ZNF772	136.849	-1.74891	0.372186	4.15669e-07	1.97542e-06
CTDSPL	1165.33	-1.7484	0.216302	1.1442e-16	2.1659e-15
ASL	1034.72	-1.7474	0.244384	1.57092e-13	1.96346e-12
ZNF837	43.3645	-1.74606	0.376119	6.05905e-07	2.80137e-06
ZMYND8	1757.37	-1.74448	0.267569	1.26173e-11	1.22413e-10
RELL2	160.282	-1.74164	0.292167	4.48525e-10	3.48449e-09
OAZ1	2000.05	-1.7415	0.368076	3.78916e-07	1.80955e-06
RPLP1	38339.8	-1.7405	0.282342	1.2064e-10	1.02735e-09
TBKBP1	433.734	-1.73987	0.384918	1.04542e-06	4.63258e-06
SH3YL1	116.455	-1.73981	0.390438	1.3296e-06	5.77191e-06
SLC7A2	1928.62	-1.73808	0.351776	1.33998e-07	6.96064e-07
RSL24D1	4202.1	-1.7365	0.317005	6.60566e-09	4.31391e-08
C19orf25	706.789	-1.73589	0.224134	1.74701e-15	2.86121e-14
TOLLIP	1340.39	-1.73493	0.233092	1.73082e-14	2.45392e-13
MRPL41	2062.94	-1.73285	0.277538	7.55387e-11	6.63838e-10
KCTD17	210.682	-1.7303	0.418305	5.88708e-06	2.28847e-05
DCUN1D5	383.278	-1.72944	0.358314	2.30815e-07	1.15121e-06
ARHGEF28	669.772	-1.7292	0.330768	3.01907e-08	1.75549e-07
PARD6B	308.431	-1.7292	0.357295	2.20678e-07	1.10593e-06
YPEL1	39.1899	-1.72857	0.408133	3.35604e-06	1.36025e-05
SLC25A42	264.161	-1.72714	0.232013	1.86975e-14	2.63302e-13
XYLB	372.838	-1.72508	0.184525	1.59803e-21	5.60329e-20
ATF7IP2	69.056	-1.72457	0.400315	2.6486e-06	1.09001e-05
ADH5	3183.88	-1.72456	0.177182	3.02642e-23	1.30674e-21
SERPINB9	218.537	-1.72441	0.502441	9.36128e-05	0.000288543
RPL21	15152.3	-1.72429	0.239716	5.93732e-14	7.863e-13
LDHD	148.135	-1.72278	0.362488	3.49895e-07	1.68172e-06
C1GALT1	800.193	-1.72172	0.227411	5.48787e-15	8.26264e-14
PSMF1	2072.82	-1.71954	0.152844	2.4341e-30	2.13731e-28
H2AC11	452.082	-1.71809	0.619025	0.000783195	0.00198487
ARSD	214.241	-1.7175	0.478771	5.38644e-05	0.000174305
HLA-A	1083.86	-1.71427	0.491431	7.67909e-05	0.00024132
TMEM120A	455.15	-1.71329	0.237151	9.45882e-14	1.22019e-12
AKR1C3	3691.03	-1.71276	0.49226	7.87111e-05	0.000246686
PRAG1	929.564	-1.70853	0.336348	6.74094e-08	3.69743e-07
H2AC6	875.914	-1.708	0.620689	0.000850268	0.00213671
SCN1B	147.698	-1.70658	0.37147	7.48691e-07	3.40134e-06
RPL18	19476.3	-1.70638	0.262651	1.40612e-11	1.3554e-10
LSM7	1477.86	-1.7062	0.285821	4.38207e-10	3.41958e-09
OTUB2	94.3308	-1.7003	0.380667	1.38852e-06	6.00771e-06
SELENOK	917.079	-1.69991	0.241904	3.96299e-13	4.60615e-12
MBNL3	2688.38	-1.69978	0.339961	8.86113e-08	4.73122e-07
H4C14	727.471	-1.69932	0.760431	0.00322645	0.00708558
SEC23A	4355.52	-1.69422	0.24134	4.1826e-13	4.85061e-12
GPR146	51.5172	-1.69296	0.345863	1.73996e-07	8.85576e-07
HOMER1	399.464	-1.69272	0.371432	8.99468e-07	4.0476e-06
TRIB1	1643.43	-1.69084	0.393361	2.99714e-06	1.2262e-05
CHFR	482.351	-1.68975	0.506417	0.000136026	0.000405285
CADM4	397.501	-1.68966	0.281651	3.697e-10	2.91767e-09
PRKAB2	1288.06	-1.68957	0.252291	4.05792e-12	4.17335e-11
XKR8	255.555	-1.68611	0.269288	6.82931e-11	6.04229e-10
NAGPA	623.524	-1.68488	0.200996	1.01711e-17	2.16452e-16
NUDT8	232.511	-1.68357	0.316354	1.93268e-08	1.15927e-07
AGA	267.279	-1.68237	0.232957	1.00202e-13	1.28468e-12
XBP1	4687.54	-1.68188	0.163978	2.21344e-25	1.18001e-23
ARL5B	1380.81	-1.68078	0.27409	1.63059e-10	1.35438e-09
SCO2	765.688	-1.67826	0.258817	1.71433e-11	1.63589e-10
TMBIM1	2580.87	-1.67815	0.276711	2.5027e-10	2.03191e-09
ITGA2	1215.39	-1.67802	0.33256	8.26357e-08	4.44853e-07
ATG4B	781.29	-1.67673	0.228988	3.71306e-14	5.0716e-13
ATP8B2	915.501	-1.67548	0.456445	4.09887e-05	0.000135449
TJP2	1344.15	-1.67052	0.312809	1.66541e-08	1.01292e-07
OGFOD3	553.599	-1.6677	0.222021	1.15719e-14	1.66779e-13
MARS1	5905.67	-1.66634	0.317986	2.31187e-08	1.37021e-07
MARCKSL1	3711.99	-1.66611	0.254599	7.5798e-12	7.6009e-11
MAP1LC3C	77.5385	-1.66489	0.52541	0.000241622	0.000682539
HEY1	298.304	-1.66443	0.575714	0.000597151	0.00154791
IFT52	622.108	-1.6642	0.185111	4.95262e-20	1.45775e-18
TNFRSF10D	1217.8	-1.65971	0.34937	3.74873e-07	1.7927e-06
GPAT3	365.128	-1.65501	0.475037	8.37328e-05	0.000260627
CASKIN1	98.7764	-1.65125	0.383444	3.0112e-06	1.23147e-05
RAB2B	473.229	-1.65119	0.243729	2.38645e-12	2.51625e-11
USP31	856.683	-1.65108	0.223881	2.62062e-14	3.66081e-13
WDFY2	806.157	-1.65101	0.246328	3.95013e-12	4.06649e-11
PIGF	325.429	-1.6499	0.226968	7.00926e-14	9.17791e-13
SUSD1	306.694	-1.6496	0.279487	7.03279e-10	5.31349e-09
CAPS	74.1357	-1.64601	0.336353	1.82133e-07	9.24734e-07
RALY	3460.91	-1.6448	0.207375	3.91233e-16	6.92881e-15
COX7A2	3363.69	-1.64475	0.309874	1.93026e-08	1.15915e-07
DEF8	1321.38	-1.64339	0.203365	1.28875e-16	2.42197e-15
DHRS12	45.1067	-1.64066	0.330202	1.23645e-07	6.46632e-07
KLF6	1907.91	-1.63979	0.323895	6.80602e-08	3.72531e-07
SWSAP1	101.029	-1.63974	0.23249	3.52653e-13	4.14496e-12
EEF1E1	1570.32	-1.63857	0.314681	3.66345e-08	2.09635e-07
RPS3A	41721.5	-1.63763	0.211614	9.01812e-16	1.5322e-14
EIF2B4	1358.42	-1.63732	0.121652	7.83337e-42	1.90351e-39
RIN3	237.668	-1.63431	0.4284	2.45841e-05	8.42228e-05
PCTP	437.384	-1.63298	0.2084	7.79918e-16	1.33377e-14
PGAP6	2117.58	-1.62637	0.266269	1.85521e-10	1.53242e-09
LCOR	1323.55	-1.62611	0.297432	8.66591e-09	5.53823e-08
SNRPB	10876.3	-1.61986	0.218489	1.64766e-14	2.34236e-13
ISG20	237.132	-1.6197	0.404492	1.15098e-05	4.21246e-05
CLK1	465.265	-1.61804	0.309739	3.26401e-08	1.88325e-07
GALK1	1420.16	-1.61712	0.285435	2.92382e-09	2.0187e-08
PLEKHH2	104.569	-1.61437	0.505073	0.000241053	0.000681114
EIF1B	1220.26	-1.61414	0.238492	2.73712e-12	2.86575e-11
RPS27A	24575.2	-1.61157	0.273117	4.54213e-10	3.52344e-09
ZNF555	126.425	-1.61087	0.230877	5.89842e-13	6.68466e-12
ACVR2B	433.875	-1.6096	0.219439	4.50672e-14	6.06058e-13
ZNF564	82.7769	-1.60933	0.329333	1.86525e-07	9.46118e-07
PMM1	870.151	-1.60891	0.188746	3.31841e-18	7.5215e-17
CRELD1	541.075	-1.60869	0.30848	3.65573e-08	2.09348e-07
TIMM13	2226.66	-1.60835	0.240939	4.2995e-12	4.41745e-11
ZNF775	132.657	-1.607	0.204242	7.67767e-16	1.31731e-14
PDIA4	9670.25	-1.60628	0.290257	4.08426e-09	2.76223e-08
PRNP	3066.05	-1.6051	0.266818	3.63436e-10	2.87258e-09
SNTA1	733.512	-1.60503	0.318033	8.92942e-08	4.76281e-07
GXYLT2	75.594	-1.60464	0.444212	5.32501e-05	0.000172423
SLC26A6	1148.63	-1.6044	0.259756	1.24502e-10	1.05509e-09
PSMB1	4487.03	-1.60407	0.185306	1.02433e-18	2.53632e-17
RBPMS	691.106	-1.60354	0.306877	3.45937e-08	1.98938e-07
IDH2	1731.82	-1.60326	0.307945	3.52678e-08	2.02147e-07
ZNF614	243.929	-1.60319	0.197188	7.53684e-17	1.45568e-15
RPL35A	12568.4	-1.60184	0.291637	5.6689e-09	3.75138e-08
PLXNC1	175.805	-1.60168	0.574443	0.000871502	0.00218639
TP53RK	107.558	-1.60119	0.310109	4.89734e-08	2.74824e-07
TRIB3	5481.27	-1.60104	0.329789	2.22884e-07	1.11538e-06
RPL11	15563.8	-1.59974	0.233123	7.92578e-13	8.81965e-12
MGMT	404.161	-1.59931	0.438869	4.91905e-05	0.000160472
DGUOK	923.021	-1.59906	0.189053	5.72193e-18	1.24819e-16
PLAGL2	1249.88	-1.5988	0.160752	5.37352e-24	2.46263e-22
CHST7	135.591	-1.5987	0.353911	1.22507e-06	5.3515e-06
RPL36A	7408.85	-1.59858	0.332116	2.76355e-07	1.35443e-06
CYBA	6778.94	-1.59562	0.301976	2.40782e-08	1.42063e-07
CLEC2D	89.0402	-1.59495	0.39919	1.18808e-05	4.3437e-05
KDM7A	485.112	-1.59491	0.3091	4.91743e-08	2.75804e-07
SLC9B2	469.689	-1.59258	0.222357	1.67564e-13	2.07942e-12
ZFPM1	354.075	-1.59167	0.262632	2.80751e-10	2.26007e-09
PREB	2704.55	-1.5903	0.157344	1.12874e-24	5.61627e-23
TBCK	282.261	-1.58957	0.279497	2.54795e-09	1.78323e-08
RPS10	28507.9	-1.58951	0.200694	5.02467e-16	8.83217e-15
EPB41L4B	484.293	-1.58741	0.262702	3.08577e-10	2.46651e-09
NT5DC2	4210.13	-1.58574	0.243293	1.14453e-11	1.11664e-10
WFS1	1238.25	-1.58425	0.326477	2.44711e-07	1.21127e-06
GSN	5968.39	-1.58372	0.496126	0.000224361	0.000638265
CERS1	195.748	-1.58163	0.251803	7.23528e-11	6.37449e-10
STXBP4	505.579	-1.58152	0.24711	3.09732e-11	2.88192e-10
MAPK12	477.033	-1.58112	0.259935	2.5024e-10	2.03191e-09
TTC39B	386.309	-1.57654	0.488088	0.000220086	0.000627641
ACSL1	770.812	-1.57488	0.361151	2.31019e-06	9.60954e-06
RPS5	22484.9	-1.57387	0.240428	1.15686e-11	1.12761e-10
HSD3B7	1002.06	-1.57268	0.264975	5.74998e-10	4.37912e-09
ZFAND2B	541.796	-1.57129	0.178861	3.47201e-19	9.16137e-18
ING5	1058.32	-1.57041	0.170582	7.41106e-21	2.37638e-19
MMP15	2314.65	-1.57032	0.315707	1.3403e-07	6.96064e-07
GMPPA	1193.88	-1.56991	0.204194	3.22729e-15	5.06336e-14
RAB36	84.38	-1.56959	0.410361	2.51179e-05	8.59387e-05
WASHC1	229.603	-1.56801	0.227882	1.31016e-12	1.42306e-11
COA3	1199.32	-1.56669	0.204037	3.51822e-15	5.47866e-14
SHB	1118.31	-1.56599	0.265759	7.21439e-10	5.44283e-09
FOXN3	1841.26	-1.56595	0.277247	3.38753e-09	2.31955e-08
FGFR1	1057.58	-1.5658	0.31664	1.56112e-07	8.00402e-07
WIPI1	626.857	-1.5645	0.331675	4.86446e-07	2.29268e-06
PSTK	67.4723	-1.5633	0.219998	2.97287e-13	3.55012e-12
FUOM	376.987	-1.56246	0.247622	6.02039e-11	5.36292e-10
CHMP6	591.6	-1.56068	0.263021	6.33952e-10	4.82108e-09
GFER	1048.94	-1.55462	0.192355	1.04683e-16	1.99241e-15
ZNF816	72.7592	-1.55287	0.543728	0.000738906	0.00188359
RPL4	12547.9	-1.55125	0.292814	1.81365e-08	1.0929e-07
ZBTB8OS	231.916	-1.55073	0.247225	7.59263e-11	6.66684e-10
SLC22A3	474.834	-1.55036	0.40094	2.17057e-05	7.53499e-05
CHIC2	270.445	-1.54988	0.300705	5.37515e-08	2.99706e-07
HIGD1A	2733.88	-1.54957	0.197768	1.03381e-15	1.73949e-14
NOL4L	801.41	-1.54873	0.259425	5.09392e-10	3.92236e-09
ZNF124	213.449	-1.54818	0.319469	2.40131e-07	1.19255e-06
RPS6	45056.3	-1.54548	0.20594	6.44986e-15	9.61406e-14
CCDC58	770.058	-1.54459	0.296187	3.88698e-08	2.21698e-07
CLCN5	698.788	-1.54402	0.251774	1.62766e-10	1.35301e-09
LYRM4	1219.98	-1.54314	0.176194	3.78664e-19	9.89165e-18
CFAP92	66.5067	-1.54247	0.382604	1.05992e-05	3.92178e-05
CDIP1	1075.74	-1.54142	0.226846	2.40336e-12	2.53152e-11
KDM8	93.2502	-1.53838	0.194022	5.05233e-16	8.85769e-15
ZNF280B	81.4352	-1.53739	0.458318	0.00014917	0.000440801
MRPL1	548.221	-1.53683	0.27151	3.1458e-09	2.16342e-08
APMAP	3695.7	-1.53606	0.173968	2.41339e-19	6.51616e-18
APRT	2767.51	-1.53288	0.220199	7.52284e-13	8.40708e-12
BAX	1699.25	-1.53235	0.245799	1.00133e-10	8.62984e-10
INSR	1146.74	-1.52849	0.283334	1.48998e-08	9.15811e-08
SNRPD1	2868.67	-1.52838	0.277985	7.25454e-09	4.69076e-08
HABP4	592.546	-1.52688	0.2396	3.93216e-11	3.59154e-10
GOT1	3594.1	-1.52517	0.31199	1.9691e-07	9.93489e-07
ACOX3	333.275	-1.52263	0.253262	4.12961e-10	3.23951e-09
INPP5A	621.114	-1.52099	0.163272	2.7661e-21	9.32353e-20
RPS11	28900.1	-1.51979	0.244022	6.60039e-11	5.84966e-10
CDHR4	44.7275	-1.51977	0.438738	9.95915e-05	0.000305081
CES2	1626.95	-1.51776	0.208701	7.39065e-14	9.64105e-13
RPS27L	2401.24	-1.51674	0.277946	1.00196e-08	6.35668e-08
ZNF792	76.2257	-1.51284	0.240701	5.86422e-11	5.24616e-10
FXN	554.652	-1.51264	0.215033	4.57395e-13	5.27518e-12
SUMO2	6621.31	-1.51251	0.228497	7.72754e-12	7.71941e-11
ZNF518A	401.54	-1.51175	0.266797	3.21189e-09	2.20217e-08
PCOLCE	303.452	-1.5111	0.596266	0.00196907	0.0045661
CUL7	1312.36	-1.51054	0.217904	9.30404e-13	1.02442e-11
HYAL1	1729.2	-1.51052	0.452095	0.000161844	0.000474764
MRPL14	2175.98	-1.50974	0.194383	1.66525e-15	2.73158e-14
TMEM101	1263.56	-1.50756	0.138272	2.46676e-28	1.70697e-26
UBOX5	307.223	-1.50725	0.169636	1.44092e-19	4.04735e-18
ZNF689	612.054	-1.50602	0.196038	3.64175e-15	5.63743e-14
ITPKC	421.265	-1.50494	0.210468	2.04108e-13	2.48859e-12
PHYH	464.217	-1.50402	0.237738	5.77373e-11	5.17852e-10
PRR5	453.05	-1.50381	0.274901	1.00874e-08	6.39585e-08
KLC4	750.127	-1.50297	0.227498	9.10517e-12	8.98394e-11
BCAS4	174.897	-1.50152	0.326452	9.05587e-07	4.07339e-06
MT1X	638.199	-1.49988	0.433888	0.000110403	0.000335741
TMEM208	799.502	-1.49962	0.206973	9.96612e-14	1.27931e-12
WDR59	1206.84	-1.49832	0.176762	5.43437e-18	1.19044e-16
ACVR2A	230.1	-1.49828	0.270164	6.3059e-09	4.13106e-08
GGCX	1273.55	-1.49818	0.182287	3.68864e-17	7.39781e-16
STK25	2358.19	-1.49597	0.170162	3.53426e-19	9.30214e-18
PBX2	186.992	-1.49539	0.608515	0.00246213	0.00556376
QRICH2	105.083	-1.49512	0.37749	1.59868e-05	5.70902e-05
GPX4	7160.97	-1.49491	0.235896	3.2253e-11	2.993e-10
GDPD5	866.868	-1.49387	0.318388	5.42867e-07	2.53573e-06
RPL17	19210.7	-1.49253	0.250881	6.76695e-10	5.13865e-09
ST6GALNAC6	916.688	-1.49215	0.257902	1.64979e-09	1.18642e-08
NUDT4	2532.21	-1.49212	0.233134	3.23667e-11	3.00088e-10
DNAJB9	523.924	-1.48993	0.326965	1.14221e-06	5.01677e-06
DCTD	969.847	-1.48845	0.211948	5.11371e-13	5.85248e-12
P4HA1	2338.13	-1.48651	0.309086	3.3672e-07	1.62212e-06
SNX10	336.637	-1.48611	0.240019	1.23551e-10	1.04787e-09
ABCC2	4096.75	-1.48555	0.351484	4.02824e-06	1.60776e-05
RPS15	19021.2	-1.48551	0.280608	2.12552e-08	1.26839e-07
CLDN1	1382.25	-1.4844	0.391833	3.01227e-05	0.000101631
MSMO1	1846.84	-1.48391	0.26264	3.65651e-09	2.48743e-08
FAM177A1	1226.55	-1.48264	0.229522	2.43603e-11	2.29316e-10
SYNE3	241.578	-1.48093	0.272914	1.32448e-08	8.21335e-08
ALDH2	1516.62	-1.48023	0.268902	8.46161e-09	5.42043e-08
ALG1	1221.39	-1.47913	0.176474	1.24459e-17	2.62192e-16
RRM2B	913.411	-1.47766	0.37922	2.00357e-05	7.00879e-05
POTEI	81.4763	-1.47764	0.433341	0.000131294	0.000392417
HDAC5	1773.77	-1.47714	0.309316	3.76305e-07	1.7979e-06
PIDD1	281.681	-1.47488	0.267643	8.22595e-09	5.29267e-08
IQSEC1	1360.04	-1.47302	0.171889	2.24989e-18	5.25931e-17
MRPL27	1541.99	-1.47167	0.209474	5.07001e-13	5.81521e-12
RNF181	1378.34	-1.47115	0.192131	3.1088e-15	4.89952e-14
SYNJ2	1510.72	-1.47046	0.337811	2.83963e-06	1.1645e-05
HM13	4637.43	-1.46982	0.237597	1.38555e-10	1.16473e-09
RPL10	11703.2	-1.46973	0.238243	1.17311e-10	1.0031e-09
ZNF585A	147.514	-1.46864	0.31872	8.82498e-07	3.97638e-06
MRPL22	1127.63	-1.4673	0.241005	2.67192e-10	2.16381e-09
CRYBG1	268.276	-1.46714	0.436163	0.000160269	0.000470804
TTC38	1784.81	-1.46704	0.176332	2.16166e-17	4.42886e-16
AGFG2	748.447	-1.46658	0.30525	3.43963e-07	1.65549e-06
CDR2	1268.24	-1.4665	0.228654	3.26107e-11	3.02082e-10
MRPS26	1931.83	-1.46573	0.225504	1.91678e-11	1.81911e-10
ABHD14A	331.292	-1.46495	0.221504	8.56507e-12	8.49918e-11
TRIQK	251.214	-1.46485	0.608427	0.00290307	0.0064582
LAMTOR3	374.337	-1.4625	0.289894	1.03138e-07	5.44288e-07
MEX3A	371.508	-1.4619	0.208388	5.51411e-13	6.2832e-12
AAMP	2956	-1.46125	0.180316	7.39337e-17	1.43062e-15
LMAN2L	784.384	-1.45629	0.150357	7.86701e-23	3.19854e-21
GEMIN6	615.202	-1.45493	0.220067	9.02455e-12	8.92124e-11
ENTPD5	596.443	-1.45428	0.206658	4.80822e-13	5.53316e-12
CLIP2	1100.33	-1.45329	0.311897	7.31143e-07	3.3303e-06
TGIF2	1134.26	-1.45299	0.183532	5.41407e-16	9.47598e-15
SHANK3	504.125	-1.45158	0.31102	7.0688e-07	3.22964e-06
SRP19	889.724	-1.45133	0.279786	4.98242e-08	2.79149e-07
RPS6KA3	4196.45	-1.45091	0.241723	3.30344e-10	2.62691e-09
NOMO2	8241.17	-1.45086	0.22828	3.01172e-11	2.80726e-10
TYW1B	67.4517	-1.45037	0.166258	4.40745e-19	1.13154e-17
MIB2	358.264	-1.44854	0.37657	2.67556e-05	9.10947e-05
IL6ST	953.059	-1.44747	0.362333	1.42909e-05	5.15804e-05
MYL5	88.1178	-1.44589	0.252444	2.36051e-09	1.65983e-08
RPL28	17507.8	-1.44517	0.265691	1.22528e-08	7.65728e-08
ACOT2	1293.46	-1.44504	0.255203	3.59315e-09	2.44751e-08
ACY1	1115.74	-1.44416	0.217538	7.76403e-12	7.74846e-11
ZGPAT	858.831	-1.44262	0.256418	4.44834e-09	2.99104e-08
CIAO2B	1604.67	-1.4419	0.205953	5.1053e-13	5.84926e-12
EEF1AKMT1	110.149	-1.44163	0.189366	6.36551e-15	9.54278e-14
SIAH2	1480.1	-1.44079	0.173574	1.99149e-17	4.08822e-16
PRR22	60.4858	-1.44045	0.312156	9.46555e-07	4.24123e-06
C11orf98	833.402	-1.43804	0.252342	2.91566e-09	2.01493e-08
PIK3CD	463.305	-1.43745	0.315859	1.25167e-06	5.45509e-06
FZD9	84.6127	-1.43677	0.378687	3.32746e-05	0.000111581
CCNB1IP1	1723.96	-1.43666	0.257364	5.73764e-09	3.79447e-08
EXOSC6	1323.34	-1.43653	0.195711	5.21037e-14	6.95365e-13
FNIP2	456.095	-1.43572	0.29235	2.04249e-07	1.02903e-06
MRPL18	1672.08	-1.43503	0.172931	2.24509e-17	4.588e-16
TST	1008.09	-1.434	0.230393	1.19386e-10	1.01834e-09
UQCR10	2001.66	-1.4336	0.196345	6.50025e-14	8.5328e-13
KIZ	566.285	-1.43253	0.266317	1.80623e-08	1.08968e-07
PYGB	3276.17	-1.43204	0.225029	3.70762e-11	3.4043e-10
SEMA4C	624.484	-1.43012	0.291253	2.18665e-07	1.0969e-06
NCOA4	5908.31	-1.42943	0.205543	8.75735e-13	9.67719e-12
CLYBL	165.41	-1.428	0.292331	2.48996e-07	1.23073e-06
SPRY4	774.351	-1.42713	0.607289	0.00351908	0.0076622
ZBTB42	160.62	-1.42634	0.241713	8.96486e-10	6.6577e-09
PCDHGA6	41.8262	-1.42595	0.379303	3.72142e-05	0.000123838
CCNG1	2565.41	-1.42495	0.248525	1.97404e-09	1.40032e-08
MTSS2	4438.01	-1.42456	0.240888	7.52207e-10	5.65047e-09
MPND	239.869	-1.42444	0.298395	4.37978e-07	2.07736e-06
DAD1	3574.25	-1.4208	0.163289	5.9428e-19	1.50719e-17
DUSP22	452.604	-1.42063	0.165598	2.52712e-18	5.85231e-17
ZNF429	56.5158	-1.42032	0.411961	0.000122602	0.000369375
SHFL	290.956	-1.41948	0.421081	0.000164043	0.00048081
DHCR24	13751.1	-1.41928	0.234453	2.02217e-10	1.66244e-09
CAPN3	38.4238	-1.41782	0.39463	6.98918e-05	0.000221706
STX3	753.85	-1.41699	0.234479	3.74977e-10	2.95262e-09
CCNJ	430.351	-1.41608	0.196683	1.48134e-13	1.86041e-12
PDIA6	14040.5	-1.41525	0.196289	1.15445e-13	1.46928e-12
GET4	1944.79	-1.41397	0.210678	3.48094e-12	3.61195e-11
SDC1	2703.43	-1.41292	0.257617	7.23998e-09	4.68715e-08
MARK4	771.274	-1.41201	0.28861	2.43558e-07	1.20613e-06
SERF2	9823.93	-1.41198	0.311856	1.12743e-06	4.95603e-06
GATD3A	476.135	-1.40864	0.255476	8.30405e-09	5.33635e-08
PGAP3	218.505	-1.40852	0.215655	1.72095e-11	1.64072e-10
C20orf27	1992.11	-1.40819	0.303417	6.85756e-07	3.13862e-06
COG5	359.672	-1.4077	0.453935	0.000420098	0.00113018
GHDC	643.823	-1.40588	0.210769	6.64229e-12	6.71231e-11
TTLL4	1101.82	-1.40367	0.158146	1.81608e-19	5.02017e-18
STK39	788.273	-1.40328	0.235981	6.97117e-10	5.27457e-09
MVD	1652.07	-1.40234	0.341587	8.16715e-06	3.08638e-05
ZNF549	130.142	-1.4013	0.274632	8.12579e-08	4.3834e-07
TMEM141	664.623	-1.40127	0.305036	1.0643e-06	4.70426e-06
EEF1A1	233474	-1.40047	0.206419	8.78969e-11	7.65362e-10
AEN	2152.59	-1.3999	0.190064	4.04122e-14	5.49112e-13
APOBEC3D	41.2606	-1.39983	0.397546	9.21392e-05	0.000284336
SAT2	299.157	-1.39974	0.240019	1.32757e-09	9.68022e-09
NDUFA11	3782.4	-1.39908	0.222239	5.5129e-11	4.97017e-10
TIMM10	1179.13	-1.39858	0.245295	2.9383e-09	2.02522e-08
STK35	1365.21	-1.39835	0.175779	3.76749e-16	6.68361e-15
RAB43	555.285	-1.39813	0.260892	2.15156e-08	1.28101e-07
MAP4K3	686.127	-1.39702	0.194634	1.83554e-13	2.26174e-12
KIN	308.116	-1.3959	0.259829	1.81076e-08	1.09179e-07
SLC39A14	8764.92	-1.3951	0.286925	2.06254e-07	1.03813e-06
DCAF4	314.255	-1.39444	0.208198	5.66222e-12	5.74971e-11
DNAJC19	560.389	-1.39371	0.280667	1.56853e-07	8.01837e-07
MTHFS	447.947	-1.39215	0.242754	2.44891e-09	1.71736e-08
PSKH1	1005.51	-1.39149	0.213983	2.0545e-11	1.94452e-10
ANXA4	1608.34	-1.39014	0.274907	1.07603e-07	5.6585e-07
NDUFAB1	2290.37	-1.38909	0.158965	3.97353e-19	1.03026e-17
ADAMTS4	71.9582	-1.38658	0.349494	1.68109e-05	5.97065e-05
DLX2	116.802	-1.38583	0.484582	0.000938374	0.00233844
MARVELD2	120.615	-1.38541	0.388183	8.49474e-05	0.000264093
RPS20	22140.6	-1.38492	0.22125	1.00182e-10	8.62984e-10
BCL2L2-PABPN1	362.136	-1.38368	0.314329	2.64518e-06	1.08903e-05
PDXP	1498.77	-1.38284	0.197967	7.53652e-13	8.41336e-12
VPS54	913.536	-1.38163	0.167692	4.60796e-17	9.10181e-16
MYH3	65.0429	-1.38144	0.343694	1.43561e-05	5.17971e-05
RCL1	741.027	-1.38045	0.264875	4.75461e-08	2.6739e-07
NRIP1	896.285	-1.38008	0.281237	2.32452e-07	1.15772e-06
GLRX5	1841.9	-1.37926	0.168425	7.09436e-17	1.37531e-15
ADM2	424.037	-1.37914	0.381815	7.25733e-05	0.000229307
VSTM4	72.3093	-1.37905	0.404905	0.000148446	0.000438912
HSPE1	4843.04	-1.37851	0.264878	4.16748e-08	2.36921e-07
MAP3K11	2257.74	-1.37837	0.262326	3.48239e-08	2.00151e-07
MPZL3	239.832	-1.37828	0.258959	2.56522e-08	1.50924e-07
NDUFAF5	209.175	-1.3781	0.261148	3.32551e-08	1.91556e-07
PTRH2	1157.54	-1.37798	0.254083	1.44109e-08	8.87328e-08
C14orf28	63.701	-1.3778	0.223399	1.65158e-10	1.36963e-09
ZNF44	156.742	-1.3773	0.248685	7.76127e-09	5.00602e-08
TMEM170A	482.443	-1.37687	0.213302	2.69582e-11	2.52633e-10
RALGAPA2	545.3	-1.37642	0.261424	3.17826e-08	1.84089e-07
ISL2	164.562	-1.37638	0.260925	3.49899e-08	2.00884e-07
CXADR	1119.82	-1.37501	0.234086	1.11375e-09	8.18969e-09
AUP1	3103.52	-1.37495	0.2072	8.05483e-12	8.0157e-11
NQO1	10045.7	-1.37421	0.273719	9.95154e-08	5.26766e-07
AIMP1	1713.23	-1.372	0.210212	1.67613e-11	1.60384e-10
ABCB6	1138.99	-1.37191	0.362702	3.64642e-05	0.000121536
RSL1D1	2790.65	-1.36982	0.217792	7.62561e-11	6.68456e-10
RRP9	1287.35	-1.36964	0.219633	1.18897e-10	1.015e-09
AC026464.6	199.085	-1.36887	0.328079	7.47996e-06	2.85145e-05
GALT	176.473	-1.36801	0.265983	7.05465e-08	3.83328e-07
LRRC7	60.9949	-1.36674	0.41514	0.000222247	0.000633113
C12orf45	1044.49	-1.36629	0.293642	8.13138e-07	3.67813e-06
ZNF48	486.442	-1.36606	0.208913	1.66982e-11	1.59926e-10
CTU2	588.036	-1.36605	0.272114	1.34013e-07	6.96064e-07
RASL10B	524.481	-1.36567	0.40359	0.000170898	0.000497889
PDRG1	871.727	-1.3653	0.200189	2.26553e-12	2.4022e-11
TMEM135	647.902	-1.36526	0.237362	2.17807e-09	1.53774e-08
LEPROTL1	853.773	-1.36493	0.177889	4.48192e-15	6.82676e-14
DCTPP1	2070.24	-1.36383	0.199617	1.69266e-12	1.81774e-11
GSTO1	2944.53	-1.36373	0.271027	1.26216e-07	6.58756e-07
CES3	223.015	-1.36363	0.287325	5.15476e-07	2.41968e-06
HOXA5	78.4958	-1.36267	0.253494	2.02595e-08	1.21383e-07
TSNARE1	87.114	-1.36262	0.355242	3.12375e-05	0.000105087
FRRS1	363.315	-1.36155	0.225182	3.54867e-10	2.80697e-09
FOXO1	364.091	-1.36129	0.162817	1.52735e-17	3.17914e-16
ANKRA2	130.107	-1.36096	0.243677	6.01034e-09	3.96227e-08
AKNA	357.958	-1.36086	0.43891	0.000448975	0.0011983
STAU1	4708.4	-1.36023	0.157096	1.31856e-18	3.22661e-17
MRPS33	614.448	-1.35972	0.21999	1.70501e-10	1.4117e-09
CTU1	370.634	-1.35946	0.343306	1.75637e-05	6.21901e-05
EFNA1	2394.77	-1.35878	0.367855	5.31247e-05	0.000172124
PELI1	262.431	-1.35849	0.215005	7.05003e-11	6.22177e-10
KHNYN	1771.44	-1.35837	0.222155	2.60468e-10	2.11143e-09
CIRBP	1932.99	-1.35747	0.190073	1.82655e-13	2.25332e-12
ECI1	1534.5	-1.35713	0.248354	1.23086e-08	7.68756e-08
PDE4C	65.5399	-1.35672	0.374907	7.05496e-05	0.000223453
FAU	8360.82	-1.35514	0.225952	3.33355e-10	2.64884e-09
MGAT5	1611.47	-1.35506	0.203924	8.05232e-12	8.0157e-11
NREP	698.849	-1.35469	0.310726	3.34865e-06	1.35778e-05
ARMC5	572.276	-1.35411	0.24811	1.20278e-08	7.53921e-08
DOCK4	314.713	-1.35349	0.394119	0.000140676	0.000417474
PDCD2	1221.04	-1.35215	0.141533	3.26878e-22	1.23752e-20
RPS16	26395.7	-1.35086	0.194586	5.45367e-13	6.22792e-12
MTG1	841.795	-1.35049	0.245283	9.85782e-09	6.26166e-08
VPS25	2093.36	-1.35005	0.169381	4.38781e-16	7.75774e-15
RPS24	24427.2	-1.34966	0.27292	1.42722e-07	7.36812e-07
TEN1	420.9	-1.34885	0.245394	1.05097e-08	6.64342e-08
ZCCHC10	348.21	-1.347	0.220496	2.59374e-10	2.10419e-09
NUDT7	86.7714	-1.34629	0.308716	3.31301e-06	1.3449e-05
TIMM50	1405.72	-1.34569	0.23311	1.96283e-09	1.39426e-08
DCUN1D3	368.598	-1.34518	0.238832	4.70401e-09	3.14272e-08
BNIP3	2059.39	-1.34444	0.242417	6.38016e-09	4.17709e-08
ZNF32	134.326	-1.34215	0.548573	0.00313642	0.00691257
SLX1A	1107.17	-1.3421	0.645903	0.00741797	0.0149981
C6orf226	110.049	-1.342	0.274641	2.6749e-07	1.31282e-06
PKIG	554.397	-1.34165	0.172546	2.15553e-15	3.47579e-14
HPS1	402.12	-1.34155	0.255855	4.27162e-08	2.42577e-07
ZFP82	81.3278	-1.34078	0.341428	2.12693e-05	7.39332e-05
RPL29	25668.9	-1.34047	0.195392	9.63757e-13	1.05797e-11
H1-0	12634.3	-1.33864	0.290983	1.084e-06	4.77919e-06
KIF13B	610.615	-1.33808	0.186412	1.9003e-13	2.33603e-12
PABPN1	5208.71	-1.33778	0.182659	5.46232e-14	7.26155e-13
AK4	2273.95	-1.33672	0.249736	2.14158e-08	1.27579e-07
TMC6	1525.65	-1.33593	0.297772	1.94038e-06	8.16882e-06
TSGA13	54.5841	-1.33585	0.440781	0.000563027	0.00146345
CPLX1	167.009	-1.33487	0.398176	0.000199555	0.000573856
CNPPD1	1094.06	-1.33457	0.18898	3.67627e-13	4.30161e-12
PPP4C	2742.03	-1.33378	0.197839	4.35821e-12	4.47338e-11
HYAL2	1519.04	-1.33201	0.217525	2.27334e-10	1.86015e-09
WTAP	1767.49	-1.33189	0.164989	1.82363e-16	3.3607e-15
PRR7	340.39	-1.3317	0.277978	4.49294e-07	2.12718e-06
NECTIN2	2463.09	-1.329	0.26353	9.85815e-08	5.22352e-07
ZNF787	1724.74	-1.32868	0.231944	2.80315e-09	1.94619e-08
RBM38	979.181	-1.32862	0.228025	1.58383e-09	1.14213e-08
XPNPEP3	531.396	-1.32772	0.327873	1.24937e-05	4.5376e-05
ARID1B	418.442	-1.32733	0.243703	1.40136e-08	8.66439e-08
RAMAC	577.98	-1.32692	0.189629	6.79079e-13	7.61341e-12
ZKSCAN2	308.477	-1.32355	0.185705	2.82839e-13	3.39699e-12
SHPK	679.78	-1.32305	0.217241	2.96537e-10	2.37616e-09
EXOSC4	1331.08	-1.32196	0.304376	3.74692e-06	1.50583e-05
OSER1	1256.86	-1.32186	0.182172	9.71488e-14	1.25013e-12
SORBS2	232.58	-1.32149	0.453096	0.000848695	0.0021343
PGPEP1	1597.07	-1.32062	0.252447	4.63158e-08	2.60751e-07
ARFRP1	775.014	-1.31649	0.254962	6.73857e-08	3.69743e-07
ARHGAP5	1774.48	-1.31621	0.318169	9.05202e-06	3.39013e-05
ICAM1	2142.28	-1.31563	0.629554	0.00753263	0.0151917
LEO1	1000.84	-1.31508	0.210722	1.23287e-10	1.04649e-09
MPHOSPH6	518.204	-1.31453	0.248045	3.19755e-08	1.85104e-07
NECAB3	663.543	-1.31439	0.245112	2.29874e-08	1.36397e-07
AK3	1992.32	-1.31346	0.181205	1.21158e-13	1.54012e-12
ERN1	630.854	-1.31295	0.284377	1.06782e-06	4.71582e-06
GTPBP6	1523.74	-1.31158	0.276094	5.20604e-07	2.43937e-06
ID1	4414.77	-1.31106	0.367012	9.18617e-05	0.000283647
D2HGDH	281.197	-1.30956	0.256542	9.44224e-08	5.02096e-07
MRPL54	812.415	-1.30933	0.247133	3.29314e-08	1.89796e-07
PHPT1	2371.87	-1.30909	0.255163	7.45216e-08	4.03668e-07
NPM3	1422.13	-1.30721	0.235925	6.989e-09	4.5472e-08
PDLIM5	1753.73	-1.3053	0.246316	3.22917e-08	1.86624e-07
TRPC4AP	3179.3	-1.30497	0.152376	3.10711e-18	7.1042e-17
TMEM51	349.371	-1.30428	0.265404	2.4781e-07	1.22545e-06
ITM2C	1973.38	-1.30233	0.247568	3.77735e-08	2.15798e-07
QTRT1	748.847	-1.30212	0.250254	5.55729e-08	3.08873e-07
SEC61B	1931.19	-1.30165	0.192093	3.31809e-12	3.45326e-11
ERBB2	1911.84	-1.301	0.246961	3.86075e-08	2.20322e-07
CDK5R1	99.0176	-1.3004	0.196069	9.55168e-12	9.40673e-11
AAMDC	236.383	-1.30035	0.23725	1.20599e-08	7.55482e-08
SDR39U1	737.766	-1.29976	0.2191	8.24158e-10	6.16542e-09
NMT2	314.115	-1.29897	0.236751	1.07643e-08	6.79202e-08
ZSWIM3	111.563	-1.29859	0.182473	2.9952e-13	3.5727e-12
TULP4	572.068	-1.2977	0.247906	4.50604e-08	2.54231e-07
NUBPL	317.045	-1.29758	0.216316	5.71769e-10	4.35771e-09
SLC16A13	144.4	-1.29734	0.288804	1.99389e-06	8.3806e-06
FLVCR2	192.113	-1.29709	0.294262	2.75414e-06	1.13077e-05
PHC2	2747.34	-1.29683	0.240818	1.69552e-08	1.02928e-07
NINJ1	1821.48	-1.29627	0.266071	2.99447e-07	1.46006e-06
STOML2	3824.44	-1.29471	0.162394	3.57278e-16	6.38154e-15
FLT3LG	29.5061	-1.29414	0.39972	0.000309553	0.000853209
MZT2B	4341.86	-1.29276	0.313534	8.3019e-06	3.13278e-05
ANKRD46	224.122	-1.29274	0.210917	2.48965e-10	2.02446e-09
LRRC1	443.014	-1.29189	0.238475	1.72432e-08	1.04388e-07
PTPRA	1441.32	-1.29156	0.152332	6.69321e-18	1.45098e-16
GAA	2557.66	-1.28957	0.287543	2.04914e-06	8.599e-06
NHEJ1	387.772	-1.28721	0.230492	5.77656e-09	3.81538e-08
CAPN10	498.981	-1.28699	0.250877	8.37174e-08	4.49404e-07
DPH3	499.305	-1.28675	0.153786	1.65629e-17	3.42704e-16
RCBTB1	519.841	-1.28658	0.178464	1.66772e-13	2.07206e-12
C3orf33	165.295	-1.28632	0.188633	2.69945e-12	2.82915e-11
IFNLR1	322.829	-1.28602	0.304474	6.63223e-06	2.5572e-05
PTTG1IP	7158.79	-1.283	0.222673	1.53757e-09	1.11184e-08
NAT8L	779.868	-1.28286	0.325431	2.03381e-05	7.09924e-05
ISCA2	509.835	-1.28263	0.206977	1.70077e-10	1.4093e-09
MAPRE1	3924.54	-1.28225	0.17273	3.42217e-14	4.69886e-13
ZNF720	69.7164	-1.28195	0.247797	6.09677e-08	3.3653e-07
RPIA	626.251	-1.27959	0.16481	2.45931e-15	3.92926e-14
PPIB	12157.2	-1.27913	0.20303	5.72997e-11	5.14368e-10
SEZ6L2	1692.81	-1.27911	0.330468	2.72001e-05	9.24273e-05
MRPL10	1698.35	-1.27898	0.159678	3.2765e-16	5.87241e-15
TOM1	1107.3	-1.27842	0.264037	3.31691e-07	1.60233e-06
RHBDD3	339.161	-1.27753	0.258955	2.3678e-07	1.17815e-06
AL121900.1	314.847	-1.27717	0.223008	2.84987e-09	1.97338e-08
SLC39A3	947.643	-1.27693	0.244402	5.09568e-08	2.85036e-07
KAT8	704.447	-1.27662	0.140991	4.40938e-20	1.30891e-18
DPP3	1303.77	-1.27596	0.180663	4.27343e-13	4.95045e-12
FRK	315.644	-1.27408	0.345184	6.07514e-05	0.00019502
CCS	443.514	-1.27382	0.283466	1.94268e-06	8.17521e-06
KLHL23	671.685	-1.27354	0.253414	1.44814e-07	7.46874e-07
ENDOD1	189.316	-1.27257	0.667415	0.0117645	0.0227139
SIX1	162.559	-1.27214	0.29882	5.80209e-06	2.25964e-05
PHF10	1734.62	-1.27125	0.176624	1.87208e-13	2.30405e-12
NFIX	486.905	-1.27101	0.402864	0.000426641	0.00114571
ATP5MD	2800.64	-1.27101	0.321164	1.8399e-05	6.48401e-05
CHMP4A	1200.25	-1.2703	0.3094	1.13894e-05	4.17573e-05
CDKL3	27.3879	-1.26964	0.362251	0.000107143	0.000326301
SCFD1	1109.73	-1.26932	0.261553	3.38423e-07	1.62958e-06
BPHL	269.852	-1.26896	0.246709	7.61061e-08	4.11611e-07
SMYD5	1390.6	-1.26741	0.159128	5.02932e-16	8.83217e-15
GEMIN2	400.899	-1.26457	0.244724	6.91842e-08	3.77299e-07
YIPF4	1383.36	-1.26394	0.232899	1.64165e-08	9.99446e-08
FBXO48	110.209	-1.26342	0.314346	1.55256e-05	5.56144e-05
SLC38A9	232.926	-1.26309	0.206962	3.22772e-10	2.56865e-09
UFM1	1104.05	-1.26303	0.243367	6.17367e-08	3.40595e-07
DHRS3	1354.48	-1.26182	0.303237	9.06963e-06	3.39429e-05
RAB17	350.423	-1.26179	0.446564	0.00122719	0.00298068
ZNF805	244.186	-1.26129	0.269442	7.90056e-07	3.57837e-06
SLC20A2	966.568	-1.26093	0.279911	1.83815e-06	7.77288e-06
DPM1	1303.11	-1.25969	0.229227	1.11547e-08	7.01683e-08
PSPN	74.3697	-1.25935	0.245913	8.70008e-08	4.6476e-07
RPL35	21543.8	-1.25934	0.244937	7.45812e-08	4.03782e-07
CNNM3	1443.63	-1.25921	0.179238	6.57849e-13	7.38331e-12
DCBLD2	1671.25	-1.25844	0.338524	5.40567e-05	0.000174873
OTUB1	2393.28	-1.25809	0.170826	5.50685e-14	7.31144e-13
NFATC2	212.334	-1.25803	0.455287	0.00148574	0.00354199
DEXI	782.169	-1.25719	0.164548	6.40048e-15	9.56775e-14
PHLDB3	242.362	-1.2562	0.216425	1.98856e-09	1.40871e-08
IDH3B	2351.7	-1.25561	0.136945	1.41115e-20	4.38843e-19
GOLT1B	953.487	-1.25552	0.300628	8.45615e-06	3.18523e-05
COBLL1	828.425	-1.25549	0.389128	0.000340768	0.000931142
SLX4IP	209.092	-1.25515	0.282639	2.54635e-06	1.05082e-05
AP1AR	544.685	-1.2548	0.248045	1.23021e-07	6.43691e-07
PPP1R3G	68.5472	-1.25438	0.331428	4.40021e-05	0.000144721
UBL5	1992.25	-1.25404	0.242585	7.02435e-08	3.82099e-07
DMAC2L	187.732	-1.2539	0.227235	1.01465e-08	6.4294e-08
TTC14	709.447	-1.2535	0.248144	1.30106e-07	6.77708e-07
MRPL2	1277.19	-1.25332	0.205127	3.05552e-10	2.44465e-09
ZNF408	445.874	-1.25178	0.210664	8.68503e-10	6.46366e-09
ALDH1B1	1592.52	-1.25111	0.204434	2.67563e-10	2.16391e-09
ZNF296	142.654	-1.25058	0.298688	8.37172e-06	3.1557e-05
LRPAP1	1151.32	-1.24846	0.174305	2.48017e-13	2.99599e-12
TRIAP1	1142.93	-1.24785	0.177787	6.92921e-13	7.76027e-12
PARD6G	188.094	-1.24749	0.239649	5.83692e-08	3.23726e-07
ERGIC3	5303.99	-1.24664	0.142773	4.6186e-19	1.18284e-17
SLC1A4	1524.67	-1.24593	0.289472	4.84398e-06	1.91143e-05
NDUFB3	1001.25	-1.24492	0.286152	3.88361e-06	1.55597e-05
ZNF724	48.6588	-1.24467	0.398582	0.00046698	0.0012416
AP5S1	591.541	-1.24385	0.237565	4.81748e-08	2.70488e-07
CEP43	600.879	-1.24381	0.172396	1.69052e-13	2.09292e-12
METRN	621.192	-1.24365	0.324444	3.66866e-05	0.000122238
MANF	2215.49	-1.24305	0.277221	1.83058e-06	7.75028e-06
ECSIT	1045.28	-1.24184	0.239039	5.9985e-08	3.31603e-07
PAX8	60.2137	-1.24099	0.327707	4.33029e-05	0.000142646
TASP1	178.614	-1.24035	0.202448	2.75557e-10	2.22512e-09
COMMD7	923.229	-1.24012	0.153429	2.00679e-16	3.66342e-15
PEBP1	10424.6	-1.24002	0.19147	1.52192e-11	1.46029e-10
ANAPC10	146.236	-1.23954	0.309422	1.79591e-05	6.34396e-05
RNF25	584.115	-1.23872	0.208861	9.38776e-10	6.94216e-09
HNRNPA1	21877.2	-1.23805	0.215522	2.84735e-09	1.97294e-08
ICA1L	88.7986	-1.23637	0.320525	3.14604e-05	0.000105769
KREMEN1	997.217	-1.23621	0.42395	0.000964609	0.00239753
FITM2	765.922	-1.23594	0.161074	5.17509e-15	7.81424e-14
ATP5ME	1149.84	-1.23404	0.345114	0.000100439	0.000307498
AKAP7	117.804	-1.23397	0.25711	4.64535e-07	2.19436e-06
RABEP2	391.186	-1.2334	0.257654	5.18702e-07	2.4332e-06
PLPP6	238.654	-1.2334	0.14379	2.86783e-18	6.58592e-17
MYADM	1674.8	-1.23252	0.23206	3.37046e-08	1.94038e-07
RPL30	17251.9	-1.23208	0.21705	2.68643e-09	1.87261e-08
TMEM242	373.113	-1.23061	0.180663	3.00665e-12	3.13538e-11
ZNF768	1463.77	-1.23046	0.218757	5.45163e-09	3.61907e-08
PCSK6	1226.79	-1.23004	0.255181	4.41546e-07	2.09235e-06
DLK2	84.1446	-1.2298	0.273167	2.07053e-06	8.67827e-06
LARP1B	746.256	-1.22924	0.219461	6.21744e-09	4.08078e-08
CHMP1A	2178.22	-1.22877	0.225124	1.49874e-08	9.20656e-08
PHB	4245.01	-1.22828	0.184616	7.95331e-12	7.92979e-11
THAP11	791.746	-1.22796	0.127722	2.26288e-22	8.7899e-21
ZC3H15	2143.6	-1.22793	0.185497	8.29496e-12	8.23898e-11
CHURC1	1080.99	-1.22752	0.246601	1.94813e-07	9.83887e-07
MCFD2	4611.49	-1.2272	0.184191	6.98191e-12	7.0351e-11
YIF1A	2078.61	-1.22599	0.224833	1.55351e-08	9.5262e-08
ELOC	1878.74	-1.22566	0.273067	2.12859e-06	8.90117e-06
ACTR5	432.829	-1.22553	0.149695	8.52528e-17	1.63451e-15
NAT14	538.112	-1.2255	0.284595	5.05244e-06	1.98844e-05
FAM8A1	1086.24	-1.22501	0.202672	4.7036e-10	3.63608e-09
FBXO44	485.964	-1.22432	0.192614	6.14529e-11	5.46952e-10
SDHAF1	424.412	-1.22329	0.189265	3.3205e-11	3.06772e-10
ATP1A1	16052.8	-1.22224	0.135024	4.05797e-20	1.20803e-18
ZSCAN5A	114.036	-1.22165	0.231332	4.11177e-08	2.33881e-07
ABCC10	492.244	-1.22146	0.217399	6.13648e-09	4.03779e-08
MTHFD2	4263.92	-1.22053	0.311334	2.40999e-05	8.28626e-05
TM9SF4	2459.46	-1.22003	0.159805	7.28286e-15	1.07788e-13
SEMA4F	214.222	-1.21994	0.247186	2.45548e-07	1.21483e-06
PPARGC1A	484.277	-1.21951	0.415647	0.000934177	0.00233003
ADAT3	204.843	-1.21852	0.344094	0.000117616	0.000355316
MRPL44	938.419	-1.21609	0.129453	1.64182e-21	5.73758e-20
ENY2	841.996	-1.21585	0.201058	4.70474e-10	3.63608e-09
ALKBH7	850.783	-1.21574	0.230746	4.3642e-08	2.47163e-07
CTNNBL1	1320.41	-1.21573	0.120608	2.0481e-24	9.90769e-23
CFAP410	405.876	-1.21541	0.276561	3.45685e-06	1.3984e-05
ESD	1528.95	-1.21531	0.169091	1.94799e-13	2.38903e-12
ABT1	1180.78	-1.21517	0.164076	4.2525e-14	5.76322e-13
AP4S1	261.135	-1.21508	0.255754	6.07497e-07	2.80625e-06
CHID1	1408.1	-1.21507	0.206772	1.00971e-09	7.45088e-09
PHOSPHO2	60.7548	-1.21442	0.293617	1.08786e-05	4.0138e-05
CETN3	254.777	-1.21388	0.237891	1.03623e-07	5.4657e-07
CNKSR3	571.708	-1.21282	0.294306	1.15044e-05	4.21197e-05
TANK	519.228	-1.21279	0.241252	1.56484e-07	8.01837e-07
ZNF793	110.362	-1.21265	0.37351	0.00033273	0.000910131
IBA57	388.195	-1.21244	0.198317	3.08757e-10	2.46651e-09
PNPO	1160.07	-1.21241	0.218656	9.2646e-09	5.91e-08
NUDT16L1	847.047	-1.21027	0.233265	6.79494e-08	3.72119e-07
TRAPPC5	1322.46	-1.21	0.266484	1.7543e-06	7.45151e-06
MKKS	476.272	-1.20922	0.226535	2.97636e-08	1.73163e-07
FBLIM1	828.431	-1.20837	0.252958	5.58315e-07	2.59859e-06
TRMT61A	864.138	-1.20658	0.261395	1.21559e-06	5.31674e-06
CBWD1	709.217	-1.20615	0.210826	3.40671e-09	2.32962e-08
KIAA2013	2959.39	-1.20564	0.188884	5.65121e-11	5.08171e-10
STBD1	289.737	-1.20407	0.210908	3.71992e-09	2.52727e-08
RPS8	32379.6	-1.20317	0.188666	2.08604e-11	1.97258e-10
RHBDL2	44.6644	-1.20317	0.358159	0.000232765	0.000660268
CRX	112.305	-1.20259	0.410361	0.0009494	0.0023631
SFXN4	717.269	-1.20247	0.1883	5.63368e-11	5.07468e-10
CDIPT	2106.61	-1.20247	0.193611	1.57406e-10	1.31264e-09
TRIM8	1613.69	-1.20206	0.257742	9.83509e-07	4.38799e-06
RPN2	12009.3	-1.20181	0.176346	2.26679e-12	2.4022e-11
RPL15	21796.4	-1.20173	0.200501	3.79602e-10	2.98679e-09
COMMD3	640.441	-1.20173	0.232194	7.0319e-08	3.82291e-07
PLD1	617.87	-1.2012	0.285656	8.15299e-06	3.08215e-05
C1orf122	1293.66	-1.20025	0.259318	1.16947e-06	5.12791e-06
PPFIA3	208.301	-1.20006	0.362706	0.000279541	0.000777669
WASH6P	120.929	-1.20002	0.406573	0.000917395	0.00229217
CDC14B	196.744	-1.19986	0.302873	2.15606e-05	7.49209e-05
OXA1L	4262.31	-1.19951	0.169977	5.63772e-13	6.41705e-12
PKDCC	495.563	-1.19938	0.470949	0.00295639	0.00655867
SMARCD2	2373.9	-1.19924	0.191668	8.91764e-11	7.74567e-10
ITPA	1552.7	-1.19906	0.254851	8.09528e-07	3.66339e-06
TXNDC12	1964.59	-1.19857	0.188075	5.79034e-11	5.18896e-10
NEO1	156.035	-1.19818	0.452263	0.00225396	0.00514903
KLHDC8B	318.654	-1.19806	0.357248	0.000235819	0.000668133
TBC1D22A	616.431	-1.19777	0.182543	1.77288e-11	1.68714e-10
ZNF189	336.712	-1.19755	0.195233	2.78388e-10	2.2445e-09
TRPC1	87.2673	-1.19742	0.319156	5.18348e-05	0.000168415
NIPSNAP1	3087.72	-1.19725	0.219617	1.40257e-08	8.66673e-08
MAST4	183.477	-1.19704	0.349765	0.000179611	0.000521321
RRP8	354.629	-1.19686	0.191718	1.35515e-10	1.14286e-09
CCDC122	47.8406	-1.19633	0.344633	0.0001514	0.00044676
HAGH	933.073	-1.19605	0.218812	1.51031e-08	9.27219e-08
MAPRE2	804.72	-1.19534	0.15484	3.74498e-15	5.77158e-14
ARHGAP18	1596.01	-1.19445	0.28436	8.13072e-06	3.07595e-05
TMEM128	244.138	-1.19444	0.181091	1.38629e-11	1.33798e-10
MAIP1	516.408	-1.19415	0.181596	1.61118e-11	1.54451e-10
TRPT1	338.968	-1.1939	0.273285	3.93622e-06	1.57404e-05
FNTB	481.552	-1.19325	0.191577	1.28134e-10	1.08411e-09
SRP68	3078.34	-1.19312	0.252868	5.91727e-07	2.74189e-06
ACOT8	326.607	-1.19291	0.191503	1.58883e-10	1.3239e-09
NDUFA13	4080.17	-1.19051	0.221418	1.63487e-08	9.96662e-08
TRIM28	6712.78	-1.19007	0.315788	4.4629e-05	0.000146552
PRORP	779.47	-1.1883	0.16984	7.79296e-13	8.69036e-12
SCAMP4	1208.93	-1.18685	0.249658	5.70853e-07	2.65104e-06
PALMD	233.518	-1.18655	0.465411	0.00301009	0.00666648
AP001267.5	92.6059	-1.18561	0.323405	7.35367e-05	0.000232
ARL4D	702.335	-1.18554	0.332207	0.000107842	0.000328237
PIM1	1916	-1.18553	0.296827	1.82063e-05	6.4227e-05
SGK3	263.737	-1.18531	0.305337	3.21305e-05	0.000107952
C7orf26	536.363	-1.18469	0.189233	1.13168e-10	9.69536e-10
TSSC4	985.351	-1.18468	0.294902	1.64735e-05	5.86678e-05
NSA2	1755.81	-1.18446	0.260209	1.71114e-06	7.284e-06
RABL6	3924.86	-1.18445	0.247898	5.55029e-07	2.5856e-06
NKX3-1	101.294	-1.18421	0.252104	8.52975e-07	3.84833e-06
VRK3	517.935	-1.18383	0.182129	2.59032e-11	2.42965e-10
SLC25A10	2170.78	-1.18349	0.343255	0.000167052	0.000488807
FAM117B	370.771	-1.18294	0.251646	8.35593e-07	3.77317e-06
DGKQ	247.183	-1.18243	0.342179	0.000169756	0.000495194
UBIAD1	977.289	-1.18236	0.155007	7.85628e-15	1.15458e-13
ZNF419	117.187	-1.18022	0.278878	6.96137e-06	2.66934e-05
SESN1	450.767	-1.17955	0.216098	1.60517e-08	9.80272e-08
CD2BP2	1980.15	-1.17952	0.197987	7.42639e-10	5.58261e-09
TEX264	892.805	-1.1786	0.263727	2.5036e-06	1.0344e-05
ARL5A	839.718	-1.17855	0.2103	6.4605e-09	4.22439e-08
ACYP2	173.951	-1.17849	0.245946	5.40208e-07	2.52443e-06
GUF1	304.351	-1.1781	0.276666	6.68189e-06	2.57445e-05
ZNF888	105.68	-1.17801	0.290355	1.48089e-05	5.3266e-05
FDFT1	714.807	-1.17786	0.341946	0.000165183	0.000483879
ZNF428	584.385	-1.17767	0.255688	1.21281e-06	5.30681e-06
RPS6KB2	1641.86	-1.17737	0.233137	1.46292e-07	7.5301e-07
ABCB11	74.6487	-1.17717	0.404454	0.00103937	0.00256504
SDC4	2893.41	-1.17613	0.358237	0.000300917	0.000832041
SSTR2	48.204	-1.17585	0.368542	0.000412379	0.00111093
CILK1	451.539	-1.17564	0.229639	9.96371e-08	5.26877e-07
MRPL12	4453.16	-1.17293	0.251794	9.78528e-07	4.36946e-06
GTF2IRD2	58.92	-1.17262	0.370367	0.000460984	0.00122673
ZSCAN2	260.467	-1.17259	0.193068	3.67046e-10	2.89892e-09
RNPEPL1	595.174	-1.17234	0.289387	1.65179e-05	5.8786e-05
STK16	397.947	-1.17229	0.23562	2.16798e-07	1.08805e-06
SCNN1D	66.9845	-1.17225	0.300203	3.06088e-05	0.000103138
MRPL21	1103.22	-1.17157	0.204012	3.14709e-09	2.16342e-08
PTPRU	1501.25	-1.17113	0.453422	0.00271581	0.00608045
POLRMT	2833.84	-1.17111	0.226591	6.8655e-08	3.75e-07
ZMAT5	358.588	-1.17088	0.206309	4.5915e-09	3.07542e-08
CRADD	179.214	-1.17071	0.188846	1.92837e-10	1.59159e-09
LIMK2	592.342	-1.17046	0.158422	5.21227e-14	6.95365e-13
GCAT	711.215	-1.16936	0.26003	2.28179e-06	9.50656e-06
EDEM2	838.465	-1.16868	0.186771	1.35656e-10	1.14312e-09
DNAJC4	437.24	-1.16838	0.250663	1.05102e-06	4.6544e-06
ZNF784	172.418	-1.16834	0.253981	1.42587e-06	6.15151e-06
IRF2BP2	3357.79	-1.16757	0.181862	4.67723e-11	4.24977e-10
CCDC126	95.439	-1.16722	0.25495	1.48583e-06	6.38646e-06
PRDX3	5479.31	-1.16704	0.267311	3.46085e-06	1.39893e-05
TRAPPC6B	599.575	-1.16648	0.242059	4.62424e-07	2.18538e-06
BOLA2	452.646	-1.16511	0.331515	0.000140256	0.000416464
MRPL38	2007.16	-1.16504	0.242093	4.89641e-07	2.30566e-06
HSPD1	24478.4	-1.165	0.218215	2.71001e-08	1.59173e-07
SPATA20	641.539	-1.16491	0.231454	1.54123e-07	7.90592e-07
ILVBL	2025.79	-1.16487	0.211743	1.28201e-08	7.98225e-08
TBC1D16	1738.21	-1.16327	0.205133	4.37985e-09	2.94878e-08
TMEM251	30.94	-1.16216	0.33394	0.000146199	0.000432635
RPP40	308.682	-1.16132	0.244309	6.21466e-07	2.86698e-06
NUDCD2	926.013	-1.16101	0.296579	2.88111e-05	9.76159e-05
COMMD6	515.639	-1.16096	0.25933	2.49833e-06	1.03277e-05
EIF1	7071.79	-1.1595	0.272108	6.73339e-06	2.59238e-05
RFT1	765.167	-1.15931	0.194295	8.31085e-10	6.21173e-09
H2BC15	149.838	-1.1592	0.406731	0.00125315	0.00303667
ACSF2	664.497	-1.15913	0.291039	2.24179e-05	7.76157e-05
KIAA1217	320.911	-1.15895	0.398251	0.00110344	0.00270909
ALG14	341.171	-1.1585	0.191873	5.25493e-10	4.03444e-09
ATP6V1G1	2352.75	-1.15847	0.261477	3.01285e-06	1.23166e-05
TXNDC17	667.328	-1.15793	0.292164	2.40598e-05	8.28065e-05
TMEM35B	204.045	-1.15719	0.286682	1.76905e-05	6.26179e-05
POLR2F	1507.55	-1.15673	0.236278	2.62693e-07	1.2911e-06
DDOST	6739.96	-1.15652	0.167991	1.63421e-12	1.75858e-11
PEF1	1278.14	-1.15635	0.167087	1.58223e-12	1.70792e-11
IDH1	4608.14	-1.15616	0.249255	1.05205e-06	4.65604e-06
TWF2	1928.85	-1.15605	0.261448	3.2459e-06	1.32064e-05
RPLP2	15341.3	-1.15476	0.24302	4.93497e-07	2.32068e-06
ELOB	3682.36	-1.15474	0.278021	1.07248e-05	3.96264e-05
SGTA	1872.99	-1.15379	0.247942	9.36656e-07	4.20048e-06
ZNF613	48.4824	-1.15275	0.276185	9.36821e-06	3.49352e-05
SETD9	36.4332	-1.15272	0.341197	0.000219316	0.000625958
CHD1L	1462.9	-1.15207	0.144237	3.68909e-16	6.56683e-15
RNF103	501.583	-1.15177	0.1398	5.93052e-17	1.16045e-15
ERLEC1	1514.55	-1.1517	0.193016	8.40574e-10	6.27369e-09
SLC35B1	657.894	-1.15158	0.229761	1.7712e-07	9.01035e-07
CNP	3056.8	-1.15147	0.205735	7.13084e-09	4.63369e-08
ZNF77	106.838	-1.15137	0.184079	1.22237e-10	1.03927e-09
ZNF703	1601.92	-1.15134	0.369524	0.000522571	0.00136988
DNAJC3	1513.52	-1.15041	0.288745	2.26486e-05	7.8311e-05
CBWD5	436.03	-1.15004	0.284749	1.78361e-05	6.30907e-05
MRPS18A	1591.35	-1.14965	0.189575	4.63324e-10	3.58879e-09
PCDH11Y	70.5474	-1.14938	0.377329	0.000704204	0.00179992
ZBTB8B	104.879	-1.14881	0.397826	0.00116837	0.00285373
STOX1	74.0627	-1.14837	0.309916	6.71621e-05	0.000214283
RPL7	26212.3	-1.14775	0.235063	2.22606e-07	1.11462e-06
SORT1	2310.79	-1.14755	0.177051	3.13924e-11	2.91573e-10
ATP5MG	4128.71	-1.14746	0.366331	0.000518986	0.00136082
MAD1L1	877.892	-1.1469	0.24115	6.77308e-07	3.10403e-06
HK2	3006.02	-1.14559	0.215432	3.17339e-08	1.83909e-07
COQ8A	1356.4	-1.14545	0.273266	9.33544e-06	3.48379e-05
LRRC8B	243.795	-1.14504	0.218969	5.80148e-08	3.21931e-07
MAB21L3	70.694	-1.14479	0.41117	0.00161805	0.00382253
RFX3	120.025	-1.14407	0.297771	3.94853e-05	0.000130729
ALG2	750.647	-1.14349	0.212156	2.33776e-08	1.38319e-07
THBS1	1454.91	-1.1432	0.441917	0.00280537	0.00626621
BCS1L	716.228	-1.14312	0.236803	4.78073e-07	2.25525e-06
MC1R	367.194	-1.14243	0.26668	6.24815e-06	2.42072e-05
ARID5A	89.9853	-1.14206	0.402383	0.00141104	0.00338067
HS1BP3	662.356	-1.14027	0.195372	1.90584e-09	1.35655e-08
COMMD10	312.251	-1.13938	0.250183	1.79696e-06	7.62032e-06
TPRG1L	1130.04	-1.13712	0.171643	9.07884e-12	8.96642e-11
RAB32	772.073	-1.13699	0.232379	3.48625e-07	1.67639e-06
TXN2	1792.01	-1.13656	0.156629	1.38143e-13	1.73911e-12
MRPS23	1998.19	-1.13567	0.219635	6.0297e-08	3.33004e-07
RCAN3	336.037	-1.13566	0.183226	2.0141e-10	1.65842e-09
RPL36	10595.9	-1.13546	0.213053	2.83874e-08	1.65987e-07
TGFA	320.136	-1.13499	0.432985	0.00267385	0.00599808
ATF4	12668.8	-1.13444	0.212178	2.92333e-08	1.70362e-07
CARHSP1	2672.41	-1.13402	0.235038	4.22843e-07	2.00831e-06
FUCA1	469.605	-1.13353	0.207657	1.69625e-08	1.02928e-07
ACP1	3242.12	-1.13347	0.238939	5.57916e-07	2.59789e-06
P2RY2	187.855	-1.13307	0.38558	0.00104389	0.00257436
AURKAIP1	3055.17	-1.13282	0.222395	1.06253e-07	5.59312e-07
MPHOSPH10	1046.35	-1.13213	0.20283	8.46602e-09	5.42043e-08
DCBLD1	731.04	-1.13188	0.2039	9.77749e-09	6.2182e-08
SLC52A2	706.9	-1.13028	0.304807	7.03598e-05	0.00022292
NUBP1	655.926	-1.12889	0.141976	6.53632e-16	1.12889e-14
ARHGEF40	441.19	-1.12691	0.338608	0.000290192	0.000804088
ZC2HC1C	51.8912	-1.1255	0.258536	4.57793e-06	1.81467e-05
AUH	283.715	-1.12344	0.180103	1.53915e-10	1.28455e-09
LRIG1	411.149	-1.12332	0.381432	0.00104351	0.00257405
CTDSP1	1957.6	-1.12308	0.196745	3.50781e-09	2.39563e-08
FBXL15	375.75	-1.12215	0.254453	3.65271e-06	1.47023e-05
SERINC1	2258.97	-1.12021	0.187068	6.9679e-10	5.27457e-09
CDS2	972.264	-1.11991	0.188223	9.15381e-10	6.77875e-09
SCAP	1947.16	-1.11811	0.199384	6.02768e-09	3.9712e-08
LRIF1	648.831	-1.11751	0.269758	1.19722e-05	4.37381e-05
TUSC2	756.736	-1.11742	0.142675	1.88642e-15	3.07507e-14
POLD4	312.052	-1.11723	0.291283	4.33939e-05	0.0001429
F11R	1783.07	-1.11671	0.325196	0.000178694	0.000518803
CIR1	473.435	-1.11661	0.238198	9.84258e-07	4.38946e-06
SEPTIN9	10215.8	-1.11586	0.190393	1.02333e-09	7.54604e-09
ZNF468	178.977	-1.11482	0.334475	0.00028048	0.000779866
ANKRD39	330.824	-1.11248	0.196116	5.20908e-09	3.46245e-08
ASB1	925.649	-1.11195	0.196487	4.95578e-09	3.30248e-08
BICDL1	115.691	-1.1116	0.339867	0.00036718	0.000997572
RPL5	26778.2	-1.11025	0.185688	4.39555e-10	3.42499e-09
EIF3G	3980.73	-1.10981	0.245073	2.10572e-06	8.81166e-06
CDS1	90.6486	-1.10967	0.55773	0.0131918	0.0251627
HSPA5	34895.7	-1.10956	0.38115	0.0010712	0.00263489
PRPF6	4697.84	-1.1075	0.154708	1.63355e-13	2.0393e-12
BTBD2	1754.54	-1.10732	0.269477	1.40237e-05	5.06513e-05
DGCR6L	943.381	-1.10604	0.320394	0.000191673	0.000552799
NXT1	650.774	-1.10552	0.166486	1.05306e-11	1.03221e-10
MICAL1	479.298	-1.10517	0.388526	0.0014632	0.00349303
WASHC3	207.502	-1.10487	0.283651	3.40609e-05	0.000114108
RAB1A	2864.25	-1.10443	0.19656	7.08737e-09	4.60833e-08
YRDC	867.979	-1.10415	0.216029	9.78727e-08	5.19387e-07
DOK4	1021.31	-1.10367	0.301658	8.85861e-05	0.000274588
DPY30	923.435	-1.10327	0.23473	9.4151e-07	4.22044e-06
C11orf54	445.602	-1.10322	0.220991	2.15313e-07	1.08164e-06
INO80C	371.832	-1.10307	0.2063	3.26055e-08	1.88229e-07
FNDC3B	2685.2	-1.10293	0.259546	6.11713e-06	2.37437e-05
SNRNP27	484.063	-1.10289	0.232184	7.35539e-07	3.34886e-06
COG3	510.652	-1.10272	0.179193	2.3721e-10	1.93339e-09
NUS1	2154.11	-1.10246	0.18396	7.2786e-10	5.4794e-09
DEPDC1B	467.375	-1.10142	0.267375	1.30508e-05	4.72515e-05
ADD3	726.764	-1.10121	0.397604	0.00175186	0.00410523
EAPP	727.205	-1.10115	0.182202	5.59877e-10	4.27955e-09
CCDC28A	198.18	-1.10106	0.178849	2.83432e-10	2.27562e-09
PRSS8	318.884	-1.10103	0.637118	0.0221375	0.0397108
PPIL4	631.233	-1.10094	0.198813	1.12905e-08	7.08981e-08
TMEM18	487.898	-1.10037	0.226576	4.31391e-07	2.04798e-06
NTHL1	903.237	-1.09963	0.298136	7.25464e-05	0.000229291
ZDHHC18	666.321	-1.09957	0.164454	8.74395e-12	8.65204e-11
C8orf76	307.95	-1.09954	0.223103	3.02216e-07	1.47082e-06
B3GNTL1	166.226	-1.0994	0.257886	7.29915e-06	2.78964e-05
NDUFV2	2634.07	-1.09813	0.20479	3.03943e-08	1.76635e-07
CERS6	720.807	-1.09787	0.464396	0.00564248	0.0117237
TNFRSF11A	161.101	-1.0975	0.301398	9.51493e-05	0.000292801
GRK6	1540.58	-1.09739	0.273429	2.1637e-05	7.51612e-05
HMOX1	1317.41	-1.09695	0.40327	0.00210001	0.00482906
SPG7	790.685	-1.09675	0.28331	3.73461e-05	0.000124198
COA5	451.105	-1.09665	0.210546	6.84451e-08	3.7405e-07
RPL8	42921.2	-1.0949	0.232682	9.27133e-07	4.16313e-06
SOD2	4008.21	-1.09487	0.351636	0.000590605	0.00153246
TRIR	3958.96	-1.09462	0.234715	9.78935e-07	4.36946e-06
NTAN1	340.85	-1.09461	0.663789	0.0255809	0.0451663
C18orf32	272.086	-1.09395	0.323793	0.000251749	0.000708463
RABAC1	1097.6	-1.09304	0.281009	3.0811e-05	0.000103786
DARS1	1664.66	-1.09237	0.152918	3.27152e-13	3.86698e-12
SSR3	4548.52	-1.09226	0.220483	2.05906e-07	1.03687e-06
DNLZ	179.038	-1.09214	0.371054	0.00110455	0.00271052
PMM2	1472.4	-1.09105	0.215664	1.4802e-07	7.61154e-07
IGSF8	1012.06	-1.09072	0.262312	1.11823e-05	4.11131e-05
DNAJC15	514.388	-1.09029	0.324465	0.000271819	0.000758002
C12orf76	168.121	-1.09021	0.199248	1.71818e-08	1.04137e-07
ADSL	1881.34	-1.08972	0.185658	1.58509e-09	1.14225e-08
PTOV1	1677.48	-1.08926	0.323992	0.000246261	0.000693501
ZNF219	1192.95	-1.08863	0.268144	1.78633e-05	6.31652e-05
LCMT1	694.383	-1.08857	0.181403	7.54098e-10	5.66061e-09
FCHSD2	684.925	-1.08844	0.199143	1.72275e-08	1.04354e-07
DNAJC12	479.62	-1.08794	0.457533	0.00551937	0.011493
ZFP14	102.721	-1.08775	0.331385	0.000346384	0.000945004
MFSD9	282.914	-1.08754	0.181694	7.88057e-10	5.9028e-09
EIF3M	1888.66	-1.08679	0.266222	1.6355e-05	5.83054e-05
SYNGR1	291.479	-1.086	0.580851	0.0175469	0.0324451
RPL39	12266.9	-1.08583	0.239017	1.71463e-06	7.29484e-06
LAPTM4A	4813.43	-1.0854	0.153456	3.71701e-13	4.34441e-12
ZNF91	191.794	-1.08354	0.380222	0.00147834	0.00352676
SERTAD2	1161.95	-1.08335	0.284798	5.15809e-05	0.000167799
SLC25A30	356.67	-1.08234	0.260675	1.21301e-05	4.41936e-05
C17orf113	106.363	-1.0819	0.368635	0.00112018	0.00274606
MAVS	3455.63	-1.08181	0.176937	3.70934e-10	2.923e-09
NIP7	1347.19	-1.08176	0.190915	5.54092e-09	3.676e-08
OR7A17	60.8253	-1.08176	0.382731	0.00155007	0.00367605
METTL5	852.642	-1.08167	0.219079	2.58568e-07	1.27435e-06
ALDOA	38178.6	-1.08049	0.234765	1.88852e-06	7.973e-06
TSPAN14	1584.65	-1.08038	0.263177	1.23559e-05	4.49223e-05
ACAT2	2421.45	-1.07851	0.242449	2.93387e-06	1.20186e-05
NDUFAF2	667.315	-1.07845	0.23746	1.94e-06	8.16882e-06
SYS1	888.14	-1.07828	0.169498	7.75739e-11	6.79438e-10
CGREF1	511.283	-1.07805	0.478392	0.00753715	0.0151979
CHKA	1602.32	-1.07784	0.200858	2.82596e-08	1.65425e-07
LTV1	906.894	-1.07631	0.18604	2.78519e-09	1.935e-08
NT5DC3	280.246	-1.07606	0.257604	1.02771e-05	3.81204e-05
CHST6	84.6301	-1.07606	0.444665	0.00502007	0.0105415
RAB5C	4965	-1.07554	0.226964	8.23897e-07	3.72357e-06
POLR2J2	67.7626	-1.07475	0.469252	0.00618183	0.0127229
CSNK2A2	634.538	-1.07442	0.193649	1.10067e-08	6.9366e-08
WTIP	303.743	-1.07413	0.277696	4.06018e-05	0.000134213
CCDC92	186.963	-1.07299	0.337729	0.000532472	0.00139339
TMEM205	1030.47	-1.07276	0.230108	1.18876e-06	5.20812e-06
ZNF134	239.037	-1.07268	0.249702	6.32215e-06	2.44395e-05
LAIR1	53.0342	-1.07199	0.423258	0.00367248	0.00797294
SPATA2	478.865	-1.07011	0.140895	1.16222e-14	1.67274e-13
RSPRY1	687.764	-1.06901	0.170054	1.20217e-10	1.02459e-09
TMUB1	1460.93	-1.06856	0.266348	2.25046e-05	7.78644e-05
DBNDD2	519.143	-1.06777	0.220885	5.14015e-07	2.41499e-06
RAB5IF	3561.9	-1.06718	0.165809	3.44598e-11	3.17803e-10
TRAM2	2396.42	-1.06704	0.225238	7.77889e-07	3.52632e-06
DCP2	604.111	-1.06643	0.245256	4.76519e-06	1.88461e-05
PIP5K1B	175.316	-1.06592	0.436371	0.00484873	0.0102373
HMGCL	550.942	-1.06557	0.183116	2.2552e-09	1.58898e-08
TOMM5	2435.89	-1.0651	0.217051	2.6624e-07	1.30731e-06
NSFL1C	1406.46	-1.06452	0.183249	2.46339e-09	1.72636e-08
SSR4	3633.46	-1.06448	0.218622	3.55412e-07	1.7051e-06
THRB	241.091	-1.06425	0.40946	0.00317878	0.00699149
WDFY1	1065.32	-1.06422	0.214872	2.78882e-07	1.36489e-06
DYNLRB1	2374.04	-1.06329	0.205733	9.1526e-08	4.87687e-07
FBRSL1	1863.97	-1.06165	0.259739	1.62493e-05	5.79682e-05
C8orf82	428.443	-1.06135	0.284864	7.03441e-05	0.00022292
KLHL25	200.577	-1.06107	0.215193	3.25104e-07	1.57488e-06
ELF1	560.045	-1.06067	0.261854	1.93651e-05	6.79698e-05
DTD1	417.472	-1.06055	0.403314	0.00294643	0.00653797
ABCD4	55.8751	-1.05984	0.376056	0.00166182	0.00391608
COQ10B	551.173	-1.05982	0.227629	1.2365e-06	5.39915e-06
ZFP36L2	1680.9	-1.05902	0.190362	8.34246e-09	5.35444e-08
IL6R	860.256	-1.05846	0.37302	0.00160278	0.00378986
POLR3E	1063.21	-1.05799	0.2882	9.05278e-05	0.00027986
PNRC2	2505.04	-1.05796	0.30986	0.000211931	0.000606704
WDR33	2047.63	-1.05746	0.180308	1.3317e-09	9.69681e-09
VTA1	1128.57	-1.0571	0.169173	1.59145e-10	1.32502e-09
ACBD7	76.3599	-1.05596	0.377284	0.00175313	0.00410728
FUT1	88.6577	-1.05574	0.469506	0.00809356	0.0162135
NDUFB9	4485.89	-1.0555	0.203226	5.90925e-08	3.27217e-07
RWDD4	291.107	-1.05411	0.193804	2.06962e-08	1.23779e-07
TKFC	437.132	-1.05376	0.26336	2.40802e-05	8.28495e-05
TIGD3	45.2024	-1.05365	0.236098	3.26825e-06	1.32828e-05
SNX6	1844.44	-1.05224	0.189148	9.34975e-09	5.95705e-08
MIPOL1	174.44	-1.05211	0.285913	8.70249e-05	0.000269989
RABEPK	1129.36	-1.05186	0.166176	9.76193e-11	8.42995e-10
CHMP3	1627.56	-1.05182	0.13843	1.2529e-14	1.79829e-13
SC5D	969.236	-1.05164	0.22606	1.26374e-06	5.502e-06
AC068631.2	144.847	-1.05036	0.465819	0.00804596	0.0161212
FAAP20	566.96	-1.05019	0.326382	0.000477384	0.00126507
ADRM1	4675.37	-1.04977	0.210542	1.68353e-07	8.5769e-07
DHRS4L2	392.023	-1.04952	0.204073	1.04728e-07	5.52122e-07
DTD2	508.854	-1.04931	0.245627	7.41871e-06	2.83016e-05
TMEM41A	700.554	-1.04885	0.147738	4.76096e-13	5.48481e-12
FOXN2	352.503	-1.0479	0.241332	5.35007e-06	2.09531e-05
E2F5	261.49	-1.04752	0.21197	3.06936e-07	1.49171e-06
TMEM222	704.614	-1.0475	0.206593	1.52592e-07	7.8312e-07
NADSYN1	717.101	-1.04697	0.190819	1.63938e-08	9.98827e-08
MRPS28	848.182	-1.04672	0.258159	1.93411e-05	6.79083e-05
ATP5F1E	4955.37	-1.04652	0.282212	6.86009e-05	0.00021834
BIN3	262.876	-1.04646	0.279336	6.86476e-05	0.000218422
ZNF471	97.9909	-1.04612	0.502009	0.0118986	0.0229558
TESK2	159.944	-1.0457	0.414455	0.00406152	0.00871255
PLPBP	712.151	-1.04457	0.199466	6.47893e-08	3.5612e-07
ARSA	530.716	-1.04377	0.282301	8.33882e-05	0.000259786
LNX2	313.431	-1.04374	0.172999	6.38558e-10	4.85258e-09
SERINC2	1209.17	-1.04329	0.320386	0.000423525	0.00113793
SLC27A5	276.393	-1.04268	0.265924	3.42233e-05	0.000114615
HINT1	5837.36	-1.04253	0.310966	0.000280108	0.000779037
FASTKD5	796.659	-1.04203	0.132385	1.37232e-15	2.26984e-14
COPE	4166.98	-1.04141	0.226101	1.28254e-06	5.58151e-06
ANAPC11	1856.6	-1.04075	0.201246	8.45915e-08	4.53746e-07
YPEL3	292.456	-1.04035	0.385252	0.00246715	0.0055739
ODC1	7301.17	-1.04035	0.207078	1.6169e-07	8.25353e-07
RPL17-C18orf32	391.62	-1.03982	0.323798	0.000476525	0.00126376
JMJD4	750.367	-1.03976	0.268803	4.14809e-05	0.000137033
PDF	627.032	-1.03915	0.230826	2.51184e-06	1.03699e-05
AJUBA	3724.8	-1.03866	0.290247	0.000122691	0.000369375
ARFGAP1	1931.01	-1.03844	0.189868	1.72536e-08	1.04391e-07
LSM5	1004.29	-1.03776	0.275612	6.23095e-05	0.000199715
SFXN5	327.263	-1.03761	0.206877	2.1111e-07	1.06154e-06
NPIPB12	365.418	-1.03687	0.353664	0.00120171	0.00292559
DGCR2	1740.77	-1.03639	0.175978	1.58745e-09	1.14316e-08
SHROOM1	537.752	-1.03549	0.175965	1.44278e-09	1.04619e-08
FAAP100	577.981	-1.03542	0.283701	0.000101606	0.000310344
ZNF83	169.089	-1.03537	0.338881	0.000819131	0.00206392
POLR2I	421.217	-1.03511	0.415792	0.00451172	0.0095819
C6orf120	565.864	-1.03502	0.169888	4.41917e-10	3.44083e-09
MRPS36	528.954	-1.03463	0.220064	1.02909e-06	4.57182e-06
MGAT1	3104.81	-1.03447	0.234975	3.34535e-06	1.35697e-05
NT5C3B	85.3696	-1.03405	0.332946	0.000716455	0.00182904
TRIM13	405.21	-1.03326	0.248153	1.23085e-05	4.47966e-05
LSM10	851.415	-1.03321	0.177405	2.35247e-09	1.65529e-08
CIB2	96.7395	-1.0332	0.42703	0.00548492	0.0114307
SLC35C2	1338.22	-1.03314	0.185139	9.81155e-09	6.23606e-08
RNF166	631.561	-1.03102	0.243919	8.43133e-06	3.17703e-05
IL4R	858.089	-1.03096	0.275574	7.0009e-05	0.00022201
C16orf95	79.4725	-1.03089	0.277862	8.3109e-05	0.000259071
TXNDC9	896.337	-1.03011	0.299606	0.000218884	0.000624896
DENND2B	378.621	-1.02975	0.278277	8.33099e-05	0.00025962
ZNF3	609.83	-1.02941	0.134429	7.28216e-15	1.07788e-13
KSR1	397.205	-1.02936	0.222684	1.53353e-06	6.57526e-06
UROD	1775.05	-1.02918	0.198762	8.37391e-08	4.49404e-07
SPRING1	1081.97	-1.02902	0.161195	6.92283e-11	6.11467e-10
CAMK2D	542.915	-1.02895	0.437623	0.00650616	0.0133065
GPS1	3340.92	-1.02779	0.222848	1.21761e-06	5.32336e-06
PYCR1	6062.38	-1.0273	0.241325	6.2948e-06	2.43429e-05
PET100	562.59	-1.02687	0.28743	0.000137304	0.000408627
SNX30	486.478	-1.02676	0.227034	2.43853e-06	1.01032e-05
RBX1	1244.99	-1.02664	0.217559	7.90949e-07	3.58086e-06
RBIS	701.334	-1.02483	0.250209	1.67692e-05	5.95992e-05
AKR1A1	1968.27	-1.02482	0.146835	1.17416e-12	1.282e-11
SPRED2	1417.79	-1.02468	0.309397	0.000352248	0.00096025
OGFOD2	351.403	-1.02424	0.198395	9.80469e-08	5.20046e-07
FTO	247.742	-1.02285	0.365117	0.00188352	0.00438327
LMF2	1679.35	-1.02265	0.250286	1.58053e-05	5.64808e-05
HS2ST1	1616.6	-1.02256	0.213922	6.64657e-07	3.0536e-06
SPOPL	495.348	-1.02229	0.226812	2.62721e-06	1.08206e-05
IRF2	343.217	-1.02198	0.283429	0.000122666	0.000369375
ALDH6A1	781.591	-1.02145	0.256872	2.78732e-05	9.46531e-05
METAP1D	203.044	-1.02127	0.22423	2.15573e-06	8.99929e-06
ZBED6CL	758.543	-1.02036	0.288691	0.000156032	0.000459519
SDF2L1	1207.18	-1.02024	0.238861	7.38882e-06	2.82024e-05
RWDD1	1117.68	-1.01954	0.206178	3.11644e-07	1.51178e-06
TACO1	1173.49	-1.01925	0.159302	6.59505e-11	5.84966e-10
PPIG	1302.2	-1.01901	0.240448	8.71437e-06	3.27306e-05
RPL19	33787	-1.01815	0.186567	3.05207e-08	1.77271e-07
CARD19	302.155	-1.01764	0.348865	0.00133445	0.00321727
RNF7	1371.18	-1.01761	0.191376	4.34262e-08	2.46074e-07
CCDC157	52.9373	-1.01749	0.265098	4.8539e-05	0.000158495
MFSD4B	491.876	-1.01706	0.266061	5.15435e-05	0.000167729
MARS2	477.761	-1.01645	0.215922	1.03111e-06	4.57841e-06
GNG5	2495.89	-1.01594	0.201439	1.88944e-07	9.56991e-07
PEDS1	800.594	-1.01556	0.242454	1.13544e-05	4.16436e-05
PRMT1	5763.15	-1.01545	0.229292	3.38768e-06	1.37254e-05
NDUFA2	1286.83	-1.01521	0.218756	1.40375e-06	6.06609e-06
LGALS8	962.232	-1.01467	0.306604	0.00032651	0.000894991
MOB4	800.59	-1.01304	0.230982	4.69819e-06	1.86023e-05
BOLA2-SMG1P6	397.849	-1.01303	0.215684	9.97851e-07	4.44629e-06
DUS3L	872.062	-1.01299	0.266902	5.79206e-05	0.000186506
NDUFS4	691.331	-1.0124	0.227735	3.466e-06	1.40047e-05
SLC35E3	368.671	-1.01092	0.330645	0.000855942	0.0021489
THAP4	1715.22	-1.01025	0.21021	4.88328e-07	2.30051e-06
BRMS1L	342.001	-1.00872	0.250131	2.22709e-05	7.71837e-05
CCNDBP1	39.2286	-1.00868	0.380454	0.00281428	0.00628343
HES4	623.133	-1.00847	0.379928	0.00294388	0.00653508
AAR2	1184.32	-1.00794	0.17162	1.72658e-09	1.23908e-08
CRNKL1	719.004	-1.00754	0.14532	1.72387e-12	1.84936e-11
SLC38A5	1003.24	-1.00753	0.364738	0.00218225	0.00499395
GRHL1	144.425	-1.00646	0.260098	4.37704e-05	0.000144095
GGA2	1953.22	-1.00572	0.11916	1.36559e-17	2.86526e-16
TP73	81.7648	-1.00566	0.507892	0.016235	0.0302712
FAM126B	393.415	-1.00517	0.249051	2.20604e-05	7.6555e-05
PET117	354.176	-1.00514	0.233788	7.11839e-06	2.72554e-05
HSD17B12	1034.39	-1.00504	0.221221	2.29786e-06	9.56207e-06
DMAC2	993.178	-1.00475	0.141933	6.18747e-13	6.9669e-12
CHKB	111.108	-1.00458	0.370205	0.00254398	0.0057289
SDCBP2	31.5791	-1.00447	0.25107	2.71105e-05	9.21528e-05
UBE2V1	3092.17	-1.00381	0.139635	2.03506e-13	2.48706e-12
POLR2E	907.218	-1.00352	0.193266	8.34894e-08	4.48525e-07
USP46	309.477	-1.00347	0.210578	7.6299e-07	3.46178e-06
ALG5	425.662	-1.00336	0.214731	1.23937e-06	5.40719e-06
TBC1D10B	1641.48	-1.00331	0.28779	0.000185219	0.00053596
FRAT1	104.247	-1.00221	0.267609	7.29302e-05	0.000230224
FRY	364.588	-1.00218	0.389089	0.00375519	0.00813223
UCKL1	1212.13	-1.00157	0.139859	3.19878e-13	3.79387e-12
CHST15	973.872	-1.00143	0.404099	0.00488637	0.0103001
MOSMO	293.737	-1.00134	0.201759	2.81259e-07	1.37588e-06
EIF4A2	3111.76	-1.00118	0.303165	0.0003724	0.00101044
KIF3C	302.765	-1.00092	0.303927	0.000398453	0.00107582
SLC12A9	441.419	-1.00091	0.238609	1.14015e-05	4.17868e-05
SFXN2	102.012	-1.00087	0.25827	4.15416e-05	0.00013719
SRP54	1783.81	-1.00066	0.208176	5.81855e-07	2.69974e-06
SF3B6	1699.49	-1.00062	0.246695	2.05684e-05	7.16876e-05
ARFGEF3	316.224	-1.00043	0.327784	0.000877722	0.00220094
IRS1	770.643	-1.00034	0.328885	0.000870618	0.0021847
EIPR1	1020.01	-1.00017	0.106337	2.29789e-21	7.87755e-20
HSPBP1	1521.7	-1.00011	0.248937	2.42873e-05	8.33632e-05
EIF3L	2241.4	-0.999679	0.269684	7.81202e-05	0.000245202
CCT7	11987.3	-0.99914	0.148931	4.62055e-12	4.72871e-11
CLN8	186.13	-0.998934	0.384183	0.00354916	0.00772285
ZNF211	104.362	-0.998848	0.258811	4.60542e-05	0.000150664
GCH1	343.588	-0.9987	0.325839	0.000845381	0.00212648
NME1	7999.59	-0.99818	0.234891	7.27076e-06	2.78083e-05
AKTIP	325.117	-0.996965	0.227682	4.58498e-06	1.81678e-05
RPL27A	22315.2	-0.996284	0.192664	6.45679e-08	3.55276e-07
SNX21	138.953	-0.995287	0.362917	0.00237392	0.00538423
CDK7	123.211	-0.993867	0.548995	0.0233566	0.0416899
PARD3	1258.8	-0.991672	0.239201	1.25581e-05	4.55783e-05
HIPK2	1949.93	-0.991482	0.309154	0.000488759	0.00129065
PAQR7	455.508	-0.991378	0.266398	7.8764e-05	0.000246778
MBIP	479.039	-0.991326	0.257032	4.6509e-05	0.000152009
ADGRA3	859.049	-0.991218	0.238043	1.30669e-05	4.72935e-05
ELFN1	60.8236	-0.991011	0.426255	0.00745725	0.0150659
MARCHF3	65.5685	-0.990879	0.297932	0.000352502	0.000960692
SLC66A1	487.115	-0.990783	0.196179	1.65605e-07	8.44515e-07
CHCHD5	563.929	-0.990203	0.225359	4.43259e-06	1.76107e-05
ZNF440	118.4	-0.989599	0.206975	6.73809e-07	3.09071e-06
ATF5	1072.66	-0.989553	0.337709	0.00133942	0.00322851
C21orf62	115.127	-0.989476	0.422826	0.00709135	0.0144187
P2RX4	321.809	-0.988581	0.411284	0.00611523	0.0125957
STYXL1	280.333	-0.988482	0.218034	2.46013e-06	1.01846e-05
MAGOH	838.019	-0.98823	0.189823	8.32036e-08	4.47219e-07
GTF3C6	1149.66	-0.988032	0.209185	9.95641e-07	4.43833e-06
TPRN	726.237	-0.987727	0.264721	7.94652e-05	0.000248677
NARF	855.353	-0.987645	0.198792	2.76497e-07	1.35449e-06
MCRIP2	699.653	-0.987615	0.289143	0.000256942	0.000720168
MOGS	1477.39	-0.987578	0.206097	7.21247e-07	3.28834e-06
TECPR1	413.019	-0.986982	0.181513	2.37857e-08	1.40655e-07
SLC25A15	849.397	-0.986777	0.197507	2.38653e-07	1.18578e-06
SH3BP1	415.189	-0.986462	0.584675	0.0295095	0.051169
MRPL47	1026.78	-0.9855	0.193456	1.39617e-07	7.22564e-07
SS18L2	365.068	-0.985051	0.190409	9.88121e-08	5.23308e-07
KDELR1	4879.28	-0.984116	0.207074	6.29305e-07	2.90058e-06
TCAF1	1632.72	-0.984001	0.244282	2.37562e-05	8.18696e-05
CLDN12	745.662	-0.983141	0.18355	3.66884e-08	2.09829e-07
PCMT1	2290.1	-0.982667	0.131415	3.48262e-14	4.77557e-13
TRAPPC2B	161.742	-0.982646	0.239527	1.7285e-05	6.12448e-05
SEL1L	1888.08	-0.982441	0.272077	0.000119881	0.000361721
EPHB4	2155.89	-0.982227	0.239764	1.70455e-05	6.04576e-05
TMEM199	567.054	-0.981809	0.144795	5.19259e-12	5.2831e-11
ASPHD1	755.825	-0.980982	0.32941	0.00112034	0.00274606
C1D	473.335	-0.98083	0.1895	9.67786e-08	5.13841e-07
FAM207A	1257.98	-0.980672	0.262893	8.04121e-05	0.000251414
ATRN	1899.1	-0.980563	0.213223	1.83481e-06	7.76507e-06
NOMO3	39.8761	-0.980445	0.378644	0.00379484	0.00820959
C7orf50	1126.51	-0.979888	0.247327	2.9384e-05	9.92994e-05
VSIG1	57.803	-0.979727	0.402034	0.00549373	0.0114442
PDIA5	963.731	-0.979234	0.235158	1.2211e-05	4.44572e-05
ARL6IP4	2641.32	-0.978505	0.259631	5.63864e-05	0.000181959
KCNMB1	77.1588	-0.978164	0.519682	0.0206862	0.0374221
KRR1	1166.99	-0.977628	0.300731	0.000432539	0.00115828
ZNF358	782.97	-0.977374	0.303728	0.000518971	0.00136082
DPH5	471.842	-0.976945	0.219969	3.84595e-06	1.54266e-05
BYSL	1265.79	-0.976755	0.180247	2.16884e-08	1.29056e-07
NRBP1	3327.66	-0.976578	0.185855	4.65578e-08	2.61972e-07
DDAH1	996.124	-0.976167	0.24306	2.45785e-05	8.42228e-05
NDUFA9	1053.03	-0.976037	0.244946	2.85795e-05	9.69253e-05
ACSL3	3760.15	-0.975782	0.239998	1.69517e-05	6.01657e-05
WDR12	1177.07	-0.97569	0.201384	5.46395e-07	2.54993e-06
P4HB	22801.9	-0.97534	0.282514	0.000180949	0.000524914
RPF2	697.038	-0.975195	0.300608	0.000489539	0.00129229
RPL41	34370.9	-0.975076	0.318312	0.000672756	0.00172506
RRAS2	841.169	-0.974528	0.223297	5.50519e-06	2.15364e-05
OLA1	2758.36	-0.973547	0.159193	4.22476e-10	3.3067e-09
MOK	90.7373	-0.973412	0.237496	1.79072e-05	6.32993e-05
SLC1A5	8207.9	-0.97291	0.230845	9.75123e-06	3.63117e-05
MIF	15765.9	-0.972816	0.325669	0.00114704	0.00280624
MBD3	956.157	-0.97258	0.296562	0.000382913	0.00103654
UQCRC2	4269.78	-0.972488	0.147159	1.70101e-11	1.62615e-10
RARS2	812.942	-0.972293	0.159487	4.73819e-10	3.65923e-09
LDAH	422.612	-0.971882	0.165502	1.8729e-09	1.33492e-08
TMEM115	1152.74	-0.9716	0.206766	1.148e-06	5.03799e-06
NFATC3	1811.82	-0.971415	0.19007	1.39254e-07	7.21044e-07
TCP1	6145.42	-0.971185	0.131365	5.94913e-14	7.86866e-13
ZNF133	340.852	-0.969993	0.218263	3.74396e-06	1.50549e-05
MAP3K13	494.56	-0.969902	0.234767	1.53775e-05	5.51785e-05
BOD1	1124.26	-0.969869	0.152956	1.02826e-10	8.84301e-10
CCDC12	801.262	-0.969476	0.201523	6.50713e-07	2.99281e-06
BRPF3	994.299	-0.969033	0.301186	0.000539981	0.00141233
ERO1B	177.166	-0.967767	0.486744	0.0170267	0.0315961
EVA1B	95.6488	-0.967677	0.405909	0.00668575	0.0136391
KBTBD12	91.9668	-0.967517	0.460016	0.0130127	0.024871
ZNF19	20.0567	-0.967309	0.300774	0.000500816	0.00131881
OST4	2240.17	-0.966435	0.169186	4.98275e-09	3.31623e-08
PPP6R2	1248.14	-0.965634	0.210387	1.70031e-06	7.24868e-06
NCAPH2	1798.66	-0.965516	0.262196	9.71903e-05	0.000298163
HMGCR	2172.16	-0.965057	0.235837	1.8617e-05	6.54978e-05
LUC7L	574.377	-0.965009	0.268275	0.000138073	0.000410448
CBFA2T2	630.463	-0.964658	0.194948	3.29637e-07	1.59462e-06
COX5B	3748.34	-0.964257	0.213702	2.32611e-06	9.66423e-06
NDUFB2	1820.84	-0.964205	0.296125	0.000445204	0.00118884
ASRGL1	509.895	-0.963366	0.233951	1.64049e-05	5.84636e-05
GID8	1800.55	-0.963335	0.121477	9.42402e-16	1.59339e-14
NTAQ1	243.26	-0.963301	0.229127	1.13327e-05	4.15946e-05
ZNF511	799.991	-0.962063	0.188991	1.59922e-07	8.16729e-07
TIMM9	715.161	-0.961401	0.231212	1.20755e-05	4.40406e-05
LMF1	134.014	-0.961316	0.411599	0.00762585	0.0153353
CCNYL1	484.117	-0.960096	0.155463	2.67345e-10	2.16381e-09
NOB1	2800.31	-0.95989	0.138085	1.51155e-12	1.6367e-11
SGF29	384.144	-0.959843	0.20907	1.87277e-06	7.91289e-06
EIF3C	17990.7	-0.959694	0.169057	3.6632e-09	2.49036e-08
LY6G5B	74.7748	-0.959095	0.388052	0.00534751	0.0111689
RETREG3	1070.98	-0.958606	0.221019	5.22514e-06	2.05177e-05
CRAT	813.843	-0.958599	0.280251	0.000254336	0.000713821
RPL10A	16184.4	-0.958045	0.188013	1.2858e-07	6.70424e-07
ATL2	1087.31	-0.95767	0.16783	5.12321e-09	3.40754e-08
NFU1	621.165	-0.957595	0.17835	3.26689e-08	1.88387e-07
KATNB1	1111.82	-0.957322	0.232761	1.67647e-05	5.95992e-05
CNR2	48.0336	-0.956739	0.393582	0.00575324	0.0119324
ITGA6	1793.54	-0.956426	0.276057	0.000220592	0.000628914
SPNS1	2115.24	-0.956075	0.270842	0.000157583	0.000463566
DYNLL2	2102.77	-0.95601	0.161514	1.47734e-09	1.07051e-08
DHX37	1702.72	-0.955774	0.284968	0.000319872	0.0008791
SPR	1014.02	-0.954757	0.181185	5.9203e-08	3.27655e-07
LRP5	3293.54	-0.954093	0.258595	9.51625e-05	0.000292801
SP110	213.912	-0.952507	0.443906	0.0122881	0.0236156
DENND10	612.949	-0.951898	0.175969	2.79334e-08	1.63791e-07
SPTBN1	8223.7	-0.951638	0.298267	0.000513202	0.00134769
UBXN1	1449.54	-0.951294	0.197611	6.69446e-07	3.07339e-06
DCAF17	329.357	-0.951257	0.208112	2.08028e-06	8.71216e-06
CISH	54.1151	-0.950963	0.225442	1.11591e-05	4.1057e-05
MAPK6	2121.82	-0.950026	0.221675	6.52468e-06	2.51852e-05
FKRP	365.708	-0.949904	0.205747	1.70246e-06	7.25193e-06
DIRAS1	223.796	-0.949381	0.572347	0.033394	0.0568759
TRIM4	510.186	-0.949226	0.181511	7.20911e-08	3.91314e-07
SPATA13	371.235	-0.948818	0.477726	0.0176642	0.032616
NSMCE1	918.986	-0.948715	0.20764	1.88489e-06	7.96088e-06
SLC31A1	2549.75	-0.948047	0.184398	8.22843e-08	4.4319e-07
LAP3	1703.99	-0.947137	0.175538	3.13931e-08	1.82035e-07
ZNF275	339.524	-0.947039	0.213394	3.99335e-06	1.59505e-05
BCL6	1309.55	-0.946794	0.427999	0.0104082	0.0203433
AKAP1	2270.88	-0.946731	0.174341	2.39972e-08	1.41665e-07
RPL3	47521.8	-0.946154	0.177838	2.90216e-08	1.69222e-07
ZFP30	136.733	-0.945881	0.250887	6.82978e-05	0.000217508
SPCS2	1305.48	-0.945812	0.178842	4.2615e-08	2.42134e-07
MXD1	438.213	-0.945811	0.311627	0.00102876	0.00254065
BCAP31	4871.98	-0.94561	0.266284	0.000150311	0.000444048
PCBD1	1538.67	-0.945566	0.196212	5.88269e-07	2.72707e-06
NDUFA10	1859.28	-0.944225	0.121553	3.53056e-15	5.48971e-14
DLL3	54.0917	-0.943834	0.353616	0.00319834	0.00702975
DAAM1	399.356	-0.943426	0.243371	4.54599e-05	0.000148999
MARCHF2	221.053	-0.94299	0.255279	9.65429e-05	0.000296606
EXOSC5	1029.81	-0.942537	0.209702	3.17407e-06	1.29302e-05
PHLDA1	4475.44	-0.941498	0.567785	0.0330477	0.0563842
MX1	41.1714	-0.940889	0.365059	0.00422603	0.00902653
CENPU	114.386	-0.940783	0.377895	0.00527662	0.0110359
ASNSD1	806.735	-0.940157	0.157762	1.15364e-09	8.45923e-09
TBCA	2435.28	-0.940091	0.230674	2.03385e-05	7.09924e-05
ZNF235	67.7475	-0.939667	0.356547	0.00306945	0.00678069
GBP4	57.9191	-0.939104	0.3712	0.00458774	0.00972754
DCUN1D2	289.409	-0.938802	0.396481	0.00723047	0.0146644
RPL18A	32989.3	-0.938225	0.240991	3.55382e-05	0.000118601
SMIM20	379.922	-0.937115	0.220974	1.01762e-05	3.77731e-05
SCMH1	862.951	-0.936811	0.170066	1.68063e-08	1.02098e-07
DNAJB2	887.704	-0.936783	0.179245	8.10254e-08	4.37311e-07
GNB1L	329.019	-0.936122	0.318081	0.00139841	0.00335522
SAP18	1806.34	-0.935749	0.211575	3.82496e-06	1.53542e-05
KANK1	1730.78	-0.935393	0.308425	0.000942531	0.00234768
SERAC1	117.03	-0.934458	0.243873	5.57737e-05	0.000180092
L1TD1	53.1502	-0.933849	0.423808	0.0108588	0.0211411
BRD7	2004.83	-0.933839	0.184487	1.8927e-07	9.58179e-07
THUMPD1	841.093	-0.933639	0.203899	2.06775e-06	8.67012e-06
RNF123	1129.21	-0.933616	0.183788	1.40182e-07	7.24415e-07
TMED1	958.745	-0.93327	0.234657	2.85155e-05	9.67396e-05
PCED1A	653.875	-0.933268	0.251813	9.49072e-05	0.000292188
SQSTM1	7936.99	-0.933102	0.379357	0.00548506	0.0114307
RNASEH2C	391.088	-0.932551	0.321806	0.0015662	0.00371009
SLC12A4	1360.83	-0.932062	0.226417	1.63041e-05	5.81438e-05
TGOLN2	5321.95	-0.931556	0.210915	3.97866e-06	1.5904e-05
LIPT1	74.5773	-0.930152	0.283035	0.000441248	0.00117928
AVEN	264.797	-0.929562	0.21758	9.03867e-06	3.38756e-05
THAP3	355.931	-0.929271	0.218772	9.23116e-06	3.44856e-05
TOX4	981.453	-0.92899	0.157053	1.50564e-09	1.08951e-08
RNF114	1983.92	-0.928832	0.150721	3.35847e-10	2.66662e-09
HIBCH	376.676	-0.928755	0.203336	2.25159e-06	9.39196e-06
TMEM8B	149.005	-0.928658	0.315988	0.00143556	0.00343252
LEPROT	1133.72	-0.928602	0.202729	2.14725e-06	8.96749e-06
IFT74	94.4021	-0.928312	0.358114	0.00400974	0.0086174
PRELID2	105.705	-0.927751	0.256329	0.000129575	0.000387613
PPM1H	1030.85	-0.92759	0.244882	6.58135e-05	0.000210366
MAZ	8833.4	-0.927329	0.258186	0.000116018	0.000350975
COX20	959.984	-0.92732	0.2199	1.12978e-05	4.15088e-05
CALM3	6282.23	-0.926643	0.226865	1.62466e-05	5.79682e-05
RHPN2	643.94	-0.926591	0.2865	0.000542996	0.0014188
MBLAC1	43.7029	-0.926528	0.267343	0.000243793	0.000688111
NAA10	1314.42	-0.926492	0.237668	3.82336e-05	0.000126987
COX7B	4451.95	-0.925475	0.353706	0.0035858	0.00779447
RPLP0	55012.6	-0.92542	0.177462	8.63528e-08	4.62244e-07
PFDN1	1312.6	-0.925418	0.192171	6.83909e-07	3.13154e-06
COX11	345.915	-0.92529	0.268426	0.000255785	0.000717309
TIMP3	2679.73	-0.92524	0.305055	0.00106863	0.00262917
ATF2	789.459	-0.92515	0.204958	2.80874e-06	1.15228e-05
TTC21B	359.852	-0.924373	0.221199	1.33986e-05	4.84605e-05
GRK5	392.45	-0.92409	0.210921	5.5678e-06	2.17465e-05
CFDP1	1030.48	-0.923749	0.195769	9.23065e-07	4.14665e-06
SIRT5	330.243	-0.923035	0.182285	1.92803e-07	9.74649e-07
UCN	27.2968	-0.923018	0.327512	0.00210382	0.0048367
MNX1	182.224	-0.922074	0.293616	0.00074273	0.00189241
PGM3	1124.02	-0.921926	0.210713	5.61921e-06	2.19168e-05
TXNL4A	1775.95	-0.920459	0.173938	5.75112e-08	3.19382e-07
COX6B1	3306.95	-0.919517	0.209284	4.91239e-06	1.93696e-05
CRELD2	844.334	-0.919418	0.256329	0.000152768	0.000450287
EPHA10	86.7937	-0.91926	0.391811	0.00766823	0.0154146
TEX261	1893.6	-0.917929	0.182119	2.14518e-07	1.07816e-06
SMIM3	476.022	-0.916784	0.642	0.0508626	0.0823591
ATP6V0B	3700.41	-0.915765	0.254622	0.000130301	0.000389562
IKZF3	85.3068	-0.915656	0.405401	0.00980402	0.0193032
SIVA1	1653.54	-0.915279	0.253445	0.000127713	0.000382481
CAMK1	978.747	-0.915129	0.378354	0.00659665	0.0134731
AGAP9	102.549	-0.914786	0.249246	0.000112118	0.000340263
AL391987.2	67.8277	-0.914416	0.258128	0.000181953	0.000527531
ARHGAP12	647.159	-0.913431	0.256493	0.000168891	0.000493219
PUS1	965.42	-0.913344	0.240988	6.94785e-05	0.000220529
CISD2	520.66	-0.913291	0.271601	0.000340469	0.000930568
STIM1	1257.58	-0.912908	0.166924	2.13231e-08	1.27099e-07
CTSA	3560.57	-0.912305	0.199625	2.02822e-06	8.51806e-06
ANAPC13	960.052	-0.912132	0.20937	6.22783e-06	2.41464e-05
RWDD3	74.9069	-0.91212	0.319351	0.00190083	0.00441863
SBF1	3869.05	-0.911992	0.283888	0.000541551	0.00141537
FRS3	93.7802	-0.911986	0.210255	6.88465e-06	2.64287e-05
RABGGTB	1208.03	-0.911353	0.215848	9.53566e-06	3.55267e-05
TMED5	863.62	-0.910394	0.211971	7.39001e-06	2.82024e-05
TIMM8B	1094.87	-0.91032	0.306325	0.00132974	0.00320727
DEDD2	346.665	-0.909944	0.251623	0.000139214	0.000413605
HSP90B1	24172.2	-0.909466	0.318643	0.0020302	0.00469014
THAP9	69.7032	-0.90936	0.246539	0.000101044	0.000308988
GBA2	1098.65	-0.909214	0.159889	6.19221e-09	4.06678e-08
POLDIP3	2431.59	-0.909041	0.169554	3.51118e-08	2.01454e-07
ZNRD2	666.62	-0.908839	0.252739	0.000150522	0.000444546
VAMP8	1342.3	-0.908743	0.194723	1.46343e-06	6.30054e-06
HMGCS1	2023.65	-0.908663	0.22669	2.27064e-05	7.84848e-05
PANK1	306.022	-0.907039	0.222396	2.075e-05	7.22242e-05
TPST1	337.981	-0.906559	0.259961	0.000226264	0.000643457
CPNE1	2352.54	-0.906093	0.264027	0.000254982	0.00071525
CRY2	376.769	-0.905806	0.211898	8.35009e-06	3.14982e-05
NOP53	4045.43	-0.905466	0.29374	0.000835479	0.0021036
ADAT2	282.01	-0.905349	0.214695	1.16098e-05	4.24758e-05
DAGLA	471.929	-0.903803	0.367891	0.00609885	0.0125669
CCDC61	141.761	-0.903777	0.255529	0.000191578	0.000552799
TXNL1	1163	-0.903221	0.164915	2.08681e-08	1.24672e-07
FUCA2	3217.71	-0.902612	0.100812	1.63018e-19	4.53025e-18
GLOD4	1267.1	-0.902401	0.191291	1.15171e-06	5.05214e-06
FMNL2	1328.22	-0.901799	0.267338	0.000293724	0.000813013
ILKAP	572.245	-0.901428	0.181774	3.0028e-07	1.46344e-06
SMG5	4062.93	-0.900404	0.238132	7.29516e-05	0.000230224
ROGDI	336.814	-0.900266	0.243391	0.000102828	0.000313707
ICAM3	95.443	-0.899945	0.508863	0.0300783	0.0519653
LYAR	847.282	-0.899518	0.202592	4.16126e-06	1.65831e-05
NUDT18	160.869	-0.899329	0.281412	0.000649917	0.00167101
PSMD8	2727.14	-0.898696	0.202195	3.27623e-06	1.331e-05
LRRC8E	286.839	-0.898388	0.202138	4.30244e-06	1.71131e-05
SOWAHC	1012.68	-0.8983	0.290525	0.000825335	0.00207856
NUTF2	2361.38	-0.897859	0.160565	1.09996e-08	6.93634e-08
GABARAPL2	1185.25	-0.897721	0.183088	4.04886e-07	1.92653e-06
RPL24	13191.3	-0.897623	0.346128	0.00383375	0.00827637
EIF5A2	204.264	-0.897472	0.282904	0.000684099	0.00175157
PIGH	305.332	-0.897296	0.140956	1.03785e-10	8.91086e-10
RPAIN	566.63	-0.896755	0.252278	0.000170919	0.000497889
HDDC2	800.764	-0.896257	0.22005	1.94756e-05	6.82887e-05
MEMO1	804.29	-0.895675	0.144976	3.1156e-10	2.487e-09
POGLUT1	363.81	-0.895609	0.238088	7.95943e-05	0.000249006
TOP1MT	812.954	-0.895405	0.23498	6.64265e-05	0.00021213
B4GALNT4	808.716	-0.894981	0.353943	0.00475524	0.0100602
RPS13	9703.91	-0.894496	0.419474	0.0137522	0.0261266
SH3GLB1	1771.63	-0.893504	0.252366	0.000169349	0.000494182
TMX4	789.517	-0.892845	0.170939	8.66719e-08	4.63477e-07
ESAM	362.969	-0.8928	0.595657	0.0483576	0.0787337
WBP4	288.412	-0.891523	0.215812	1.73892e-05	6.15933e-05
RNF220	115.29	-0.891437	0.418675	0.0141871	0.026865
RALGAPA1	956.42	-0.890983	0.298941	0.00124459	0.00301803
R3HCC1	783.37	-0.889559	0.275905	0.000587694	0.00152529
NSUN4	271.24	-0.889399	0.159052	1.10321e-08	6.94844e-08
CFLAR	1549.14	-0.889314	0.184127	6.70075e-07	3.07493e-06
SNAPC2	477.447	-0.889041	0.232428	5.95148e-05	0.000191404
SLFN14	40.9031	-0.888987	0.409608	0.0125169	0.02402
PATZ1	1046.36	-0.888913	0.173106	1.3969e-07	7.22586e-07
RXRA	1662.49	-0.88864	0.270124	0.000469775	0.00124776
ZNF615	55.4827	-0.888345	0.364057	0.00649929	0.013295
SNX24	347.382	-0.887678	0.234723	7.45318e-05	0.000234715
AC026464.4	781.639	-0.887218	0.28272	0.000770258	0.00195575
RPS19BP1	1329.85	-0.886886	0.251257	0.000167128	0.000488891
IST1	1348.57	-0.886315	0.190221	1.55089e-06	6.64423e-06
NLE1	1142.96	-0.885705	0.219448	2.65406e-05	9.04511e-05
LRRC28	217.528	-0.885524	0.237259	9.06971e-05	0.0002803
CENPV	843.437	-0.884627	0.288293	0.000954286	0.00237356
LZIC	999.94	-0.884581	0.167846	6.76808e-08	3.71037e-07
PEPD	1535.47	-0.884207	0.193231	2.31403e-06	9.61785e-06
TRAF4	2818.28	-0.884146	0.213303	1.49424e-05	5.37278e-05
RUFY3	266.894	-0.88387	0.171565	1.30402e-07	6.78907e-07
COMT	2090.58	-0.883526	0.201128	5.5244e-06	2.16035e-05
PWWP3A	460.212	-0.883309	0.221369	3.23254e-05	0.000108572
ARFGAP3	948.022	-0.882153	0.203928	7.49558e-06	2.85476e-05
ZNF282	1498.25	-0.882133	0.245953	0.000133742	0.000399393
ALDH18A1	3802.52	-0.881606	0.217486	1.85051e-05	6.51483e-05
RNF149	1025.88	-0.880899	0.153588	4.52563e-09	3.03714e-08
EPS8L1	114.558	-0.880771	0.328828	0.0034316	0.00749746
F2R	364.917	-0.880733	0.347391	0.00495679	0.0104254
MUL1	909.453	-0.88047	0.11973	9.8579e-14	1.26698e-12
RNF5	1854.83	-0.879749	0.17601	2.90101e-07	1.41714e-06
MRPL46	881.399	-0.879595	0.177346	3.53208e-07	1.69608e-06
FGFBP3	74.6014	-0.87937	0.265408	0.000450197	0.00120095
PPIL1	1260.69	-0.878912	0.134491	2.96515e-11	2.76633e-10
TM2D2	603.842	-0.878473	0.155397	7.96323e-09	5.12679e-08
TPST2	549.96	-0.877339	0.338732	0.00440502	0.00937053
[truncated: 8,450 more rows]

## Sheet: HepG2_23_GSEA
Description	p value	adjusted p value	ID
metapathway_biotransformation_phase_i_and_ii	5.92691e-06	0.00267896	WP_METAPATHWAY_BIOTRANSFORMATION_PHASE_I_AND_II
glycerolipids_and_glycerophospholipids	0.000260664	0.0386428	WP_GLYCEROLIPIDS_AND_GLYCEROPHOSPHOLIPIDS
joubert_syndrome	0.000215344	0.0386428	WP_JOUBERT_SYNDROME
nuclear_receptors_metapathway	0.000341972	0.0386428	WP_NUCLEAR_RECEPTORS_METAPATHWAY
ppar_signaling_pathway	0.000472751	0.0427367	WP_PPAR_SIGNALING_PATHWAY

## Sheet: HepG2_23_volcano
SYMBOL	baseMean	log2FoldChange	lfcSE	pvalue	padj
SP5	2628.87	-7.85661	0.381119	3.23684e-96	3.41195e-92
LYZ	20205.6	-9.15217	0.449458	2.51163e-94	1.32375e-90
TF	27540.8	-8.08774	0.41897	5.47427e-85	1.92348e-81
DHRS2	19836.6	-8.67034	0.485335	2.47367e-73	6.51874e-70
CPB2	1917.11	-7.9253	0.445928	6.6742e-73	1.40706e-69
SERPINF2	4192.15	-7.40649	0.419762	1.87889e-71	3.3009e-68
FN1	158121	-8.12618	0.483791	2.86855e-65	4.31963e-62
PROC	1277.25	-7.17773	0.428765	1.2737e-64	1.67827e-61
MST1	829.153	-6.3193	0.380677	1.24072e-63	1.45316e-60
CYGB	598.601	-5.81268	0.350075	1.63276e-63	1.72109e-60
AGT	19394.4	-8.74444	0.536128	5.50841e-62	5.27856e-59
MATN3	1996.6	-7.07918	0.434674	2.32046e-61	2.03833e-58
RNASE4	1628.12	-4.95453	0.304449	3.70067e-61	3.00068e-58
MAN1A1	8307.56	-4.61396	0.289591	9.4116e-59	7.08627e-56
PDZK1	459.499	-5.44504	0.343652	2.80569e-58	1.97165e-55
SSC4D	664.42	-5.54194	0.351578	8.1402e-58	5.36286e-55
MMD	1965.65	-3.97054	0.255843	1.21252e-55	7.51834e-53
GJB1	2315.14	-5.75026	0.37575	1.02194e-54	5.98459e-52
NHSL1	1449.49	-4.20567	0.274268	1.47422e-54	8.17883e-52
IGSF1	1900.49	-6.46546	0.424093	2.87984e-54	1.51782e-51
ARID3A	3465.58	-4.208	0.276262	1.0537e-53	5.28906e-51
EML4	8715.01	-3.3039	0.220276	3.8425e-52	1.84108e-49
NOTUM	5950.15	-5.21329	0.349212	4.70496e-52	2.15631e-49
TMEM45B	952.517	-5.99773	0.403805	9.74267e-52	4.27906e-49
ERBB3	3675.05	-4.45834	0.300753	2.58486e-51	1.08988e-48
ATP7B	1388.03	-4.39683	0.296399	3.62141e-51	1.4682e-48
AQP11	168.041	-4.20654	0.285376	7.29548e-51	2.84821e-48
NR6A1	856.373	-3.54356	0.241055	2.54917e-50	9.5967e-48
MYORG	2036.55	-3.59451	0.24763	4.62165e-49	1.67989e-46
IGFBP1	9673.08	-8.45433	0.594348	6.22273e-48	2.18646e-45
FZD5	2257.5	-3.70423	0.259644	1.34935e-47	4.58821e-45
MASP2	212.949	-5.04454	0.361233	4.94291e-46	1.62823e-43
ACADSB	2928.64	-3.53386	0.253728	1.18834e-45	3.68421e-43
SELENOP	12326.7	-6.51265	0.467935	1.16603e-45	3.68421e-43
TMEM230	2287.06	-1.95464	0.140556	6.60764e-45	1.99003e-42
CHN2	406.989	-5.13957	0.372795	1.0292e-44	3.01356e-42
TRIM24	3512.62	-2.79873	0.203911	2.81415e-44	8.01728e-42
SPOCK2	1594.23	-5.20347	0.38385	1.31016e-43	3.63432e-41
AKR1C1	2730.53	-6.22645	0.460581	1.82845e-43	4.94196e-41
GRK3	718.606	-3.59565	0.266361	4.33385e-43	1.14208e-40
RORA	356.571	-5.53569	0.416071	1.07291e-42	2.75842e-40
AFDN	2789.02	-2.87024	0.213856	2.36081e-42	5.92506e-40
SLC22A23	1218.87	-3.49096	0.260684	2.48256e-42	6.08573e-40
ZNRF3	1991.73	-2.66608	0.199503	4.31614e-42	1.03401e-39
SLC6A14	552.44	-6.04185	0.456684	8.02155e-42	1.879e-39
HHEX	928.537	-2.57033	0.19282	8.98057e-42	2.05792e-39
ALDH4A1	3090.58	-3.71471	0.279884	1.23836e-41	2.77735e-39
TGFBR2	4518.05	-2.55244	0.1937	6.68275e-41	1.46756e-38
RTKN	1543.62	-2.73415	0.209732	4.05535e-40	8.72397e-38
STARD10	1017.55	-3.19452	0.245401	4.36526e-40	9.20283e-38
VWCE	762.344	-5.71459	0.443488	7.86128e-40	1.62482e-37
GPAM	2841.92	-3.14133	0.241924	8.28524e-40	1.67951e-37
PAQR8	1234.1	-5.46815	0.425146	1.24802e-39	2.48214e-37
ANG	1171.06	-4.07142	0.315667	1.36576e-39	2.66602e-37
DUSP9	6147.9	-4.27791	0.332767	2.10879e-39	4.0416e-37
SULT1A2	419.999	-4.25825	0.331711	2.31221e-39	4.35233e-37
MXRA8	868.971	-5.12252	0.39967	2.7155e-39	5.02176e-37
GREB1	2139.08	-4.19119	0.327197	4.09652e-39	7.44508e-37
LARGE1	449.601	-4.84022	0.382013	1.202e-38	2.14751e-36
SEMA3G	493.053	-4.33634	0.341626	1.8439e-38	3.23943e-36
SMARCA1	3651.2	-3.20913	0.252619	4.13301e-38	7.14198e-36
SLC23A2	3297.13	-2.43884	0.192087	5.17474e-38	8.79788e-36
C5	3099.94	-5.98451	0.481753	1.88364e-37	3.15165e-35
TRNP1	1356.36	-3.45003	0.276088	2.80852e-37	4.62573e-35
FAM210B	2718.68	-2.93697	0.23696	1.17941e-36	1.91264e-34
FGFR3	3656.69	-3.51528	0.284011	1.33859e-36	2.13789e-34
IL17RB	720.099	-3.794	0.30781	2.68783e-36	4.22871e-34
ZNF556	568.56	-4.24962	0.346748	3.53685e-36	5.48264e-34
SNX5	4526.38	-2.24949	0.182275	4.21283e-36	6.43587e-34
HS6ST1	3175.64	-2.62182	0.213441	5.89957e-36	8.88391e-34
SLC43A1	1092.06	-3.26529	0.269086	2.6316e-35	3.907e-33
EHBP1	2604.62	-2.62423	0.216165	4.98538e-35	7.29874e-33
VPS54	1604.13	-1.85766	0.153182	8.94592e-35	1.29177e-32
PLCB1	942.916	-3.82882	0.319096	1.04799e-34	1.49282e-32
SPRY1	340.071	-3.16946	0.263842	1.12685e-34	1.58376e-32
NINL	933.169	-2.50479	0.20821	1.39673e-34	1.93723e-32
HSD17B11	1414.88	-2.97344	0.247909	1.72402e-34	2.36012e-32
RGS12	552.811	-2.65288	0.221397	2.81085e-34	3.79861e-32
HIC2	780.87	-2.94248	0.246757	3.93027e-34	5.24417e-32
CAMK2N1	2236.03	-3.74959	0.315621	4.8124e-34	6.34094e-32
NCOA4	8706.46	-1.65318	0.138204	6.00212e-34	7.81091e-32
SEMA4G	1074.11	-4.89242	0.414259	6.23652e-34	8.01698e-32
CCR6	191.642	-3.84236	0.325848	8.83915e-34	1.12257e-31
C4BPA	674.37	-4.86431	0.412746	1.05522e-33	1.32418e-31
AGMAT	2964.08	-3.04803	0.259256	2.45933e-33	3.04985e-31
CRLS1	1909.43	-2.10839	0.178446	2.86642e-33	3.51336e-31
FAM222A	267.765	-2.41104	0.206307	9.11308e-33	1.10415e-30
LOXL4	719.536	-4.78896	0.413279	1.13517e-32	1.35975e-30
PECR	815.931	-3.13609	0.269305	1.15243e-32	1.36491e-30
SORD	1375.86	-2.849	0.245035	1.64029e-32	1.92115e-30
GLUD1	11591.5	-2.17052	0.186482	1.6779e-32	1.9436e-30
SLC5A6	2740.29	-2.19242	0.188302	1.7114e-32	1.96085e-30
ACOX1	2238.98	-2.28697	0.196888	2.23682e-32	2.5353e-30
ARSB	1858.15	-2.35371	0.202908	2.55284e-32	2.86271e-30
CST3	8415.56	-2.44743	0.2122	5.0238e-32	5.57431e-30
LRG1	667.184	-4.76355	0.416126	5.44478e-32	5.97849e-30
MBNL3	7693.49	-2.89754	0.251317	6.32061e-32	6.86861e-30
SLC26A1	381.548	-3.79467	0.331703	8.13858e-32	8.75396e-30
SULT1A1	1712.27	-3.28198	0.286226	8.81712e-32	9.38801e-30
PEG10	34092.3	-3.24585	0.283661	9.9636e-32	1.05026e-29
C1orf115	1715.5	-3.22469	0.282364	1.5298e-31	1.59659e-29
TMEM150A	421.413	-2.89902	0.253694	1.5712e-31	1.62373e-29
TMEM37	738.298	-2.8614	0.250669	1.68873e-31	1.72824e-29
FGFR4	4497.51	-3.14387	0.27648	2.78994e-31	2.82776e-29
DIPK1A	242.419	-2.27993	0.200042	2.97326e-31	2.98487e-29
LZTS3	801.194	-2.68656	0.236339	3.09861e-31	3.08136e-29
ARL5A	1303.64	-1.68729	0.147824	4.31214e-31	4.24807e-29
ACSL4	7175.12	-2.29877	0.203503	1.053e-30	1.02775e-28
ST6GAL1	3658.2	-4.55986	0.407327	1.08963e-30	1.05375e-28
ACAA1	1797.13	-2.3305	0.207795	2.41069e-30	2.3101e-28
SH3BGRL2	769.997	-3.6096	0.324574	3.2002e-30	3.03904e-28
PGF	244.56	-4.04951	0.365405	3.5721e-30	3.36192e-28
DNMT3A	1112.27	-2.57078	0.230487	3.86343e-30	3.60393e-28
PLPP3	1215.72	-2.69858	0.242721	5.36898e-30	4.96442e-28
NEK3	428.964	-2.39152	0.215066	6.29303e-30	5.76824e-28
GLTPD2	358.011	-4.37221	0.395729	7.356e-30	6.68445e-28
SEC23A	8378.15	-2.27783	0.205011	7.48543e-30	6.74392e-28
CRYZ	1506.01	-1.82759	0.164041	7.67567e-30	6.85672e-28
EDA	375.641	-4.31366	0.391519	7.86088e-30	6.96315e-28
ETFB	6720.49	-2.24991	0.203373	9.1946e-30	8.07669e-28
C1GALT1	1381.19	-2.20431	0.198993	1.25121e-29	1.09e-27
ZCCHC3	1775.49	-1.96783	0.177928	1.80596e-29	1.56038e-27
MGAT4A	1525.41	-3.35129	0.305378	2.1312e-29	1.82642e-27
CPE	5399.97	-4.74538	0.434861	2.23583e-29	1.90063e-27
TASP1	255.732	-1.40791	0.126827	2.29285e-29	1.93352e-27
GPT2	4585.26	-2.57374	0.234421	3.60803e-29	3.01843e-27
ZNF443	121.827	-2.1508	0.196168	3.6576e-29	3.03581e-27
ORMDL3	2183.95	-2.24179	0.204813	4.91886e-29	4.05076e-27
IL22RA1	277.298	-3.97734	0.365966	5.24755e-29	4.28794e-27
VAMP5	154.969	-2.8506	0.261434	5.54983e-29	4.50006e-27
MAP4K4	9276.48	-2.37876	0.217873	6.61204e-29	5.32042e-27
SLC35D2	990.351	-2.52081	0.231878	9.98788e-29	7.97593e-27
TMEM123	10315.2	-1.80251	0.165554	1.05904e-28	8.39349e-27
NEDD4L	3873.35	-2.6429	0.243723	1.10543e-28	8.69576e-27
NEDD9	2937.47	-2.6235	0.243766	2.74687e-28	2.1448e-26
FAM8A1	1584.2	-1.42706	0.131279	2.93861e-28	2.27764e-26
SLC38A3	1018.63	-4.7712	0.446825	3.05093e-28	2.34743e-26
FASTKD5	1032.12	-1.05599	0.0968888	3.22971e-28	2.46698e-26
ITPKA	469.43	-2.94667	0.274619	3.32596e-28	2.52223e-26
ABCB1	1101.79	-3.04907	0.284531	3.5359e-28	2.66228e-26
HOGA1	190.251	-2.21188	0.205862	3.94563e-28	2.94971e-26
FAT1	7518.02	-2.85953	0.266296	4.82648e-28	3.58281e-26
AFMID	981.127	-2.099	0.195648	5.77588e-28	4.25759e-26
KHK	828.612	-2.83369	0.264984	6.02988e-28	4.41396e-26
C16orf70	1167.64	-1.67511	0.155689	6.13346e-28	4.45881e-26
SORT1	3693.26	-1.518	0.14175	1.17475e-27	8.48151e-26
ATRN	3375.87	-1.63502	0.152802	1.36341e-27	9.68895e-26
C3	51538.8	-4.01859	0.380667	1.35963e-27	9.68895e-26
LIME1	399.319	-3.56719	0.337307	1.36956e-27	9.68895e-26
FAM169A	1040.71	-4.17594	0.3956	1.54913e-27	1.08433e-25
MRPL50	1268.99	-1.60572	0.150315	1.55331e-27	1.08433e-25
ACTA2	404.221	-2.87158	0.271578	2.12257e-27	1.47197e-25
MGAT5	2907.96	-1.8915	0.178174	2.4021e-27	1.65494e-25
STAU1	6371.02	-1.40415	0.132129	2.81007e-27	1.92344e-25
EPB41L5	879.742	-2.48068	0.235083	2.84977e-27	1.93803e-25
VSIG10L	154.862	-3.39603	0.323238	2.96298e-27	2.0021e-25
PLAGL2	2027.06	-1.89901	0.179125	3.11018e-27	2.08818e-25
AIG1	1066.88	-2.03075	0.191989	3.17049e-27	2.1152e-25
IFIT3	621.11	4.02628	0.379679	3.50958e-27	2.3267e-25
EHHADH	611.46	-2.77936	0.264456	3.85818e-27	2.54182e-25
PLXNB1	2153.32	-2.32993	0.222096	6.40989e-27	4.19669e-25
SMAD9	253.785	-3.16393	0.303385	6.50701e-27	4.23398e-25
CCDC69	716.793	-5.03685	0.486335	7.77758e-27	5.02966e-25
SCAMP5	603.089	-3.17383	0.304996	9.38075e-27	6.02942e-25
GK	1789.17	-2.66858	0.255752	9.69763e-27	6.19532e-25
ZNF382	105.256	-3.22012	0.311262	1.21878e-26	7.73925e-25
ANXA9	263.987	-2.80508	0.27123	2.1011e-26	1.31194e-24
STRADB	850.389	-1.90253	0.182726	2.08827e-26	1.31194e-24
TMEM181	2588.03	-2.24993	0.216553	2.10338e-26	1.31194e-24
GID8	2257.53	-0.927504	0.0883718	2.53155e-26	1.56971e-24
SLC2A8	784.531	-1.87256	0.18017	2.623e-26	1.61691e-24
TLE1	1346.05	-2.03774	0.196562	2.94174e-26	1.80284e-24
CEL	78.2866	-3.30118	0.321331	3.63287e-26	2.21353e-24
RPS6KA3	8335.15	-2.19987	0.213219	3.84621e-26	2.33005e-24
C2orf15	83.7418	-2.27763	0.220631	3.96012e-26	2.38535e-24
ENTPD6	2265.14	-1.89385	0.183151	4.17156e-26	2.49843e-24
FZD4	2400.67	-3.19818	0.31216	4.90666e-26	2.9221e-24
C20orf194	580.27	-2.42931	0.236215	5.09723e-26	3.01853e-24
RFFL	1032.62	-1.94152	0.188399	6.40834e-26	3.77376e-24
LRRC20	522.223	-4.76532	0.46973	8.01819e-26	4.69554e-24
TAPBP	489.034	-3.76954	0.369905	8.80694e-26	5.12895e-24
PSMF1	2385	-1.43827	0.139506	9.97392e-26	5.77665e-24
MCFD2	6142.57	-1.2242	0.118449	1.02306e-25	5.89293e-24
ADRA2C	852.829	-4.25334	0.419782	1.08532e-25	6.184e-24
HNMT	1516.28	-3.35188	0.329595	1.08288e-25	6.184e-24
RCBTB1	738.518	-1.41233	0.137266	1.20411e-25	6.82397e-24
GPRC5C	1371.08	-2.66873	0.262267	1.29275e-25	7.28708e-24
STRN3	1344.74	-1.96771	0.192781	1.58093e-25	8.86416e-24
SLC9B2	601.457	-1.53678	0.149991	1.67244e-25	9.32759e-24
PRPSAP1	2058.59	-1.60979	0.157275	1.68365e-25	9.34073e-24
LYRM1	878.832	-1.76723	0.172887	1.72327e-25	9.51048e-24
RGL1	357.391	-3.16956	0.312795	1.75938e-25	9.65916e-24
CEMIP2	4355.76	-1.80786	0.177452	1.83044e-25	9.99725e-24
INSIG2	976.936	-2.44649	0.240971	1.96807e-25	1.06935e-23
ARHGEF25	225.12	-3.61725	0.359534	2.06091e-25	1.11405e-23
ERV3-1	490.562	-3.4153	0.339063	2.62772e-25	1.4132e-23
SERINC5	1388.97	-2.37303	0.234569	3.12401e-25	1.67158e-23
EPB41L4B	719.215	-1.77838	0.175112	3.17814e-25	1.69196e-23
RALGAPA2	1130.6	-2.11895	0.209368	3.42758e-25	1.81558e-23
PDXDC1	3255.23	-1.42163	0.139456	3.50804e-25	1.84891e-23
CASP3	973.124	-2.27327	0.225023	3.75531e-25	1.96939e-23
ENPP1	1254.37	-2.9402	0.292672	4.30326e-25	2.24558e-23
FBXO31	1395.05	-1.8504	0.182813	4.32874e-25	2.24775e-23
HERC6	133.374	3.45085	0.34044	4.45157e-25	2.3002e-23
TYW1B	92.2887	-1.50679	0.148681	4.92121e-25	2.53046e-23
ENTPD5	1015.66	-1.86677	0.184545	4.94849e-25	2.53214e-23
SEPHS2	4157.45	-1.83104	0.181441	4.97416e-25	2.53298e-23
ZNF799	135.159	-2.00492	0.199274	5.00592e-25	2.53689e-23
SPATS2L	3389.32	-2.44635	0.243816	5.43238e-25	2.73984e-23
FOXA1	1137.14	-2.71286	0.270384	5.48663e-25	2.75403e-23
IFI6	1546.69	4.48428	0.442964	5.94966e-25	2.97229e-23
PCYOX1	4140.43	-1.47513	0.145972	6.43393e-25	3.19906e-23
BCAM	3671.51	-3.14186	0.314684	7.11875e-25	3.52294e-23
UGDH	5326.09	-2.21903	0.220763	7.49807e-25	3.69332e-23
SULT1A3	1812.88	-2.23867	0.223157	7.53968e-25	3.69655e-23
SOBP	297.412	-3.55932	0.357742	9.20239e-25	4.49085e-23
PLPP6	367.441	-1.51204	0.150092	1.04633e-24	5.08266e-23
MAP4K3	1212.69	-1.85234	0.18492	1.21867e-24	5.89264e-23
APMAP	4491.47	-1.3586	0.13533	1.62374e-24	7.81547e-23
XBP1	5725.29	-1.47939	0.147584	1.76966e-24	8.4791e-23
B4GAT1	1426.86	-1.79127	0.179401	1.88337e-24	8.98308e-23
GUF1	625.299	-1.9817	0.198912	1.94336e-24	9.22748e-23
OAF	2124.52	-2.09996	0.21192	2.81316e-24	1.32976e-22
PTPRA	1999.18	-1.38061	0.138216	2.91e-24	1.36939e-22
CRLF1	3706.56	-4.41372	0.449688	3.09265e-24	1.44887e-22
SNX30	763.998	-1.40673	0.141108	3.34955e-24	1.56228e-22
MDM2	3785.67	-1.75709	0.177119	3.68607e-24	1.71167e-22
C17orf100	131.598	-2.35083	0.238941	5.05883e-24	2.33882e-22
TUBB3	2464.41	-2.7349	0.279012	5.30343e-24	2.4412e-22
INPP5A	794.522	-1.43005	0.144438	6.62662e-24	3.03701e-22
ZNF189	660.226	-1.89935	0.193378	8.41403e-24	3.83949e-22
GALM	1400.44	-1.68823	0.171589	8.59693e-24	3.90605e-22
MPC1	971.456	-2.27776	0.232741	8.7838e-24	3.97382e-22
STARD7	5822.65	-0.864084	0.0867578	8.91977e-24	4.01809e-22
ZNF792	146.541	-2.16238	0.221135	1.02935e-23	4.61719e-22
PUS10	369.059	-2.24388	0.229985	1.18938e-23	5.3124e-22
ZSWIM5	577.864	-1.96751	0.201196	1.20935e-23	5.3788e-22
RSPRY1	1021.69	-1.32812	0.134772	1.24069e-23	5.49501e-22
CDS2	1467.17	-1.39842	0.142207	1.2855e-23	5.66964e-22
CTNNBIP1	1021.54	-2.21237	0.226968	1.3737e-23	6.03341e-22
NUBPL	497.768	-1.60872	0.164099	1.39767e-23	6.11323e-22
NHLRC3	376.934	-1.399	0.142412	1.44224e-23	6.28207e-22
TMEM198	386.257	-3.02985	0.312766	1.65648e-23	7.1856e-22
IGF2BP1	5554.7	-2.09621	0.215913	1.69211e-23	7.31004e-22
EFNA2	381.449	-3.72872	0.386661	1.70292e-23	7.32672e-22
FOXQ1	2186.92	-4.27397	0.443946	1.92965e-23	8.26848e-22
INTS2	776.693	-1.47054	0.150498	2.27394e-23	9.7043e-22
GSTA4	278.097	-2.81757	0.293565	3.77397e-23	1.60409e-21
ARHGEF10L	1436.7	-2.00867	0.207881	3.87397e-23	1.63342e-21
KIF13B	905.771	-1.54309	0.159046	3.87334e-23	1.63342e-21
TJP2	3209.16	-2.63199	0.273476	3.94539e-23	1.6569e-21
ARHGEF28	1040.87	-1.86404	0.192961	4.27797e-23	1.78945e-21
PLCG1	2987.2	-1.34663	0.1387	4.80248e-23	2.00091e-21
MINPP1	990.104	-1.26547	0.130109	4.84523e-23	2.01077e-21
YBEY	146.106	1.8959	0.195563	5.16742e-23	2.13607e-21
CLCN5	1143.85	-1.98098	0.20601	5.79857e-23	2.38761e-21
LCAT	244.004	-3.00598	0.314943	6.13496e-23	2.51629e-21
SDC1	4244.9	-1.72881	0.179741	6.3757e-23	2.60489e-21
TNRC6C	321.021	-2.22599	0.232396	6.59899e-23	2.68571e-21
USP31	1152.22	-1.68712	0.175164	7.15025e-23	2.89888e-21
SLC35D1	1237.92	-1.35042	0.139718	7.34258e-23	2.96544e-21
NAGPA	767.8	-1.51436	0.15723	8.34059e-23	3.35566e-21
LNX2	455.538	-1.26607	0.131119	9.00739e-23	3.61015e-21
ETV4	3547.4	-2.55739	0.268053	9.04688e-23	3.61224e-21
CEBPA	2433.37	-3.42285	0.360724	9.47833e-23	3.77023e-21
PIGZ	392.742	-3.41719	0.360609	9.57488e-23	3.79431e-21
FADS3	818.425	1.71741	0.178198	1.07735e-22	4.25331e-21
ZNF614	408.937	-1.88568	0.197364	1.1447e-22	4.50236e-21
STXBP4	610.62	-1.70685	0.178418	1.17327e-22	4.59758e-21
FGGY	133.049	-2.10481	0.221293	1.38274e-22	5.39833e-21
IFIT1	867.176	4.15146	0.434234	1.50053e-22	5.83655e-21
XYLB	542.868	-1.77457	0.186228	1.62526e-22	6.29847e-21
ARVCF	257.23	-1.85668	0.195111	1.68912e-22	6.52197e-21
C5AR2	650.369	4.35591	0.458173	2.37519e-22	9.13756e-21
ALDH1B1	2777.44	-1.74442	0.183733	2.43584e-22	9.33679e-21
TMEM177	574.967	-1.37783	0.144528	2.50607e-22	9.57119e-21
USP27X	179.859	-2.89753	0.309125	2.9075e-22	1.10643e-20
ZKSCAN2	434.464	-1.43871	0.151319	3.13949e-22	1.19041e-20
CDC14B	405.005	-2.0315	0.215374	3.35657e-22	1.26816e-20
CASP10	498.344	-1.7661	0.187403	4.46237e-22	1.67992e-20
COL16A1	448.765	-2.88967	0.309619	4.5625e-22	1.71151e-20
ERAP2	259.736	-3.17102	0.34	4.74974e-22	1.77327e-20
MIA2	2354.74	-1.90825	0.20292	4.76078e-22	1.77327e-20
TRPC4AP	3787.98	-1.12302	0.118242	5.25365e-22	1.94996e-20
FNTB	594.376	-1.10466	0.116459	6.07631e-22	2.24738e-20
CILK1	777.403	-1.67053	0.177827	6.63323e-22	2.44479e-20
AKAP1	3391.38	-1.26963	0.134478	7.16902e-22	2.63305e-20
DISC1	188.129	-3.18461	0.343488	7.23955e-22	2.64973e-20
ANXA4	2736.91	-1.81418	0.194052	8.03947e-22	2.93232e-20
CRNKL1	1067.88	-1.26841	0.134457	8.16952e-22	2.96948e-20
COL27A1	2563.59	-3.07992	0.332243	9.06886e-22	3.28505e-20
FOXO1	545.191	-1.57016	0.167601	9.42534e-22	3.40248e-20
CHDH	2070.15	-4.05849	0.440612	1.13436e-21	4.06709e-20
SESTD1	1037.83	-1.87073	0.200807	1.13119e-21	4.06709e-20
GPR160	252.472	-2.11101	0.227488	1.23839e-21	4.42504e-20
FOXP1	917.193	-1.39161	0.149237	1.89736e-21	6.75678e-20
TFB1M	612.567	-1.55425	0.167303	2.16727e-21	7.69197e-20
MSRB1	1108.54	-1.6208	0.174875	2.30065e-21	8.13797e-20
TGFBR3	3116.54	-2.50542	0.27303	2.61962e-21	9.23525e-20
ITPR2	3276.87	-2.55483	0.278463	2.69226e-21	9.45971e-20
SPTBN1	16208.2	-1.75392	0.190551	2.76178e-21	9.67172e-20
RRBP1	11249.7	-1.92979	0.209897	2.89184e-21	1.00937e-19
PCYT2	3221.8	-1.91823	0.208326	3.11355e-21	1.08317e-19
HECTD1	4904.95	-1.79118	0.194703	3.23313e-21	1.12107e-19
SCARF2	268.44	-2.41784	0.264194	3.3991e-21	1.17475e-19
STK35	1794.95	-1.38533	0.149558	3.4516e-21	1.189e-19
MAN2A1	2014.17	-1.36483	0.147709	4.26431e-21	1.46417e-19
RPN2	14204.9	-1.03808	0.111831	4.79597e-21	1.64137e-19
EXOC3L4	149.28	-3.5388	0.390891	4.89922e-21	1.67129e-19
SLC8B1	626.549	1.5317	0.165843	5.23602e-21	1.78042e-19
PHF10	2217.77	-1.22359	0.132415	5.45891e-21	1.85024e-19
SORBS1	659.803	-4.01995	0.446197	6.259e-21	2.11462e-19
GNAZ	497.514	-2.70263	0.298356	6.53342e-21	2.20028e-19
UTRN	3450.23	-2.65214	0.291959	6.64301e-21	2.23006e-19
MYO7A	256.927	-3.81602	0.423542	6.99518e-21	2.34083e-19
KRTCAP2	842.59	1.25797	0.13622	7.02663e-21	2.34391e-19
ZNF689	603.79	-0.965515	0.104368	7.58763e-21	2.52307e-19
ZNF823	120.502	-1.7555	0.192721	8.19885e-21	2.71774e-19
TRAM2	3820.02	-1.45804	0.159441	8.76398e-21	2.89596e-19
PRICKLE3	350.134	1.59343	0.173828	9.07629e-21	2.98979e-19
SLC29A4	954.941	-3.24802	0.361643	9.42762e-21	3.09181e-19
WDFY2	1266.76	-1.90026	0.209197	9.44466e-21	3.09181e-19
PCDHB2	215.773	-3.08472	0.343143	9.74096e-21	3.17893e-19
TM9SF4	3664.06	-1.44702	0.158184	9.91394e-21	3.2254e-19
IQSEC1	2371.11	-1.94426	0.214603	1.15101e-20	3.73316e-19
CXADR	1620.77	-1.6742	0.18468	1.41281e-20	4.56823e-19
IFT52	705.65	-1.35522	0.149136	1.76716e-20	5.69652e-19
A2M	69723.4	-6.00952	0.681822	1.85983e-20	5.97697e-19
DIDO1	3687.44	-1.13817	0.124956	1.97035e-20	6.3129e-19
TBC1D2	717.227	2.2277	0.246325	2.16394e-20	6.91216e-19
DOCK7	1280.43	-1.59204	0.176533	2.38433e-20	7.59313e-19
SOX9	3129.37	-4.54485	0.514619	2.55901e-20	8.12485e-19
ACVR2B	654.955	-1.79269	0.199715	2.74374e-20	8.68522e-19
TMEM135	919.838	-1.60045	0.177978	2.95003e-20	9.31027e-19
SPTLC3	659.675	-4.50992	0.512098	3.178e-20	9.99981e-19
CHPT1	1404.41	-1.70691	0.190537	3.63055e-20	1.13898e-18
LMAN2L	887.201	-1.15543	0.127829	3.87628e-20	1.21246e-18
SNX10	546.63	-1.82949	0.204786	3.99757e-20	1.2467e-18
CDR2	1521.8	-1.29035	0.143384	4.36722e-20	1.35796e-18
CDK12	2503.25	-1.08695	0.120444	4.70448e-20	1.45853e-18
TGFBI	6998.49	-2.93239	0.33388	4.72389e-20	1.46025e-18
RAB11FIP4	1792.55	-3.71682	0.422608	5.00308e-20	1.54203e-18
HOXA3	212.911	-2.97299	0.336661	5.11494e-20	1.57191e-18
QDPR	962.742	-1.32915	0.148087	5.1691e-20	1.58394e-18
DCBLD1	1213.12	-1.5785	0.177133	6.44116e-20	1.96801e-18
AMPD3	217.324	3.84693	0.432547	7.21281e-20	2.1974e-18
RCAN3	521.734	-1.50273	0.168915	7.92849e-20	2.40848e-18
EIF2B4	1246.05	-0.932029	0.103611	7.97335e-20	2.41515e-18
MFSD9	403.794	-1.27046	0.142111	8.06182e-20	2.43495e-18
TSC22D1	3433.5	2.12526	0.238836	8.50639e-20	2.56188e-18
ADGRA3	1249	-1.24751	0.139808	9.08861e-20	2.72943e-18
ZNF518A	802.909	-2.18578	0.248932	1.16164e-19	3.47865e-18
BCL2L1	5643.5	-1.93498	0.219947	1.17112e-19	3.4971e-18
SUSD1	585.562	-2.22097	0.253064	1.20225e-19	3.57993e-18
HMGA2	3517.08	-3.82399	0.440225	1.23477e-19	3.66641e-18
GGA2	2385.52	-0.914213	0.102025	1.33627e-19	3.95663e-18
WDFY1	1770.76	-1.51999	0.172114	1.37894e-19	4.07155e-18
ZMYND8	2398.56	-1.76272	0.200453	1.4417e-19	4.24495e-18
TGIF2	1284.97	-1.1714	0.131808	1.4527e-19	4.26543e-18
ZNF620	114.309	-1.94999	0.222881	1.50689e-19	4.41226e-18
LRRC1	631.276	-1.43591	0.162593	1.60203e-19	4.67784e-18
ARL5B	2005.85	-1.80347	0.205399	1.61419e-19	4.70034e-18
LPAR2	76.7239	2.5308	0.287498	1.63789e-19	4.7562e-18
SLC25A30	526.06	-1.34161	0.151922	1.79326e-19	5.19307e-18
AK3	2657.83	-1.48782	0.169118	1.80557e-19	5.21438e-18
TSPAN9	813.807	-2.11199	0.241761	1.81077e-19	5.2151e-18
PTK7	2624.88	-2.70087	0.310623	1.92563e-19	5.53081e-18
TCAF1	2896.18	-1.60045	0.182503	2.03355e-19	5.82491e-18
STK39	1322.28	-1.79892	0.205445	2.09695e-19	5.99022e-18
CFAP97	1198.39	-1.68668	0.192481	2.18943e-19	6.23752e-18
SLC25A33	1297.37	-1.78062	0.203584	2.23067e-19	6.33786e-18
HDAC11	409.526	-2.17241	0.249606	2.3043e-19	6.52946e-18
RNASET2	1003.02	-2.41983	0.278651	2.33531e-19	6.59961e-18
ITFG1	1201.82	-0.998503	0.112805	2.60496e-19	7.33704e-18
TUBB2A	1074.98	-2.09989	0.24125	2.61018e-19	7.33704e-18
RAB9A	637.91	1.49391	0.16979	2.93419e-19	8.22588e-18
PTK2B	405.667	2.59724	0.29763	3.40255e-19	9.51359e-18
KANK1	3155.13	-1.62614	0.186907	3.48851e-19	9.72815e-18
COL18A1	5313.46	-3.27444	0.379868	3.56386e-19	9.91205e-18
MAP3K1	829.938	-1.62583	0.186729	3.88859e-19	1.07867e-17
FDXR	1800.63	-2.1667	0.250923	4.26831e-19	1.1809e-17
HES6	661.945	-2.49103	0.28938	4.28781e-19	1.18319e-17
RAB15	387.596	-4.23151	0.496934	4.37892e-19	1.20518e-17
UQCC1	1097.4	-1.01989	0.116028	4.43617e-19	1.21775e-17
AHCY	9086.25	-1.2909	0.147601	4.67585e-19	1.28021e-17
OGFOD3	638.085	-1.42979	0.164046	4.7451e-19	1.2958e-17
MGST2	1161.43	-1.71466	0.197869	4.94612e-19	1.34447e-17
NIBAN2	5559.44	1.50067	0.171746	4.94882e-19	1.34447e-17
KLHL23	945.796	-1.51257	0.174198	5.26266e-19	1.42606e-17
EGFL7	255.107	2.71258	0.312745	5.33066e-19	1.44078e-17
CTDSPL	1317.97	-1.42775	0.164286	5.87006e-19	1.58251e-17
DOCK4	691.061	-2.22196	0.258584	6.00983e-19	1.61606e-17
NRIP1	1762.44	-2.05432	0.239087	6.04459e-19	1.62127e-17
ARHGAP12	1140.04	-1.51692	0.174984	6.10548e-19	1.63345e-17
PIK3R1	536.201	-2.42692	0.283395	6.38887e-19	1.70494e-17
USP6NL	1030.64	-1.14937	0.131873	6.69281e-19	1.78154e-17
ENTPD7	868.558	-1.07832	0.123523	6.90637e-19	1.83375e-17
DCAF17	494.155	-1.29064	0.148666	7.19823e-19	1.90645e-17
IDH1	7954.53	-1.66284	0.193269	7.57732e-19	2.00182e-17
TMCC1	847.465	-1.8319	0.213236	8.41022e-19	2.21265e-17
TNKS1BP1	1982.52	1.21871	0.140019	8.41734e-19	2.21265e-17
CCL5	522.986	3.68238	0.427624	8.62415e-19	2.26137e-17
USP7	3423.32	-1.23009	0.141935	8.83507e-19	2.31093e-17
COG3	690.292	-1.18339	0.136534	1.01206e-18	2.64064e-17
SNRPB2	1469.5	-1.05763	0.121801	1.05164e-18	2.73713e-17
PLAUR	1055.99	3.58731	0.418041	1.16309e-18	3.01973e-17
ST14	245.133	3.27048	0.381283	1.17607e-18	3.04594e-17
RBM38	1214.07	-1.21758	0.140951	1.20348e-18	3.10928e-17
EPOP	1978.9	-1.76611	0.206473	1.21915e-18	3.13441e-17
RAB4A	902.565	-1.32043	0.15325	1.21795e-18	3.13441e-17
LIMK2	822.019	-1.2709	0.14724	1.23869e-18	3.17688e-17
CPD	4806.9	-1.36724	0.159019	1.29274e-18	3.30747e-17
ABCC2	5868.53	-1.66617	0.195142	1.34174e-18	3.42452e-17
PELI1	357.48	-1.4154	0.164836	1.4356e-18	3.65522e-17
FRAS1	3377.79	-4.34517	0.518062	1.49206e-18	3.78983e-17
MAPRE2	1042.05	-1.16971	0.135752	1.59098e-18	4.02865e-17
PRKAB2	1686.66	-1.63193	0.190928	1.59372e-18	4.02865e-17
ADARB1	1598.03	2.05393	0.239884	1.70747e-18	4.30584e-17
PLTP	423.087	-3.32338	0.396146	1.74473e-18	4.3893e-17
AP1G2	873.609	-1.6556	0.194133	1.79717e-18	4.51048e-17
NGDN	1115.25	-1.16532	0.135466	1.91951e-18	4.80608e-17
CPVL	1311.55	-2.36843	0.280684	1.92766e-18	4.81503e-17
PANK1	528.457	-1.47013	0.172109	2.01441e-18	5.01983e-17
ZNF862	80.1641	2.36457	0.277431	2.03043e-18	5.04782e-17
MMP24OS	332.687	2.00355	0.235015	2.25723e-18	5.59847e-17
CTNNBL1	1469.9	-0.868879	0.100639	2.28387e-18	5.65123e-17
ERLEC1	1801.49	-0.987035	0.114847	2.6797e-18	6.61516e-17
STEAP2	266.261	-3.5101	0.422232	2.96581e-18	7.30434e-17
KIF21B	309.207	2.83158	0.334396	3.21242e-18	7.89326e-17
IGF2BP2	2267.55	-1.84532	0.21895	3.34772e-18	8.20658e-17
NFKB2	1763.06	1.71768	0.20244	3.42012e-18	8.3646e-17
FITM2	961.278	-1.1568	0.13561	3.60369e-18	8.77286e-17
RNF103	614.671	-1.03879	0.121443	3.59812e-18	8.77286e-17
PITPNM3	286.262	3.18549	0.377413	3.8624e-18	9.381e-17
RALGAPA1	1902.6	-1.72192	0.204463	3.94331e-18	9.5336e-17
WDR59	1449.82	-1.35523	0.15975	3.9343e-18	9.5336e-17
SHPK	854.517	-1.24795	0.14696	4.17557e-18	1.0072e-16
SEC31A	4490.25	-1.04617	0.122669	4.19603e-18	1.00982e-16
HS2ST1	2468.16	-1.3677	0.161801	4.69379e-18	1.12704e-16
PLLP	1249.79	-2.46122	0.296835	6.27272e-18	1.50274e-16
ARHGEF3	758.959	-1.56	0.185891	6.30918e-18	1.50805e-16
FAM135A	504.2	-1.65693	0.197887	6.41499e-18	1.52987e-16
RNF208	185.398	-2.39771	0.289465	7.62425e-18	1.81416e-16
CNOT11	2184.11	-0.943431	0.11109	7.91664e-18	1.87949e-16
PCTP	589.363	-1.61311	0.193231	8.57682e-18	2.03165e-16
CA13	126.183	-2.57727	0.312763	8.60621e-18	2.03404e-16
TTLL4	1428.62	-1.34831	0.160904	8.70599e-18	2.05302e-16
BSN	150.81	-2.63177	0.319538	9.20429e-18	2.16568e-16
GGCX	1762.27	-1.55998	0.186903	9.50344e-18	2.23109e-16
PHYH	583.361	-1.40415	0.167806	9.87564e-18	2.31331e-16
CLBA1	139.449	1.70685	0.20377	1.00194e-17	2.34179e-16
LRRC8B	452.135	-1.86676	0.225123	1.01428e-17	2.36539e-16
KHNYN	2774.29	-1.60782	0.193444	1.02956e-17	2.39571e-16
VTA1	1365.82	-1.02638	0.121815	1.08143e-17	2.51086e-16
ATP6V0E2	1866.58	-2.65973	0.324098	1.15643e-17	2.6791e-16
NPDC1	680.573	2.13219	0.255893	1.17658e-17	2.71981e-16
STXBP6	433.011	-2.30501	0.279733	1.1978e-17	2.7628e-16
HIRA	1833.17	-0.87208	0.10312	1.22887e-17	2.82827e-16
ADPRHL1	120.956	2.26756	0.273203	1.28761e-17	2.95702e-16
FAM171A1	1168.1	-4.20118	0.519244	1.55551e-17	3.56448e-16
SHLD1	75.3586	-1.51068	0.183021	1.56023e-17	3.56754e-16
SMPDL3A	213.106	-1.98097	0.240788	1.57098e-17	3.58435e-16
DENND3	305.093	2.33874	0.282264	1.59857e-17	3.63942e-16
SORL1	3338.33	-3.88941	0.479353	1.60832e-17	3.65373e-16
SLC2A1	3804.54	-2.1788	0.265239	1.63846e-17	3.71419e-16
ANKLE2	1835.87	1.06354	0.126755	1.64734e-17	3.7263e-16
CCN2	4820.16	-3.11687	0.38191	1.73083e-17	3.90679e-16
TRAPPC2	234.116	1.14714	0.137165	1.80621e-17	4.06822e-16
TRIM16	1368.19	2.41032	0.291663	1.85066e-17	4.15944e-16
IFNGR1	1627.79	-1.93375	0.235456	1.90394e-17	4.27009e-16
CITED4	1363.67	2.28036	0.275983	1.99218e-17	4.44907e-16
SPACA9	81.359	2.12654	0.257469	1.99092e-17	4.44907e-16
CD2AP	1354.63	-1.27983	0.15414	2.00672e-17	4.47205e-16
MRS2	1553.38	-0.926533	0.110702	2.04954e-17	4.55784e-16
NBAS	1309.61	-1.11442	0.133858	2.18504e-17	4.84896e-16
SFXN5	575.957	-1.51555	0.183801	2.2417e-17	4.96424e-16
AMFR	1971.48	-1.01306	0.121514	2.32136e-17	5.12986e-16
ADGRA2	123.193	2.49684	0.303201	2.34497e-17	5.1712e-16
KIZ	896.072	-1.72919	0.210642	2.37666e-17	5.23013e-16
PHETA1	730.655	-1.84399	0.225129	2.44745e-17	5.3747e-16
CEP43	800.547	-1.3102	0.158621	2.5959e-17	5.68886e-16
UPP1	222.819	2.63579	0.320826	2.68921e-17	5.88111e-16
PDIA6	14128	-0.933921	0.11216	2.82372e-17	6.16249e-16
GDPD3	142.902	-2.70555	0.334238	2.87288e-17	6.25683e-16
RRAS	377.455	1.98879	0.24203	3.26272e-17	7.09119e-16
BLVRB	961.125	1.57356	0.19126	3.33938e-17	7.24287e-16
C4orf3	1933.15	-1.7159	0.210141	3.41016e-17	7.38121e-16
SLC25A42	385.55	-1.83067	0.224574	3.45405e-17	7.46089e-16
PPDPF	1487.59	1.71001	0.208146	3.59341e-17	7.74604e-16
NEURL2	69.8783	-2.70947	0.336021	3.65401e-17	7.8606e-16
DDRGK1	2038.58	-1.29687	0.157709	3.80845e-17	8.17614e-16
SIAH2	1663.98	-1.13952	0.138096	3.82429e-17	8.19347e-16
SLC44A1	1828.37	-1.21236	0.147234	3.92226e-17	8.38633e-16
ECI2	1685.85	-1.54674	0.189307	3.98189e-17	8.49659e-16
MPHOSPH10	1584.29	-1.40273	0.171261	4.04907e-17	8.62247e-16
PHRF1	1178.68	-2.39506	0.296678	4.12425e-17	8.76487e-16
ATP2A1	112.304	-2.68598	0.333713	4.19351e-17	8.89412e-16
DCUN1D3	436.545	-1.30972	0.159819	4.46408e-17	9.44896e-16
WFS1	1790.9	-1.74782	0.215192	4.83341e-17	1.02102e-15
PARD3	1638.36	-1.08785	0.132199	4.8849e-17	1.02983e-15
CUL7	1674.16	-1.42648	0.174798	4.94916e-17	1.0395e-15
PLCB3	1287.73	1.20526	0.146283	4.95047e-17	1.0395e-15
EEPD1	301.936	-2.04969	0.253833	5.21543e-17	1.09296e-15
ATF2	1318.91	-1.51343	0.185848	5.41246e-17	1.132e-15
EIF2S3	8987.13	1.00333	0.121859	6.1903e-17	1.29212e-15
SAMD9	329.007	3.31996	0.409612	6.21191e-17	1.29407e-15
KMT5A	759.399	1.14293	0.139149	6.58192e-17	1.36844e-15
COPS5	1150.8	0.776671	0.0944371	1.00839e-16	2.09241e-15
WDR45	733.985	1.38432	0.170579	1.09922e-16	2.2764e-15
GRB7	815.842	-2.28234	0.286466	1.1186e-16	2.31199e-15
PRNP	3205.22	-1.18229	0.14601	1.20487e-16	2.48543e-15
DNAJC22	281.765	-2.05206	0.257537	1.22942e-16	2.53111e-15
MAP3K14	454.259	1.82992	0.226902	1.25315e-16	2.57493e-15
LEO1	1251.56	-1.22448	0.151524	1.31999e-16	2.707e-15
ATE1	1025.16	-1.07264	0.132531	1.51383e-16	3.09851e-15
AP1AR	762.744	-1.50214	0.187475	1.53816e-16	3.14219e-15
ISG15	1404.73	2.68464	0.335467	1.55133e-16	3.16297e-15
SEPTIN9	12440.5	-1.07273	0.132605	1.55617e-16	3.16672e-15
SLC47A1	1326.7	-2.05502	0.258873	1.58046e-16	3.20995e-15
ECHDC2	126.472	-2.39051	0.302882	1.61387e-16	3.2715e-15
FAM117B	535.31	-1.38139	0.172078	1.65932e-16	3.35717e-15
C6orf120	886.53	-1.3833	0.172451	1.70128e-16	3.43548e-15
ROCK2	5450.19	-1.43496	0.179147	1.74707e-16	3.52119e-15
DOK3	135.464	3.19428	0.400759	1.91335e-16	3.84898e-15
YBX3	3574.46	1.11248	0.13781	2.12866e-16	4.27394e-15
TUBGCP3	1045.17	0.872114	0.107638	2.39248e-16	4.79451e-15
ZNF440	186.725	-1.37864	0.17305	2.51894e-16	5.03836e-15
HPCAL1	2179.74	1.66726	0.208773	2.6e-16	5.19065e-15
KRT10	665.535	1.18354	0.147418	2.62069e-16	5.22206e-15
ARRDC2	392.531	1.28746	0.160507	2.77548e-16	5.52007e-15
ERLIN1	2205.62	-1.10239	0.137581	2.81401e-16	5.58616e-15
GZF1	552.646	-0.941724	0.117019	2.84282e-16	5.63275e-15
FOXN3	2417.2	-1.61499	0.204238	2.99189e-16	5.91698e-15
ETNK2	467.811	-2.54862	0.326538	3.12977e-16	6.17808e-15
TULP4	888.37	-1.62387	0.205443	3.15841e-16	6.22295e-15
ZNF783	216.833	1.51979	0.190782	3.35055e-16	6.5892e-15
GNG4	607.008	-2.87739	0.370463	3.71869e-16	7.29957e-15
WWP1	1481.07	-1.14801	0.144038	3.87707e-16	7.59633e-15
TMOD3	2115.28	0.8989	0.11193	4.19609e-16	8.20612e-15
PPM1H	1533.2	-1.23547	0.155643	4.23855e-16	8.27382e-15
LYN	614.794	1.71123	0.21604	4.2664e-16	8.31278e-15
CDCP1	508.393	4.02218	0.511063	4.27955e-16	8.32301e-15
PLEC	11969.4	1.50813	0.190048	4.48514e-16	8.7068e-15
GLUL	3994.87	-2.74283	0.354677	4.51813e-16	8.75471e-15
ARHGAP5	2981.56	-1.82524	0.2324	4.87307e-16	9.42136e-15
ZNF3	723.525	-0.89729	0.112218	4.88005e-16	9.42136e-15
CHPF	4239.33	-1.79815	0.230385	4.95179e-16	9.54239e-15
NANP	569.391	-0.873809	0.109335	5.09122e-16	9.79316e-15
GLYCTK	314.919	-1.68205	0.214704	5.33767e-16	1.02485e-14
PROS1	1788.54	-1.42278	0.180889	5.4468e-16	1.0439e-14
JAG1	2330.59	-2.82633	0.366219	6.03984e-16	1.15546e-14
HSBP1L1	280.136	1.7111	0.217573	6.48706e-16	1.23653e-14
IL6ST	2280.99	-2.7368	0.354981	6.48673e-16	1.23653e-14
LYST	250.991	2.26088	0.288719	6.68587e-16	1.27213e-14
ADH5	3833.53	-1.41492	0.180433	6.76525e-16	1.28491e-14
RNF144A	507.498	-3.60599	0.471232	6.85193e-16	1.29903e-14
ZNF564	117.829	-1.68675	0.216807	6.95374e-16	1.31597e-14
NOL4L	1169.46	-1.62704	0.208632	7.25482e-16	1.36981e-14
PPFIBP2	307.909	-2.39045	0.309851	7.26424e-16	1.36981e-14
SESN1	634.803	-1.32427	0.168751	7.43586e-16	1.39958e-14
ZNF572	62.5007	-2.22824	0.287766	7.44866e-16	1.39958e-14
ACOT1	527.986	-1.9061	0.245385	7.46351e-16	1.39987e-14
HNF4G	197.324	-3.01101	0.392647	7.53788e-16	1.41131e-14
TARS1	6866.67	1.27873	0.162058	7.57649e-16	1.41602e-14
ID2	2168.93	-2.94271	0.383554	7.90765e-16	1.4753e-14
SPRED3	64.2719	2.12081	0.271783	8.23641e-16	1.53392e-14
XRN2	4285.67	-0.874918	0.110342	8.43634e-16	1.56839e-14
ZBTB10	466.676	-1.75646	0.226174	8.45407e-16	1.56892e-14
INPPL1	2868.39	1.32791	0.168663	8.7622e-16	1.62324e-14
TLK1	931.292	-1.1564	0.147052	8.82124e-16	1.63131e-14
PTCD3	4438.63	-2.66005	0.347179	8.89941e-16	1.64288e-14
GRTP1	406.594	-1.77086	0.228309	9.00121e-16	1.65877e-14
POTEI	151.966	-2.10654	0.273142	9.01879e-16	1.65911e-14
ZHX2	744.003	-2.75802	0.360272	9.05484e-16	1.66284e-14
MGME1	1222.18	-0.926322	0.117058	9.14019e-16	1.6756e-14
BRD7	2440.21	-0.868489	0.109698	9.33591e-16	1.70554e-14
RHOF	1766.3	1.34516	0.171216	9.33535e-16	1.70554e-14
HSD17B4	2638.33	-0.892766	0.11288	9.45933e-16	1.7251e-14
CERS4	570.599	-3.80384	0.501334	9.93134e-16	1.80805e-14
FOXN2	569.113	-1.54097	0.198173	1.00616e-15	1.82861e-14
INHBE	477.062	-2.66485	0.348396	1.02918e-15	1.86723e-14
SLC4A11	410.135	-2.10443	0.273519	1.05709e-15	1.91456e-14
GSTM2	76.4044	-2.88579	0.377768	1.06304e-15	1.92204e-14
PLD1	1109.97	-1.74625	0.225788	1.07678e-15	1.94355e-14
POLM	176.701	1.26482	0.160989	1.08694e-15	1.95853e-14
MEX3A	548.163	-1.61856	0.208938	1.1059e-15	1.98931e-14
SPOPL	795.909	-1.42612	0.183449	1.15035e-15	2.06572e-14
PLEKHG6	299.778	-2.95681	0.388801	1.18922e-15	2.13189e-14
CHTOP	1939.79	0.942076	0.119555	1.22295e-15	2.18864e-14
IFFO2	887.931	-1.46066	0.188242	1.28607e-15	2.29771e-14
CXorf38	507.604	1.23265	0.157643	1.35961e-15	2.42499e-14
FOXC1	703.252	2.40023	0.310539	1.44226e-15	2.56805e-14
NUS1	2512.95	-0.921473	0.117265	1.48893e-15	2.64668e-14
WDCP	585.653	-0.90649	0.115674	1.57727e-15	2.799e-14
HSD11B2	171.704	-2.09221	0.2737	1.58114e-15	2.80114e-14
IQCE	430.621	1.8013	0.232747	1.67242e-15	2.95789e-14
TAB3	1379.95	-1.03406	0.132386	1.70467e-15	3.00987e-14
GABARAPL1	1374.83	1.73642	0.224657	1.72395e-15	3.03882e-14
ATAD3C	67.3477	-2.4724	0.326192	1.77085e-15	3.11628e-14
THUMPD1	1202.53	-1.14931	0.14779	1.78638e-15	3.13838e-14
AK4	3248.55	-1.37572	0.178202	1.79228e-15	3.1423e-14
HBEGF	266.328	2.94293	0.384168	1.79458e-15	3.1423e-14
FKBP11	105.201	-2.42059	0.319294	1.94224e-15	3.39521e-14
LRRC3	739.843	-3.02371	0.401109	2.03853e-15	3.55764e-14
RELL1	404.155	-1.8449	0.24162	2.04475e-15	3.5626e-14
PIK3C2B	1414.48	2.27011	0.295559	2.12764e-15	3.7009e-14
ARHGEF2	1441.07	1.50132	0.193993	2.16695e-15	3.76307e-14
TMEM54	138.265	2.28422	0.297577	2.22568e-15	3.8587e-14
PIK3IP1	68.2982	-2.5071	0.331893	2.24225e-15	3.88104e-14
IER5L	993.245	1.98816	0.259343	2.56955e-15	4.44027e-14
PEBP1	13055.2	-1.17495	0.15218	2.6286e-15	4.53487e-14
FNDC3B	4422.88	-1.5353	0.200602	2.64059e-15	4.54812e-14
TMEM41A	857.641	-0.947357	0.122082	3.00426e-15	5.16605e-14
BUD23	1717.44	1.32291	0.171572	3.02719e-15	5.19701e-14
PLCXD1	2554.05	-1.86298	0.246028	3.06043e-15	5.24553e-14
TMX4	1295.58	-1.35028	0.176231	3.11208e-15	5.32539e-14
TMEM268	401.321	1.03952	0.134151	3.19592e-15	5.45999e-14
LGALS3	1867.14	1.70103	0.222168	3.47761e-15	5.93163e-14
FCHSD2	967.151	-1.27967	0.167198	3.56872e-15	6.0772e-14
CTSL	2842.05	1.63682	0.213793	3.73827e-15	6.35567e-14
C20orf96	202.236	-1.85856	0.246117	3.81714e-15	6.47931e-14
CDC16	1024.53	0.806988	0.103906	3.84028e-15	6.50809e-14
GAB1	319.338	-1.53089	0.201522	3.93561e-15	6.65895e-14
ATF7IP2	137.076	-2.43579	0.326193	3.98628e-15	6.73388e-14
DCTD	1165.04	-1.27467	0.166685	4.06155e-15	6.85004e-14
NUDT4	3178.47	-1.40399	0.184453	4.09859e-15	6.90147e-14
MLXIPL	1208.83	-2.70873	0.362513	4.1335e-15	6.94916e-14
POTEF	112.096	-2.57001	0.344288	4.40578e-15	7.39512e-14
ATP1A1	18800.2	-1.01193	0.131589	4.54907e-15	7.62349e-14
ESF1	1133.02	-1.55259	0.205188	4.91987e-15	8.23179e-14
SERPINE1	6477.95	-2.96418	0.400223	5.32889e-15	8.90204e-14
WDR44	459.18	1.56511	0.205789	5.54463e-15	9.24778e-14
FLYWCH2	1100.27	1.88102	0.248184	5.59567e-15	9.30346e-14
SLC29A3	365.155	-2.03924	0.27257	5.58814e-15	9.30346e-14
DBNDD1	832.455	-1.99442	0.266322	5.64277e-15	9.36699e-14
DUSP22	507.297	-1.06445	0.139095	5.6793e-15	9.41281e-14
FARP1	5634.42	-1.99302	0.266218	5.80285e-15	9.60248e-14
TIMP1	3385.59	2.3473	0.311215	5.99396e-15	9.90319e-14
RNF43	2000.81	-3.72564	0.506264	6.06463e-15	1.00043e-13
TSPYL1	2329.06	-0.934123	0.121684	6.09666e-15	1.00414e-13
DHCR24	15940.8	-1.21442	0.159861	6.1092e-15	1.00463e-13
PPP1R15B	2742.89	1.30356	0.170861	6.14287e-15	1.0086e-13
SLC2A3	4733.97	-3.00735	0.40549	6.16558e-15	1.01075e-13
CIB1	1939.08	1.17796	0.154139	6.17914e-15	1.0114e-13
CTNND1	5199.83	-1.07745	0.141657	6.45839e-15	1.05547e-13
CCNJ	570.278	-1.41798	0.187765	6.49455e-15	1.05974e-13
COL9A3	2714.05	-2.81639	0.380341	6.60396e-15	1.07592e-13
PMP22	606.884	2.01132	0.266566	6.83651e-15	1.11117e-13
RBBP9	1169.47	-1.18137	0.155637	6.84135e-15	1.11117e-13
ALDH18A1	5244.31	-1.06075	0.139387	6.91628e-15	1.11988e-13
SPAST	719.227	-0.846216	0.110177	6.91364e-15	1.11988e-13
MBTD1	670.445	-0.954189	0.124907	7.17129e-15	1.1594e-13
NCOA2	912.571	-0.998684	0.131	7.33757e-15	1.18446e-13
ARHGAP18	2652.1	-1.62986	0.21782	8.25663e-15	1.33078e-13
IFI30	2653.28	1.51117	0.199738	8.39087e-15	1.35035e-13
FTSJ1	1451.68	1.28782	0.169823	8.68794e-15	1.39603e-13
TGOLN2	7902.85	-1.27448	0.169121	8.74167e-15	1.40253e-13
H2AC20	162.505	-3.67901	0.504252	8.90342e-15	1.42631e-13
FOXP4	2365.41	-1.64166	0.219825	8.96492e-15	1.43398e-13
ZFAND2A	670.557	-1.36365	0.181189	9.00106e-15	1.43758e-13
PEA15	2212.4	1.77042	0.235357	9.41386e-15	1.50123e-13
ADGRG6	4286.27	-2.46978	0.335319	9.74661e-15	1.55195e-13
AIFM2	2063.76	-1.18961	0.15784	1.08663e-14	1.72762e-13
CPED1	776.996	-2.66826	0.364056	1.12697e-14	1.78907e-13
CNNM3	1632.32	-0.973066	0.128375	1.15669e-14	1.83348e-13
CERK	1917.29	-0.816751	0.10734	1.16122e-14	1.8379e-13
TFE3	1369.29	1.14911	0.151837	1.18452e-14	1.87197e-13
MDK	2812.93	-4.11777	0.569334	1.2539e-14	1.97865e-13
BTG1	498.921	1.76943	0.236529	1.27279e-14	2.00545e-13
MAPRE1	4475.64	-1.02069	0.135276	1.29486e-14	2.03718e-13
AOC3	593.197	-3.14433	0.432013	1.35757e-14	2.13265e-13
CRACR2B	161.566	-1.55386	0.209187	1.40744e-14	2.20771e-13
MVB12B	584.431	-2.25675	0.307525	1.42619e-14	2.2338e-13
ACOT9	1059.05	1.0285	0.136064	1.43236e-14	2.24013e-13
SNAP23	1129.8	-0.901026	0.119293	1.57483e-14	2.45929e-13
MAPK13	855.33	-2.45695	0.337375	1.73135e-14	2.69972e-13
CCNYL1	724.254	-1.27125	0.170584	1.75429e-14	2.73146e-13
ING5	1144.17	-1.10374	0.14741	1.76944e-14	2.75099e-13
USP40	963.722	-1.25035	0.167849	1.78233e-14	2.76695e-13
GMIP	354.667	1.47641	0.197755	1.78953e-14	2.77403e-13
RCOR2	268.12	-1.69713	0.230311	1.79278e-14	2.77499e-13
ECM1	190.558	2.92334	0.395705	1.84338e-14	2.84913e-13
KIF16B	548.644	-1.28255	0.172326	1.85797e-14	2.86748e-13
ACTR5	429.224	-0.709118	0.0936722	1.89848e-14	2.92571e-13
SLC9A3R1	5387.54	-1.41256	0.190758	1.96019e-14	3.0164e-13
PITPNA	1416.74	0.793264	0.105012	1.99777e-14	3.06975e-13
POR	4760.47	-1.56442	0.212786	2.22243e-14	3.40999e-13
TSPYL4	777.639	-0.904247	0.120629	2.3554e-14	3.60877e-13
MYO1E	3266.1	1.68096	0.227046	2.38507e-14	3.64891e-13
DEPDC1B	682.815	-1.35446	0.183247	2.50458e-14	3.8262e-13
HAX1	1893.68	0.990346	0.132205	2.57909e-14	3.93433e-13
UBE2A	1303.49	1.12801	0.151313	2.58477e-14	3.93729e-13
CHD1L	1823.67	-0.967402	0.129562	2.59547e-14	3.94788e-13
SMS	4132.45	1.11832	0.149773	2.61367e-14	3.96984e-13
QPRT	4944.69	-1.56902	0.213962	2.62324e-14	3.97865e-13
IER2	2343.23	1.44919	0.195504	2.64037e-14	3.99887e-13
FRRS1	483.844	-1.41199	0.191731	2.69148e-14	4.07043e-13
MEF2D	1262.19	1.85673	0.251845	2.7071e-14	4.08819e-13
PKP4	1884.76	-0.921055	0.123186	2.76882e-14	4.17542e-13
THAP11	888.645	-0.936561	0.125406	2.85294e-14	4.29612e-13
ALDH9A1	1415.19	0.884269	0.117972	2.88516e-14	4.33844e-13
LCOR	1927.81	-1.81188	0.249013	2.92051e-14	4.38533e-13
ATP1B3	4602.83	1.46295	0.197839	3.02033e-14	4.52235e-13
FUCA1	709.68	-1.39663	0.190066	3.01857e-14	4.52235e-13
RAD1	968.529	1.36561	0.184398	3.12343e-14	4.67008e-13
MAPRE3	119.849	2.00425	0.272864	3.18582e-14	4.75662e-13
MOSMO	395.937	-1.15854	0.156753	3.24925e-14	4.84446e-13
GLRX	1095.62	-1.36767	0.186112	3.26123e-14	4.85545e-13
CASD1	457.185	-1.44351	0.196737	3.27524e-14	4.86943e-13
NUTM2D	85.0131	-1.75613	0.241341	3.30319e-14	4.90407e-13
CDC42SE1	1080.65	1.3964	0.189154	3.331e-14	4.9384e-13
PDCD6	2540.79	1.29629	0.17525	3.39623e-14	5.02805e-13
CAPG	1253.92	2.32172	0.317366	3.40846e-14	5.03907e-13
DCTN5	2188.64	-0.852786	0.11434	3.5444e-14	5.23271e-13
MED23	814.881	-0.960283	0.129148	3.57766e-14	5.27442e-13
S100A16	2642.74	1.23138	0.16585	3.58793e-14	5.28217e-13
GPNMB	407.506	3.23374	0.443973	3.88983e-14	5.71864e-13
NCOA7	1472.96	1.5903	0.216816	4.13794e-14	6.07493e-13
EFEMP2	85.0747	-2.57338	0.360707	4.54852e-14	6.66842e-13
PSMG3	814.191	1.10808	0.14986	4.6423e-14	6.79646e-13
DNASE2	833.288	1.3694	0.186343	4.8175e-14	7.04317e-13
MKKS	560.578	-1.08512	0.147653	5.09677e-14	7.44114e-13
DMTN	1268.22	-2.07319	0.289066	5.21602e-14	7.60471e-13
F12	107.97	-2.77632	0.390083	5.3542e-14	7.79539e-13
SNAPIN	568.28	1.15445	0.156901	5.44471e-14	7.91624e-13
SOX12	2459.73	-1.6055	0.221932	5.52986e-14	8.02896e-13
BMP1	885.432	1.47978	0.202475	5.56762e-14	8.06194e-13
FNIP2	702.041	-1.70272	0.235899	5.56787e-14	8.06194e-13
GPSM1	323.27	1.64921	0.22615	5.59174e-14	8.0854e-13
SCOC	902.757	-1.75308	0.24327	5.73124e-14	8.27576e-13
S100A11	3908.17	2.40805	0.332493	5.94699e-14	8.57554e-13
LIN54	698.179	-1.07648	0.146776	5.96265e-14	8.58638e-13
NQO2	795.292	0.975582	0.132224	6.059e-14	8.71323e-13
BTG3	634.741	1.13485	0.1546	6.14559e-14	8.82152e-13
PHF3	1959.18	-1.15573	0.158005	6.15105e-14	8.82152e-13
KDM8	99.2948	-1.07506	0.146757	6.24155e-14	8.93915e-13
SNAP47	720.339	0.756163	0.101973	6.45043e-14	9.22577e-13
MECP2	1297.19	0.858224	0.116127	6.61836e-14	9.45313e-13
ABCD3	2106.58	-0.923689	0.125649	6.65601e-14	9.48122e-13
KCTD1	288.438	1.12961	0.15415	6.64781e-14	9.48122e-13
TNFRSF21	2423.93	-2.06661	0.289356	6.80763e-14	9.6841e-13
SEPTIN8	1545.22	-0.799782	0.108473	7.02487e-14	9.97967e-13
RPH3AL	146.132	-2.58043	0.364404	7.30258e-14	1.03602e-12
PDLIM1	3410.74	-1.49487	0.207091	7.34481e-14	1.04061e-12
JUNB	2017.99	2.1236	0.294011	7.38694e-14	1.04518e-12
TMBIM1	2948.48	-1.4658	0.20306	7.46694e-14	1.05508e-12
AMDHD1	141.616	-2.45745	0.346294	7.57044e-14	1.06827e-12
ARAF	1636.43	1.25305	0.171722	7.66737e-14	1.07906e-12
OAS1	804.928	2.0637	0.286067	7.6601e-14	1.07906e-12
SH2D3A	169.093	1.68117	0.232124	7.97085e-14	1.12028e-12
CTSB	6797.48	-2.41368	0.340953	8.04593e-14	1.12932e-12
EVI5L	437.49	1.37807	0.189527	8.34141e-14	1.16924e-12
IDH3G	1137.64	1.22234	0.167518	8.35989e-14	1.17027e-12
TP53INP2	1390.07	-2.14866	0.302511	8.49247e-14	1.18726e-12
INSR	1394.75	-1.37361	0.190908	9.74957e-14	1.3612e-12
UQCRC2	5232.29	-0.936904	0.128294	9.84371e-14	1.37252e-12
DAGLB	532.424	0.856117	0.116796	1.04082e-13	1.44931e-12
HOXA4	55.7388	-2.00602	0.282763	1.05807e-13	1.47139e-12
CSTB	2093.37	1.09957	0.15098	1.07434e-13	1.49205e-12
TMTC1	500.534	3.36077	0.470672	1.07951e-13	1.49726e-12
CES2	2213.96	-1.52714	0.213531	1.08127e-13	1.49773e-12
TBC1D9	642.07	-0.788328	0.107714	1.10123e-13	1.52337e-12
TMEM53	211.033	-1.30693	0.181682	1.11376e-13	1.53868e-12
PPP1R9A	716.843	-1.61758	0.226617	1.11589e-13	1.53961e-12
EML2	832.733	2.0141	0.28116	1.13252e-13	1.56051e-12
LBX2	138.225	-1.9663	0.277571	1.15815e-13	1.59374e-12
TMEM79	125.63	1.37508	0.190261	1.18327e-13	1.62619e-12
CDC34	1757.57	-1.04442	0.144224	1.21546e-13	1.66825e-12
SNX6	2309.05	-1.01008	0.139378	1.21768e-13	1.66913e-12
KDM3A	1309.65	-0.884599	0.1215	1.22154e-13	1.67224e-12
ARHGEF19	112.137	1.76928	0.246838	1.27863e-13	1.74812e-12
MGST3	1132.3	1.72335	0.240535	1.30376e-13	1.78018e-12
TPRA1	490.009	1.11292	0.153484	1.31253e-13	1.78983e-12
RBBP7	4567.52	1.01171	0.139212	1.35787e-13	1.84926e-12
NUMBL	280.499	2.31376	0.324607	1.37967e-13	1.87653e-12
PGM3	1534.91	-1.11506	0.154624	1.38535e-13	1.88183e-12
APPBP2	836.689	-0.960057	0.132564	1.40506e-13	1.90614e-12
ZNF737	88.485	-2.38338	0.341283	1.42509e-13	1.93083e-12
UXT	982.516	1.10827	0.153098	1.43795e-13	1.94575e-12
NDUFS6	2671.73	1.40024	0.194766	1.52947e-13	2.06694e-12
ITGA2	1817.7	-1.85994	0.26351	1.5341e-13	2.07055e-12
COBLL1	1526.37	-1.89692	0.269074	1.55867e-13	2.10102e-12
PDIA4	11443.6	-1.41262	0.198354	1.56197e-13	2.10277e-12
ADGRE5	1513.75	2.06785	0.290598	1.60422e-13	2.15689e-12
CAMSAP3	908.827	-2.20804	0.315189	1.63179e-13	2.19117e-12
RASSF1	614.118	1.25019	0.173702	1.66125e-13	2.22789e-12
SEC11C	1129.59	-1.18479	0.165268	1.66598e-13	2.2314e-12
ABCC10	640.756	-1.21743	0.170133	1.68452e-13	2.25336e-12
POLR2G	1029.04	0.962784	0.132792	1.69769e-13	2.26811e-12
MAPK6	3105.13	-1.21604	0.170016	1.81743e-13	2.425e-12
CRYL1	678.63	-2.48783	0.356873	1.85262e-13	2.46883e-12
OSTC	1962.43	-0.931683	0.129181	1.87795e-13	2.49943e-12
DSC2	774.13	-3.39623	0.493642	1.93683e-13	2.57455e-12
NFE2L3	457.772	-2.39791	0.344587	1.95019e-13	2.58904e-12
BIRC3	719.883	2.46556	0.348547	1.9716e-13	2.61417e-12
GXYLT1	761.733	-1.20161	0.168354	2.02916e-13	2.6871e-12
TICAM1	507.61	1.54173	0.216281	2.08643e-13	2.75948e-12
ITGA6	3072.68	-1.51599	0.215015	2.09368e-13	2.76559e-12
CYP3A5	173.777	-2.78924	0.404427	2.11347e-13	2.78825e-12
TTC21B	587.336	-1.38292	0.195223	2.29463e-13	3.02346e-12
ERBB2	2601.63	-1.35815	0.191868	2.31992e-13	3.05296e-12
MRPL44	1089.45	-0.990349	0.13806	2.35543e-13	3.09584e-12
CUEDC2	630.049	1.07358	0.149854	2.402e-13	3.15311e-12
RUFY3	340.165	-0.933461	0.130026	2.47153e-13	3.24035e-12
PRR15	140.538	-2.51239	0.363282	2.52547e-13	3.30695e-12
SARM1	93.6911	1.81539	0.256823	2.56468e-13	3.35413e-12
AKIP1	413.009	0.821073	0.113813	2.61594e-13	3.41693e-12
RFNG	816.432	-1.37745	0.195117	2.73995e-13	3.57448e-12
SLC3A2	7611.87	1.34578	0.188839	2.77679e-13	3.61807e-12
CACNB1	131.943	1.74889	0.247656	2.82042e-13	3.66812e-12
PPIL4	771.077	-0.998684	0.13976	2.82216e-13	3.66812e-12
FMNL3	310.453	2.22427	0.316646	2.86532e-13	3.71963e-12
KAZN	736.811	-3.17267	0.463942	2.8691e-13	3.71994e-12
ASB6	685.845	0.938179	0.130705	2.88551e-13	3.73663e-12
PLCG2	21758.2	-5.87526	0.876582	2.91004e-13	3.76378e-12
PPARA	1009.63	-1.51158	0.215466	2.9938e-13	3.86735e-12
CTNNB1	7786.33	-0.968337	0.134754	3.0079e-13	3.88081e-12
RALY	3265.42	-1.01299	0.142321	3.17494e-13	4.09133e-12
SCFD1	1503.11	-1.32794	0.188641	3.1961e-13	4.11357e-12
GANC	270.768	-0.76287	0.106295	3.20573e-13	4.12093e-12
ZFP36L2	2460.07	-1.28939	0.182778	3.23512e-13	4.15364e-12
EHBP1L1	1591.45	1.43456	0.202517	3.2781e-13	4.20371e-12
CRTC3	2252.79	1.81775	0.258721	3.30097e-13	4.22789e-12
PATZ1	1237.06	-0.772972	0.107589	3.31575e-13	4.24167e-12
PAX8	94.6935	-1.60033	0.229411	3.34873e-13	4.27348e-12
ZBTB7B	1738.61	1.29321	0.18203	3.34831e-13	4.27348e-12
KDM7A	796.849	-1.92837	0.277978	3.3642e-13	4.28007e-12
MUS81	554.902	0.965057	0.135002	3.36607e-13	4.28007e-12
PRKAG1	1218.5	1.30165	0.18363	3.36438e-13	4.28007e-12
MAVS	4296.92	-1.01498	0.142656	3.37249e-13	4.28307e-12
ZSWIM6	262.505	1.42241	0.201312	3.41797e-13	4.33559e-12
KLC4	874.014	-1.24118	0.176054	3.43125e-13	4.34721e-12
DCAF7	3314.75	-0.805831	0.112431	3.44684e-13	4.36172e-12
FAH	667.748	-1.80423	0.259533	3.49474e-13	4.41704e-12
JTB	2762.92	1.01775	0.142696	3.51281e-13	4.43455e-12
GMDS	1915.66	-1.38443	0.196644	3.62923e-13	4.57604e-12
CYTH3	841.926	1.49413	0.211889	3.658e-13	4.6068e-12
PSMB5	6039.01	-1.02205	0.143949	3.71818e-13	4.67701e-12
CEP72	399.693	1.4756	0.209302	3.74401e-13	4.69828e-12
NFIC	2410.89	1.50247	0.212975	3.7421e-13	4.69828e-12
PRDM15	380.853	0.964387	0.135248	3.81233e-13	4.77833e-12
MPRIP	4141.2	1.01154	0.141754	3.86004e-13	4.83239e-12
SRP54	2207.46	-0.955251	0.134374	3.86605e-13	4.83417e-12
ANXA2	12041.4	1.80066	0.257188	3.90547e-13	4.87768e-12
LRFN4	1230.81	1.93472	0.27638	4.04616e-13	5.04741e-12
SLC50A1	732.422	1.21962	0.172478	4.20479e-13	5.23909e-12
MTMR10	392.101	-1.03798	0.146719	4.23365e-13	5.26883e-12
SCAF8	1398.31	-1.04127	0.147196	4.2732e-13	5.31176e-12
ERCC6	505.712	1.15282	0.163055	4.32179e-13	5.36584e-12
LPIN2	2124	-1.15228	0.163741	4.39633e-13	5.45196e-12
GTF2IRD1	1313.57	0.802852	0.112357	4.43494e-13	5.49132e-12
PCCA	493.979	-1.06051	0.150222	4.43848e-13	5.49132e-12
TNFAIP8L1	913.539	-1.34761	0.192808	4.52146e-13	5.58743e-12
TBC1D5	1151.18	-1.05205	0.149095	4.63901e-13	5.72597e-12
DUSP5	773.357	2.73471	0.393721	4.65267e-13	5.73611e-12
TCEAL4	1295.88	1.22185	0.173219	4.71486e-13	5.806e-12
SLC44A3	130.771	-2.23603	0.326374	4.74761e-13	5.83951e-12
SAV1	648.168	0.819933	0.11499	4.85043e-13	5.95902e-12
CRYBG1	769.571	-2.74155	0.403369	4.87767e-13	5.98551e-12
MSL3	363.472	1.25312	0.177926	5.01229e-13	6.14355e-12
PLEKHG3	644.558	1.0355	0.146436	5.02149e-13	6.14768e-12
SEC24A	1642.07	-0.935316	0.132267	5.08857e-13	6.22258e-12
PDCD2	1191.69	-0.799543	0.112598	5.09522e-13	6.22349e-12
MID1IP1	2284	1.15801	0.164111	5.2547e-13	6.41086e-12
RAB3IL1	249.493	2.01793	0.29009	5.29068e-13	6.44729e-12
TRAK1	1645.25	-0.978709	0.138715	5.41857e-13	6.59552e-12
SEPTIN2	9723.04	-0.854839	0.120539	5.43586e-13	6.60893e-12
ARID1B	544.039	-1.4558	0.209795	5.4435e-13	6.61059e-12
KIAA2013	3381.29	-0.993092	0.140781	5.46088e-13	6.62406e-12
ZBTB47	345.747	1.53295	0.219564	5.80298e-13	7.03094e-12
LAGE3	562.891	1.52299	0.217951	5.90966e-13	7.15197e-12
SGSM3	671.708	1.35336	0.193133	6.02114e-13	7.27853e-12
IQGAP1	6476.74	1.4859	0.212984	6.12329e-13	7.39353e-12
LDAH	565.174	-0.990171	0.140978	6.54213e-13	7.89022e-12
DPM2	650.971	1.07319	0.152785	6.68809e-13	8.05705e-12
CLDN12	1013.81	-1.08748	0.15541	6.71271e-13	8.07747e-12
NRGN	190.202	2.69527	0.389617	6.74324e-13	8.10496e-12
C14orf119	1625.93	-1.28287	0.184899	6.9727e-13	8.37121e-12
NRSN2	950.81	-1.31491	0.189812	7.03798e-13	8.43998e-12
BRD9	852.821	0.906609	0.128402	7.10309e-13	8.50837e-12
C17orf80	674.495	-0.718447	0.101478	7.20781e-13	8.62401e-12
CCND3	1267.19	1.71749	0.247811	7.3201e-13	8.74843e-12
ZC2HC1C	61.4032	-1.0902	0.156241	7.33961e-13	8.76182e-12
B2M	10074.2	1.56178	0.224687	7.55527e-13	9.00906e-12
ZDHHC20	1323.68	-1.12567	0.161453	7.59773e-13	9.04946e-12
KRBOX4	291.286	0.888195	0.126103	7.67277e-13	9.12852e-12
BOLA1	123.273	1.53664	0.22137	7.87178e-13	9.35473e-12
ZNF555	132.899	-1.23718	0.178555	8.11643e-13	9.63461e-12
NOD1	141.339	0.967014	0.137612	8.15621e-13	9.67094e-12
USP20	465.617	0.843386	0.119613	8.31923e-13	9.85315e-12
NVL	614.495	0.95036	0.135257	8.33287e-13	9.85823e-12
SVBP	231.597	-1.29832	0.187778	8.57564e-13	1.01341e-11
NOTCH2NLB	78.4429	1.7487	0.253274	8.83994e-13	1.04322e-11
SLC25A37	435.989	1.3892	0.200426	8.84774e-13	1.04322e-11
TRAF2	1060.6	1.25039	0.179355	8.9648e-13	1.05584e-11
ANKRD46	280.668	-1.21713	0.175906	9.15871e-13	1.07748e-11
EXOC3	1523.19	1.16034	0.166698	9.35959e-13	1.09988e-11
AP5B1	1010.31	1.22459	0.175892	9.39233e-13	1.1025e-11
MTM1	355.823	-1.33866	0.19425	9.64678e-13	1.13111e-11
CCDC117	1264.98	-0.601038	0.0850402	9.73975e-13	1.14074e-11
ARPIN	908.816	1.4124	0.204353	9.83863e-13	1.15104e-11
YTHDF1	2212.78	-0.556996	0.0787322	9.86049e-13	1.15232e-11
ERRFI1	5666.16	-2.24699	0.333322	1.03105e-12	1.20294e-11
NDUFB11	2482.32	1.07251	0.153991	1.03164e-12	1.20294e-11
ASPSCR1	1453.16	-1.0213	0.146929	1.03692e-12	1.20776e-11
TBC1D4	1923.92	-1.12439	0.162259	1.03905e-12	1.2089e-11
BAD	528.776	0.991066	0.141774	1.05089e-12	1.22132e-11
NAPB	320.09	-0.92031	0.131956	1.05805e-12	1.22694e-11
WDR13	952.762	1.24164	0.178825	1.05694e-12	1.22694e-11
PPIL1	1497.6	-0.752523	0.107245	1.07256e-12	1.2424e-11
SIRT5	431.883	-0.998992	0.143707	1.07961e-12	1.24919e-11
STOX1	119.641	-1.50187	0.219569	1.08949e-12	1.25925e-11
ANKRD42	210.964	0.8909	0.127348	1.1245e-12	1.29828e-11
STK4	2117.55	-0.790262	0.112918	1.14931e-12	1.32548e-11
ITCH	2193.67	-0.991284	0.142841	1.17147e-12	1.34956e-11
GLI4	110.205	1.05918	0.15222	1.19007e-12	1.36949e-11
COQ8A	1791.16	-1.19547	0.173693	1.20587e-12	1.38616e-11
DNASE1L2	42.0635	1.92575	0.282064	1.21199e-12	1.39167e-11
IFITM2	1549.5	1.43894	0.208828	1.25326e-12	1.4375e-11
BCAT2	585.196	2.35204	0.345381	1.26688e-12	1.45155e-11
NR2C2AP	398.429	0.955269	0.137094	1.28541e-12	1.47117e-11
TSPAN33	197.453	-2.03175	0.301709	1.28775e-12	1.47225e-11
PCBP4	808.015	-1.41595	0.207414	1.31485e-12	1.5016e-11
WNK4	343.71	-3.49545	0.52975	1.32683e-12	1.51365e-11
WHRN	604.647	1.70357	0.249243	1.45834e-12	1.66188e-11
SOAT1	1784.73	1.13262	0.163848	1.46573e-12	1.6685e-11
TPRG1L	1305.79	-0.91889	0.132575	1.48309e-12	1.68643e-11
ACSF2	1048.2	-1.50802	0.222398	1.48843e-12	1.69069e-11
MLKL	374.473	1.30076	0.189211	1.58303e-12	1.7962e-11
NPIPA1	183.634	-1.49894	0.221106	1.60007e-12	1.8124e-11
TRIM45	122.85	1.24794	0.181415	1.60074e-12	1.8124e-11
MTSS2	5615.86	-1.39375	0.204936	1.62153e-12	1.83397e-11
RAB29	664.024	0.87136	0.125539	1.63876e-12	1.85146e-11
TES	1434.53	1.18096	0.171806	1.65127e-12	1.8636e-11
RUNX3	212.271	3.20802	0.474654	1.6681e-12	1.88058e-11
VSIR	198.731	2.54632	0.376467	1.71036e-12	1.92617e-11
RAB3B	587.287	-2.93338	0.445109	1.77568e-12	1.9976e-11
CLPTM1L	3384.58	1.28271	0.186767	1.81275e-12	2.03712e-11
DARS1	2022.98	-0.971909	0.141122	1.83195e-12	2.05651e-11
ITPRIPL2	1802.2	1.16212	0.169293	1.87045e-12	2.09749e-11
HSD17B10	2223.44	1.20189	0.17472	1.9264e-12	2.15497e-11
MED10	847.905	1.20943	0.176355	1.92784e-12	2.15497e-11
TTC38	1880.57	-1.01265	0.147391	1.92593e-12	2.15497e-11
MRI1	1066.53	1.15757	0.168513	1.95025e-12	2.17771e-11
ZNF774	88.946	1.35467	0.198269	1.96276e-12	2.18935e-11
TPPP	92.2235	2.3363	0.346316	1.9799e-12	2.20615e-11
C7orf31	67.2839	-1.65223	0.245456	1.98249e-12	2.2067e-11
HSDL1	928.773	-0.657295	0.0945621	2.00977e-12	2.2347e-11
BCAR3	848.21	1.66011	0.244331	2.05807e-12	2.286e-11
CREG1	1312.75	0.893016	0.129796	2.17381e-12	2.41201e-11
DCPS	930.353	1.33215	0.195233	2.1771e-12	2.41312e-11
NPTXR	693.516	-2.25657	0.340375	2.19522e-12	2.43065e-11
TRIP10	1608.06	0.77114	0.111306	2.21396e-12	2.44883e-11
JOSD2	147.992	1.64734	0.243104	2.29384e-12	2.53452e-11
CDK10	165.369	1.99573	0.297558	2.34095e-12	2.58387e-11
RMND1	587.974	-1.21595	0.17943	2.51829e-12	2.7767e-11
PCSK6	1913.17	-1.48502	0.221329	2.57839e-12	2.84e-11
TBC1D22A	658.762	-0.83651	0.121759	2.59497e-12	2.85527e-11
NUP43	1213.09	-0.793995	0.115436	2.60421e-12	2.86246e-11
SUCLG2	1368.8	-0.716298	0.10382	2.61163e-12	2.86763e-11
SLC16A10	229.447	-2.25605	0.343416	2.63541e-12	2.89073e-11
SLF2	1193.18	-1.05633	0.155152	2.66803e-12	2.92347e-11
FXN	555.52	-0.974672	0.142791	2.73853e-12	2.9976e-11
TRAPPC11	526.067	-1.13352	0.167074	2.7458e-12	3.00243e-11
TBCK	339.425	-1.47582	0.220023	2.80679e-12	3.06595e-11
DGAT2	1108.61	-2.2131	0.335752	2.82169e-12	3.07903e-11
ZRSR2	193.473	1.09395	0.160198	2.85912e-12	3.11665e-11
ZNF850	99.2292	-2.36288	0.362595	2.86861e-12	3.12376e-11
STBD1	369.074	-1.1563	0.170781	2.89466e-12	3.14888e-11
TMPRSS9	108.874	-2.17609	0.330227	2.93448e-12	3.1889e-11
SMARCD2	2652	-0.959721	0.141352	3.01147e-12	3.26919e-11
NABP2	1036.25	0.873655	0.127381	3.05801e-12	3.31631e-11
SPRING1	1498.99	-1.09796	0.162414	3.18364e-12	3.449e-11
SERINC1	2878.98	-1.08827	0.16078	3.19431e-12	3.45346e-11
TEAD1	3796.14	1.36552	0.202115	3.19357e-12	3.45346e-11
SPECC1L	1829.04	-0.7422	0.108121	3.27277e-12	3.53466e-11
DSP	13709.1	-1.53994	0.230953	3.28537e-12	3.54464e-11
KDM4C	630.269	-0.833877	0.121937	3.34582e-12	3.60616e-11
PAXX	267.846	1.06255	0.156117	3.42493e-12	3.68766e-11
PLCD3	2453.93	1.50777	0.223852	3.43569e-12	3.69547e-11
COL7A1	3470.32	2.72781	0.409849	3.48236e-12	3.74185e-11
THBS1	2910.78	-1.96083	0.297469	3.50734e-12	3.76485e-11
OPLAH	699.344	-1.6975	0.255962	3.58068e-12	3.83966e-11
PLCD1	166.284	-2.49103	0.382228	3.6407e-12	3.90007e-11
TNFAIP2	1077.49	3.01736	0.454256	3.68322e-12	3.94161e-11
ATP5MC2	3848.36	0.957877	0.140938	3.71112e-12	3.96744e-11
LBHD1	186.599	1.67956	0.250727	3.76732e-12	4.01936e-11
ZBTB8A	279.556	1.13597	0.167668	3.76568e-12	4.01936e-11
PLPPR2	425.399	1.57239	0.234247	3.79839e-12	4.04842e-11
BRD3OS	348.092	1.02177	0.150652	3.8175e-12	4.06467e-11
ENOPH1	1155.12	-0.647335	0.094445	3.82696e-12	4.07064e-11
ARPC5L	1087.37	0.754678	0.110191	3.87611e-12	4.11875e-11
ENTPD2	427.292	-2.91185	0.449524	3.91342e-12	4.15003e-11
SOCS3	606.167	2.38631	0.358963	3.90961e-12	4.15003e-11
HAUS5	348.635	0.973176	0.143212	3.98707e-12	4.21965e-11
TGFB3	155.757	2.34042	0.352177	3.98639e-12	4.21965e-11
PIDD1	303.406	-1.1111	0.164868	3.99673e-12	4.22563e-11
LZIC	1248.65	-0.828917	0.121729	4.06943e-12	4.29818e-11
KDM5C	3789.94	0.789603	0.115538	4.10046e-12	4.32662e-11
TTC31	566.567	-0.926667	0.136695	4.13993e-12	4.3639e-11
ELP1	2289.28	-1.0864	0.16138	4.21168e-12	4.4351e-11
CCDC57	339.393	1.15321	0.170831	4.43686e-12	4.66756e-11
NOTCH2NLA	313.485	1.59104	0.238078	4.4572e-12	4.68428e-11
S100A10	2629.95	1.41078	0.210157	4.57041e-12	4.79847e-11
TATDN3	217.465	1.13647	0.168314	4.57925e-12	4.80297e-11
PET117	426.109	-0.899823	0.132894	4.67798e-12	4.90165e-11
ALG1	1203.61	-0.864147	0.127539	4.71251e-12	4.93293e-11
FIBP	1056.38	0.934301	0.137777	4.76124e-12	4.97899e-11
ALAS1	1610.98	1.03981	0.153793	4.77912e-12	4.99274e-11
WARS1	3020.07	1.11051	0.164405	4.80299e-12	5.0127e-11
NREP	1196.05	-1.84681	0.281729	5.00515e-12	5.21853e-11
FUCA2	3557.77	-0.63211	0.0925708	5.06664e-12	5.27221e-11
LRP12	221.348	2.11962	0.320213	5.06238e-12	5.27221e-11
ZNF503	1022.5	-1.6766	0.254904	5.15408e-12	5.35791e-11
GPR153	189.811	1.92493	0.290331	5.16704e-12	5.36608e-11
HECA	187.956	2.07203	0.313175	5.30637e-12	5.50536e-11
OSBPL9	2172.93	-0.786394	0.115924	5.51137e-12	5.71242e-11
FBXO25	523.574	-1.42029	0.215005	5.70246e-12	5.89737e-11
HIC1	54.5574	1.64619	0.247962	5.70258e-12	5.89737e-11
UBL4A	1389.85	0.97294	0.144235	5.70659e-12	5.89737e-11
CHKA	1976.05	-0.986327	0.147205	5.86159e-12	6.05162e-11
APOO	330.237	1.41258	0.211946	5.89893e-12	6.08421e-11
RFC2	1090.71	0.96796	0.143466	5.94992e-12	6.13081e-11
TM7SF2	596.813	-2.04774	0.315256	6.0878e-12	6.26675e-11
H6PD	1880.24	-1.37426	0.207818	6.10614e-12	6.2795e-11
COQ4	785.648	0.961062	0.142767	6.19221e-12	6.3618e-11
ZNF117	302.293	-2.8728	0.448562	6.2736e-12	6.43914e-11
A4GALT	169.313	2.60541	0.396757	6.36108e-12	6.52258e-11
CSNK2A1	3569.73	-0.807348	0.119584	6.54368e-12	6.7033e-11
BPGM	250.267	0.868525	0.128784	6.70489e-12	6.86177e-11
ZNRF1	796.109	-1.21255	0.182983	6.88679e-12	7.04109e-11
ZNF354B	1329.25	-3.68586	0.582214	6.92925e-12	7.07763e-11
TNK2	761.465	1.27859	0.19193	7.11868e-12	7.26409e-11
SLC16A13	211.313	-1.49196	0.227205	7.21516e-12	7.35541e-11
IFITM1	820.011	3.59675	0.550311	7.39433e-12	7.53079e-11
BMP8B	189.811	2.01834	0.307378	7.57357e-12	7.70589e-11
ARFGEF2	3008.24	-1.05009	0.157905	7.71807e-12	7.84534e-11
ANKRD1	945.243	-3.0813	0.484406	7.95451e-12	8.07789e-11
ZBTB2	603.248	-0.880713	0.131515	8.0508e-12	8.1678e-11
GPC1	1549.11	1.37698	0.207901	8.12742e-12	8.23761e-11
SF3B1	7929.84	-0.88784	0.131787	8.16102e-12	8.26372e-11
NUDT1	365.899	1.1842	0.1781	8.19247e-12	8.28761e-11
KIAA1217	655.029	-1.95062	0.301647	8.20212e-12	8.28941e-11
STX10	1057.37	0.978328	0.146265	8.56085e-12	8.6354e-11
UGGT1	3993.95	-0.933682	0.139976	8.56051e-12	8.6354e-11
NME4	1826.83	-1.22501	0.185755	8.59494e-12	8.6615e-11
RNF227	142.195	1.66303	0.253081	8.71723e-12	8.77635e-11
PRKAR1A	6294.3	-1.23843	0.188156	8.7631e-12	8.81411e-11
MLEC	6663.57	-0.748082	0.111224	8.78435e-12	8.82706e-11
C5orf34	272.7	1.71367	0.260856	8.81678e-12	8.8512e-11
NUDT19	410.501	1.10419	0.166014	9.03042e-12	9.05706e-11
ESYT2	3125.16	0.708859	0.10537	9.18115e-12	9.19947e-11
C19orf33	745.533	2.78958	0.428791	9.34809e-12	9.34898e-11
SLC24A1	143.006	-1.46239	0.223818	9.33942e-12	9.34898e-11
LSM4	2819.48	0.99784	0.149728	9.36545e-12	9.35746e-11
LPXN	132.016	2.59702	0.399422	9.39304e-12	9.37614e-11
TRIM11	914.987	0.727293	0.108066	9.50035e-12	9.47428e-11
AKAP7	154.858	-1.24348	0.189153	9.68652e-12	9.65082e-11
SCP2	1544.56	-0.894311	0.134236	9.71965e-12	9.67467e-11
PRR19	46.6639	1.4252	0.216394	9.91786e-12	9.86266e-11
WDR76	555.495	1.46778	0.222945	1.01245e-11	1.00587e-10
LSM14B	1489.26	-0.727517	0.108375	1.0198e-11	1.01221e-10
BOK	1397.16	-1.82806	0.283435	1.02092e-11	1.01237e-10
TGS1	469.707	0.91812	0.137622	1.03803e-11	1.02838e-10
PMAIP1	315.797	1.86168	0.285061	1.05295e-11	1.04218e-10
EAPP	861.921	-0.934949	0.140735	1.05772e-11	1.04591e-10
SOX6	101.166	-2.43527	0.38235	1.07101e-11	1.05806e-10
ATL2	1327.3	-0.917535	0.138235	1.09657e-11	1.0823e-10
CNP	3751.7	-1.08143	0.163915	1.10966e-11	1.09419e-10
RAB13	1389.8	1.1375	0.171973	1.12723e-11	1.11048e-10
CIZ1	2308.11	1.11951	0.16908	1.14055e-11	1.12256e-10
ACYP1	163.75	1.08457	0.1638	1.15207e-11	1.13283e-10
MCOLN1	402.054	1.3235	0.201412	1.174e-11	1.15332e-10
IRF2BP2	3650.65	-0.841066	0.126413	1.19544e-11	1.17329e-10
TMED5	1352.17	-1.39536	0.214554	1.23091e-11	1.20698e-10
DICER1	1899.75	-1.19167	0.182153	1.26566e-11	1.2399e-10
LRP5	4943.59	-1.26219	0.19332	1.2771e-11	1.24994e-10
TMEM250	1309.3	0.975181	0.147141	1.2829e-11	1.25446e-10
WDR12	1383.7	-0.828885	0.124775	1.29055e-11	1.26077e-10
IL1R1	1262.86	-3.21291	0.513065	1.32289e-11	1.29116e-10
DMWD	744.521	1.04043	0.157364	1.34864e-11	1.31508e-10
ADAMTS7	62.835	2.15345	0.332646	1.3651e-11	1.3299e-10
ARL8A	519.454	1.16845	0.177492	1.36732e-11	1.33084e-10
AUH	365.603	-1.09911	0.167597	1.37392e-11	1.33602e-10
HDGF	10871.6	0.817723	0.123025	1.39827e-11	1.35844e-10
GPKOW	835.832	0.956186	0.144444	1.40924e-11	1.36785e-10
PDP1	536.85	2.16187	0.334406	1.41844e-11	1.37551e-10
CYP20A1	370.921	-1.74623	0.272571	1.42044e-11	1.37618e-10
RNF157	338.622	-2.45403	0.388355	1.43476e-11	1.38878e-10
ELMOD2	580.316	-1.10517	0.168957	1.4536e-11	1.40573e-10
TIMM17B	1246.72	0.725264	0.108887	1.45695e-11	1.40767e-10
UBXN4	2774.94	-0.676864	0.101499	1.46118e-11	1.41046e-10
EVA1A	578.297	-2.56792	0.406818	1.49113e-11	1.43806e-10
KPNA3	1610.67	-0.945309	0.143535	1.49713e-11	1.44252e-10
GRIPAP1	1140.11	0.979901	0.148337	1.51265e-11	1.45615e-10
OTUD1	206.912	1.33097	0.203648	1.51648e-11	1.4585e-10
LEPROT	1529.51	-1.03989	0.158609	1.53487e-11	1.47485e-10
ACAT2	3264.78	-1.16939	0.179642	1.609e-11	1.54467e-10
NAT9	677.875	-0.903144	0.137232	1.6672e-11	1.59909e-10
FMNL2	2185.66	-1.33281	0.206152	1.6898e-11	1.61929e-10
NENF	528.845	0.927485	0.140518	1.69322e-11	1.6211e-10
SULF2	1027.83	-3.51278	0.566688	1.72819e-11	1.65308e-10
MAIP1	534.621	-0.763621	0.11556	1.7387e-11	1.66162e-10
HOMER1	521.535	-1.73354	0.271578	1.74316e-11	1.66437e-10
EPDR1	1308.4	-1.09275	0.167869	1.7456e-11	1.66519e-10
WNK2	513.087	-3.24193	0.521362	1.77682e-11	1.69344e-10
DCTN3	629.891	0.983712	0.149776	1.78077e-11	1.69567e-10
TXNRD2	965.524	1.29436	0.198385	1.78461e-11	1.6978e-10
MOGS	2032.18	-1.0966	0.16838	1.8068e-11	1.71735e-10
DCBLD2	3270.35	-1.97285	0.311558	1.82601e-11	1.73405e-10
PSMA6	5512.54	-0.833075	0.126387	1.82907e-11	1.7354e-10
PDPK1	2429.71	-0.97584	0.149058	1.85109e-11	1.75366e-10
PITPNM1	1504.5	1.03694	0.157945	1.85165e-11	1.75366e-10
NIPSNAP1	3705.59	-1.05356	0.16149	1.87645e-11	1.77555e-10
GLRX5	1838.58	-0.853368	0.129769	1.88118e-11	1.77843e-10
ZNF441	104.574	-1.50264	0.234095	1.88747e-11	1.78278e-10
MSLN	1287.28	2.48967	0.388744	1.93846e-11	1.82931e-10
AQP3	1036.35	2.47767	0.387081	1.94263e-11	1.8316e-10
HIPK2	3517.72	-1.66399	0.261405	1.95361e-11	1.8403e-10
CCNG1	2874.99	-1.15256	0.177541	1.98046e-11	1.86393e-10
POLR1D	1893.07	-0.844833	0.128573	1.98795e-11	1.86931e-10
TMTC4	437.438	-0.93486	0.142771	1.99185e-11	1.87131e-10
SEL1L	2396.05	-1.00006	0.15314	2.00607e-11	1.88299e-10
FMNL1	920.019	2.83624	0.443947	2.0147e-11	1.88941e-10
RAB2B	476.402	-1.13747	0.175436	2.04084e-11	1.91222e-10
CLGN	359.42	-2.4572	0.392663	2.12105e-11	1.98561e-10
HCCS	1141.95	1.10367	0.16911	2.18394e-11	2.04267e-10
SULT1A4	159.005	-2.53339	0.405371	2.18976e-11	2.0463e-10
MAP7D1	1690.97	1.24871	0.191895	2.226e-11	2.07832e-10
ZNF598	1591.77	1.1642	0.179143	2.40504e-11	2.2435e-10
RNF149	1237.06	-0.788427	0.120085	2.41336e-11	2.24927e-10
MRPS30	1552.55	1.08991	0.167641	2.41949e-11	2.25299e-10
PPP2R3C	372.004	-1.53072	0.240352	2.48888e-11	2.31556e-10
NECTIN1	583.079	-1.16605	0.180966	2.64639e-11	2.45993e-10
OVGP1	55.9089	-1.60488	0.253038	2.67649e-11	2.48571e-10
PSME4	2514.49	-0.914373	0.140553	2.68376e-11	2.49028e-10
ARNTL	196.631	1.38661	0.215335	2.70267e-11	2.50562e-10
CHD6	1701.66	-0.986611	0.152275	2.71947e-11	2.51898e-10
KLHL15	443.039	1.16392	0.179709	2.77477e-11	2.56794e-10
ARL6IP1	6369.67	-0.791797	0.12119	2.79471e-11	2.58413e-10
ZSCAN5A	135.282	-1.10842	0.171777	2.81e-11	2.59599e-10
POLR1A	3136.45	-0.850667	0.130443	2.82953e-11	2.61174e-10
RAB2A	1823.71	0.760954	0.1161	2.8556e-11	2.6335e-10
SEC14L4	88.3804	2.24831	0.354524	2.87827e-11	2.65208e-10
DNAJC16	631.789	-0.79192	0.121141	2.93743e-11	2.70423e-10
DPP3	1328.88	-0.813324	0.124776	2.96736e-11	2.7294e-10
ZNF44	164.838	-0.980205	0.151407	2.97522e-11	2.73425e-10
TMEM121	127.154	-2.6267	0.424571	2.98686e-11	2.74255e-10
PRPF6	4941.09	-0.732384	0.111879	3.00632e-11	2.75802e-10
EFHD2	2242.07	1.15795	0.178686	3.00924e-11	2.7583e-10
BECN1	1254.04	-0.805449	0.12361	3.08757e-11	2.82763e-10
OPN3	448.059	1.43572	0.223833	3.12825e-11	2.8624e-10
MVB12A	806.597	1.17594	0.182024	3.1819e-11	2.90896e-10
AGFG2	1093.66	-1.62538	0.257519	3.18601e-11	2.91021e-10
GDI2	7470.9	-0.598319	0.0908564	3.19079e-11	2.91204e-10
ALAD	767.64	-0.934803	0.144317	3.21665e-11	2.9331e-10
IFITM3	5024.57	1.3664	0.21257	3.23882e-11	2.95077e-10
HSPD1	27677	-0.922108	0.14247	3.29529e-11	2.99962e-10
CD47	360.417	2.24307	0.354297	3.33218e-11	3.02797e-10
HCFC1R1	418.899	1.26486	0.196882	3.33192e-11	3.02797e-10
SIN3B	1415.8	0.913692	0.140689	3.40114e-11	3.08798e-10
HSPE1-MOB4	77.7746	-2.49663	0.404478	3.43331e-11	3.1145e-10
HDAC7	1267.07	1.14893	0.178801	3.46203e-11	3.13758e-10
PRORP	1034.36	-1.05534	0.164223	3.4647e-11	3.13758e-10
DAB2	1895.83	1.88462	0.297592	3.59193e-11	3.25e-10
KLF3	1499.06	-0.919676	0.142413	3.69456e-11	3.33999e-10
TAGLN2	5208.81	2.07608	0.328278	3.70455e-11	3.34616e-10
ADAMTSL5	145.975	1.56886	0.246604	3.81654e-11	3.44437e-10
FXR2	1576.28	1.22466	0.190792	4.05936e-11	3.66037e-10
LRP1	11507	-1.69918	0.272037	4.07686e-11	3.673e-10
ARMT1	890.282	-1.00899	0.157281	4.09295e-11	3.68436e-10
MTMR4	1526.15	-0.645501	0.0990836	4.14068e-11	3.72414e-10
UBE2S	2799.73	1.69285	0.2672	4.15716e-11	3.73577e-10
MAP2K4	876.106	-0.81544	0.125976	4.26101e-11	3.82583e-10
POLR3A	1650.67	-0.619717	0.0953378	4.26514e-11	3.82629e-10
HEBP2	817.607	-1.71256	0.274167	4.28171e-11	3.83788e-10
PI4KB	1358.35	0.766963	0.118126	4.35858e-11	3.90346e-10
ARG2	455.294	-1.58572	0.252988	4.38538e-11	3.92414e-10
VCL	4510.02	1.0777	0.167805	4.42471e-11	3.95597e-10
DSTYK	573.687	0.737835	0.113622	4.4882e-11	4.00933e-10
TM9SF3	3834.13	-0.749369	0.115849	4.64345e-11	4.14451e-10
CRTAP	3673.58	1.01166	0.157486	4.64961e-11	4.14649e-10
MAGED1	3322.36	-3.87608	0.641976	4.65559e-11	4.14831e-10
MEGF6	1166.8	1.87869	0.298098	4.69651e-11	4.18124e-10
CHST10	235.616	-2.97298	0.48925	4.7772e-11	4.24949e-10
ANO8	474.688	1.14728	0.179328	4.81965e-11	4.28364e-10
MYO1C	5355.96	0.940746	0.146761	4.85832e-11	4.31437e-10
ADD3	1326.57	-1.7653	0.284431	4.93234e-11	4.37641e-10
PARD6G	255.426	-1.26356	0.199582	4.93877e-11	4.37843e-10
PNPO	1342.54	-0.976136	0.152653	5.011e-11	4.43873e-10
NDUFB4	1708.87	0.833881	0.129294	5.13027e-11	4.54057e-10
HOOK1	732.215	-2.58055	0.422988	5.17865e-11	4.57955e-10
C9orf16	645.891	1.07959	0.168745	5.19824e-11	4.59301e-10
BAG1	1822.16	1.58399	0.250683	5.26835e-11	4.65106e-10
PEPD	1830.77	-0.771771	0.119614	5.27872e-11	4.65632e-10
LTV1	1146.14	-1.0302	0.161769	5.3353e-11	4.70229e-10
BST2	4210.87	1.48189	0.234349	5.6355e-11	4.96272e-10
PDHA1	3313.71	1.0434	0.164265	5.7039e-11	5.01877e-10
IDH2	2070.83	-1.40245	0.22418	5.76031e-11	5.06418e-10
CHST13	960.067	-2.43324	0.398913	5.81671e-11	5.1095e-10
GRK5	535.408	-1.0558	0.166284	5.89738e-11	5.17558e-10
SEMA4C	758.915	-1.28799	0.204822	5.90176e-11	5.17558e-10
PGP	1274.1	1.04534	0.163681	5.94634e-11	5.21034e-10
MRPL24	1463.12	1.44328	0.228718	5.97291e-11	5.22927e-10
NSMF	2705.58	-1.27653	0.203255	5.99822e-11	5.24708e-10
MIPOL1	257.653	-1.29492	0.206157	6.01105e-11	5.25394e-10
PORCN	132.841	1.15832	0.182197	6.08763e-11	5.31646e-10
PRELID3B	2057	1.3854	0.219162	6.12687e-11	5.3463e-10
CTSA	4875.74	-1.05534	0.166365	6.17454e-11	5.38344e-10
SLFN5	497.448	2.25664	0.362377	6.29132e-11	5.48073e-10
GPX1	5463.98	1.05279	0.164544	6.30304e-11	5.48641e-10
ADCY7	539.42	1.47175	0.233525	6.32488e-11	5.50087e-10
TSEN2	205.799	1.15789	0.182319	6.34163e-11	5.51089e-10
BORCS7	455.426	-1.11654	0.176587	6.39061e-11	5.54888e-10
TRIOBP	1124.29	0.795372	0.123691	6.42487e-11	5.57404e-10
TENT4B	611.739	-0.968004	0.152313	6.55835e-11	5.68516e-10
NET1	1792.25	-0.921786	0.144727	6.61098e-11	5.72608e-10
CNKSR3	763.491	-1.64507	0.266011	6.6807e-11	5.78172e-10
SLC44A2	868.159	2.18883	0.3516	6.68869e-11	5.78388e-10
CDIP1	1110.17	-1.11256	0.17621	6.87216e-11	5.93766e-10
KAT14	387.25	-0.942774	0.148164	6.88724e-11	5.94581e-10
BCL2L2-PABPN1	514.04	-1.58871	0.256246	6.89351e-11	5.94636e-10
FAM3A	688.095	1.21387	0.191748	6.90132e-11	5.94823e-10
MARCKSL1	4179.62	-1.35401	0.217069	6.92563e-11	5.96431e-10
PPP1R16A	823.348	1.2398	0.196126	7.05511e-11	6.07085e-10
SUPT3H	90.1866	-1.54395	0.250922	7.11176e-11	6.1146e-10
DNAJC10	2786.3	-0.922427	0.145041	7.14022e-11	6.13407e-10
CETN3	262.751	-0.826033	0.129469	7.27721e-11	6.24667e-10
DCP2	774.137	-1.20281	0.19177	7.29077e-11	6.25321e-10
SLC10A3	565.187	0.799912	0.125001	7.35482e-11	6.30302e-10
VEGFB	573.857	1.2986	0.205967	7.45554e-11	6.38415e-10
ZC3H15	2261.63	-0.838935	0.131696	7.6032e-11	6.5053e-10
NCK2	638.651	-1.96754	0.321879	7.68107e-11	6.5666e-10
GNPAT	1509.97	-0.644101	0.100317	7.73003e-11	6.60298e-10
ITGAV	3526.31	-1.20357	0.192205	7.73615e-11	6.60298e-10
BRIX1	1483.07	1.0501	0.16559	7.80752e-11	6.6585e-10
NAPRT	285.806	2.77138	0.448657	7.83803e-11	6.67912e-10
ESS2	65.4116	1.36443	0.217196	7.86398e-11	6.69582e-10
HYAL2	1664.75	-1.00268	0.158934	8.0587e-11	6.85607e-10
PTTG1IP	8048.59	-0.980254	0.15434	8.10626e-11	6.88756e-10
RFX5	1307.1	0.783544	0.122615	8.10878e-11	6.88756e-10
AP2S1	1825.88	0.987008	0.155506	8.25294e-11	7.00437e-10
MSTO1	617.597	1.07543	0.169992	8.32693e-11	7.06148e-10
NLRC5	388.897	1.95559	0.315303	8.40225e-11	7.11962e-10
S100A6	4919	2.01196	0.324392	8.44768e-11	7.15237e-10
CARS2	1220.64	0.903695	0.142065	8.5257e-11	7.21263e-10
PHACTR2	1031.94	-1.34784	0.217175	8.54833e-11	7.22597e-10
ATP6AP2	1865.94	0.740012	0.115732	8.57794e-11	7.24316e-10
CYB561A3	1033.05	1.12557	0.178299	8.5824e-11	7.24316e-10
HOMER3	671.37	1.1428	0.181327	8.61335e-11	7.25766e-10
KIDINS220	1349.56	-0.798184	0.125331	8.61075e-11	7.25766e-10
SUV39H1	815.854	1.2229	0.194408	8.77127e-11	7.38482e-10
PSEN2	362.592	1.18857	0.188902	9.00834e-11	7.57837e-10
RGS10	204.538	1.92588	0.31107	9.0716e-11	7.6255e-10
HMGCR	3108.71	-1.18785	0.190425	9.12473e-11	7.66405e-10
ITPRID2	2639.69	1.15574	0.184219	9.2988e-11	7.80403e-10
BRPF3	1344.78	-1.11122	0.177421	9.44367e-11	7.90922e-10
ETS1	642.025	2.72743	0.443586	9.44664e-11	7.90922e-10
GABPB2	279.47	2.43048	0.394933	9.44152e-11	7.90922e-10
IL13RA1	2558.34	-0.980768	0.155889	9.60715e-11	8.03722e-10
FAM214B	287.137	1.63169	0.262729	9.64085e-11	8.05902e-10
PALB2	747.623	-0.850445	0.134418	9.65261e-11	8.05942e-10
RARS2	914.29	-0.730612	0.114841	9.65662e-11	8.05942e-10
NFATC3	1953.44	-0.66571	0.103931	9.67273e-11	8.0658e-10
ZNF622	1406.45	0.888729	0.140165	9.67957e-11	8.0658e-10
KLF5	1239.07	2.12564	0.344744	9.71042e-11	8.08511e-10
SLC66A3	90.8016	1.21234	0.193492	9.79571e-11	8.14969e-10
ADAM15	2839.04	1.30771	0.208818	9.84236e-11	8.18204e-10
ATG4B	786.725	-1.10876	0.177365	9.88354e-11	8.2098e-10
TRAFD1	1168.47	1.11934	0.177858	9.95442e-11	8.26217e-10
BMERB1	137.231	2.20118	0.35744	9.99142e-11	8.28635e-10
CEP126	220.843	2.20014	0.357488	1.02148e-10	8.46492e-10
DAB2IP	1716.27	-1.08095	0.17295	1.02643e-10	8.49931e-10
NKRF	627.498	0.824277	0.129841	1.03406e-10	8.55571e-10
UXS1	1725.47	-0.914806	0.1452	1.03897e-10	8.58963e-10
PRKX	363.607	2.38008	0.387425	1.04344e-10	8.61984e-10
HSPB1	3999.8	1.54171	0.248042	1.05364e-10	8.69727e-10
USP46	406.284	-1.03312	0.165082	1.0616e-10	8.75608e-10
PMVK	551.91	1.21467	0.194111	1.06753e-10	8.79813e-10
FBXO2	2301.94	-1.88966	0.311666	1.08697e-10	8.9514e-10
IFT22	309.944	1.0341	0.164355	1.10226e-10	9.07019e-10
WDR24	408.685	1.03647	0.164937	1.12183e-10	9.22406e-10
FGD1	515.765	1.85211	0.300357	1.13683e-10	9.33278e-10
TTF1	405.605	0.812243	0.128264	1.1364e-10	9.33278e-10
MED28	1432.02	-0.696288	0.109725	1.139e-10	9.34336e-10
RARG	550.789	2.00429	0.325858	1.14346e-10	9.37263e-10
TUBA4A	1330.54	2.14975	0.350414	1.15643e-10	9.47155e-10
NAIF1	221.051	0.87351	0.138255	1.1592e-10	9.48692e-10
KIFAP3	367.57	0.91115	0.144339	1.16217e-10	9.50386e-10
PXN	2918.31	1.13692	0.18174	1.17372e-10	9.59085e-10
ALDH3B1	1479.19	1.88133	0.305796	1.178e-10	9.61837e-10
GAMT	1557.18	-1.38711	0.22445	1.18074e-10	9.63326e-10
EIF6	4391.27	-0.741371	0.117034	1.18738e-10	9.67992e-10
TMEM218	162.393	0.98528	0.156819	1.21043e-10	9.86024e-10
MACIR	295.67	1.18067	0.189243	1.22163e-10	9.94375e-10
TRIM4	613.824	-0.87055	0.138505	1.24031e-10	1.00881e-09
MARVELD2	187.773	-1.7014	0.280146	1.25198e-10	1.01751e-09
KSR1	565.751	-1.18407	0.191072	1.25465e-10	1.01889e-09
GRHL1	202.681	-1.24532	0.201668	1.2596e-10	1.02213e-09
MAP3K6	217.72	1.48733	0.24032	1.27717e-10	1.03559e-09
CCZ1	652.46	1.09308	0.175302	1.31118e-10	1.06235e-09
HABP4	663.649	-1.20398	0.194908	1.31347e-10	1.06338e-09
NME3	344.435	1.71012	0.278072	1.37109e-10	1.10918e-09
PAPSS1	1797.23	-0.8158	0.129872	1.38744e-10	1.12155e-09
TTC14	842.118	-1.1287	0.182359	1.41131e-10	1.13997e-09
DDAH1	1324.62	-1.08172	0.174384	1.41297e-10	1.14044e-09
PPP1R3F	119.632	2.14329	0.351052	1.41666e-10	1.14254e-09
SLC7A2	2584.07	-1.76159	0.291515	1.42194e-10	1.14592e-09
PREB	2505.24	-0.90605	0.145041	1.48226e-10	1.19279e-09
TNFSF9	739.513	2.38554	0.391783	1.48236e-10	1.19279e-09
ZRANB3	148.217	-1.1065	0.178733	1.48961e-10	1.19771e-09
RHOD	518.166	2.59366	0.426604	1.49428e-10	1.20055e-09
INPP5K	331.958	1.14887	0.184796	1.49657e-10	1.20148e-09
OBSCN	796.744	3.07719	0.507246	1.53614e-10	1.2323e-09
STK10	1138.16	1.50514	0.244592	1.54984e-10	1.24235e-09
GNAI1	237.151	1.51477	0.246459	1.55108e-10	1.2424e-09
PIGQ	726.44	0.957894	0.153179	1.58267e-10	1.26674e-09
PSKH1	1044.6	-0.957703	0.153833	1.58566e-10	1.26817e-09
AEN	2193.1	-0.925058	0.147639	1.60004e-10	1.2787e-09
ZNF57	153.034	-1.07664	0.174111	1.62234e-10	1.29554e-09
SRD5A1	615.052	1.15476	0.186236	1.63382e-10	1.30371e-09
TMEM52	92.9517	-2.22019	0.372998	1.64503e-10	1.31167e-09
DMPK	404.31	1.76802	0.289323	1.66487e-10	1.32649e-09
TBC1D16	2087.72	-1.06393	0.172187	1.67137e-10	1.32966e-09
UTP25	667.208	0.709611	0.112654	1.67122e-10	1.32966e-09
PKIG	603.47	-0.979238	0.157761	1.70934e-10	1.35883e-09
DPH3	530.528	-0.884357	0.141946	1.71531e-10	1.36255e-09
PANK3	2651	-1.04282	0.168804	1.72574e-10	1.36981e-09
C19orf53	1586.29	0.928622	0.148667	1.72926e-10	1.37053e-09
NRBP1	3866.78	-0.789605	0.126039	1.72811e-10	1.37053e-09
GNB2	3256.73	0.77876	0.124592	1.75258e-10	1.38798e-09
KIF1B	3114.12	-0.850789	0.136171	1.7863e-10	1.41362e-09
GIPC1	2408.17	0.941953	0.151126	1.79883e-10	1.42247e-09
ATG3	1099.24	0.753391	0.120062	1.81254e-10	1.43223e-09
RASA4	162.648	1.92695	0.317153	1.84276e-10	1.45439e-09
TRPC1	138.79	-1.56987	0.259814	1.84334e-10	1.45439e-09
CPQ	339.519	-2.24782	0.379023	1.86841e-10	1.47196e-09
UBTD2	771.361	-0.510657	0.0808282	1.86791e-10	1.47196e-09
POGK	1563.98	0.763151	0.121797	1.91388e-10	1.50612e-09
STK40	1769.91	-1.41855	0.234035	1.91463e-10	1.50612e-09
ASRGL1	701.419	-1.08895	0.176991	1.97446e-10	1.55204e-09
TXLNG	1223.65	0.888131	0.142479	1.99113e-10	1.56397e-09
CTXN1	271.758	2.22117	0.367295	1.99768e-10	1.56795e-09
STK25	2438.57	-1.03023	0.167259	2.00776e-10	1.57469e-09
VTN	2249.58	-3.06786	0.526198	2.02716e-10	1.58872e-09
OXA1L	4615.25	-0.864225	0.139154	2.03379e-10	1.59274e-09
ZNF512B	2418.47	-1.07094	0.173887	2.0398e-10	1.59625e-09
MRPL36	980.578	0.878713	0.141088	2.04861e-10	1.60077e-09
STX3	830.814	-1.18259	0.193328	2.04786e-10	1.60077e-09
CAP1	11021.1	1.88828	0.3111	2.079e-10	1.62332e-09
TSC22D4	831.597	0.988065	0.159313	2.09453e-10	1.63423e-09
C12orf65	526.531	0.729646	0.116625	2.10203e-10	1.63887e-09
SLC39A14	11547.5	-1.42903	0.235174	2.10436e-10	1.63947e-09
CADM4	497.843	-1.53403	0.25443	2.1084e-10	1.64066e-09
CD9	1491.88	1.65606	0.271913	2.109e-10	1.64066e-09
SEC23IP	1487.39	-0.739792	0.118629	2.13046e-10	1.65613e-09
PRPS2	1260.9	1.15525	0.18768	2.14408e-10	1.66549e-09
UCKL1	1327.57	-0.701326	0.112245	2.14657e-10	1.6662e-09
C21orf58	230.151	1.41235	0.230981	2.16821e-10	1.68176e-09
REEP6	768.227	-1.72404	0.288088	2.18749e-10	1.69547e-09
NHEJ1	405.405	-1.00533	0.163456	2.21207e-10	1.71326e-09
GDI1	1563.81	0.960939	0.155082	2.23238e-10	1.72772e-09
TSPAN14	2161.77	-1.34152	0.221637	2.23834e-10	1.73106e-09
PIM2	494.073	0.90836	0.146279	2.24901e-10	1.73803e-09
ARHGAP10	216.864	2.05651	0.340799	2.30081e-10	1.77677e-09
SREBF1	3010.25	1.09887	0.178543	2.30885e-10	1.78167e-09
BRAT1	932.049	0.796134	0.12776	2.32507e-10	1.79287e-09
PNMA2	62.9044	1.96159	0.326166	2.35795e-10	1.8169e-09
RMND5A	1972.67	-0.650625	0.103723	2.36335e-10	1.81973e-09
ALDH2	1879.32	-1.44426	0.23988	2.36704e-10	1.82124e-09
STK11	927.021	-3.00629	0.517085	2.37734e-10	1.82783e-09
TMEM170A	547.239	-0.990529	0.161428	2.39363e-10	1.83902e-09
DENND4A	814.564	-0.962305	0.156406	2.4129e-10	1.85112e-09
TNFAIP1	1750.48	0.71437	0.114413	2.41264e-10	1.85112e-09
RAB26	206.386	1.98802	0.329679	2.43441e-10	1.86626e-09
CAMK2N2	119.278	2.18869	0.363673	2.4389e-10	1.86835e-09
PPP4R2	1632.13	-0.849964	0.137487	2.44869e-10	1.87448e-09
SH2B2	98.8276	1.76775	0.292499	2.52842e-10	1.93411e-09
SPIN3	241.294	1.25905	0.206081	2.54265e-10	1.94359e-09
SYNM	837.667	1.30962	0.214625	2.55839e-10	1.9542e-09
MREG	374.878	-1.21178	0.199538	2.57235e-10	1.96203e-09
RBM12	2462.36	-0.667356	0.107029	2.57237e-10	1.96203e-09
SUPT4H1	1507.65	-0.712083	0.114437	2.57578e-10	1.96322e-09
NOTCH2	2819.24	1.5606	0.25736	2.58646e-10	1.96994e-09
CDK5R1	116.059	-1.07725	0.176483	2.60665e-10	1.98388e-09
ABT1	1182.47	-0.719638	0.115793	2.64117e-10	2.0087e-09
IFT88	177.232	-0.948056	0.154218	2.64518e-10	2.0103e-09
DNAJB5	147.014	1.89621	0.314964	2.66617e-10	2.02479e-09
ZNF442	46.4284	-1.87709	0.318508	2.67182e-10	2.02762e-09
ZNF772	194.319	-1.91597	0.323885	2.6905e-10	2.04033e-09
TNFRSF13C	53.2106	1.78978	0.296988	2.70942e-10	2.0532e-09
H2AC13	200.087	-3.22185	0.558161	2.72449e-10	2.06313e-09
LGALS1	3441.18	1.38812	0.228493	2.78395e-10	2.10665e-09
H2BC4	387.513	-3.22195	0.559098	2.7955e-10	2.11387e-09
NMI	106.312	1.95628	0.32568	2.80031e-10	2.11599e-09
TMEM185B	871.373	0.91914	0.148972	2.83225e-10	2.13859e-09
EDEM2	968.299	-0.936274	0.152622	2.84305e-10	2.14521e-09
GPAA1	1697.16	1.02438	0.166974	2.8791e-10	2.17086e-09
PPP1R13L	782.64	1.90447	0.316933	2.89065e-10	2.17801e-09
PYCR2	1453.02	0.802985	0.12972	2.91264e-10	2.19301e-09
NBPF11	320.154	0.778132	0.125576	2.93323e-10	2.20694e-09
MBD4	730.78	0.82766	0.133844	2.95758e-10	2.22367e-09
UNC119	505.35	0.85305	0.138113	2.96056e-10	2.22432e-09
ST20	68.8421	1.35458	0.223121	2.97841e-10	2.23614e-09
SYNE3	442.808	-1.91129	0.323855	3.0148e-10	2.26185e-09
ANK2	159.301	-2.286	0.390199	3.03734e-10	2.27714e-09
NAXE	2206.72	1.08533	0.176894	3.07261e-10	2.30195e-09
SLC30A6	904.71	-0.835376	0.135772	3.08004e-10	2.30588e-09
PRDX5	4130.49	0.829522	0.134192	3.10073e-10	2.31972e-09
OLFML2A	381.097	2.85572	0.479737	3.10909e-10	2.32432e-09
CEP19	78.1262	1.39906	0.231111	3.19914e-10	2.38994e-09
CSRP1	4125.02	1.50448	0.249079	3.21901e-10	2.40309e-09
PLEKHA2	1156.14	1.37068	0.226064	3.24608e-10	2.42158e-09
WTAP	1849.79	-0.931726	0.152289	3.25767e-10	2.42851e-09
SIRT6	383.224	0.87207	0.141861	3.27829e-10	2.44215e-09
EML3	637.751	1.00419	0.163908	3.30007e-10	2.45664e-09
BCL9L	3331.61	1.03327	0.169684	3.31876e-10	2.46881e-09
KLHL25	239.671	-0.926648	0.151522	3.35477e-10	2.49384e-09
GAS2L1	596.852	1.29996	0.214336	3.46641e-10	2.57501e-09
DEXI	945.527	-0.989233	0.162415	3.49016e-10	2.59083e-09
KCNC4	175.457	1.49027	0.247321	3.55796e-10	2.6393e-09
KCNMB3	63.6686	-1.91665	0.326082	3.62651e-10	2.68826e-09
MMP15	2895.32	-1.45349	0.243873	3.64521e-10	2.70022e-09
AOX1	714.767	-2.89606	0.503887	3.65292e-10	2.70403e-09
IGF2R	6635.63	-1.20232	0.199837	3.6868e-10	2.7272e-09
DDX31	608.456	0.700988	0.113462	3.70458e-10	2.73843e-09
SIM2	223.008	2.32537	0.39164	3.77094e-10	2.78552e-09
PIR	722.202	1.07667	0.177185	3.89817e-10	2.87749e-09
FANCE	395.486	0.84423	0.137615	3.91356e-10	2.88683e-09
SNED1	96.9214	1.92808	0.323676	3.94233e-10	2.90602e-09
KCNJ14	48.0132	1.53636	0.256711	3.96914e-10	2.92374e-09
CENPL	206.582	1.06464	0.175154	3.98011e-10	2.92977e-09
AGA	230.232	-0.876686	0.143634	3.98587e-10	2.93197e-09
AVPI1	2125.33	1.38612	0.229944	3.99051e-10	2.93333e-09
DIP2B	2627.67	-0.650864	0.105467	4.00914e-10	2.94497e-09
BMP4	1726.85	-3.00948	0.524825	4.01633e-10	2.9482e-09
FSTL3	3945.66	1.90432	0.319746	4.03844e-10	2.96236e-09
RWDD4	339.881	-0.882325	0.144733	4.07101e-10	2.98418e-09
EFL1	689.258	0.875192	0.143016	4.12618e-10	3.02252e-09
IDH3B	2175.59	-0.610667	0.099056	4.14272e-10	3.03253e-09
MYG1	936.962	0.758419	0.123535	4.22572e-10	3.09114e-09
FAF1	1106.74	0.774472	0.126283	4.23958e-10	3.09912e-09
PIP5K1A	1004.73	0.821547	0.134426	4.2861e-10	3.13096e-09
NME7	225.839	0.733595	0.119404	4.32102e-10	3.15429e-09
PPP1R21	314.112	-0.816439	0.133648	4.34236e-10	3.16767e-09
SYDE1	1612.1	1.78957	0.300881	4.36675e-10	3.18326e-09
PLK2	635.275	1.24188	0.205934	4.38575e-10	3.1949e-09
DYNC2I2	2632.21	1.55801	0.260597	4.39293e-10	3.196e-09
PIK3CD	629.712	-1.48451	0.250855	4.39332e-10	3.196e-09
CELSR1	828.863	2.7241	0.461986	4.4151e-10	3.20963e-09
VPS35L	290.516	2.25237	0.380755	4.4282e-10	3.21693e-09
MPP5	935.478	0.995689	0.164006	4.45963e-10	3.23753e-09
NDUFS8	1663.88	0.82161	0.134495	4.52763e-10	3.28464e-09
RFX7	945.117	-1.06085	0.176253	4.61123e-10	3.34298e-09
SPATA2	565.871	-0.897592	0.14791	4.63575e-10	3.35845e-09
YPEL2	264.483	-1.81485	0.310389	4.64103e-10	3.35996e-09
ACOX3	322.286	-0.987214	0.163422	4.64548e-10	3.36088e-09
WDR70	703.32	0.769872	0.125696	4.6506e-10	3.36228e-09
ABRAXAS1	148.807	-1.24729	0.209251	4.66938e-10	3.37354e-09
SIPA1	738.194	1.18936	0.197376	4.82565e-10	3.48405e-09
ZUP1	263.12	-0.943772	0.155991	4.87265e-10	3.51558e-09
PPP1R14B	2864.68	0.956739	0.15722	4.96359e-10	3.57874e-09
NAA38	1033.43	1.35889	0.226648	4.98465e-10	3.59147e-09
STIMATE	471.911	-0.740486	0.121316	5.00351e-10	3.60259e-09
DYNLL2	2603.92	-0.892896	0.147361	5.04301e-10	3.62856e-09
ZNF217	1796.39	-0.909	0.150236	5.10994e-10	3.67421e-09
ARFGAP1	2115.09	-0.74557	0.122124	5.15281e-10	3.70251e-09
FAM114A1	1153.63	-0.944446	0.156392	5.16702e-10	3.71019e-09
CHMP3	1833.26	-0.754613	0.123727	5.17378e-10	3.71251e-09
CFD	287.288	2.26699	0.385033	5.19301e-10	3.72376e-09
HERC4	944.148	1.11129	0.184263	5.19652e-10	3.72376e-09
DCXR	1194.61	-1.30386	0.219783	5.20178e-10	3.725e-09
RTN3	3337.14	0.873006	0.143775	5.20861e-10	3.72736e-09
CAMK1D	405.73	2.34963	0.399631	5.22219e-10	3.73454e-09
CDC7	435.699	1.16686	0.194018	5.32243e-10	3.80364e-09
IER5	865.555	1.42266	0.238306	5.33726e-10	3.81166e-09
COPS6	2321.17	0.719198	0.117636	5.39468e-10	3.85006e-09
SERPINB8	214.21	1.60387	0.270106	5.41981e-10	3.86537e-09
SPATA20	762.561	-1.00511	0.167295	5.51942e-10	3.93376e-09
ASIC1	240.338	1.79217	0.303056	5.54081e-10	3.94633e-09
TBXA2R	223.474	2.02435	0.343585	5.55042e-10	3.95051e-09
TRMT2A	733.411	0.673751	0.110079	5.59189e-10	3.97733e-09
NMT2	396.356	-1.25185	0.210984	5.64809e-10	4.0146e-09
L2HGDH	626.902	1.05746	0.175583	5.80078e-10	4.12035e-09
CD55	6790.88	2.39723	0.408872	5.81584e-10	4.12827e-09
ARFGEF3	654.572	-1.82598	0.314746	5.83508e-10	4.13913e-09
APH1B	94.42	1.75274	0.297206	5.90944e-10	4.18907e-09
FLAD1	985.834	0.868347	0.143335	6.05346e-10	4.2854e-09
HEXIM2	343.219	-0.982739	0.163724	6.04963e-10	4.2854e-09
D2HGDH	349.248	-1.19275	0.200781	6.06462e-10	4.28871e-09
SERPINB6	1946.76	0.942991	0.156122	6.06629e-10	4.28871e-09
ASXL1	3361.36	-0.631839	0.103211	6.09232e-10	4.30423e-09
FRK	527.377	-1.69861	0.29202	6.12313e-10	4.3231e-09
SPIN1	1930.1	0.896508	0.148134	6.19604e-10	4.37165e-09
RPIA	635.584	-0.79597	0.131476	6.22949e-10	4.39231e-09
KIAA1958	594.743	-0.948795	0.158086	6.25226e-10	4.40248e-09
ZBED6CL	1089.98	-1.2384	0.209399	6.24923e-10	4.40248e-09
UBE2M	1413.33	0.924481	0.153208	6.25799e-10	4.40357e-09
CYB5R1	523.799	0.782277	0.128754	6.27805e-10	4.41474e-09
CMTM4	1293.47	-0.82184	0.136062	6.31682e-10	4.43904e-09
SPATS2	1158.99	0.79779	0.1315	6.33926e-10	4.45184e-09
CRTC2	760.525	0.98999	0.164401	6.36953e-10	4.47012e-09
TIPARP	767.468	1.13043	0.18862	6.45345e-10	4.52601e-09
GTPBP2	1400.61	0.969947	0.160932	6.50149e-10	4.55666e-09
NOTCH2NLC	204.351	1.88151	0.320743	6.55325e-10	4.58989e-09
SYAP1	1726.11	0.519881	0.0848558	6.61741e-10	4.63175e-09
ACAD9	1118.04	0.889381	0.147266	6.63361e-10	4.64e-09
VAMP2	630.922	1.04346	0.173838	6.65499e-10	4.65187e-09
SRBD1	439.812	-1.07018	0.179627	6.71482e-10	4.69059e-09
CDC42EP2	297.699	1.12285	0.187835	6.73876e-10	4.70419e-09
LRPPRC	8414.25	-0.92237	0.15274	6.83152e-10	4.76579e-09
HDLBP	21174.8	-0.782609	0.129592	6.87329e-10	4.79175e-09
MFSD12	6534.92	2.15084	0.36813	6.98611e-10	4.86719e-09
ZIC5	131.524	2.17178	0.371728	7.07297e-10	4.92445e-09
WWC2	1476.58	-0.883784	0.147167	7.09913e-10	4.9394e-09
IVD	1522.17	-0.774292	0.128223	7.2701e-10	5.05502e-09
TXNDC5	12158.1	-0.804073	0.133324	7.2998e-10	5.07233e-09
MRPL18	1399.77	-0.577061	0.0948583	7.36099e-10	5.11148e-09
USE1	279.02	0.923412	0.15387	7.45621e-10	5.17419e-09
KLF15	121.804	-2.5199	0.44472	7.46851e-10	5.17932e-09
APEX2	1124.5	0.875865	0.145424	7.52061e-10	5.21202e-09
SYNGR1	100.88	2.24468	0.385199	7.54555e-10	5.22586e-09
ZBTB25	438.039	1.29727	0.218902	7.57732e-10	5.2439e-09
ZNF131	1062.23	1.10183	0.184547	7.58155e-10	5.2439e-09
BSCL2	171.591	1.83862	0.314236	7.63554e-10	5.27778e-09
TFPI	4589.65	-2.63526	0.466257	7.80413e-10	5.39078e-09
CDA	731.144	2.15065	0.369109	7.85514e-10	5.42247e-09
PSMB1	3454.53	-0.575095	0.0947248	7.86424e-10	5.42519e-09
ERI1	653.54	0.877985	0.145967	7.91741e-10	5.4583e-09
NSUN2	3598.9	1.03771	0.173907	7.98424e-10	5.50078e-09
STARD13	351.332	-0.901685	0.150896	8.10547e-10	5.58065e-09
ASS1	11418.8	2.2195	0.381863	8.12773e-10	5.59153e-09
CA5B	478.647	1.99119	0.341562	8.13187e-10	5.59153e-09
SPG7	1034.25	-1.12152	0.189906	8.36957e-10	5.75121e-09
PCGF5	1348.06	-0.966548	0.162569	8.45883e-10	5.80876e-09
APOL1	1250.32	-2.72299	0.484922	8.46766e-10	5.81104e-09
HPD	3596.44	-2.38096	0.422564	8.49053e-10	5.82295e-09
EPHB4	2547.93	-0.833786	0.139682	8.65377e-10	5.93104e-09
SEC24B	790.69	-0.618564	0.102335	8.70011e-10	5.95892e-09
BAG4	687.712	-0.825016	0.137878	8.83728e-10	6.04895e-09
C2CD2L	260.566	1.40852	0.239445	8.95222e-10	6.12364e-09
SMIM26	765.157	-0.844349	0.141176	9.06619e-10	6.19758e-09
LRRC75B	69.6944	-2.07469	0.364094	9.13548e-10	6.2409e-09
HMG20B	4137.75	1.69422	0.290739	9.24791e-10	6.31361e-09
PNPLA6	2187.46	1.28933	0.218471	9.30046e-10	6.34538e-09
ZNF444	704.762	-1.05866	0.179229	9.43231e-10	6.43118e-09
ZNF213	207.342	0.904236	0.151275	9.7408e-10	6.63722e-09
VAMP3	2069.1	-0.560548	0.092783	9.78885e-10	6.66565e-09
IRS1	1314.11	-1.52187	0.263401	9.84847e-10	6.70192e-09
WDR53	178.667	0.832277	0.139105	1.02347e-09	6.96024e-09
ZKSCAN1	2465.4	-1.04869	0.177245	1.0326e-09	7.01783e-09
UBAC1	952.382	0.782077	0.130567	1.03732e-09	7.04534e-09
RNPEP	2191.95	0.742711	0.123696	1.04582e-09	7.09854e-09
NUDT7	107.777	-1.36696	0.235534	1.05605e-09	7.16333e-09
STAT5A	686.721	1.9368	0.334845	1.07096e-09	7.25979e-09
AK9	66.9114	-0.826329	0.138767	1.07263e-09	7.26178e-09
SLC10A7	202.052	-0.791815	0.132812	1.0726e-09	7.26178e-09
MRPS21	1404.64	0.745559	0.124543	1.08453e-09	7.33591e-09
UCN2	52.6987	2.15843	0.373605	1.08497e-09	7.33591e-09
GCA	181.901	-1.9844	0.350252	1.11563e-09	7.53836e-09
TIA1	1380.94	-0.824176	0.138632	1.12748e-09	7.61358e-09
PRSS23	1210.55	2.83782	0.494568	1.13198e-09	7.63902e-09
SNUPN	364.436	0.854767	0.143581	1.13597e-09	7.66108e-09
NBPF15	618.564	0.765094	0.12794	1.15865e-09	7.80902e-09
ZSWIM9	344.099	1.10296	0.186922	1.16075e-09	7.81821e-09
RAF1	2147.35	0.59457	0.0988157	1.18195e-09	7.95591e-09
PLEKHJ1	1253.78	-0.965186	0.163778	1.19979e-09	8.07086e-09
AKIRIN1	2862.14	-0.872691	0.147436	1.20336e-09	8.08966e-09
DDOST	7531.15	-0.89041	0.150693	1.2107e-09	8.13383e-09
CHD3	3486.64	1.968	0.341784	1.22408e-09	8.21852e-09
CAMKK1	354.47	1.84474	0.319465	1.23297e-09	8.27291e-09
PSTPIP2	160.416	1.87475	0.325006	1.23628e-09	8.28984e-09
IRS2	978.017	2.62125	0.45778	1.23882e-09	8.30156e-09
MCAM	3559.3	1.59333	0.274768	1.28593e-09	8.6118e-09
CNOT6L	738.343	-0.810158	0.136794	1.30417e-09	8.72844e-09
ELK1	1218.52	1.61123	0.27821	1.31121e-09	8.76995e-09
GUK1	1725.83	0.797906	0.134237	1.33917e-09	8.94561e-09
TRAF1	86.1348	2.38442	0.416564	1.33859e-09	8.94561e-09
TKFC	617.48	-1.2223	0.210918	1.34186e-09	8.95791e-09
ACSL1	1143.34	-1.77747	0.314024	1.3549e-09	9.03924e-09
TENT5B	143.199	1.88046	0.3268	1.3709e-09	9.1402e-09
FRMD4A	107.733	2.5951	0.454522	1.37611e-09	9.16916e-09
PILRB	511.471	1.10123	0.187632	1.38223e-09	9.2041e-09
HMGCS1	3519.35	-1.45976	0.255352	1.40259e-09	9.33378e-09
SLX4IP	260.05	-1.17502	0.202522	1.40851e-09	9.36723e-09
CHCHD10	900.105	1.61716	0.280147	1.40952e-09	9.36806e-09
EMD	1033.92	1.13673	0.194101	1.41278e-09	9.38382e-09
FTH1	53675.9	1.38193	0.238742	1.44142e-09	9.56798e-09
UBOX5	285.401	-0.839944	0.142496	1.45756e-09	9.66907e-09
ARID3B	506.918	-1.30569	0.226688	1.45898e-09	9.67243e-09
BUD31	1232.49	0.7674	0.128997	1.47529e-09	9.77438e-09
NSUN5	884.286	0.70611	0.118596	1.49044e-09	9.86855e-09
OTULIN	1258.75	0.872036	0.14759	1.50293e-09	9.945e-09
KIFC3	2827.54	1.0039	0.170828	1.5041e-09	9.94652e-09
BRSK2	162.407	1.96345	0.342729	1.50712e-09	9.96021e-09
KIF23	1437.08	1.08963	0.186183	1.51914e-09	1.00334e-08
NDUFB1	509.727	1.02214	0.174202	1.55309e-09	1.02512e-08
SMYD4	484.48	0.709862	0.11944	1.56317e-09	1.03112e-08
ABCB8	626.684	0.819896	0.138614	1.56651e-09	1.03209e-08
NKX3-1	142.582	-1.30781	0.227444	1.56659e-09	1.03209e-08
SCAND1	1330.31	-0.982542	0.167488	1.56847e-09	1.03268e-08
HADHB	3281.81	-0.725366	0.122378	1.58445e-09	1.04255e-08
LCA5	96.127	-1.06433	0.182964	1.59071e-09	1.04602e-08
HSD3B7	1042.06	-1.12705	0.194496	1.60138e-09	1.05238e-08
REX1BD	246.756	1.1526	0.197657	1.60684e-09	1.05531e-08
ARMC10	437.532	0.762512	0.128784	1.6127e-09	1.0585e-08
MARS2	538.472	-0.784145	0.132825	1.62909e-09	1.06859e-08
CBR4	347.543	-0.86002	0.146335	1.63027e-09	1.0687e-08
CDK5RAP1	830.561	-0.666738	0.112372	1.65366e-09	1.08335e-08
MBD2	1190.79	1.04027	0.1777	1.66528e-09	1.09029e-08
SLC25A35	194.285	1.522	0.26417	1.67306e-09	1.09471e-08
SH2D4A	801.631	1.22013	0.210356	1.73565e-09	1.13496e-08
ZMYND19	812.737	0.647812	0.10907	1.75422e-09	1.14639e-08
UPF3B	584.238	1.10205	0.189262	1.78756e-09	1.16745e-08
CAT	2088.24	-0.917102	0.156958	1.80735e-09	1.17964e-08
MCCC2	2542.74	-0.733932	0.124529	1.82074e-09	1.18765e-08
DEGS1	1424.76	1.06187	0.182252	1.82483e-09	1.18958e-08
USO1	2113.11	-0.876603	0.149244	1.84201e-09	1.20004e-08
CSNK1E	2363.58	0.914193	0.155937	1.84419e-09	1.20071e-08
CBX6	1384.07	0.906182	0.154726	1.86737e-09	1.21506e-08
PPARGC1B	224.454	1.41827	0.246227	1.86917e-09	1.21548e-08
EMP3	633.253	1.8409	0.322883	1.88262e-09	1.22347e-08
LTBR	1955.02	0.785247	0.133163	1.88551e-09	1.22459e-08
GLS	2974.69	-0.894719	0.15334	1.94381e-09	1.26168e-08
BCL2L13	407.321	0.740221	0.125488	1.95365e-09	1.26729e-08
C9orf78	1176.46	0.671732	0.113502	1.95784e-09	1.26923e-08
TCP1	6553.18	-0.620824	0.104512	1.96653e-09	1.27407e-08
NOL3	346.507	1.40057	0.243499	1.97538e-09	1.27902e-08
NBDY	383.991	2.22432	0.392757	1.98707e-09	1.2858e-08
MED14	1621.41	0.837461	0.14278	2.03398e-09	1.31463e-08
NDFIP2	1219.98	0.989539	0.169631	2.03412e-09	1.31463e-08
VASH1	142.474	1.9242	0.338954	2.05774e-09	1.32908e-08
LACTB2	413.685	0.771224	0.13112	2.08102e-09	1.34329e-08
MID1	443.291	1.9274	0.33944	2.08838e-09	1.34723e-08
TOM1L2	558.105	0.777164	0.132095	2.09534e-09	1.35089e-08
CMC1	264.853	0.913153	0.156209	2.10634e-09	1.35715e-08
METTL14	415.402	-0.706446	0.120233	2.13458e-09	1.3745e-08
MBIP	556.337	-0.830168	0.142285	2.1979e-09	1.41441e-08
ZBTB42	191.7	-1.23781	0.216792	2.20767e-09	1.41983e-08
WNT7B	646.302	2.3468	0.416283	2.22463e-09	1.42987e-08
KIF3C	495.458	-1.47225	0.26077	2.23982e-09	1.43875e-08
B3GNT9	392.011	1.4847	0.259528	2.24421e-09	1.4407e-08
ENC1	2323.54	-3.13674	0.580729	2.25209e-09	1.44399e-08
LAMTOR2	657.865	0.746626	0.127062	2.25126e-09	1.44399e-08
MYADM	1973.42	-1.1181	0.193839	2.25723e-09	1.44553e-08
RUBCN	442.26	0.844314	0.144363	2.25592e-09	1.44553e-08
COTL1	3627.37	1.74101	0.306892	2.26521e-09	1.44976e-08
DDA1	924.798	0.8399	0.143597	2.26749e-09	1.45034e-08
MEF2A	985.401	0.779435	0.132985	2.28495e-09	1.46062e-08
OGDH	4133.09	1.12609	0.194881	2.30675e-09	1.47366e-08
FAM50A	1313.99	0.842812	0.144219	2.30961e-09	1.4746e-08
MANEA	404.12	-1.02859	0.178748	2.33854e-09	1.49216e-08
MPZL3	257.649	-1.03726	0.180365	2.36347e-09	1.50716e-08
H1-10	3932.09	0.956684	0.164796	2.3685e-09	1.50945e-08
TMEM109	1415.44	1.3049	0.227798	2.37723e-09	1.5141e-08
KIAA0040	209.262	2.08294	0.36923	2.38224e-09	1.51638e-08
KAT8	681.979	-0.722458	0.123475	2.41618e-09	1.53705e-08
LRP3	1046.7	-1.22912	0.216065	2.41998e-09	1.53854e-08
NUBP1	642.498	-0.592262	0.10063	2.44525e-09	1.55367e-08
CCDC191	36.5512	1.60833	0.282935	2.44869e-09	1.55492e-08
MFNG	222.363	-2.70087	0.497136	2.45764e-09	1.55872e-08
MZF1	217.832	1.26994	0.221215	2.45636e-09	1.55872e-08
GGT7	366.355	-2.45037	0.448695	2.47768e-09	1.57049e-08
RNF38	625.455	-0.784056	0.134526	2.48205e-09	1.57231e-08
LSG1	1089.82	0.601364	0.102231	2.53359e-09	1.604e-08
TKT	12304.6	0.980193	0.168853	2.54906e-09	1.61283e-08
RNF145	1141.34	0.772254	0.131924	2.56068e-09	1.6192e-08
UBA1	9547.88	0.761383	0.130763	2.57519e-09	1.62741e-08
CHTF18	552.198	1.13655	0.197545	2.58371e-09	1.63083e-08
POLA1	1406.03	1.1981	0.208165	2.58345e-09	1.63083e-08
ABTB1	188.646	1.53368	0.269791	2.59337e-09	1.63497e-08
IMPACT	326.944	0.924779	0.159212	2.59224e-09	1.63497e-08
ACAP2	971.933	0.716777	0.122463	2.59564e-09	1.63542e-08
IMPDH1	1703.13	0.78332	0.1342	2.61458e-09	1.64638e-08
PDCD4	1477.22	1.18534	0.205894	2.61653e-09	1.64661e-08
ZNF101	280.202	-0.915692	0.158504	2.62276e-09	1.64955e-08
PMS2	725.504	0.540034	0.0916466	2.65366e-09	1.66799e-08
DZIP1L	82.054	1.5655	0.275941	2.68078e-09	1.68403e-08
CABLES2	450.798	-0.955866	0.16618	2.82285e-09	1.77223e-08
ZNF775	125.392	-0.964	0.167625	2.82547e-09	1.77282e-08
SMPD4	3319.84	-0.795462	0.137003	2.82934e-09	1.77419e-08
RELB	342.17	1.52495	0.268799	2.83958e-09	1.77955e-08
RHPN2	875.087	-1.06681	0.186597	2.84614e-09	1.7826e-08
C14orf28	76.9349	-1.11211	0.195426	2.85885e-09	1.7895e-08
ZDHHC4	931.561	-0.671548	0.115111	2.86803e-09	1.79418e-08
UBXN2A	544.129	-0.798988	0.137686	2.87046e-09	1.79463e-08
MYBL1	279.402	1.27294	0.222891	2.88075e-09	1.8e-08
PHKB	1955.11	-0.775472	0.133507	2.91028e-09	1.81737e-08
PITX1	1787.59	1.09223	0.189591	2.91365e-09	1.8184e-08
AFG1L	70.6772	-0.815617	0.140975	2.91837e-09	1.82027e-08
ZNF41	233.398	0.890159	0.153689	2.93144e-09	1.82734e-08
CPEB2	311.752	1.28504	0.225352	2.98301e-09	1.85838e-08
EPS8	1443.85	-0.952799	0.165934	3.00413e-09	1.87044e-08
UCHL5	1041.74	0.948279	0.164502	3.01903e-09	1.8786e-08
ISG20L2	1121.71	0.6763	0.115839	3.08273e-09	1.91711e-08
HES2	108.975	2.08647	0.373397	3.10207e-09	1.928e-08
SLC4A8	61.1214	2.1008	0.376742	3.13077e-09	1.94469e-08
GCNT3	355.924	-2.18762	0.401546	3.14611e-09	1.95307e-08
EZH1	440.826	0.958585	0.166597	3.20698e-09	1.98852e-08
TXN	4717.77	0.71586	0.123036	3.20567e-09	1.98852e-08
STXBP1	616.112	1.33489	0.235309	3.21144e-09	1.99011e-08
PPIE	505.824	1.51372	0.268191	3.24495e-09	2.00969e-08
PHLPP1	921.801	-0.83581	0.144904	3.29771e-09	2.04117e-08
E2F5	290.977	-0.842238	0.146261	3.31266e-09	2.04922e-08
CWC22	525.909	-0.95613	0.167088	3.41379e-09	2.11054e-08
AP1G1	2564.33	-0.560304	0.0959504	3.41975e-09	2.11299e-08
IQGAP3	1387.2	1.0845	0.189701	3.4432e-09	2.12623e-08
TAGLN	780.549	-2.41927	0.448066	3.48179e-09	2.1488e-08
ZNF740	1192.92	0.553243	0.0946355	3.53416e-09	2.17985e-08
PDE6D	317.916	0.741439	0.12777	3.54246e-09	2.18369e-08
BRMS1L	455.176	-1.08054	0.190447	3.54973e-09	2.18561e-08
MOCS3	433.382	-0.597965	0.102768	3.5491e-09	2.18561e-08
RCN1	3343.15	1.12271	0.196241	3.56121e-09	2.1914e-08
MPHOSPH6	504.995	-0.741061	0.128223	3.56876e-09	2.19476e-08
EXOSC6	1259.64	-0.825987	0.143725	3.65737e-09	2.24795e-08
MTERF4	445.364	-0.800164	0.138943	3.68941e-09	2.26632e-08
CDKN2C	1374.35	1.50507	0.267471	3.73394e-09	2.29234e-08
WWP2	1382.95	-0.647238	0.111542	3.75129e-09	2.30165e-08
SMYD5	1418.93	-0.796504	0.138442	3.76181e-09	2.30676e-08
ZNF771	208.566	-0.985987	0.173319	3.82291e-09	2.34286e-08
OBSL1	3433.78	-1.72358	0.313778	3.87062e-09	2.37072e-08
SLC9A3	827.517	0.900106	0.156671	3.8867e-09	2.3792e-08
PRKCA	2165.2	-0.729147	0.126434	3.94609e-09	2.41415e-08
HES1	357.493	-1.37514	0.2468	3.96232e-09	2.42267e-08
MEX3C	903.36	-0.730489	0.126774	4.07327e-09	2.48907e-08
EEA1	936.973	-1.11009	0.196789	4.08693e-09	2.49597e-08
EIF4EBP2	3196.44	-0.754407	0.131345	4.10277e-09	2.50418e-08
SLX1B	200.353	-2.59978	0.48555	4.15094e-09	2.53212e-08
PGLS	1130.33	0.802454	0.139294	4.15759e-09	2.53471e-08
STMN3	632.161	-2.72411	0.511049	4.16109e-09	2.53538e-08
SFT2D1	728.529	-1.04319	0.184469	4.20562e-09	2.56103e-08
EFR3B	131.66	1.424	0.253499	4.21368e-09	2.56446e-08
ITGA5	2632.59	3.36245	0.611147	4.23417e-09	2.57247e-08
RAB6A	2801.47	-0.611132	0.105203	4.23239e-09	2.57247e-08
SLC12A4	1754.99	-0.974108	0.171621	4.23286e-09	2.57247e-08
ELOB	1991.99	0.699564	0.121106	4.25284e-09	2.58233e-08
ZNF652	621.71	-1.06893	0.189316	4.28336e-09	2.59936e-08
P4HA1	2602.49	-1.17373	0.209462	4.37689e-09	2.65459e-08
SENP3	2101.16	0.863678	0.150701	4.4009e-09	2.66762e-08
RTN4R	112.922	2.1785	0.39406	4.41332e-09	2.67361e-08
ZNHIT2	262.714	1.00351	0.176136	4.42039e-09	2.67636e-08
FAM102B	881.273	2.1701	0.392791	4.51295e-09	2.73083e-08
CPNE8	249.368	2.05732	0.372291	4.54164e-09	2.74661e-08
RASA4B	95.2928	1.87733	0.338948	4.55367e-09	2.75231e-08
OAS3	1244.45	1.48253	0.264809	4.59313e-09	2.77457e-08
SERINC3	3625.44	-0.623592	0.108078	4.60989e-09	2.78171e-08
ZGPAT	780.964	-0.769587	0.134355	4.61024e-09	2.78171e-08
RPS6KA4	927.969	0.818507	0.142723	4.6195e-09	2.78571e-08
ERI3	1023.19	0.737556	0.128253	4.65884e-09	2.80783e-08
LTBP4	381.79	2.71564	0.49436	4.66816e-09	2.81183e-08
MOSPD2	303.081	0.725649	0.126056	4.68693e-09	2.82153e-08
GLT8D1	913.45	-0.777653	0.135796	4.71179e-09	2.83488e-08
BORCS8	240.734	0.764814	0.133056	4.71763e-09	2.83677e-08
NOTCH1	859.281	2.06463	0.374026	4.85969e-09	2.92053e-08
CYP1A1	330.08	-2.37912	0.444561	4.87083e-09	2.92555e-08
KANK2	1132.21	1.05743	0.187114	4.87654e-09	2.92731e-08
DDI2	2100.35	-0.873532	0.153677	4.92548e-09	2.95501e-08
H3C10	461.446	-2.61673	0.492678	4.93672e-09	2.96007e-08
MYRF	1322.91	-2.48103	0.465739	4.97508e-09	2.98137e-08
SDCBP	2177.67	0.890061	0.15703	5.01683e-09	3.00468e-08
GXYLT2	105.967	-1.71325	0.315013	5.02934e-09	3.00876e-08
NCK1	556.113	0.786524	0.137324	5.02858e-09	3.00876e-08
ARMC5	576.318	-0.884258	0.155764	5.04574e-09	3.01685e-08
ARL6IP5	1467.81	0.886498	0.155457	5.06268e-09	3.02527e-08
ABCA2	1781.19	1.42695	0.255208	5.0985e-09	3.04495e-08
RELT	316.567	1.04258	0.184311	5.11549e-09	3.05336e-08
RAMAC	563.328	-0.770977	0.135081	5.1875e-09	3.09459e-08
LAP3	2039.66	-0.824278	0.145126	5.22142e-09	3.11307e-08
TMEM101	1098.66	-0.729985	0.127665	5.23505e-09	3.11943e-08
ULK1	1911.66	1.27838	0.228078	5.27444e-09	3.14112e-08
NSMAF	783.331	0.667105	0.116072	5.35782e-09	3.18898e-08
FBXL16	373.177	2.28368	0.416498	5.45426e-09	3.24455e-08
AP2M1	7645.81	0.885664	0.155069	5.48019e-09	3.25813e-08
BLOC1S5	458.642	-0.801735	0.141002	5.58291e-09	3.314e-08
FAM160A2	465.353	0.623813	0.108466	5.58359e-09	3.314e-08
FBXO4	246.724	1.20375	0.214445	5.5828e-09	3.314e-08
MTUS1	2269.12	-0.905909	0.160439	5.66643e-09	3.36127e-08
ASNSD1	1016.24	-0.815123	0.143568	5.68521e-09	3.37052e-08
TMEM267	309.464	1.20047	0.214039	5.73574e-09	3.39856e-08
FASTKD2	1080.62	-0.817456	0.144134	5.77931e-09	3.42245e-08
ELF1	699.876	-1.02823	0.183505	5.84478e-09	3.45929e-08
HELZ	1918.25	-1.02541	0.18292	5.87889e-09	3.47616e-08
NCS1	1037.64	1.56005	0.281711	5.87988e-09	3.47616e-08
DGCR2	1898.26	-0.725061	0.127221	5.89188e-09	3.48129e-08
ROBO1	3540.46	-1.1419	0.204032	5.89702e-09	3.48238e-08
LRPAP1	1089.39	-0.644667	0.112688	5.9701e-09	3.52356e-08
PCID2	1388.47	0.991312	0.175695	6.00127e-09	3.53998e-08
LIMD2	171.634	-2.11783	0.397373	6.17991e-09	3.64264e-08
ZNF385A	331.556	1.93742	0.353181	6.18223e-09	3.64264e-08
FKBP15	954.762	0.654416	0.114337	6.2276e-09	3.66732e-08
ZFP30	189.167	-1.09359	0.196261	6.29655e-09	3.70586e-08
LMAN1	5503.85	-0.796821	0.139924	6.32856e-09	3.72262e-08
CCNY	1781.57	-0.579988	0.101256	6.37872e-09	3.75003e-08
ACY1	1215.15	-1.07418	0.192656	6.42285e-09	3.77177e-08
PCMTD2	615.501	-0.862626	0.152853	6.42082e-09	3.77177e-08
GRAMD2B	413.16	1.30148	0.233841	6.45288e-09	3.78729e-08
HIGD1A	2392.88	-0.758558	0.133643	6.46451e-09	3.79201e-08
ARHGAP39	480.424	1.00149	0.17775	6.47266e-09	3.79468e-08
VPS29	857.548	0.694667	0.121665	6.50182e-09	3.80965e-08
JUP	7436.81	1.47349	0.265957	6.52795e-09	3.82284e-08
WDR33	2416.81	-0.795784	0.14066	6.64725e-09	3.89054e-08
ADCK1	148.149	0.838259	0.147899	6.66265e-09	3.89739e-08
ORMDL2	595.732	0.833981	0.147245	6.6703e-09	3.8997e-08
TBC1D25	429.863	0.99742	0.177246	6.71865e-09	3.92579e-08
DAAM1	503.019	-0.929256	0.165681	6.7278e-09	3.92896e-08
CCDC120	360.532	1.11996	0.200138	6.85092e-09	3.99865e-08
PAQR7	562.511	-0.942461	0.168175	6.88144e-09	4.01423e-08
RCCD1	551.641	1.10389	0.197418	6.89907e-09	4.02229e-08
OGFRL1	789.07	1.76957	0.322757	6.90391e-09	4.02289e-08
TUBB6	2027.88	1.46082	0.264702	6.96798e-09	4.05798e-08
ZNF124	254.797	-1.39764	0.256152	7.03809e-09	4.09655e-08
PRAF2	440.318	2.5217	0.464788	7.05826e-09	4.10379e-08
SOS1	1650.16	-0.849791	0.150889	7.05832e-09	4.10379e-08
TIPRL	909.548	0.723679	0.127348	7.3353e-09	4.26248e-08
ABCB6	1382.42	-1.25846	0.228127	7.39661e-09	4.29338e-08
RBM23	591.797	2.24821	0.41414	7.39603e-09	4.29338e-08
CPLANE2	41.9048	1.34038	0.242243	7.48271e-09	4.33857e-08
TRIM38	442.676	0.929116	0.165426	7.47898e-09	4.33857e-08
VPS45	663.281	0.906621	0.161075	7.49851e-09	4.34534e-08
MIER3	537.597	-0.891154	0.159036	7.5079e-09	4.3484e-08
G3BP2	4150.81	-0.647546	0.113982	7.5283e-09	4.35782e-08
DOP1A	237.539	-0.918858	0.16432	7.70051e-09	4.45505e-08
DPY19L3	433.693	-0.634438	0.1114	7.80341e-09	4.51211e-08
CLDN23	28.0613	1.47338	0.267464	7.82278e-09	4.52083e-08
C1orf74	101.346	1.49981	0.273004	7.94597e-09	4.58951e-08
SSNA1	593.306	0.872941	0.155443	7.9979e-09	4.61697e-08
BBS4	287.366	0.65464	0.115099	8.00729e-09	4.61986e-08
PGPEP1	1745.81	-1.09771	0.198534	8.05566e-09	4.64522e-08
TFG	2622.37	0.502202	0.0878887	8.07365e-09	4.65305e-08
DTD2	615.52	-0.947636	0.170061	8.08153e-09	4.65505e-08
STIM1	1444.73	-0.7451	0.132113	8.32076e-09	4.79023e-08
EXOSC1	536.064	0.559554	0.0982017	8.32679e-09	4.79108e-08
ACBD6	971.261	0.629933	0.110943	8.49276e-09	4.88392e-08
TMEM106C	3157.32	1.11886	0.200909	8.59427e-09	4.9396e-08
RFC4	892.203	0.990319	0.177313	8.65532e-09	4.97198e-08
HACE1	186.728	-0.717724	0.127403	8.75065e-09	5.024e-08
UBR3	962.399	-0.839219	0.150054	8.81127e-09	5.05605e-08
DYRK3	317.74	1.37909	0.250966	8.87514e-09	5.08993e-08
SC5D	1305.82	-1.09324	0.19868	8.97396e-09	5.1438e-08
FLYWCH1	659.468	0.787168	0.139828	8.98318e-09	5.14629e-08
EXOC7	3123.9	-0.672467	0.119176	9.01338e-09	5.16078e-08
WDR54	242.668	1.49983	0.274247	9.08691e-09	5.20006e-08
VWA8	759.157	-0.559908	0.0987005	9.15647e-09	5.23703e-08
HPS3	765.746	0.869767	0.155107	9.18757e-09	5.25196e-08
NFIB	495.294	1.7134	0.315388	9.34223e-09	5.33747e-08
L3HYPDH	185.944	-0.683691	0.121405	9.45274e-09	5.39769e-08
SLC25A15	979.564	-0.796061	0.142171	9.49214e-09	5.41725e-08
CLCF1	108.543	1.35211	0.246408	9.51766e-09	5.42795e-08
TRIP13	2000.4	1.23295	0.223673	9.52118e-09	5.42795e-08
CES3	288.84	-1.28509	0.236407	9.61562e-09	5.47882e-08
SEMA4F	271.887	-1.2422	0.228004	9.62112e-09	5.479e-08
SUOX	498.095	-0.692787	0.123045	9.75944e-09	5.55477e-08
ADAMTS4	99.8384	-1.62255	0.303831	9.78982e-09	5.56905e-08
MBNL1	1537.54	0.692149	0.123062	9.84264e-09	5.59607e-08
PKN3	1435	1.04183	0.187899	9.87483e-09	5.60905e-08
SWSAP1	83.0765	-0.758114	0.135242	9.87611e-09	5.60905e-08
POLD2	4286.63	0.990474	0.177508	9.96153e-09	5.65452e-08
WDR18	1177.32	-0.688928	0.122568	9.96993e-09	5.65625e-08
MOB3C	201.928	0.868366	0.155319	9.99366e-09	5.66666e-08
CMBL	1502.65	1.0655	0.192207	1.00234e-08	5.68049e-08
EXO1	901.529	1.29682	0.236206	1.01669e-08	5.75869e-08
STS	490.353	1.29557	0.235978	1.02098e-08	5.77988e-08
PTRH1	250.985	0.990845	0.178304	1.02169e-08	5.78079e-08
SELENOH	666.347	1.32791	0.24249	1.02881e-08	5.81797e-08
JAK3	225.827	-1.9694	0.373784	1.03941e-08	5.87474e-08
FAM89B	303.062	1.04803	0.189532	1.0405e-08	5.87775e-08
BMPR2	976.499	-0.912451	0.164836	1.05381e-08	5.94979e-08
NAP1L5	97.8571	1.05722	0.191016	1.05802e-08	5.97033e-08
ZMYND11	1229.58	-0.706098	0.125948	1.06729e-08	6.01943e-08
FAM133B	709.456	-0.913605	0.165063	1.0758e-08	6.06417e-08
TTC30A	106.258	-0.971793	0.17622	1.08188e-08	6.09521e-08
FOS	925.414	2.62102	0.490635	1.08372e-08	6.10228e-08
SNRPA1	1353.41	0.881166	0.158541	1.09255e-08	6.14875e-08
THEM4	424.42	1.10524	0.20061	1.11042e-08	6.24599e-08
TMEM144	199.243	-0.928096	0.168101	1.11108e-08	6.24635e-08
DDX59	398.912	0.674186	0.119973	1.14071e-08	6.40952e-08
NBPF10	391.974	1.12568	0.20458	1.1424e-08	6.41557e-08
TRAPPC6B	701.987	-0.978251	0.177732	1.14821e-08	6.44475e-08
ANKRD13B	188.49	1.72182	0.319059	1.15632e-08	6.48683e-08
UBE2E2	192.741	2.13074	0.397837	1.16647e-08	6.54031e-08
MAPKBP1	393.234	0.791595	0.14207	1.17383e-08	6.57805e-08
RIPK4	285.389	-1.8705	0.355535	1.18699e-08	6.64829e-08
REXO2	1324.3	0.920057	0.165913	1.20956e-08	6.77107e-08
TEX2	1663.64	-0.53069	0.0943714	1.21476e-08	6.79661e-08
CHMP6	530.436	-0.849329	0.153369	1.22393e-08	6.84426e-08
WWC3	777.847	1.52556	0.281735	1.23338e-08	6.89346e-08
DUSP4	552.206	2.38068	0.446544	1.23587e-08	6.9037e-08
PABPN1	4625.98	-0.617886	0.110272	1.23887e-08	6.9168e-08
L1CAM	5585.16	2.25346	0.422597	1.25184e-08	6.98549e-08
NDOR1	469.579	0.800819	0.143797	1.25363e-08	6.99183e-08
NCOA1	505.436	-0.646442	0.115663	1.26314e-08	7.0411e-08
YY1	2792.59	0.521287	0.0927251	1.26581e-08	7.05226e-08
GLIS2	301.326	1.80345	0.336164	1.28754e-08	7.16955e-08
SOX18	255.37	-1.70966	0.323975	1.29265e-08	7.19418e-08
SLC66A2	1141.39	-1.06035	0.194374	1.29565e-08	7.2071e-08
SPRY2	459.764	1.4978	0.277255	1.30922e-08	7.27874e-08
RPRD1B	1109.67	-0.685936	0.123091	1.32359e-08	7.35474e-08
ARPP19	3531.4	-0.594774	0.106239	1.32857e-08	7.37463e-08
SIK1	3336.08	2.32092	0.435986	1.32819e-08	7.37463e-08
CD63	5533.16	0.880174	0.159285	1.34166e-08	7.4434e-08
FBXO46	513.643	0.909296	0.164789	1.34278e-08	7.44569e-08
ZSWIM3	114.43	-0.842059	0.15267	1.34406e-08	7.44887e-08
ACVR2A	265.693	-1.24794	0.231879	1.35591e-08	7.51057e-08
OSBPL2	963.572	-0.642512	0.115148	1.35863e-08	7.52168e-08
LPGAT1	2014.7	-0.733994	0.132259	1.3812e-08	7.64265e-08
PPP2R3A	71.5823	1.77005	0.330462	1.38544e-08	7.6621e-08
AK1	772.841	1.09268	0.199587	1.40628e-08	7.77326e-08
ADAM10	1258.9	-0.939567	0.171928	1.41032e-08	7.79151e-08
VPS37B	767.412	0.890354	0.161144	1.41939e-08	7.8375e-08
TMEM185A	318.762	0.613486	0.109755	1.42618e-08	7.87087e-08
WDR25	161.101	0.950211	0.172643	1.43845e-08	7.93444e-08
CDK16	3190.29	0.738837	0.132799	1.44363e-08	7.95883e-08
LMNA	10665.9	0.792636	0.141967	1.46605e-08	8.07819e-08
PYGB	3210.78	-0.896592	0.162554	1.46795e-08	8.08446e-08
OSR2	84.0117	1.11871	0.204881	1.47552e-08	8.12193e-08
MORN3	43.4339	-1.49152	0.282576	1.49962e-08	8.25026e-08
ZNF549	153.146	-1.23644	0.230418	1.50242e-08	8.26136e-08
ITPRIP	1298.94	1.48716	0.276289	1.50962e-08	8.2966e-08
REEP2	264.431	-1.86294	0.357168	1.52265e-08	8.36386e-08
RNASEH2A	1507.93	0.988137	0.180408	1.53788e-08	8.44311e-08
MCL1	6202.29	0.72569	0.131348	1.53876e-08	8.44353e-08
OTUB2	157.5	-2.01697	0.388934	1.55224e-08	8.51308e-08
TCTN3	1123.06	-0.601114	0.107974	1.55311e-08	8.51343e-08
GRINA	2626.53	0.834135	0.151075	1.58158e-08	8.665e-08
PHLDB1	727.712	0.904618	0.164548	1.60795e-08	8.80489e-08
DENND10	702.735	-0.734158	0.132818	1.61376e-08	8.83213e-08
COX11	466.566	-0.938836	0.172147	1.61958e-08	8.8456e-08
EPB41L2	2667.91	-0.956589	0.174548	1.61936e-08	8.8456e-08
MCM6	2582.65	1.12429	0.206381	1.6181e-08	8.8456e-08
ST3GAL4	1241.13	1.65804	0.310034	1.61879e-08	8.8456e-08
C5orf51	1227.09	0.924737	0.168427	1.63287e-08	8.91356e-08
CCDC28B	132.111	1.54609	0.288655	1.64156e-08	8.95635e-08
HKDC1	690.326	-1.87247	0.360165	1.65618e-08	9.03148e-08
TSPAN6	1508.59	-1.82541	0.350502	1.6717e-08	9.11139e-08
SHARPIN	488.078	0.682187	0.122918	1.67875e-08	9.14508e-08
RCOR3	502.62	0.599912	0.107765	1.68941e-08	9.19762e-08
SYNJ1	303.498	0.971783	0.177614	1.69014e-08	9.19762e-08
SLC25A45	94.5565	1.28446	0.238058	1.69362e-08	9.21178e-08
ATG7	469.023	0.921451	0.168344	1.71055e-08	9.2991e-08
CAMSAP2	1127.9	1.0331	0.190148	1.71842e-08	9.33706e-08
MAP1S	952.911	1.15079	0.212301	1.72492e-08	9.36756e-08
STUB1	1643.17	0.710143	0.128208	1.7327e-08	9.40185e-08
SWI5	534.859	0.748084	0.135404	1.73302e-08	9.40185e-08
LIPG	212.314	-2.23762	0.43759	1.73551e-08	9.4105e-08
ZNF586	53.5103	1.33765	0.249189	1.74269e-08	9.44457e-08
LAPTM4A	4954.24	-0.660029	0.119277	1.75561e-08	9.50972e-08
RNASEK	1983.1	0.785264	0.142513	1.77512e-08	9.61047e-08
SRSF8	676.081	-0.653166	0.117892	1.78719e-08	9.67084e-08
NOMO1	6404.35	-1.18267	0.219978	1.7903e-08	9.68269e-08
ABCF2	1441.83	0.827753	0.150898	1.79382e-08	9.69673e-08
CLTCL1	601.818	1.22366	0.226593	1.80087e-08	9.72989e-08
PMM2	1581.61	-0.732194	0.133096	1.80815e-08	9.76421e-08
DDX42	3519.23	-0.466307	0.0835805	1.81014e-08	9.76995e-08
BEST1	75.1765	1.7716	0.334206	1.8303e-08	9.8737e-08
ENSA	3512.02	0.825837	0.150575	1.83844e-08	9.91216e-08
PFKFB2	849.414	1.09987	0.202961	1.83931e-08	9.91216e-08
PIGX	444.794	0.582901	0.104914	1.84867e-08	9.95752e-08
H2BC8	271.735	-3.11812	0.623145	1.85617e-08	9.99278e-08
GPR137	408.153	0.816402	0.148691	1.8954e-08	1.01988e-07
C1orf35	489.089	0.82615	0.150527	1.91171e-08	1.02813e-07
ACOT13	703.977	0.831721	0.151618	1.91476e-08	1.02872e-07
PDXK	3848.1	0.857069	0.156436	1.91469e-08	1.02872e-07
GSR	3500.65	-0.778104	0.14215	1.95339e-08	1.04894e-07
MTMR1	755.612	0.82288	0.150077	1.96607e-08	1.05521e-07
FIGNL1	691.335	1.02713	0.18937	1.97812e-08	1.06114e-07
CABIN1	2697.29	-0.792815	0.144916	1.99064e-08	1.06731e-07
TMCO4	256.54	0.932937	0.171041	1.99292e-08	1.06799e-07
NAA80	212.332	1.09578	0.20258	1.99694e-08	1.0696e-07
RAB30	391.154	1.28879	0.24027	2.00705e-08	1.07447e-07
PNMA1	1080.33	0.634793	0.11483	2.01851e-08	1.08006e-07
SSBP4	1034.48	0.90423	0.165885	2.02608e-08	1.08356e-07
EXD3	143.42	0.935124	0.171744	2.02746e-08	1.08375e-07
NSMCE4A	753.843	-0.793438	0.145292	2.07349e-08	1.10779e-07
FIBCD1	248.512	2.42348	0.463189	2.07624e-08	1.10814e-07
NBPF19	953.184	1.34422	0.251157	2.07626e-08	1.10814e-07
DPM1	1230.59	-0.666404	0.121135	2.08807e-08	1.11388e-07
LDLRAD3	321.054	1.79664	0.340356	2.10024e-08	1.11981e-07
PPIG	1714.85	-0.996629	0.184863	2.12048e-08	1.13003e-07
FPGS	1409.13	0.757284	0.138	2.12955e-08	1.13429e-07
NIT2	254.014	1.04756	0.193709	2.13899e-08	1.13874e-07
MYL6	9607.7	0.738808	0.134968	2.15881e-08	1.14871e-07
ARV1	349.799	0.885323	0.162465	2.16107e-08	1.14933e-07
NSFL1C	1452.08	-0.656184	0.119427	2.17566e-08	1.15651e-07
NSUN6	245.778	-0.856105	0.157722	2.19927e-08	1.16847e-07
FOXJ2	596.245	0.885892	0.162623	2.20566e-08	1.17128e-07
LIFR	1861.86	1.38358	0.259231	2.21304e-08	1.17402e-07
TXNDC12	2023.26	-0.754102	0.13806	2.21257e-08	1.17402e-07
RAPGEF6	698.902	-0.838559	0.154384	2.21827e-08	1.1762e-07
GATA2	838.571	1.20952	0.2256	2.22261e-08	1.1779e-07
RFX3	170.591	-1.32054	0.250335	2.22721e-08	1.17975e-07
TARS2	1105.92	0.758053	0.1384	2.23514e-08	1.18336e-07
SNTB1	2343.94	-3.28859	0.665987	2.26652e-08	1.19937e-07
C11orf54	554.89	-1.0069	0.187527	2.27897e-08	1.20535e-07
RHOG	3011.5	1.77247	0.336885	2.28054e-08	1.20557e-07
DYNLT3	637.618	1.23581	0.231406	2.32163e-08	1.22668e-07
VWA5A	757.253	2.50102	0.480285	2.32384e-08	1.22723e-07
DGLUCY	185.615	-2.30549	0.45597	2.36293e-08	1.24726e-07
UBQLN2	1095.26	0.862216	0.158848	2.38292e-08	1.25718e-07
CYB561	779.163	1.77404	0.337768	2.45068e-08	1.29228e-07
[truncated: 8,542 more rows]
