# Supplementary material for: Comparative Transcriptomic Analysis of Three Common Liver Cell Lines
Source: Int J Mol Sci. 2023 May 15;24(10):8791. doi: 10.3390/ijms24108791 (PMC10218629; doi:10.3390/ijms24108791)
Supplement: Supplementary file 1 [file ijms-24-08791-s001.zip › ijms-2379862-supplementary/Supplementary Table S4 (Huh7).xlsx]

## Sheet: Clusters
Run	SRAStudy	Clusters
SRR14130120	SRP313126	cluster1
SRR16147921	SRP339623.1	cluster1
SRR16147922	SRP339623.2	cluster1
SRR16147923	SRP339623.3	cluster1
SRR17547245	SRP354396.1	cluster1
SRR17547243	SRP354396.2	cluster1
SRR17547241	SRP354396.3	cluster1
SRR8980416	SRP194010	cluster1
SRR8980415	SRP194010	cluster1
SRR8980414	SRP194010	cluster1
SRR7522386	SRP153544.1	cluster1
SRR7522387	SRP153544.2	cluster1
SRR7522388	SRP153544.3	cluster1
SRR1746755	SRP051822	cluster1
SRR14118863	SRP312892	cluster2
SRR17653687	SRP355619	cluster2
SRR10481978	SRP230308	cluster2
SRR12787968	SRP286642.1	cluster2
SRR12787969	SRP286642.2	cluster2
SRR6027977	SRP117316.1	cluster2
SRR6027979	SRP117316.2	cluster2
SRR6027981	SRP117316.3	cluster2
SRR12023952	SRP267529.3	cluster2
SRR8060847	SRP165928	cluster2
SRR8060850	SRP165929	cluster2
SRR13644242	SRP304934.1	cluster4
SRR14227570	SRP314641.1	cluster4
SRR14227571	SRP314641.2	cluster4
SRR14227572	SRP314641.3	cluster4
SRR16038486	SRP338520.1	cluster4
SRR16038485	SRP338520.2	cluster4
SRR16038474	SRP338520.3	cluster4
SRR8842333	SRP190429.1	cluster4
SRR13644243	SRP304934.2	cluster3
SRR13644244	SRP304934.3	cluster3
SRR14368748	SRP317980	cluster3
SRR19645729	SRP380090	cluster3
SRR8842334	SRP190429.2	cluster3
SRR9860984	SRP216831.1	cluster3
SRR9860985	SRP216831.2	cluster3
SRR9860986	SRP216831.3	cluster3

## Sheet: Huh7_12_volcano
Symbol	baseMean	log2FoldChange	lfcSE	pvalue	padj
A1BG	361.472	0.473951	0.782198	0.0319188	0.084346
A1CF	5104.64	-0.463623	0.211838	0.0119467	0.0423617
A2M	34767.1	0.369839	0.395991	0.108595	0.204224
AAAS	1175.92	0.444107	0.28432	0.0484047	0.113156
AACS	586.443	0.385916	0.218151	0.0413466	0.101182
AADAC	865.272	-0.21152	0.383908	0.319796	0.450433
AADAT	214.047	0.0473048	0.249791	0.81399	0.871665
AAGAB	2096.5	-0.580517	0.221575	0.00268842	0.0156656
AAK1	1266.81	-0.204583	0.261508	0.321879	0.452684
AAMDC	314.519	0.0875484	0.222714	0.644328	0.742369
AAMP	3338.08	0.4153	0.29257	0.0719775	0.15053
AAR2	1165.35	0.152498	0.200207	0.388346	0.51744
AARS1	8105.8	0.361322	0.351586	0.14349	0.250499
AARS2	991.076	0.191969	0.191891	0.261675	0.387426
AARSD1	733.118	0.15369	0.214202	0.406138	0.534093
AASDH	240.646	-0.480259	0.225489	0.0132918	0.045689
AASDHPPT	885.841	-0.481421	0.224625	0.0127333	0.0443963
AASS	924.039	-0.364715	0.340443	0.124026	0.225186
AATF	1455.82	-0.275454	0.38271	0.226876	0.349537
ABAT	1054.33	0.179107	0.197466	0.305358	0.435021
ABCA1	3945.12	-0.610005	0.444701	0.0302702	0.0813134
ABCA2	1468.55	0.770142	0.504057	0.0168929	0.0538333
ABCA5	131.774	-0.324665	0.387499	0.17044	0.283336
ABCA7	199.369	1.65619	0.642471	0.000600574	0.00575349
ABCA9	42.4077	-0.623885	0.580412	0.0363427	0.0924939
ABCB1	2378.44	-1.27639	0.35227	2.21242e-05	0.000730514
ABCB10	1023.26	-0.426106	0.238075	0.0340506	0.0882509
ABCB11	60.519	0.351301	0.409237	0.152217	0.260773
ABCB4	426.747	-0.0479771	0.297362	0.81716	0.873807
ABCB6	1480.16	1.04469	0.324544	0.00016532	0.0025053
ABCB7	343.338	0.0269373	0.228585	0.886716	0.923494
ABCB8	649.631	0.253042	0.296536	0.254733	0.379778
ABCB9	121.955	1.37571	0.507325	0.000513467	0.00521165
ABCC10	489.907	0.721237	0.262321	0.00140409	0.0100927
ABCC2	3364.68	-0.609098	0.358674	0.0196923	0.0596522
ABCC3	119.589	-0.0930195	0.29972	0.659485	0.753938
ABCC4	1346.55	-0.895204	0.282538	0.000211353	0.00292577
ABCC5	1539.56	-0.117117	0.193244	0.493098	0.614534
ABCC6	732.249	1.10995	0.436705	0.00113607	0.00876226
ABCC9	332.67	-0.219368	0.349101	0.322896	0.453772
ABCD1	426.322	0.560939	0.371397	0.0349376	0.0899257
ABCD3	4025.66	-0.684177	0.222437	0.00050755	0.00517674
ABCD4	66.5874	-0.0553455	0.32251	0.78806	0.852463
ABCE1	3285.13	-0.451527	0.231718	0.021838	0.064359
ABCF1	379.145	0.151845	0.262965	0.46518	0.589311
ABCF2	1540.73	-0.2151	0.221936	0.253458	0.378412
ABCF2-H2BE1	1010.81	-0.326758	0.227903	0.0912514	0.179227
ABCF3	1303.04	0.0580144	0.244	0.772951	0.840987
ABCG2	451.221	0.0549486	0.281273	0.796034	0.858677
ABCG8	141.589	-0.0378831	0.370825	0.82686	0.880731
ABHD10	1350.75	-0.392806	0.29816	0.0831691	0.167488
ABHD11	147.453	0.609903	0.296364	0.0109746	0.0402176
ABHD12	1971.4	0.526335	0.424751	0.05534	0.124624
ABHD13	368.765	-0.321844	0.199968	0.0670957	0.14315
ABHD14A	237.115	0.531537	0.337899	0.0352785	0.0905948
ABHD14B	505.181	0.363499	0.31291	0.119207	0.218638
ABHD15	510.944	0.534584	0.318261	0.0293003	0.0794243
ABHD17A	801.986	2.30078	0.537014	1.19421e-06	0.000116296
ABHD17B	688.186	-0.096533	0.171421	0.536096	0.652864
ABHD18	183.773	-0.266294	0.242453	0.181707	0.297767
ABHD2	3098.05	-0.315706	0.17174	0.0435794	0.105008
ABHD3	1329.46	-0.250462	0.156748	0.0822253	0.166099
ABHD4	1158.24	0.446573	0.198164	0.0115404	0.0415833
ABHD5	392.612	-0.331889	0.179771	0.0401442	0.0995075
ABHD6	173.357	-0.148166	0.2447	0.456696	0.581395
ABHD8	467.614	1.69569	0.487507	3.66158e-05	0.000976333
ABI1	1275.38	-0.600484	0.215977	0.00160127	0.0110084
ABI2	1389.17	-0.199057	0.160443	0.177619	0.292437
ABITRAM	636.371	-0.141978	0.24513	0.476044	0.599283
ABL1	2816.25	0.585686	0.190121	0.000704186	0.0063547
ABL2	887.747	-0.188042	0.241754	0.342497	0.473476
ABLIM1	3815.43	-0.475583	0.227629	0.0144482	0.0484303
ABLIM2	74.054	0.235042	0.362601	0.299886	0.429136
ABLIM3	381.12	0.154876	0.332628	0.477017	0.600102
ABRACL	516.215	0.187542	0.218591	0.316862	0.447257
ABRAXAS1	191.488	0.353249	0.391157	0.150656	0.25909
ABRAXAS2	660.048	-0.479744	0.184476	0.00394774	0.0201671
ABT1	842.808	0.514982	0.176191	0.00141731	0.0101596
ABTB1	177.174	1.88965	0.684481	0.000324108	0.00378486
ABTB2	207.298	0.276461	0.41281	0.22386	0.346224
AC004706.3	58.0012	-0.323381	0.316684	0.157357	0.266642
AC004922.1	685.306	0.112818	0.403337	0.47739	0.600437
AC005833.1	218.68	-0.46625	0.405701	0.0713351	0.149575
AC006538.2	70.2012	0.621617	0.517774	0.0392269	0.0980147
AC007326.4	275.702	0.593808	0.445992	0.0391992	0.0980111
AC008770.4	57.8022	0.0669567	0.336317	0.746831	0.821022
AC009779.3	199.493	0.188171	0.258908	0.363178	0.494076
AC011448.1	59.9105	0.790414	0.589431	0.0201845	0.0607043
AC013394.1	245.505	0.584084	0.208055	0.00162719	0.0111047
AC026464.4	619.368	0.0113453	0.236507	0.952372	0.970748
AC026464.6	256.115	-0.159352	0.362097	0.443299	0.569913
AC055839.2	200.001	0.845423	0.401499	0.0051972	0.0239915
AC068580.4	145.848	2.20015	0.604699	1.64701e-05	0.000614529
AC068631.2	221.881	-0.481447	0.432686	0.0679359	0.144472
AC069544.1	840.263	-0.864954	0.428359	0.00503966	0.0235556
AC090517.4	71.1328	-0.337088	0.244789	0.0952913	0.185176
AC091959.1	309.062	-0.563328	0.435101	0.0411665	0.101013
AC092329.3	138.581	-0.0429584	0.268136	0.833486	0.885216
AC093155.3	33.7045	-0.583436	0.423042	0.0349963	0.090056
AC093323.1	145.983	-0.0663925	0.32484	0.748234	0.82192
AC093512.2	913.74	-0.147817	0.405093	0.395295	0.524018
AC093827.5	40.3747	0.201634	0.32255	0.365444	0.496428
AC107871.1	122.572	-0.052789	0.352602	0.783843	0.850006
AC126283.1	187.248	-1.27693	0.841349	0.00495833	0.0233744
AC131160.1	95.2783	-0.199533	0.330038	0.363786	0.494602
AC244197.3	221.613	-0.459886	0.330229	0.0578439	0.128684
ACAA1	3046.13	0.140046	0.288539	0.513787	0.632923
ACAA2	2469.95	-0.12379	0.181722	0.45172	0.576679
ACACA	3133.62	-0.300501	0.299605	0.182536	0.298601
ACACB	431.815	0.843065	0.289715	0.000649357	0.0060602
ACAD10	661.76	0.741113	0.213062	0.000118421	0.00200939
ACAD11	1013.52	-0.0231931	0.286022	0.909175	0.939979
ACAD8	388.023	0.287303	0.146201	0.0356331	0.0912685
ACAD9	1058.76	0.251221	0.175823	0.114187	0.211823
ACADM	858.657	-0.764589	0.278533	0.00108552	0.00854901
ACADS	430.61	1.20452	0.458698	0.000784986	0.00678323
ACADSB	3378.88	-0.151978	0.271773	0.465977	0.589992
ACADVL	3394.64	0.101424	0.289877	0.648502	0.745261
ACAP2	1211.72	-0.431608	0.256656	0.0399657	0.0992078
ACAP3	1095.18	1.08018	0.308639	5.81453e-05	0.00126933
ACAT1	993.11	-0.324589	0.205676	0.0709084	0.149015
ACAT2	7815.7	-0.0454202	0.245017	0.818597	0.875176
ACBD3	2029.81	-0.437318	0.237305	0.0289932	0.0787888
ACBD4	166.974	1.52598	0.389898	7.61619e-06	0.000379083
ACBD5	1601.6	-0.662445	0.289907	0.00518757	0.0239915
ACBD6	548.108	0.476878	0.231826	0.0165046	0.0530525
ACBD7	57.8722	0.534379	0.451964	0.0556972	0.125235
ACD	611.735	0.851065	0.364939	0.0030432	0.0169522
ACE2	242.51	-0.127655	0.376424	0.505129	0.625145
ACER2	43.5185	0.0292483	0.24545	0.884795	0.922351
ACER3	419.404	-0.00811082	0.192265	0.969374	0.981025
ACIN1	5067.66	0.115123	0.162923	0.430826	0.558711
ACKR2	36.2793	1.04668	0.500317	0.00358803	0.0189322
ACLY	12438.7	0.144446	0.201014	0.424725	0.552274
ACMSD	85.2779	-0.215857	0.337579	0.329892	0.460886
ACO1	1854.73	-0.129594	0.165098	0.40411	0.531863
ACO2	2887.85	0.205251	0.214449	0.262958	0.388711
ACOT1	157.224	0.158004	0.317272	0.470734	0.594737
ACOT11	211.585	0.396219	0.306244	0.0885442	0.175103
ACOT12	33.9025	-0.146759	0.354524	0.476183	0.599322
ACOT13	1145.75	-0.204461	0.246389	0.307392	0.437363
ACOT2	482.18	1.00056	0.356769	0.000656124	0.00609787
ACOT7	1249.59	0.605622	0.38888	0.0275601	0.0762652
ACOT8	366.291	0.940131	0.48694	0.00591535	0.0261428
ACOT9	638.297	0.0315974	0.23947	0.871005	0.912563
ACOX1	2409.5	-0.477305	0.217102	0.0113462	0.04118
ACOX3	415.201	0.497314	0.222852	0.0103185	0.0386349
ACP1	2430.46	-0.282616	0.14333	0.0351653	0.090419
ACP2	824.068	0.330314	0.299264	0.147962	0.256069
ACP6	209.186	0.834917	0.443825	0.00824259	0.032991
ACSF2	1039.91	0.401254	0.355965	0.105699	0.200291
ACSF3	154.329	0.251551	0.347038	0.273457	0.400188
ACSL1	970.45	0.446882	0.195118	0.0104512	0.0389165
ACSL3	6846.23	-0.258965	0.227193	0.182479	0.298551
ACSL4	9175.67	-0.515363	0.26508	0.0174295	0.0548912
ACSL5	231.236	0.167422	0.372465	0.424006	0.551567
ACSL6	104.013	-1.0221	0.845365	0.0102495	0.0384923
ACSM2B	332.658	1.54175	0.723137	0.00187794	0.0123277
ACSM3	229.186	0.398108	0.446851	0.117662	0.216372
ACSS2	1650.34	0.425996	0.548208	0.0914456	0.179509
ACSS3	1574.49	0.153608	0.298481	0.480827	0.603404
ACTB	77373	0.0660317	0.222297	0.729705	0.807906
ACTG1	32510.6	0.561194	0.240102	0.00655726	0.0279679
ACTL6A	2163.11	-0.622667	0.200973	0.000553761	0.00547358
ACTN1	3886.92	0.207383	0.208568	0.252911	0.377918
ACTN4	3377.07	0.85219	0.382784	0.0040071	0.020398
ACTR10	144.261	-9.6848e-05	0.260219	0.997869	0.998226
ACTR1A	3473.48	0.193693	0.172103	0.215535	0.336744
ACTR1B	1563.41	0.834653	0.31342	0.00137651	0.0099648
ACTR2	8551.91	-0.404092	0.252544	0.050298	0.116055
ACTR3	5221.53	-0.700316	0.22697	0.000466805	0.00489187
ACTR3B	397.677	0.221771	0.170525	0.154869	0.263754
ACTR3C	50.3279	-1.01446	0.653931	0.00746869	0.0307974
ACTR5	269.752	0.151415	0.201954	0.393816	0.522553
ACTR6	947.829	-0.464034	0.170676	0.00294404	0.0165763
ACTR8	442.387	-0.232739	0.249673	0.250201	0.3749
ACTRT3	122.501	-0.00461522	0.263487	0.981107	0.988432
ACVR1	715.627	-0.372786	0.238564	0.0613397	0.134326
ACVR1B	2091.07	0.185101	0.236526	0.348599	0.479131
ACVR1C	240.161	-0.0262029	0.296117	0.897974	0.931667
ACVR2A	626.634	-0.485441	0.322942	0.0444365	0.10638
ACVR2B	1084.64	-0.382853	0.304329	0.0934142	0.182382
ACY1	1418.1	0.172529	0.347174	0.432008	0.559572
ACY3	409.719	1.40631	0.91537	0.00571639	0.0255153
ACYP1	120.59	0.0306314	0.21157	0.865418	0.908494
ACYP2	152.531	0.627095	0.286115	0.00753179	0.0309422
ADA	61.3986	0.695144	0.52077	0.0270364	0.0750945
ADAL	230.441	-0.0554631	0.242528	0.778011	0.845097
ADAM10	1989.93	-0.448714	0.256982	0.0331328	0.0866787
ADAM15	951.107	0.291991	0.333119	0.209911	0.330771
ADAM17	771.645	-0.209456	0.326116	0.342451	0.47347
ADAM22	428.844	-0.519322	0.394042	0.0476616	0.11197
ADAM23	853.086	-0.177696	0.367877	0.396733	0.525092
ADAM8	62.0892	0.360459	0.372679	0.141934	0.248334
ADAM9	5350.75	-0.704393	0.461387	0.0178651	0.0558287
ADAMTS1	870.934	-0.421759	0.651043	0.0482943	0.112959
ADAMTS12	760.488	-0.152401	0.358935	0.461164	0.585497
ADAMTS20	54.5672	-0.330358	0.430596	0.158704	0.268478
ADAMTS3	84.9915	-0.500456	0.48191	0.0642217	0.138765
ADAMTS6	114.768	-0.351921	0.36361	0.142354	0.248864
ADAMTS9	378.42	-0.846949	0.453332	0.00704155	0.0295416
ADAMTSL4	830.682	0.359105	0.391073	0.146142	0.253704
ADAMTSL5	168.12	0.280973	0.329256	0.2245	0.346754
ADAR	8722.47	-0.217625	0.162834	0.149501	0.257817
ADARB1	673.446	0.485682	0.507431	0.0743322	0.154043
ADAT1	667.798	-0.182729	0.183476	0.266197	0.392307
ADAT2	317.928	-0.666535	0.220012	0.000610832	0.00581857
ADCK1	77.3437	0.278526	0.212282	0.130608	0.233542
ADCK2	171.289	1.18138	0.460265	0.000939851	0.00774124
ADCY10	105.174	-0.184253	0.28328	0.387427	0.516461
ADCY3	108.213	0.482335	0.432193	0.0735033	0.153004
ADCY6	1600.6	0.156398	0.208449	0.388471	0.517509
ADCY7	155.369	0.135965	0.300052	0.52955	0.646862
ADCY9	1932.31	-0.324691	0.197576	0.0620611	0.135482
ADD1	7561.23	0.111236	0.142038	0.400525	0.528637
ADD3	4474.95	-0.631938	0.271568	0.00519365	0.0239915
ADGRA3	2663.48	-0.128032	0.171336	0.417403	0.54456
ADGRD1	605.525	0.204902	0.36102	0.357258	0.48818
ADGRE5	926.593	0.377818	0.266953	0.0800763	0.162902
ADGRG6	6319.42	-0.812451	0.303263	0.00113985	0.00877933
ADGRG7	41.2647	-0.270819	0.376003	0.236249	0.360015
ADGRL2	3876.21	-0.694127	0.319989	0.00541027	0.02459
ADGRL3	149.551	-0.284704	0.444498	0.185613	0.301827
ADGRV1	654.264	-0.197399	0.279061	0.35162	0.482218
ADH5	4613.97	0.368322	0.146285	0.00719848	0.0300469
ADH6	452.173	0.0564136	0.32603	0.787698	0.852373
ADI1	2981.44	-0.0562662	0.211334	0.756689	0.828526
ADIPOR1	2802.16	-0.204221	0.168362	0.183323	0.299102
ADK	753.992	-0.407836	0.271375	0.0594337	0.131334
ADM	478.112	0.692054	0.428849	0.0190907	0.0584944
ADM2	461.5	1.10102	0.438179	0.00121794	0.00914071
ADM5	148.208	0.206433	0.341054	0.356633	0.487481
ADNP	2109.15	-0.261001	0.138007	0.0442378	0.105995
ADNP2	912.802	-0.180417	0.170906	0.247572	0.372293
ADO	569.726	0.140801	0.185827	0.395502	0.524231
ADORA2A	232.889	0.549378	0.449053	0.0511531	0.117436
ADORA2B	29.3954	-0.246464	0.3682	0.272595	0.399319
ADPGK	895.791	-0.170585	0.314569	0.431332	0.558955
ADPRH	67.1851	0.632871	0.435269	0.0290473	0.0788799
ADPRHL1	145.738	0.511391	0.370256	0.0499445	0.115468
ADPRM	73.5999	-0.279192	0.319292	0.217672	0.339372
ADPRS	657.857	0.454725	0.254017	0.0315516	0.0838024
ADRA2C	162.13	0.419857	0.389921	0.100176	0.1923
ADRM1	4542.47	0.790605	0.361239	0.00507729	0.0236623
ADSL	2771.38	-0.244697	0.265676	0.241668	0.366082
ADSS2	1937.8	-0.421406	0.227463	0.0312006	0.0830953
AEBP1	176.952	1.364	0.61382	0.00179495	0.0119297
AEBP2	1049.29	-1.05945	0.354899	0.000281025	0.0034699
AEN	1048.72	0.0793849	0.256477	0.699385	0.784791
AFAP1	660.385	0.0210464	0.213596	0.908465	0.939445
AFAP1L1	117.089	0.386445	0.30646	0.0956204	0.185622
AFDN	5944.04	-0.383681	0.172783	0.0145313	0.0486068
AFF1	2035.72	-0.418883	0.240396	0.0378024	0.0954564
AFF2	183.997	-0.314693	0.419383	0.174399	0.288407
AFF3	342.081	-0.00889896	0.340622	0.960798	0.975519
AFF4	2175.15	-0.369192	0.257662	0.0778548	0.159776
AFG1L	143.232	-0.0545995	0.264246	0.788913	0.853196
AFG3L2	4549.7	-0.0966813	0.210144	0.600105	0.706834
AFMID	743.289	0.504176	0.25403	0.0178834	0.0558287
AFP	293073	-0.472653	0.34483	0.0607899	0.13354
AFTPH	1000.79	-0.374318	0.244977	0.0646338	0.139279
AGA	443.126	0.0629837	0.17896	0.697551	0.783695
AGAP1	573.477	-0.110113	0.157736	0.449591	0.574615
AGAP3	1083.22	0.684302	0.360649	0.0123342	0.0433965
AGAP4	239.052	-0.010395	0.246485	0.958217	0.973958
AGAP5	180.889	-0.214572	0.24718	0.285518	0.413329
AGAP6	83.1459	-0.380529	0.297549	0.0921119	0.180406
AGAP9	88.2843	-0.339574	0.289748	0.125107	0.226565
AGBL3	55.8867	-0.381639	0.35275	0.113878	0.211566
AGBL5	457.267	0.329371	0.330205	0.162054	0.272624
AGFG1	3398.17	-0.276523	0.206103	0.126495	0.228077
AGFG2	1243.18	0.422945	0.385929	0.0967633	0.187159
AGGF1	668.863	-0.231398	0.21104	0.204024	0.324094
AGK	835.547	-0.407432	0.209836	0.0264816	0.0739385
AGL	1355.48	-0.716663	0.256186	0.00113008	0.00873415
AGMAT	2882.87	-0.0378035	0.237757	0.847873	0.895954
AGMO	258.936	-0.0441619	0.321393	0.829858	0.882581
AGO1	3350.04	-0.360328	0.263157	0.0866168	0.172694
AGO2	1674.02	-0.429235	0.249848	0.0381321	0.0960722
AGO3	615.98	-0.331855	0.274381	0.123126	0.224063
AGO4	481.385	-0.181272	0.269351	0.385305	0.51449
AGPAT1	1883.2	0.126404	0.269665	0.547976	0.663723
AGPAT2	2425.83	1.20525	0.388523	0.000191691	0.00274169
AGPAT3	1079.65	0.395466	0.156263	0.00651342	0.0279311
AGPS	4130.95	-0.355864	0.271946	0.100329	0.192527
AGR2	1524.87	-0.193067	0.454499	0.180884	0.296722
AGRN	7010.35	1.05823	0.499174	0.00332374	0.0179906
AGT	15494.5	0.760953	0.426491	0.0132778	0.045669
AGTPBP1	832.411	-0.367719	0.278264	0.0918204	0.180087
AGTR1	440.131	-0.0432603	0.284074	0.834162	0.885729
AGTRAP	404.325	1.22997	0.377854	0.000115348	0.00196917
AGXT2	309.798	-0.0393214	0.327053	0.845754	0.894261
AHCTF1	3626.58	-0.763081	0.316127	0.00255207	0.0151435
AHCY	12670.2	0.459869	0.177545	0.00448495	0.0218823
AHCYL1	4494.96	-0.109318	0.137535	0.399263	0.527281
AHCYL2	490.643	-0.161939	0.247341	0.420028	0.547641
AHDC1	329.665	1.01136	0.394651	0.00124254	0.00928922
AHI1	324.805	-0.494885	0.330845	0.0427653	0.103821
AHNAK	16243.3	-0.221434	0.263689	0.2876	0.415538
AHR	1580.46	-0.144359	0.234883	0.457948	0.582394
AHSA1	2333.57	-0.219666	0.282278	0.304298	0.433677
AHSG	17973.4	0.0948582	0.347009	0.640657	0.739686
AIDA	2880.76	-0.21175	0.20119	0.232434	0.355751
AIF1L	81.1485	0.117329	0.340736	0.578312	0.688845
AIFM1	2221.12	0.113693	0.176252	0.468331	0.592235
AIFM2	888.391	0.195098	0.242094	0.330455	0.461384
AIG1	2316.62	-0.181177	0.232639	0.349295	0.480028
AIMP1	1457.46	-0.529701	0.188803	0.00184913	0.0121814
AIMP2	917.79	0.0436851	0.197633	0.806883	0.866042
AIP	2779.63	1.3633	0.410757	8.41279e-05	0.00158078
AJM1	116.937	0.723535	0.560902	0.0258271	0.0725815
AJUBA	3882.11	-0.0374762	0.247554	0.85354	0.900245
AK1	457.026	0.484277	0.277285	0.03093	0.0826055
AK2	3488.81	0.188517	0.20558	0.293278	0.421836
AK3	1688.68	0.0249348	0.229395	0.894835	0.929374
AK4	5712.25	-0.437161	0.231321	0.0261374	0.0732207
AK7	99.7423	-0.333979	0.445002	0.151361	0.259625
AK9	81.6598	-0.0841505	0.289749	0.689142	0.77721
AKAP1	4853.7	-0.284367	0.171541	0.0710199	0.149131
AKAP10	663.96	-0.503519	0.290846	0.0278765	0.0768235
AKAP11	973.202	-0.58635	0.268405	0.00808891	0.0325504
AKAP12	515.821	-0.308155	0.413308	0.182259	0.298409
AKAP13	2225.46	-0.275711	0.249635	0.174888	0.288875
AKAP17A	740.534	0.248595	0.256984	0.231524	0.354697
AKAP5	115.08	-0.256036	0.241935	0.199693	0.318569
AKAP6	63.966	-0.273804	0.381794	0.230089	0.352885
AKAP7	346.456	-0.710912	0.451223	0.0169112	0.0538333
AKAP8	694.061	0.0352311	0.367033	0.851339	0.898516
AKAP8L	1050.9	0.409619	0.269029	0.0600049	0.132387
AKAP9	1626.64	-0.342156	0.305404	0.134375	0.238278
AKIP1	273.02	0.216756	0.211499	0.236937	0.360759
AKIRIN1	3146.19	-0.0188819	0.180575	0.914489	0.943644
AKIRIN2	1012.44	0.586194	0.169133	0.000183029	0.00266894
AKNA	353.137	1.0119	0.306932	0.000132607	0.00215852
AKR1A1	2183.54	0.311958	0.247098	0.128839	0.231117
AKR1B1	1358.5	0.11291	0.399231	0.499184	0.619979
AKR1C1	1666.81	0.288919	0.489833	0.154752	0.263705
AKR1C2	1249.88	1.78504	0.834174	0.00159404	0.0109856
AKR1D1	361.025	-0.0333606	0.325234	0.866212	0.90918
AKR7A2	721.228	0.789604	0.261596	0.000527036	0.00530303
AKT1	1891.79	0.261918	0.238275	0.188118	0.304593
AKT1S1	1819.14	0.784988	0.267466	0.000644689	0.00604173
AKT2	803.621	0.197416	0.264669	0.34704	0.477515
AKTIP	203.011	-0.23377	0.234796	0.231467	0.354659
AL034430.1	292.866	0.0637964	0.380381	0.71498	0.796597
AL121900.1	306.645	0.0597577	0.22632	0.753317	0.825883
AL135905.2	5980.33	-0.136248	0.222709	0.471219	0.594904
AL139300.1	221.816	-0.0672778	0.344088	0.735444	0.812572
AL157392.5	27.6155	0.18341	0.356944	0.399636	0.527649
AL162231.1	63.1587	1.92741	0.679597	0.0002435	0.0031815
AL163636.1	290.079	0.593567	0.673735	0.045749	0.108706
AL441992.2	235.529	0.534295	0.404116	0.0491736	0.114336
AL445524.2	185.913	-0.459367	0.246215	0.0253968	0.0716782
ALAD	1122.44	-0.0317705	0.201121	0.855297	0.901418
ALAS1	2488.26	-0.0674458	0.19618	0.697699	0.783754
ALB	121230	-0.198668	0.325781	0.389498	0.518365
ALCAM	3436.46	-0.321521	0.282513	0.142164	0.24857
ALDH16A1	704.353	1.09968	0.379641	0.000423031	0.00455969
ALDH18A1	6299.13	-0.0663987	0.173128	0.632411	0.732709
ALDH1A1	42397.1	-0.2852	0.26196	0.171225	0.284461
ALDH1B1	940.304	0.269174	0.181826	0.100896	0.193448
ALDH1L2	206.826	0.0785904	0.306096	0.713121	0.795443
ALDH2	3297.92	0.252817	0.274771	0.247989	0.372683
ALDH3A2	2301.14	-0.220263	0.292617	0.307747	0.437777
ALDH3B1	316.774	2.14185	0.465196	2.84943e-07	4.98605e-05
ALDH4A1	1274.09	0.604314	0.469786	0.0403253	0.0997086
ALDH5A1	541.729	-0.0272383	0.312679	0.892701	0.927744
ALDH6A1	1014.8	0.124464	0.289743	0.562476	0.676203
ALDH7A1	2172.01	0.158421	0.160339	0.281336	0.408436
ALDH8A1	102.308	-0.266647	0.35477	0.242937	0.367209
ALDH9A1	1417.53	0.176724	0.150611	0.211852	0.3329
ALDOA	22272.1	0.365534	0.339457	0.145867	0.253345
ALDOC	1485.21	1.34495	0.450493	0.000245294	0.00318369
ALG1	803.662	0.0837992	0.244547	0.676586	0.766989
ALG10	155.398	-0.137949	0.215001	0.454203	0.579012
ALG10B	434.632	-0.317249	0.279143	0.142925	0.249668
ALG11	943.721	-0.708057	0.318287	0.00467791	0.0225341
ALG12	981.6	0.374296	0.258249	0.0783883	0.160518
ALG13	291.072	-0.795631	0.330565	0.0025032	0.0149831
ALG14	327.594	-0.30701	0.16727	0.0443306	0.106186
ALG1L	64.9256	1.34665	0.432025	0.000152439	0.00236777
ALG2	1108.11	-0.461436	0.223701	0.0164347	0.0529188
ALG3	1913.98	0.0683991	0.266534	0.743157	0.818484
ALG5	464.735	-0.385812	0.21346	0.0368625	0.0935893
ALG6	86.3229	-0.152559	0.291214	0.474841	0.598239
ALG8	1367.4	-0.504302	0.210127	0.00624569	0.0271527
ALG9	319.223	-0.192888	0.212718	0.291679	0.420022
ALKBH1	189.801	-0.20872	0.170479	0.178126	0.293054
ALKBH2	272.28	0.351543	0.278447	0.109812	0.205925
ALKBH3	114.166	0.195449	0.260154	0.346394	0.477037
ALKBH4	268.877	0.347127	0.259525	0.10024	0.192389
ALKBH5	1885.83	0.630918	0.193178	0.000331999	0.00384922
ALKBH6	196.23	1.08227	0.301756	4.10874e-05	0.00102709
ALKBH7	515.781	1.7629	0.436945	4.11906e-06	0.000255225
ALKBH8	223.259	-0.726229	0.281062	0.00195331	0.0126738
ALMS1	725.307	-1.17882	0.43811	0.000549068	0.00544643
ALPK1	167.589	0.173959	0.272432	0.411051	0.53809
ALPK2	263.415	-0.332713	0.452543	0.148804	0.257011
ALPK3	183.15	0.825977	0.453624	0.00936136	0.0360515
ALS2	633.063	-0.0296933	0.256212	0.881675	0.920727
ALS2CL	134.373	2.09391	0.509214	2.59572e-06	0.000191086
ALX1	107.185	0.209017	0.288254	0.337149	0.467931
ALYREF	2095.5	0.443818	0.249425	0.0332012	0.0867196
AMACR	1298.93	-0.137301	0.295254	0.518301	0.636662
AMBP	44097.4	0.672356	0.298443	0.00507261	0.0236503
AMBRA1	795.617	0.362408	0.185066	0.0293442	0.0794549
AMD1	4999.37	-0.500837	0.222708	0.00914906	0.0354044
AMDHD1	229.469	0.255698	0.337557	0.265131	0.391302
AMDHD2	484.612	1.18049	0.50611	0.00174193	0.0116883
AMFR	1145.16	0.276146	0.214309	0.137271	0.241856
AMIGO1	48.3517	0.523897	0.292485	0.0242007	0.0691738
AMIGO2	1002.15	0.162401	0.162997	0.278462	0.405598
AMMECR1	574.801	-0.557798	0.261546	0.0101014	0.0381538
AMMECR1L	514.865	-0.685376	0.317678	0.0062238	0.0270932
AMN	315.937	2.30886	0.907821	0.000500959	0.00513572
AMN1	133.712	-0.0907859	0.248523	0.650006	0.745918
AMOT	248.178	-0.0873637	0.316214	0.677082	0.767452
AMOTL1	858.761	-0.12119	0.250854	0.547825	0.663723
AMOTL2	1909.52	0.270038	0.340491	0.243632	0.367962
AMPD2	1772.41	0.497273	0.336487	0.0463989	0.109789
AMPD3	78.3011	0.719944	0.600536	0.0282541	0.0772692
AMT	1034.91	0.255696	0.260268	0.221852	0.344116
AMY2B	64.2647	-0.333117	0.340002	0.15592	0.26501
AMZ2	685.148	-0.050995	0.155997	0.72349	0.803168
ANAPC1	3247.5	-0.578656	0.255686	0.00706504	0.0296224
ANAPC10	125.936	-0.304471	0.303003	0.173969	0.287824
ANAPC11	1686.26	1.34095	0.383452	4.42784e-05	0.00107565
ANAPC13	1519.19	-0.289196	0.241037	0.148188	0.256342
ANAPC15	530.453	0.214334	0.221348	0.256646	0.381765
ANAPC16	836.791	0.182377	0.210895	0.319132	0.449612
ANAPC2	1116.47	1.06283	0.408382	0.00101667	0.00820294
ANAPC4	1585.96	-0.931563	0.25457	3.54958e-05	0.000962512
ANAPC5	2612.59	-0.0104199	0.189278	0.949197	0.968217
ANAPC7	2203.13	-0.410889	0.173687	0.00939705	0.0361765
ANG	446.184	0.926649	0.424406	0.00372444	0.0193191
ANGEL1	414.137	0.36796	0.227772	0.0587134	0.130169
ANGEL2	555.387	-0.482543	0.288728	0.0336255	0.0875138
ANGPT1	159.667	-1.09793	0.436651	0.001012	0.00817745
ANGPTL2	103.184	-0.0107445	0.259408	0.956386	0.97298
ANGPTL3	2221.59	-0.247272	0.3849	0.26709	0.393128
ANK2	839.471	-1.57684	0.587965	0.000349949	0.00399091
ANK3	453.971	-0.141621	0.301886	0.508041	0.627778
ANKEF1	612.089	-0.740481	0.244734	0.00050664	0.00517434
ANKFY1	2096.38	-0.244315	0.230941	0.206438	0.326631
ANKH	812.544	-0.321194	0.252271	0.117569	0.216372
ANKHD1	1100.06	-0.0143892	0.249935	0.940618	0.96148
ANKHD1-EIF4EBP3	915.099	-0.721893	0.48331	0.0180841	0.0563348
ANKIB1	1126.28	-0.339557	0.195764	0.0500428	0.115648
ANKLE1	133.607	0.587612	0.311534	0.0165824	0.053207
ANKLE2	1210.54	-0.100166	0.13307	0.426963	0.55477
ANKMY1	123.404	0.132442	0.25536	0.518252	0.636662
ANKMY2	573.037	-0.417444	0.230742	0.0338027	0.0878729
ANKRA2	125.891	0.115678	0.305676	0.591454	0.70018
ANKRD1	2070.31	-0.26638	0.479996	0.148961	0.257163
ANKRD10	774.323	0.0169771	0.154884	0.907358	0.93862
ANKRD11	4616.62	0.630512	0.255858	0.00389891	0.0199652
ANKRD12	1138.92	0.0676385	0.257207	0.742775	0.818263
ANKRD13A	1012.01	-0.050249	0.213456	0.787345	0.852342
ANKRD13C	676.996	-0.254402	0.201561	0.149151	0.257332
ANKRD13D	902.399	0.827422	0.470529	0.0104765	0.0389511
ANKRD16	118.359	0.294857	0.225294	0.124283	0.225474
ANKRD17	2140.27	-0.996553	0.360739	0.000607842	0.00580821
ANKRD23	30.398	0.0764107	0.363068	0.692075	0.779106
ANKRD26	327.98	-0.263448	0.320714	0.241648	0.366082
ANKRD27	1416.16	-0.257465	0.188197	0.127432	0.229349
ANKRD28	1432.34	-0.338017	0.274891	0.116972	0.215491
ANKRD33B	302.491	-0.187982	0.290721	0.381118	0.510604
ANKRD36	263.682	-1.34906	0.723742	0.00272387	0.0158005
ANKRD36B	163.761	-0.0332207	0.302793	0.872251	0.913448
ANKRD36C	84.5175	-0.175255	0.387067	0.382631	0.512018
ANKRD39	247.783	0.779639	0.325178	0.00301321	0.016822
ANKRD40	1594.11	-0.411102	0.193113	0.0172528	0.0545185
ANKRD42	106.464	0.14732	0.214269	0.425257	0.552874
ANKRD44	76.6582	0.197382	0.336503	0.375728	0.505808
ANKRD46	658.618	-0.347449	0.206421	0.0535773	0.121485
ANKRD49	251.108	-1.22134	0.325747	1.49919e-05	0.000578944
ANKRD50	655.264	-0.654854	0.37874	0.0160628	0.0522278
ANKRD52	4388.16	0.233747	0.185746	0.16063	0.270959
ANKRD54	476.393	0.108821	0.253493	0.592408	0.700642
ANKRD6	69.3891	0.251973	0.417238	0.246559	0.371331
ANKRD9	714.591	1.46428	0.302517	1.23066e-07	2.70239e-05
ANKS1A	760.245	0.107471	0.134109	0.398436	0.5265
ANKS1B	88.9736	-1.0206	0.873842	0.0105297	0.0390729
ANKS3	164.402	0.708209	0.493407	0.0232442	0.0672171
ANKS6	584.518	0.0600177	0.218204	0.748655	0.822302
ANKZF1	580.739	0.475547	0.307924	0.0455778	0.10844
ANLN	4436.22	-0.715956	0.296861	0.00284534	0.0161833
ANO10	762.254	0.0588279	0.212236	0.748866	0.822453
ANO3	112.718	-0.422541	0.25389	0.0428527	0.103953
ANO4	233.44	-0.886779	0.340486	0.00121224	0.00912971
ANO5	216.284	-0.130903	0.293273	0.538093	0.654655
ANO6	4344.67	-0.401826	0.211215	0.0288557	0.078531
ANO8	334.256	0.75146	0.221737	0.000157021	0.00242883
ANO9	114.372	1.12715	0.496145	0.00214997	0.0135039
ANP32A	4025.22	0.123131	0.189312	0.467896	0.591886
ANP32B	6719.34	-0.246154	0.232986	0.20921	0.329853
ANP32E	4011.87	-0.311705	0.271648	0.148884	0.257108
ANPEP	2792.72	0.323714	0.325516	0.165343	0.276659
ANTKMT	203.289	1.6363	0.703251	0.00112537	0.00871582
ANTXR2	1666.7	-0.466168	0.319268	0.0502338	0.11597
ANXA1	599.099	-0.208558	0.400545	0.305798	0.435372
ANXA11	2540.92	0.373007	0.207847	0.0403525	0.0997149
ANXA13	213.176	-0.476195	0.579305	0.0649786	0.139845
ANXA2	16431.5	-0.465412	0.294985	0.0432923	0.104634
ANXA2R	43.8778	0.498075	0.381903	0.0574942	0.12816
ANXA3	1039.04	-0.405601	0.481509	0.100975	0.193469
ANXA4	5093.34	-0.334654	0.260727	0.111505	0.208402
ANXA5	8616.45	-0.256271	0.29773	0.235063	0.35855
ANXA6	3646.26	0.205694	0.373395	0.344403	0.475235
ANXA7	1200.91	-0.111274	0.346517	0.584931	0.695115
ANXA9	232.798	0.575041	0.340198	0.0250085	0.0708387
AOC2	177.095	0.018807	0.296231	0.933265	0.956846
AOC3	107.548	0.257129	0.373162	0.262816	0.388705
AOPEP	327.327	-0.359588	0.258825	0.0861311	0.17194
AP001267.5	71.067	-0.491959	0.264075	0.0227109	0.0661137
AP001453.3	91.1756	0.981757	0.679814	0.0115966	0.0417319
AP002495.1	35.8828	-0.172468	0.275346	0.409575	0.536911
AP003108.2	117.734	-0.105478	0.308692	0.618189	0.720706
AP003419.1	212.669	0.00838668	0.359002	0.967602	0.980294
AP1AR	863.22	-0.380843	0.244296	0.0611946	0.134087
AP1B1	6044.67	0.56461	0.254219	0.0091381	0.0353838
AP1G1	4465.37	-0.47211	0.219336	0.0127566	0.0444358
AP1G2	402.602	0.107426	0.345772	0.606116	0.710923
AP1M1	2417.5	0.624265	0.289718	0.00864542	0.0341396
AP1M2	1309.78	0.0826484	0.209245	0.646911	0.743891
AP1S1	1196.57	0.661474	0.361188	0.0147285	0.0490614
AP1S2	326.714	-0.396535	0.377152	0.107086	0.202236
AP1S3	291.136	-0.528719	0.331105	0.0322441	0.0850252
AP2A1	2360.36	0.721579	0.263189	0.00146925	0.0104135
AP2A2	645.823	0.409908	0.290491	0.072218	0.150844
AP2B1	7766.89	-0.105749	0.195145	0.545081	0.661361
AP2M1	5975.67	0.0815603	0.214161	0.660412	0.754766
AP2S1	1915.65	0.946699	0.290114	0.000173041	0.00258384
AP3B1	1765.32	-0.62746	0.209173	0.000750595	0.00659287
AP3D1	4235.35	0.694615	0.24469	0.00107767	0.00851717
AP3M1	2048.42	-0.573132	0.239742	0.00538562	0.0245476
AP3M2	548.903	-0.71124	0.23152	0.000469085	0.00490645
AP3S1	1037.99	-0.0503568	0.112431	0.641086	0.739988
AP3S2	1149.8	0.0710443	0.225593	0.710184	0.793035
AP4B1	257.089	-0.471098	0.217515	0.0125184	0.0438749
AP4E1	523.017	-0.810291	0.23154	8.3763e-05	0.00157919
AP4M1	266.728	0.555472	0.341408	0.0296836	0.0801993
AP4S1	701.939	-0.500205	0.298378	0.0310239	0.0827231
AP5B1	872.254	0.587942	0.185828	0.000510296	0.00519056
AP5M1	1174.93	-0.922891	0.260679	5.53455e-05	0.00123223
AP5S1	502.18	0.341235	0.26535	0.110752	0.207272
AP5Z1	367.342	0.842082	0.527062	0.0129899	0.0450103
APAF1	1464.2	-1.13453	0.338624	7.33951e-05	0.00144426
APBA1	62.2469	0.485661	0.463461	0.0748507	0.154916
APBA3	338.901	1.54147	0.425003	2.31262e-05	0.000750696
APBB1	506.109	0.677923	0.358828	0.0127466	0.0444149
APBB2	388.564	-0.316049	0.272254	0.13968	0.245222
APC	847.322	-0.77891	0.341604	0.00358284	0.0189322
APEH	2089.46	0.400306	0.303723	0.0846699	0.16962
APEX1	4982.09	0.321974	0.197973	0.0674489	0.143632
APEX2	832.255	0.106614	0.226678	0.579146	0.689544
APH1A	2584.03	0.258283	0.16366	0.0863066	0.172248
APH1B	860.201	-0.0545256	0.249645	0.785573	0.851323
API5	3731.55	-0.597917	0.258124	0.00568845	0.0254209
APIP	641.568	-0.0749257	0.139671	0.568276	0.680874
APLF	54.9972	-0.380734	0.436904	0.121267	0.221547
APLP2	16177.8	-0.0480491	0.184844	0.775294	0.843149
APMAP	3971.17	0.0505421	0.210129	0.787637	0.852373
APOA1	23382.6	1.24743	0.580769	0.00244675	0.0147309
APOA2	23228.2	0.461176	0.463703	0.0957119	0.185767
APOB	82851.7	-0.441266	0.31558	0.0688883	0.146058
APOBEC3D	44.6136	-0.193226	0.365253	0.366642	0.497401
APOBEC3F	117.078	-0.363999	0.509534	0.109459	0.205474
APOC1	5186.33	1.67123	0.372422	6.12306e-07	8.16335e-05
APOC2	2514.28	-0.0970454	0.33994	0.633813	0.733955
APOC3	1233.94	1.69811	0.649107	0.000536603	0.00538478
APOE	23749	0.734686	0.819451	0.0306005	0.0819844
APOH	2143.18	-0.489183	0.37197	0.0562437	0.126107
APOL2	594.162	0.272223	0.29602	0.222501	0.344868
APOL6	224.183	0.339948	0.369553	0.161431	0.27186
APOLD1	56.4102	0.257168	0.254693	0.21327	0.334324
APOO	203.02	0.109325	0.264576	0.597862	0.7051
APP	12379.3	-0.270966	0.1775	0.0938162	0.183008
APPBP2	734.339	-0.286677	0.195979	0.0973638	0.187926
APPL1	804.044	-0.499496	0.294573	0.0302555	0.0812934
APPL2	747.935	-0.0542381	0.171566	0.727717	0.806342
APRT	1920.75	0.547381	0.348173	0.0337004	0.0876679
APTX	441.886	-0.190492	0.211766	0.296131	0.424874
AQP10	70.7903	0.373499	0.3764	0.131346	0.234376
AQP11	58.4691	0.56973	0.266566	0.0100774	0.0380888
AQP3	359	0.324575	0.333465	0.168866	0.28126
AQP4	72.354	-0.918231	0.437952	0.0037902	0.0195876
AQR	1066.74	-0.868291	0.266161	0.000167656	0.00252024
ARAF	966.745	0.324054	0.268092	0.131326	0.234376
ARAP1	1593.56	0.723807	0.343537	0.00671601	0.0285004
ARAP3	92.5689	0.23564	0.341947	0.300586	0.42981
ARCN1	6431.18	-0.387173	0.220456	0.0422195	0.102764
AREG	191.964	0.512652	0.467771	0.0652242	0.14012
AREL1	1057.51	-0.115532	0.18006	0.475452	0.598784
ARF1	10086.5	0.380508	0.21378	0.0416499	0.101731
ARF3	5674.37	0.60925	0.227403	0.00237073	0.0144214
ARF4	3532.17	-0.189544	0.249837	0.344229	0.47521
ARF5	2048.06	0.968267	0.515755	0.0063778	0.0275347
ARF6	2856.92	-0.114673	0.183365	0.492799	0.61423
ARFGAP1	1764.44	0.602464	0.468838	0.0393185	0.098178
ARFGAP2	1765.88	0.599787	0.318292	0.0162485	0.0525461
ARFGAP3	1424.97	-0.348899	0.182205	0.0330883	0.0866152
ARFGEF1	1848.18	-0.643742	0.30603	0.00782329	0.0317784
ARFGEF2	2766.78	-0.206051	0.21665	0.266133	0.392307
ARFGEF3	1175.88	-0.0760898	0.262438	0.708566	0.791875
ARFIP1	665.799	-0.118107	0.187186	0.478993	0.601845
ARFIP2	1419.88	-0.0839011	0.221286	0.654849	0.75017
ARFRP1	467.426	0.555643	0.442508	0.0479182	0.112408
ARG1	1176.73	-0.166471	0.421796	0.314452	0.444939
ARG2	556.66	0.256393	0.262421	0.222521	0.344868
ARGLU1	380.168	0.0307195	0.21147	0.86648	0.909268
ARHGAP1	1631.76	0.203527	0.247848	0.315939	0.446291
ARHGAP11A	1776.62	-1.06986	0.293581	2.70762e-05	0.000808045
ARHGAP11B	62.0989	-0.0286789	0.333033	0.88579	0.923045
ARHGAP12	1182.04	-0.65105	0.330756	0.0103033	0.0386344
ARHGAP18	2203.7	-1.05594	0.307957	6.37058e-05	0.0013261
ARHGAP19	1471.48	-0.442795	0.356502	0.0719149	0.150481
ARHGAP21	1699.89	-0.96078	0.348261	0.000658297	0.00610287
ARHGAP24	54.2859	0.928131	0.515474	0.00771931	0.0314944
ARHGAP25	36.8896	0.382438	0.459519	0.125078	0.226549
ARHGAP26	458.345	-1.27792	0.540834	0.00108187	0.00852838
ARHGAP29	1655.61	-0.993203	0.327741	0.000276035	0.00344244
ARHGAP31	33.3839	0.852543	0.410693	0.00535672	0.0244757
ARHGAP32	261.733	-0.867193	0.361917	0.00217023	0.0135716
ARHGAP33	99.5745	0.664942	0.46652	0.027177	0.0754289
ARHGAP35	3822.98	0.0118004	0.178682	0.94294	0.962975
ARHGAP39	263.905	0.952521	0.272999	7.3162e-05	0.0014425
ARHGAP42	577.456	-0.401589	0.283439	0.0696745	0.14714
ARHGAP45	631.978	1.50475	0.444381	5.7188e-05	0.00125578
ARHGAP5	24715.8	-0.909738	0.267117	8.93103e-05	0.00164504
ARHGDIA	3990.54	0.62959	0.37318	0.0216155	0.0639376
ARHGEF1	1404.5	1.04142	0.374345	0.000646558	0.00605073
ARHGEF10L	1663.41	0.789168	0.377761	0.0061908	0.0270053
ARHGEF11	1376.76	0.0810044	0.171844	0.613667	0.716852
ARHGEF12	1774.32	-0.477216	0.249446	0.021638	0.0639547
ARHGEF16	372.947	1.04212	0.449466	0.0021813	0.0136167
ARHGEF17	698.975	0.535215	0.282898	0.0196909	0.0596522
ARHGEF18	1798.24	0.53021	0.202032	0.0033634	0.0181161
ARHGEF19	47.1204	0.207981	0.384099	0.334276	0.464974
ARHGEF2	1332.3	0.29239	0.247847	0.15254	0.261073
ARHGEF25	379.264	0.939388	0.426588	0.00344108	0.0184033
ARHGEF26	452.687	-0.395411	0.25175	0.0558491	0.125518
ARHGEF28	1072.93	-1.19966	0.533536	0.00159018	0.0109793
ARHGEF3	244.148	-0.100914	0.223629	0.592905	0.700934
ARHGEF39	396.879	0.0791384	0.265733	0.701646	0.786594
ARHGEF40	453.418	0.46135	0.356968	0.0683232	0.14508
ARHGEF5	505.589	0.278104	0.302912	0.217322	0.339016
ARHGEF7	846.558	-0.0536426	0.121058	0.642588	0.741127
ARID1A	868.393	0.957976	0.356008	0.000984296	0.00802265
ARID1B	603.919	-0.27475	0.29631	0.212755	0.333844
ARID2	689.32	-0.427397	0.226866	0.0272935	0.0756959
ARID3A	7725.65	0.858949	0.191164	1.28907e-06	0.000121452
ARID3B	2198.19	0.108704	0.22322	0.568047	0.680712
ARID4A	885.641	-0.498354	0.260471	0.0202338	0.0607828
ARID4B	937.036	-0.0632289	0.267298	0.75733	0.828903
ARID5A	60.8271	0.353412	0.490419	0.130433	0.233268
ARID5B	775.788	-0.341137	0.28455	0.120264	0.220179
ARIH1	1074.58	-0.319784	0.264881	0.129367	0.231732
ARIH2	4222.19	-0.24164	0.139114	0.0645038	0.13916
ARL1	2482.68	-0.328257	0.224576	0.0874025	0.173256
ARL10	92.1796	0.246701	0.340101	0.280846	0.408043
ARL13B	405.479	-0.831261	0.313839	0.00117627	0.00893089
ARL14EP	561.838	-0.3065	0.1784	0.0562463	0.126107
ARL15	408.724	-0.380296	0.230822	0.0512062	0.117488
ARL16	439.96	0.115322	0.221868	0.540369	0.656853
ARL17A	275.387	-0.0565092	0.294235	0.78649	0.85191
ARL2	535.908	0.676605	0.285555	0.00429685	0.0212818
ARL2BP	723.23	0.0612512	0.192615	0.721158	0.801135
ARL3	585.414	0.0761151	0.173444	0.629364	0.730237
ARL4A	872.38	-0.748883	0.32171	0.00330967	0.0179492
ARL4C	262.053	0.161646	0.343534	0.46235	0.586526
ARL4D	450.522	1.17001	0.518511	0.00209585	0.0132682
ARL5A	1515.69	-0.324234	0.254496	0.117124	0.215665
ARL5B	2784.93	-0.621788	0.296919	0.00890877	0.0348199
ARL6	123.215	-0.116067	0.216901	0.531936	0.649069
ARL6IP1	7042.06	-0.391052	0.230718	0.0472252	0.111277
ARL6IP4	1920.34	0.262347	0.237199	0.188627	0.305089
ARL6IP5	288.71	0.0471021	0.241406	0.812347	0.870488
ARL6IP6	387.608	0.324687	0.274211	0.135215	0.239373
ARL8A	383.298	0.844817	0.300576	0.00086818	0.00732686
ARL8B	3139.33	-0.337438	0.223679	0.0762332	0.157052
ARMC1	1258.43	-0.273723	0.203047	0.1229	0.223798
ARMC10	739.165	0.117457	0.242809	0.556981	0.671248
ARMC5	287.794	0.850481	0.401693	0.00495074	0.0233642
ARMC6	2014.88	0.498467	0.27556	0.0272353	0.0755719
ARMC7	357.518	0.470515	0.281181	0.0376663	0.0951772
ARMC8	1083.8	-0.5188	0.221729	0.00697032	0.0292979
ARMC9	283.567	0.394311	0.20773	0.0305655	0.0819299
ARMCX1	117.328	0.996339	0.45785	0.00326974	0.0177843
ARMCX3	1226.41	-0.399652	0.216661	0.0325505	0.0856315
ARMCX4	142.161	-0.272806	0.259021	0.188289	0.304806
ARMCX5	242.532	-0.93281	0.209607	1.2987e-06	0.000121452
ARMCX6	317.959	-0.34527	0.1934	0.0440963	0.105791
ARMH3	566.329	0.109895	0.154123	0.444081	0.570525
ARMT1	1561.61	-0.597641	0.212817	0.00148361	0.0104628
ARNT	1097.17	-0.170627	0.150557	0.222767	0.345135
ARNTL	54.5972	-0.196061	0.343877	0.371101	0.501667
ARNTL2	907.514	-0.35407	0.31502	0.123708	0.224895
ARPC1A	4888.96	0.0163764	0.196477	0.953852	0.971638
ARPC1B	1932.47	0.638135	0.525378	0.0373449	0.0945143
ARPC2	4308.57	0.103115	0.215368	0.576567	0.687571
ARPC3	4787.33	-0.363541	0.101552	0.000213385	0.00293936
ARPC4	5765.51	0.132282	0.260197	0.525785	0.643596
ARPC5	2553.05	0.190358	0.268544	0.367949	0.498567
ARPC5L	1153.72	0.438525	0.24501	0.0331803	0.0867093
ARPIN	627.663	0.603452	0.206836	0.00110262	0.00864287
ARPIN-AP3S2	534.689	0.1839	0.292339	0.398153	0.526434
ARPP19	4050.92	-0.656691	0.300748	0.00626471	0.0271932
ARRB1	1067.31	0.485856	0.20768	0.00812286	0.0326635
ARRB2	865.965	0.278208	0.274281	0.197373	0.315858
ARRDC1	282.284	1.53134	0.500935	0.000163987	0.00249863
ARRDC3	1432.89	-0.783917	0.387727	0.00620828	0.0270637
ARSA	665.715	0.86235	0.413857	0.00525569	0.0241719
ARSB	1095.02	-0.470395	0.30787	0.0445137	0.106534
ARSD	427.583	0.147585	0.239586	0.457373	0.581992
ARSG	112.912	0.270761	0.342954	0.242642	0.366911
ARSJ	174.008	-1.74533	0.591791	0.000144425	0.00230074
ARSK	215.04	-0.0282844	0.180804	0.861575	0.905903
ARSL	1762.33	0.311511	0.295613	0.167058	0.279028
ARV1	271.806	-0.700062	0.428333	0.0161345	0.0523147
ARVCF	303.873	1.90959	0.581263	6.44618e-05	0.00133082
AS3MT	1065.38	-0.415522	0.203393	0.0204567	0.0613045
ASAH1	1268.4	0.562784	0.295485	0.0174507	0.0549271
ASAH2	157.24	-0.0669807	0.292827	0.749201	0.82273
ASAH2B	284.499	-0.0536913	0.238335	0.783817	0.850006
ASAP1	1108.3	-0.0740785	0.241757	0.706921	0.790826
ASAP2	748.797	-0.440719	0.24477	0.0308737	0.0825387
ASB1	1269.98	0.0109129	0.238446	0.954934	0.972033
ASB13	319.182	0.938151	0.542774	0.00853712	0.0338433
ASB3	367.432	-0.276199	0.326235	0.223923	0.346254
ASB6	675.335	0.75657	0.255135	0.000649365	0.0060602
ASB7	593.599	-0.301975	0.236451	0.125192	0.226682
ASB8	550.38	0.0499844	0.171414	0.750848	0.824097
ASB9	260.269	-0.0863228	0.198468	0.620133	0.72222
ASCC1	451.919	-0.287936	0.277732	0.180491	0.296207
ASCC2	1577.56	0.136555	0.225079	0.475302	0.598728
ASCC3	2664.29	-0.774598	0.262665	0.000610964	0.00581857
ASF1A	1305.54	-0.241621	0.207619	0.18263	0.298667
ASGR1	2556.38	1.37214	0.669674	0.00257907	0.0152498
ASGR2	5372.55	0.422935	0.331884	0.0842282	0.168941
ASH1L	1511.58	-0.791009	0.379615	0.00535314	0.0244757
ASH2L	1592.17	-0.0604149	0.201144	0.738086	0.814528
ASIC1	191.282	0.463298	0.604598	0.0708687	0.14896
ASL	2053.76	0.957247	0.550915	0.00837062	0.0333731
ASMTL	412.95	0.44423	0.334024	0.0697887	0.147354
ASNS	1985.87	0.437638	0.267441	0.0461736	0.109529
ASNSD1	1092.87	-0.389184	0.197567	0.0265988	0.0741917
ASPH	5966.91	-0.104691	0.245716	0.596725	0.70426
ASPHD1	63.0975	0.139985	0.346881	0.510738	0.629929
ASPM	4219.3	-0.778314	0.371346	0.00528517	0.0242775
ASPRV1	26.0023	0.58975	0.432454	0.0374319	0.0946902
ASPSCR1	351.045	1.5332	0.479482	0.000104179	0.00183156
ASRGL1	893.626	1.09527	0.37737	0.0004263	0.0045817
ASS1	1657.18	1.64779	0.442438	1.49588e-05	0.000578944
ASTE1	187.774	-0.341672	0.219785	0.0696695	0.14714
ASTN2	271.225	0.167717	0.278538	0.432459	0.560061
ASXL1	4927.72	-0.213487	0.152546	0.134415	0.238278
ASXL2	1152.02	-0.530045	0.24633	0.0108246	0.0398764
ATAD1	138.975	-0.380275	0.518321	0.101432	0.194145
ATAD2	3940.8	-0.857963	0.277995	0.000302257	0.0036203
ATAD2B	439.706	-0.668284	0.367163	0.0131595	0.0453875
ATAD3A	2276.83	0.762766	0.342152	0.00493386	0.0232948
ATAD3B	1178.14	0.453006	0.378454	0.0775328	0.159261
ATAD5	528.903	-0.465545	0.275503	0.0356976	0.0913568
ATE1	1274.47	-0.654037	0.262629	0.00321932	0.0176127
ATF1	411.862	-0.12656	0.249778	0.528145	0.645639
ATF2	2267.68	-0.686025	0.260957	0.00200211	0.0128712
ATF3	347.081	0.205177	0.279409	0.339587	0.470266
ATF4	11311.3	-0.186419	0.242179	0.349623	0.480361
ATF5	696.676	0.495349	0.403687	0.0637143	0.138037
ATF6	751.638	-0.288943	0.215051	0.117964	0.216855
ATF6B	789.473	1.21995	0.434041	0.000461454	0.00485698
ATF7	1159.74	-0.0510185	0.117195	0.649257	0.745649
ATF7IP	1979.33	-0.342319	0.235086	0.0836317	0.168089
ATF7IP2	292.025	-0.713287	0.320985	0.00487815	0.023186
ATG10	178.715	-0.217407	0.203081	0.220106	0.341929
ATG101	1052.98	0.765337	0.298796	0.00206752	0.0131468
ATG12	932.72	-0.359095	0.202934	0.0434525	0.104819
ATG13	1799.31	0.09594	0.194087	0.577863	0.688529
ATG14	714.39	0.0744977	0.229073	0.697814	0.783754
ATG2A	916.613	1.55395	0.382135	4.03499e-06	0.000252497
ATG2B	654.337	-0.476223	0.272599	0.0301086	0.0809766
ATG3	1383.68	-0.116811	0.162461	0.434012	0.561304
ATG4A	262.193	-0.631293	0.209375	0.000713193	0.00639475
ATG4B	973.539	0.125486	0.304507	0.561885	0.675751
ATG4C	313.513	-0.585048	0.211586	0.00176675	0.0117984
ATG4D	139.57	0.573613	0.650068	0.0494727	0.114841
ATG5	641.542	-0.453481	0.221892	0.0176138	0.0552849
ATG7	713.302	-0.105803	0.191067	0.53221	0.649257
ATG9A	1670.67	0.497081	0.285851	0.0311348	0.0829793
ATIC	4218.4	-0.191078	0.211759	0.29769	0.426538
ATL2	1577.41	-0.603263	0.265938	0.00611584	0.0267649
ATL3	6040.71	-0.298936	0.29655	0.180077	0.295615
ATM	1529.7	-0.975428	0.382307	0.00112704	0.00872269
ATMIN	1232.08	-0.304503	0.189456	0.0723307	0.151041
ATN1	1953.29	0.31035	0.244703	0.126533	0.228077
ATOX1	1025.76	0.743985	0.402329	0.0114686	0.041458
ATP10D	1551.71	-0.905621	0.500209	0.00668158	0.0283866
ATP11A	2254.84	-0.3362	0.173199	0.0324896	0.0855115
ATP11B	1583.13	-0.337585	0.287593	0.128713	0.230965
ATP13A1	2885.74	0.494804	0.302461	0.0377122	0.0952716
ATP13A2	696.631	0.957384	0.489748	0.00558979	0.0251002
ATP13A3	4188.56	-0.459859	0.285763	0.041353	0.101182
ATP1A1	28248.1	-0.00697777	0.182043	0.969099	0.981012
ATP1B1	6145.06	0.129566	0.216513	0.490152	0.611884
ATP1B3	2583.3	-0.123715	0.211405	0.501309	0.621758
ATP2A1	37.2973	0.0268684	0.322691	0.897968	0.931667
ATP2A2	6085.34	-0.049934	0.186244	0.776382	0.8439
ATP2A3	64.896	2.45271	0.510266	9.9461e-08	2.30212e-05
ATP2B1	5312.25	-0.352236	0.240747	0.0769646	0.158297
ATP2B2	2860.93	-0.11627	0.31338	0.574001	0.685825
ATP2B4	830.068	-0.130911	0.285978	0.535288	0.652023
ATP2C1	2276.07	-0.328062	0.214178	0.0755001	0.155886
ATP5F1A	13051.8	-0.0017801	0.140968	0.99763	0.998076
ATP5F1B	22208	0.423332	0.201951	0.020713	0.0618572
ATP5F1C	3815.19	-0.243352	0.166057	0.114996	0.212828
ATP5F1D	1501.33	1.7579	0.526946	5.85594e-05	0.00127341
ATP5F1E	3934.63	-0.366058	0.233394	0.0624066	0.136024
ATP5MC1	2508.9	-0.0726852	0.230236	0.709336	0.792312
ATP5MC2	4008.3	0.372255	0.300198	0.104894	0.199238
ATP5MC3	6786.26	-0.0106784	0.246042	0.9543	0.971816
ATP5MD	1797.35	0.211225	0.263741	0.314553	0.445007
ATP5ME	1197.72	0.143258	0.288504	0.505059	0.625145
ATP5MF	3497.54	-0.0471257	0.296733	0.821115	0.877365
ATP5MF-PTCD1	519.605	0.0415143	0.243905	0.833543	0.885216
ATP5MG	2641.4	0.470294	0.353492	0.0631837	0.137184
ATP5MPL	1192.79	0.119309	0.188463	0.479428	0.602122
ATP5PB	1384.33	-1.10328	0.432053	0.000886256	0.00744575
ATP5PD	2892.56	-0.280636	0.210834	0.125927	0.227497
ATP5PF	2189.57	-0.159042	0.174279	0.32032	0.450888
ATP5PO	3054.33	0.175826	0.191175	0.31011	0.440224
ATP6AP1	2431.93	0.362676	0.372353	0.141263	0.247498
ATP6AP2	1990.59	-0.317652	0.244355	0.11415	0.211791
ATP6V0A1	1421.48	-0.153736	0.183998	0.359275	0.490061
ATP6V0A2	737.515	-0.504973	0.33828	0.040849	0.100511
ATP6V0B	2966.48	0.535708	0.341647	0.0359498	0.0917925
ATP6V0C	2477.59	1.44428	0.371682	8.98183e-06	0.000426218
ATP6V0D1	1320.45	0.502917	0.410318	0.0629758	0.136918
ATP6V0E1	2158.97	0.132719	0.216493	0.476103	0.599289
ATP6V0E2	377.877	1.46797	0.512622	0.000313513	0.00370362
ATP6V1A	2887.43	-0.3333	0.226881	0.0826164	0.166676
ATP6V1B2	2756.27	-0.0599906	0.181681	0.71783	0.798865
ATP6V1C1	1891.24	-0.577559	0.265881	0.00856979	0.0339368
ATP6V1D	605.843	0.0340106	0.226861	0.859566	0.9043
ATP6V1E1	3652.25	-0.162026	0.213815	0.378436	0.508045
ATP6V1E2	38.2288	0.2852	0.242393	0.155258	0.264183
ATP6V1F	2185.82	0.758118	0.223165	0.000149302	0.00234835
ATP6V1G1	2689.57	-0.0267062	0.266155	0.867326	0.909815
ATP6V1H	318.842	-0.0839591	0.200354	0.632025	0.732339
ATP7A	111.049	-0.579332	0.337473	0.0216208	0.0639376
ATP7B	1551.64	-0.102811	0.236566	0.597212	0.704761
ATP8A1	61.2752	0.0627845	0.347595	0.756043	0.827981
ATP8B1	333.351	-0.0878935	0.267638	0.66949	0.762064
ATP8B2	2979.91	0.178807	0.128548	0.145785	0.253241
ATP9A	2049.65	0.0591859	0.198635	0.734104	0.811412
ATP9B	869.244	-0.328849	0.328814	0.155312	0.26421
ATPAF1	1280.65	0.331167	0.150285	0.0182103	0.0566178
ATPAF2	241.466	0.821828	0.292753	0.000896907	0.00751268
ATPSCKMT	230.397	-0.753493	0.31316	0.00283823	0.0161581
ATR	733.636	-0.760625	0.44235	0.0116076	0.0417362
ATRAID	1567.98	0.321532	0.201376	0.0701031	0.147665
ATRIP	416.121	0.347464	0.268506	0.106957	0.202108
ATRN	4888.74	-0.601035	0.209175	0.00121941	0.00914071
ATRX	1845.09	-0.310527	0.295665	0.161919	0.272511
ATXN1	586.784	-0.0889093	0.257045	0.660805	0.755138
ATXN10	2753.9	-0.234027	0.285563	0.277129	0.404058
ATXN1L	2260.29	-0.201572	0.154799	0.159407	0.269464
ATXN2	990.487	0.0407456	0.221316	0.82682	0.880731
ATXN2L	3261.71	0.146393	0.273537	0.488408	0.610251
ATXN3	191.787	-0.497925	0.341912	0.044069	0.105771
ATXN7	283.975	-0.240039	0.228274	0.211258	0.332334
ATXN7L1	129.109	-0.193176	0.176021	0.224083	0.346426
ATXN7L2	71.8735	1.05578	0.438325	0.00170291	0.0114747
ATXN7L3	1525.5	0.00826444	0.214705	0.965041	0.978763
ATXN7L3B	3870.36	0.105222	0.173294	0.504283	0.624582
AUH	437.76	-0.0767146	0.176444	0.630374	0.731106
AUNIP	261.061	-0.547077	0.278458	0.0151093	0.0499289
AUP1	1963.76	0.0173043	0.221434	0.925066	0.95058
AURKA	2861.08	-0.267603	0.153547	0.060285	0.132743
AURKAIP1	2058.04	1.08707	0.357536	0.000283256	0.00348218
AURKB	2112.28	0.0761986	0.240088	0.701265	0.786369
AUTS2	104.9	1.0565	0.511979	0.00372836	0.0193305
AVEN	161.031	0.129536	0.250494	0.523715	0.641835
AVL9	1612.7	-0.316641	0.207985	0.0804337	0.163481
AVPI1	214.747	0.379235	0.340304	0.11692	0.215431
AVPR1A	150.355	0.0489671	0.347356	0.808854	0.867741
AXIN1	605.411	0.318935	0.220652	0.0922123	0.180561
AXIN2	117.82	-0.0283959	0.213494	0.876052	0.916308
AZI2	618.185	-0.203304	0.275355	0.336183	0.466936
AZIN1	4124.35	-0.470845	0.244705	0.0218573	0.0643819
B2M	4554.23	0.162808	0.361281	0.446083	0.571915
B3GALNT1	292.188	0.0846956	0.297952	0.689971	0.777536
B3GALT1	199.386	0.458794	0.339124	0.0639013	0.138286
B3GALT6	995.214	1.05457	0.225762	4.54747e-07	6.52912e-05
B3GAT3	1012.14	0.949303	0.440661	0.00370764	0.0192767
B3GLCT	217.686	-0.462471	0.284485	0.0395103	0.0984838
B3GNT10	81.8445	-0.0176663	0.215315	0.926194	0.951339
B3GNT2	742.749	-0.771279	0.294448	0.00153313	0.0107109
B3GNT5	256.777	-2.25648	0.712729	5.44671e-05	0.00122732
B3GNT7	117.821	1.33084	0.503743	0.00065786	0.00610287
B3GNT8	39.1007	1.44332	0.501731	0.000299503	0.0035965
B3GNT9	36.771	0.781549	0.500363	0.015751	0.0514422
B3GNTL1	77.5338	0.275844	0.297529	0.216753	0.33841
B4GALNT1	782.211	0.181917	0.326621	0.410819	0.537912
B4GALNT2	238.895	-0.131913	0.365837	0.508608	0.628229
B4GALNT4	318.364	0.982355	0.493383	0.00489825	0.0232303
B4GALT1	3741.33	-0.170705	0.199476	0.333392	0.464082
B4GALT2	1519.83	0.494453	0.356109	0.0530875	0.120594
B4GALT3	997.851	0.213584	0.211878	0.245816	0.37046
B4GALT4	1453.93	-0.0586161	0.18076	0.722931	0.802628
B4GALT5	1821.78	-0.0432437	0.208696	0.812132	0.870424
B4GALT6	87.9972	-0.687305	0.396261	0.0144546	0.0484371
B4GALT7	637.045	0.718223	0.460564	0.0197547	0.0598249
B4GAT1	6659.83	0.572982	0.24899	0.00735375	0.0304791
B9D1	439.699	0.564311	0.343235	0.0279885	0.0769232
B9D2	45.5165	0.924775	0.385252	0.00214936	0.0135039
BABAM1	1983.56	0.425456	0.278755	0.0583399	0.129574
BABAM2	560.407	-0.147188	0.193145	0.392854	0.521462
BACE1	498.585	0.409612	0.18936	0.0159212	0.0518921
BACH1	1117.53	-0.152799	0.265679	0.460036	0.584389
BACH2	216.394	0.122646	0.353798	0.55502	0.669575
BAD	228.316	1.21346	0.386643	0.000167094	0.00251822
BAG1	707.949	0.149889	0.204615	0.40222	0.530124
BAG2	1087.17	-0.364179	0.189664	0.0314291	0.0835845
BAG3	900.997	0.092762	0.214425	0.616041	0.719025
BAG4	1512.76	-0.542112	0.275846	0.0152997	0.0503946
BAG6	590.728	0.379672	0.449031	0.128556	0.230811
BAHCC1	315.207	0.510557	0.555965	0.0670985	0.14315
BAHD1	1046.92	0.102634	0.222036	0.588652	0.697969
BAIAP2	272.949	0.750556	0.514405	0.0202993	0.0609305
BAIAP2L1	2662.91	-0.0305539	0.20063	0.863103	0.907084
BAIAP2L2	115.939	0.273245	0.427365	0.217586	0.339286
BAIAP3	42.3991	1.28911	0.605755	0.00232928	0.0142389
BAK1	864.162	0.373008	0.253691	0.0741057	0.153772
BAMBI	2205.46	0.216657	0.243233	0.281617	0.408663
BANF1	2441.44	0.31385	0.293285	0.164685	0.275846
BANK1	20.8476	0.222184	0.331282	0.324794	0.456097
BANP	498.801	0.680432	0.341543	0.0101493	0.0382314
BAP1	1431.09	0.194061	0.228425	0.31574	0.446124
BARD1	573.576	-0.67435	0.391407	0.0152112	0.0501473
BAX	1150.93	0.435493	0.408295	0.0943882	0.183803
BAZ1A	1261.61	-0.704725	0.204422	0.00013524	0.00219532
BAZ1B	4143.27	-0.699694	0.177339	2.02269e-05	0.000689799
BAZ2A	5129.4	0.0506874	0.166049	0.737955	0.814528
BAZ2B	555.574	-0.462492	0.370598	0.0665772	0.14248
BBC3	153.358	2.49	0.494943	3.11452e-08	1.13824e-05
BBIP1	228.956	-0.258619	0.224363	0.173326	0.287059
BBOF1	74.6189	-0.126919	0.305358	0.551716	0.666667
BBS1	661.875	0.311603	0.361057	0.19122	0.308436
BBS10	323.658	-0.315869	0.261996	0.131789	0.234941
BBS12	35.1838	-0.211738	0.286397	0.325339	0.456632
BBS2	344.438	0.1399	0.198429	0.423569	0.551127
BBS4	554.935	0.0130085	0.201902	0.94154	0.961808
BBS5	77.0588	0.278641	0.397015	0.227828	0.350741
BBS7	253.729	-0.868411	0.304665	0.000630002	0.00592952
BBS9	58.7181	0.313895	0.354717	0.187567	0.304208
BBX	1427.65	-0.056571	0.253872	0.777702	0.844843
BCAM	8040.82	1.70347	0.44862	1.09921e-05	0.000480085
BCAP29	403.225	0.0682204	0.257534	0.738054	0.814528
BCAP31	2334.35	-0.0524539	0.278825	0.799039	0.860592
BCAR1	907.472	0.355017	0.504016	0.124586	0.22595
BCAR3	545.841	-0.239458	0.312807	0.28092	0.408045
BCAS1	98.294	-0.156536	0.342135	0.463381	0.587544
BCAS2	757.752	-0.336104	0.215446	0.0701077	0.147665
BCAS3	508.357	0.150601	0.240705	0.448882	0.574211
BCAS4	220.48	0.44338	0.335334	0.0706661	0.148597
BCAT1	4815.87	-1.02719	0.461759	0.00224931	0.0138941
BCAT2	802.747	0.732061	0.385251	0.010686	0.0395479
BCCIP	2271.28	-0.558481	0.189088	0.00112833	0.00872663
BCDIN3D	156.617	0.408386	0.269883	0.0607623	0.133505
BCKDHA	1205.83	1.08421	0.425034	0.00114403	0.00879544
BCKDHB	817.52	0.129869	0.22285	0.493378	0.614815
BCKDK	678.832	0.489994	0.391766	0.0641191	0.138624
BCL10	463.525	-0.51405	0.270118	0.0192942	0.0588799
BCL2L1	7830.72	-0.046528	0.240544	0.813095	0.871123
BCL2L11	830.547	0.396707	0.157684	0.00665563	0.0283008
BCL2L12	883.151	0.594586	0.319872	0.0168947	0.0538333
BCL2L13	1211.19	-0.213405	0.199719	0.226301	0.34894
BCL2L2	675.575	-0.237421	0.192831	0.166398	0.278041
BCL2L2-PABPN1	220.848	-0.0656158	0.317908	0.752278	0.825067
BCL3	706.437	1.05066	0.456354	0.0022567	0.0139091
BCL6	468.72	0.271879	0.238	0.171888	0.285268
BCL7A	345.678	0.0524093	0.198334	0.76165	0.832086
BCL7B	630.505	-0.0744718	0.178704	0.643709	0.741904
BCL7C	325.28	1.06624	0.387516	0.000673899	0.00619622
BCL9	870.212	-0.086141	0.213886	0.640941	0.739913
BCL9L	1614.79	0.680017	0.310895	0.00676674	0.0286722
BCLAF1	5094.17	-0.761165	0.324372	0.00314069	0.0173264
BCLAF3	177.88	-0.154017	0.248932	0.443294	0.569913
BCOR	1334.02	-0.0981138	0.199686	0.58045	0.690877
BCORL1	1003.51	0.228041	0.238542	0.250954	0.375727
BCR	3136.76	0.329612	0.163955	0.0280006	0.0769232
BCS1L	626.118	0.184947	0.231154	0.34205	0.473032
BDH2	329.927	-0.128264	0.251432	0.524271	0.642374
BECN1	1494.39	-0.305574	0.145173	0.0241665	0.0691326
BEND3	545.983	0.389533	0.182181	0.0184962	0.0572113
BEND6	47.7517	0.126791	0.323567	0.555244	0.669701
BEND7	62.8588	0.0536532	0.325655	0.798626	0.86036
BEST1	59.2274	1.63254	0.486317	5.51735e-05	0.00123085
BET1	407.334	-0.281191	0.182501	0.0859763	0.171753
BET1L	1782.76	0.0857577	0.246415	0.673231	0.764502
BEX1	531.197	0.111173	0.365047	0.577354	0.688216
BEX2	163.994	0.505565	0.405152	0.0596451	0.131697
BEX3	2499.13	0.0185907	0.147049	0.893934	0.928852
BEX4	280.453	0.319052	0.240284	0.112463	0.209668
BFSP1	68.1973	0.27524	0.303523	0.221403	0.343658
BHLHA15	510.397	0.238348	0.321027	0.291518	0.419941
BHLHB9	88.1654	-0.248542	0.267512	0.237347	0.361197
BHLHE40	1853.17	0.182258	0.297166	0.407187	0.535033
BHMT	76.3786	-0.000507919	0.335592	0.995276	0.997013
BHMT2	2104.39	-0.107192	0.264917	0.601757	0.70775
BICC1	2049.84	-1.17426	0.49552	0.00121433	0.00913314
BICD1	195.669	-0.179771	0.22288	0.34071	0.471471
BICD2	1807.61	-0.27807	0.170225	0.0730923	0.152234
BICDL1	266.802	0.159234	0.24689	0.429741	0.557538
BICRA	326.276	0.912751	0.511637	0.00821498	0.0329275
BICRAL	241.128	-0.219376	0.141131	0.0974615	0.187999
BID	1427.29	0.284439	0.210647	0.121446	0.221805
BIN1	3093.17	0.524378	0.351913	0.0408789	0.100536
BIN3	320.138	0.00211451	0.219043	0.991644	0.994895
BIRC2	1096.48	-0.324125	0.243433	0.106632	0.201718
BIRC3	204.242	2.00276	0.743066	0.000377619	0.00421211
BIRC5	3038.21	-0.131639	0.175874	0.408872	0.536178
BIRC6	1669.34	-0.805301	0.416118	0.00681213	0.0288318
BIVM	322.158	-0.169875	0.235347	0.383709	0.513155
BLCAP	903.133	0.434294	0.232593	0.0289946	0.0787888
BLM	833.783	-0.745821	0.226021	0.000194798	0.00276845
BLMH	3254.15	-0.200334	0.174614	0.204751	0.324779
BLOC1S1	854.408	0.820508	0.295311	0.00100943	0.00816805
BLOC1S2	746.95	-0.22363	0.170184	0.146996	0.254792
BLOC1S3	338.278	0.725522	0.308098	0.00398806	0.0203288
BLOC1S4	513.192	1.20067	0.293042	4.57013e-06	0.000266144
BLOC1S5	365.215	-0.0654357	0.295198	0.75488	0.827273
BLOC1S6	1176.45	-0.381052	0.2732	0.07883	0.161039
BLVRA	436.305	-0.00190398	0.299798	0.989755	0.993659
BLVRB	990.7	0.961485	0.637118	0.0115188	0.0415724
BLZF1	451.094	-0.388778	0.266496	0.0689297	0.146092
BMF	1348.32	0.829709	0.311444	0.00138627	0.010016
BMI1	1057.24	-0.576935	0.245242	0.0056589	0.0253598
BMP1	291.024	0.571063	0.428019	0.0425432	0.103372
BMP2	3644.07	-0.0390973	0.292214	0.829686	0.882489
BMP2K	679.806	-0.406085	0.222986	0.0335012	0.0872918
BMP4	483.023	-0.114466	0.283105	0.586685	0.696546
BMP7	31.9237	0.0262624	0.348078	0.895631	0.929925
BMP8A	120.823	0.175183	0.328644	0.430944	0.558711
BMP8B	101.306	0.28639	0.401069	0.21785	0.339554
BMPR1A	444.695	-0.100334	0.224987	0.595965	0.70366
BMPR1B	52.7196	-0.589247	0.529828	0.0422088	0.10276
BMPR2	1096.96	-0.514662	0.255196	0.015124	0.0499425
BMS1	2399.52	-0.721356	0.217566	0.000206701	0.00289355
BMT2	181.007	-0.552247	0.220905	0.00414098	0.0208144
BNIP1	312.288	0.199355	0.209301	0.273316	0.400113
BNIP2	892.906	-0.852262	0.289559	0.000476914	0.00497296
BNIP3	2262.07	-0.160214	0.225044	0.398154	0.526434
BNIP3L	1336.57	-0.548273	0.194263	0.00166899	0.0113005
BOD1	1092.68	0.25265	0.171813	0.106973	0.202108
BOD1L1	3017.43	-0.158408	0.256625	0.433513	0.560807
BOK	407.743	1.02359	0.369428	0.000695966	0.00631461
BOLA1	121.414	1.10507	0.558488	0.00405098	0.0205143
BOLA2	128.059	1.71225	0.521561	6.92462e-05	0.00139476
BOLA2-SMG1P6	308.453	-0.404904	0.293501	0.0727549	0.151616
BOLA2B	516.064	0.346917	0.398052	0.157795	0.267183
BOLA3	533.55	-0.0730416	0.195946	0.673152	0.764502
BORA	528.8	-0.937863	0.284182	0.000122382	0.00204484
BORCS6	333.166	1.52331	0.425062	2.74624e-05	0.000809345
BORCS7	651.735	-0.260772	0.213651	0.156115	0.265181
BORCS8	665.684	0.40955	0.27821	0.0648443	0.139652
BPGM	464.555	-0.257335	0.238197	0.192012	0.309425
BPHL	471.975	0.197492	0.253099	0.335888	0.466701
BPNT1	1847.13	0.0745337	0.188825	0.659085	0.753788
BPNT2	3394.02	-0.487738	0.193028	0.00485719	0.0231274
BPTF	1026.91	-0.580701	0.330715	0.0198474	0.0599436
BRAF	1488.96	-0.513307	0.253882	0.015756	0.0514434
BRAP	875.493	-0.132127	0.145908	0.332415	0.46327
BRAT1	1040.13	1.26996	0.454425	0.000469221	0.00490645
BRCA1	1088.14	-0.359425	0.269181	0.0936232	0.182695
BRCA2	879.427	-0.585294	0.579527	0.0428327	0.103953
BRCC3	748.907	-0.559002	0.213344	0.0028942	0.0163615
BRD1	1189.55	0.0367619	0.132798	0.771621	0.839946
BRD2	155.108	0.225215	0.343052	0.319635	0.450263
BRD3	1778.66	0.758529	0.197813	2.76389e-05	0.000812409
BRD3OS	273.445	0.644988	0.19748	0.000319064	0.00374759
BRD4	2620.29	0.778657	0.254298	0.000482923	0.00502159
BRD7	1339.18	-0.289663	0.140657	0.0279697	0.0769232
BRD8	1229.74	-0.291272	0.138896	0.0255612	0.0720514
BRD9	500.743	0.239267	0.158165	0.102128	0.19511
BRDT	1163.26	-0.242279	0.242509	0.224248	0.346585
BRF1	390.373	1.03177	0.258511	9.09666e-06	0.000429846
BRF2	744.077	0.472137	0.196618	0.00724877	0.0301781
BRI3	1223.56	1.42841	0.681529	0.00227787	0.014001
BRI3BP	1559.74	-0.133749	0.184588	0.427792	0.555589
BRICD5	97.8746	0.60849	0.394131	0.0276898	0.0765105
BRIP1	923.555	-0.706176	0.354589	0.00829035	0.0331348
BRIX1	1807.23	-0.451314	0.169717	0.00364456	0.0190609
BRK1	4120.99	0.205652	0.200806	0.242316	0.366637
BRMS1	5588.42	0.437919	0.285159	0.0540552	0.122244
BRMS1L	318.783	-0.377432	0.237953	0.0580448	0.129054
BROX	928.878	-0.0682691	0.214984	0.714652	0.796436
BRPF1	981.071	0.286558	0.187687	0.0884063	0.174867
BRPF3	1445.48	0.234718	0.218318	0.211473	0.332578
BRSK1	58.3873	1.90207	0.453569	1.89526e-06	0.000159586
BRWD1	939.246	-0.365139	0.214586	0.0487042	0.113611
BSCL2	175.495	0.69913	0.518528	0.0264408	0.0738798
BSDC1	1062.76	0.179456	0.226033	0.349941	0.480622
BSG	13661	1.02618	0.323903	0.000211916	0.00292633
BSN	91.4608	1.09238	0.406247	0.000758243	0.00662369
BST1	36.1001	-0.243206	0.332781	0.279248	0.406671
BTAF1	1942.66	-0.921163	0.304984	0.000310632	0.00368103
BTBD1	1724.62	-0.258422	0.186485	0.120665	0.22077
BTBD10	629.613	-1.11923	0.393564	0.000390908	0.00430884
BTBD2	1770.62	1.6274	0.453348	2.51859e-05	0.000777674
BTBD3	1799.7	-0.678121	0.27517	0.00314624	0.01734
BTBD6	376.111	0.273705	0.21223	0.137475	0.242035
BTBD8	53.2162	-0.450162	0.472392	0.0826144	0.166676
BTBD9	173.239	-0.151065	0.336805	0.478069	0.600954
BTD	1484.11	-0.144633	0.157079	0.315436	0.445806
BTF3	6631.9	-0.0753106	0.12775	0.537174	0.65396
BTF3L4	1454.4	-0.130728	0.143693	0.331668	0.462617
BTG1	799.325	0.42694	0.375551	0.0928693	0.181603
BTG2	712.338	0.29974	0.196501	0.0854361	0.170827
BTG3	369.384	0.0771315	0.223598	0.682978	0.771891
BTN2A1	464.945	-0.145039	0.149815	0.298419	0.427201
BTN2A2	131.542	0.538511	0.265678	0.014446	0.0484303
BTN3A1	130.907	0.558281	0.340756	0.0287298	0.0782835
BTN3A2	299.819	0.98926	0.369912	0.000931097	0.00770684
BTRC	604.242	-0.287004	0.193226	0.0933654	0.182319
BUB1	2142.63	-0.443007	0.226386	0.023246	0.0672171
BUB1B	2707.82	-0.877486	0.244488	4.39719e-05	0.00107286
BUB3	2991.01	-0.0615478	0.158179	0.673649	0.764821
BUD13	501.849	-0.0889254	0.111029	0.403031	0.530806
BUD23	1206.77	0.169555	0.310214	0.439093	0.566195
BUD31	1408.82	0.174098	0.282997	0.41799	0.545262
BVES	506.742	0.0304471	0.257205	0.883136	0.921442
BX255925.3	479.495	0.579064	0.623184	0.0497946	0.115217
BYSL	796.128	0.275827	0.24859	0.177349	0.29212
BZW1	8390.79	-0.371085	0.248766	0.0680904	0.14464
BZW2	2320.06	-0.295211	0.205185	0.0988221	0.190153
C10orf88	186.577	-0.231303	0.396754	0.279499	0.406785
C11orf1	219.017	-0.00137947	0.2511	0.994054	0.996278
C11orf24	4033.69	0.17949	0.240345	0.369635	0.500367
C11orf49	353.124	0.130321	0.296471	0.546486	0.662635
C11orf52	68.7405	0.118234	0.359209	0.561862	0.675751
C11orf54	1051.83	-0.171775	0.215308	0.356582	0.487471
C11orf58	3621.48	-0.307856	0.223504	0.104945	0.199289
C11orf68	325.012	1.0602	0.365029	0.000428735	0.00459905
C11orf71	144.248	0.366022	0.207014	0.0436821	0.105136
C11orf80	1262.1	0.467608	0.18429	0.00496774	0.0233853
C11orf95	651.284	0.327523	0.198012	0.0613358	0.134326
C11orf98	1079.95	0.305127	0.243263	0.131421	0.234473
C12orf29	248.314	-0.32335	0.37478	0.17197	0.285359
C12orf4	705.521	-0.559592	0.287338	0.0155181	0.0508297
C12orf43	429.698	0.125021	0.184683	0.451978	0.576876
C12orf45	689.193	0.415332	0.273146	0.0590989	0.130774
C12orf56	41.14	-0.0325258	0.293171	0.875557	0.915875
C12orf57	1046.09	0.850546	0.478664	0.00958884	0.0367004
C12orf60	52.3912	-0.113748	0.272336	0.584942	0.695115
C12orf65	447.806	0.0378773	0.225611	0.843968	0.893177
C12orf66	238.402	-0.357795	0.165041	0.0179983	0.0561299
C12orf73	176.609	0.797861	0.208262	2.64909e-05	0.000799655
C12orf75	924.879	0.454675	0.33495	0.0662554	0.1419
C12orf76	196.616	0.011046	0.203667	0.952554	0.970845
C14orf119	1653.73	-0.0439438	0.236155	0.821963	0.877853
C14orf132	240.538	0.582707	0.295923	0.0142061	0.04795
C14orf28	54.8399	-0.129671	0.233087	0.502949	0.623411
C14orf93	210.859	0.488854	0.286913	0.0327951	0.0860989
C15orf39	2135.06	0.45235	0.328009	0.0655729	0.14068
C15orf40	911.857	0.553593	0.230558	0.00569364	0.025434
C15orf61	134.475	0.270175	0.28251	0.214077	0.335236
C15orf62	68.6599	0.435572	0.316192	0.0670999	0.14315
C16orf70	582.1	-0.149625	0.178638	0.352813	0.483618
C16orf72	849.839	-0.437815	0.188336	0.00943787	0.0362881
C16orf87	278.434	-0.302344	0.169043	0.0496374	0.115065
C16orf91	185.655	0.00376792	0.354973	0.987971	0.992668
C16orf95	58.5259	1.57866	0.376857	2.21632e-06	0.000177575
C17orf100	66.5972	0.218565	0.29545	0.319065	0.449612
C17orf107	41.6854	0.253364	0.365375	0.267996	0.39418
C17orf113	85.7344	0.511919	0.3721	0.0500747	0.115698
C17orf49	777.889	0.555183	0.394658	0.0419853	0.102349
C17orf58	133.367	0.0790282	0.208521	0.663946	0.757799
C17orf75	280.6	0.23012	0.15132	0.102562	0.195671
C17orf80	873.85	-1.10005	0.213566	3.10286e-08	1.13824e-05
C18orf21	187.501	-0.371745	0.208858	0.0407435	0.100305
C18orf25	505.168	-0.419128	0.201582	0.0182858	0.0567858
C18orf32	388.298	-0.213725	0.369032	0.32513	0.45644
C18orf54	441.229	-0.612004	0.270911	0.00626148	0.0271897
C19orf12	661.384	0.174059	0.210923	0.34121	0.471929
C19orf25	535.36	1.32035	0.319846	3.73463e-06	0.000238995
C19orf44	115.097	0.469824	0.317316	0.0510293	0.117226
C19orf47	392.077	0.635749	0.290147	0.00760456	0.0311612
C19orf53	1237.4	0.158173	0.273024	0.457082	0.581821
C19orf54	325.409	0.477658	0.283543	0.0353854	0.0907741
C1D	474.515	-0.286298	0.20653	0.110936	0.207581
C1GALT1	889.58	-0.908855	0.295959	0.000278209	0.00345342
C1GALT1C1L	33.3019	-0.0303316	0.266805	0.881842	0.920816
C1orf109	459.192	-0.0749108	0.18769	0.653853	0.749182
C1orf112	373.547	-0.418555	0.278758	0.0572706	0.127695
C1orf115	2561.31	0.135522	0.218512	0.485002	0.607147
C1orf116	58.3441	0.20447	0.270004	0.33423	0.464974
C1orf122	545.018	1.50378	0.31946	2.33148e-07	4.3517e-05
C1orf131	939.281	-0.198735	0.214858	0.283468	0.410946
C1orf159	234.432	1.01971	0.462871	0.00293892	0.0165558
C1orf174	806.306	-0.0286775	0.149667	0.836404	0.887436
C1orf198	1650.51	-0.343451	0.358273	0.148311	0.256476
C1orf21	233.635	-0.10042	0.399193	0.51809	0.636613
C1orf210	80.9807	1.42831	0.549176	0.00066445	0.00613977
C1orf216	167.544	0.367709	0.179267	0.023644	0.0680867
C1orf226	210.753	0.142451	0.220603	0.448356	0.574107
C1orf35	373.564	0.538996	0.348169	0.0356245	0.0912685
C1orf43	4470.18	0.422733	0.162465	0.00482955	0.0230056
C1orf50	171.102	-0.0718901	0.257021	0.722123	0.802049
C1orf52	184.944	-0.00704707	0.22395	0.973072	0.983305
C1orf53	56.0469	0.686433	0.454335	0.0225534	0.065772
C1orf56	81.7614	1.45269	0.432907	6.22388e-05	0.00131512
C1orf74	62.5733	0.510724	0.381638	0.0530022	0.120449
C1QBP	5171.53	-0.250981	0.225683	0.186679	0.303252
C1QTNF3	57.6786	-0.0814314	0.312812	0.69775	0.783754
C1QTNF6	183.611	1.04425	0.528114	0.00445845	0.0218131
C1S	742.444	0.212645	0.341117	0.343985	0.475064
C20orf194	487.944	-0.246784	0.259655	0.233615	0.356924
C20orf27	1675.92	0.401893	0.342695	0.101724	0.194471
C20orf96	400.274	0.150937	0.241175	0.448801	0.574211
C21orf58	155.738	0.653501	0.347514	0.0135717	0.0463949
C21orf62	50.5436	0.531825	0.567048	0.060435	0.132995
C21orf91	236.917	-0.679174	0.258155	0.00199571	0.0128448
C22orf39	613.796	0.416564	0.226949	0.0324401	0.0854212
C2CD2	369.596	0.0555453	0.277822	0.793022	0.856088
C2CD2L	133	0.311323	0.260898	0.139317	0.244769
C2CD3	685.625	0.0982321	0.238733	0.617534	0.720242
C2CD5	1501.92	-0.377038	0.231349	0.0535705	0.121485
C2orf15	46.7836	0.111952	0.29962	0.602253	0.708246
C2orf42	151.098	-0.216245	0.184833	0.19054	0.307472
C2orf49	690.888	-0.370585	0.252062	0.0724812	0.151294
C2orf68	724.917	0.252302	0.237642	0.204135	0.324224
C2orf69	589.051	-0.374881	0.273777	0.0838463	0.168339
C2orf72	742.878	0.213841	0.433732	0.259155	0.38456
C2orf74	241.941	-0.245109	0.254988	0.231583	0.354739
C2orf76	121.29	-0.0147837	0.168066	0.922494	0.948791
C2orf88	144.523	-0.109851	0.316187	0.603672	0.709394
C3	19133.2	0.335892	0.334311	0.157136	0.266349
C3orf33	98.521	-0.066486	0.17252	0.671249	0.763334
C3orf38	668.291	-0.72453	0.300251	0.00300239	0.0167699
C3orf62	212.427	-0.114334	0.161807	0.442206	0.568965
C3orf70	194.017	-0.122276	0.329344	0.563215	0.676619
C3orf80	114.725	0.492757	0.460761	0.0719786	0.15053
C4BPA	536.97	0.159012	0.328222	0.47147	0.594931
C4BPB	204.181	0.263456	0.360548	0.255075	0.380037
C4orf19	488.435	-0.170282	0.180497	0.294285	0.422959
C4orf3	1289.24	-0.0309583	0.230994	0.874409	0.915076
C4orf33	119.859	0.00346455	0.265012	0.987646	0.992431
C4orf46	557.092	-0.179537	0.217492	0.333735	0.464401
C5	9399.06	-0.716375	0.342633	0.00642343	0.0276581
C5AR2	53.5	0.375445	0.490192	0.12173	0.222101
C5orf15	1329.73	-0.288947	0.183224	0.0784482	0.160581
C5orf22	403.805	-0.913211	0.466006	0.00502143	0.0235011
C5orf24	1208.91	-0.526696	0.254735	0.0129659	0.0449552
C5orf34	384.96	-0.741389	0.272157	0.0012367	0.00925787
C5orf51	2042.95	-0.3126	0.254648	0.1304	0.233245
C5orf63	194.007	0.0630025	0.243513	0.752068	0.824999
C6orf120	1248.15	-0.20652	0.18937	0.224512	0.346754
C6orf132	59.1044	0.551663	0.407608	0.0433538	0.104683
C6orf136	45.2249	0.216891	0.401647	0.30276	0.431979
C6orf163	33.3193	-0.209002	0.317854	0.343239	0.474266
C6orf226	34.9353	1.31656	0.436444	0.000203447	0.00285514
C6orf62	2182.47	-0.208356	0.185191	0.212171	0.333193
C6orf89	1765.17	-0.124366	0.13597	0.332353	0.46327
C7	52.7891	0.414673	0.386926	0.102595	0.195701
C7orf25	66.4262	0.764776	0.62808	0.0240723	0.0689479
C7orf26	352.087	0.898509	0.267506	0.00012444	0.00206956
C7orf31	104.137	-0.0419808	0.243904	0.831402	0.883469
C7orf50	884.184	0.996936	0.341067	0.000451243	0.00478132
C8A	433.231	0.120963	0.31781	0.575657	0.687144
C8B	145.762	0.699828	0.587091	0.0300698	0.0809193
C8orf33	979.546	-0.455058	0.451999	0.0798805	0.162564
C8orf37	58.8066	-0.260577	0.234327	0.182969	0.298873
C8orf58	180.706	0.106025	0.352659	0.607008	0.711374
C8orf76	316.604	-0.220221	0.226589	0.248601	0.373382
C8orf82	344.006	0.72063	0.307558	0.00414281	0.0208144
C8orf88	108.807	-0.342454	0.28536	0.119528	0.219119
C9orf16	474.03	1.28482	0.66918	0.0035927	0.0189322
C9orf40	293.292	0.260861	0.224183	0.172146	0.285524
C9orf43	20.7119	0.156693	0.26086	0.448671	0.574211
C9orf64	1207.88	-0.164886	0.15174	0.241485	0.365903
C9orf72	107.338	-0.729368	0.572434	0.0220251	0.0647059
C9orf78	1293.65	0.0475223	0.156226	0.744478	0.81916
C9orf85	246.339	0.210053	0.232102	0.281612	0.408663
CA11	64.1444	2.27126	0.524892	9.43882e-07	0.000100672
CA12	1057.29	0.114492	0.221378	0.548562	0.664145
CA13	44.0966	0.0469617	0.317928	0.824662	0.879691
CA2	1321.55	-0.316149	0.353412	0.176212	0.290676
CA4	136.034	-0.00604631	0.355832	0.971084	0.982046
CA5A	84.7012	0.267101	0.446303	0.204743	0.324779
CA5B	246.495	0.085148	0.316673	0.68733	0.775792
CAAP1	480.52	-0.424246	0.237472	0.0336563	0.0875737
CAB39	2626.64	-0.276644	0.248313	0.17375	0.287547
CAB39L	140.725	-0.108393	0.211931	0.552384	0.667258
CABIN1	2228.08	0.789175	0.262464	0.000524695	0.00528898
CABLES1	532.48	0.0892683	0.198318	0.610545	0.714396
CABLES2	477.17	0.441458	0.227816	0.0243467	0.0694415
CABYR	94.1396	0.464768	0.519895	0.0822263	0.166099
CACHD1	327.474	-0.428949	0.499456	0.0897961	0.176985
CACNB1	57.3185	0.971727	0.38217	0.00139503	0.0100533
CACNB3	113.384	0.734377	0.425434	0.0142014	0.04795
CACNG4	44.6245	0.881528	0.414862	0.00451804	0.0219812
CACTIN	993.997	1.11032	0.294467	2.04684e-05	0.000694623
CACUL1	1098.03	-0.166032	0.182438	0.309898	0.440034
CACYBP	1838.96	-0.576383	0.280421	0.0113114	0.0410753
CAD	2049.08	0.150014	0.185053	0.36763	0.498437
CADM1	994.285	-0.356991	0.189818	0.0347643	0.0896032
CADM4	527.995	1.0744	0.344389	0.000221032	0.00298807
CADPS2	702.079	-0.362563	0.31373	0.116996	0.215499
CALCOCO1	599.837	0.885632	0.295049	0.000432987	0.00464022
CALCOCO2	1283.74	-0.39029	0.240426	0.0517032	0.118313
CALD1	10511.7	-0.591601	0.322091	0.0169789	0.0539942
CALM1	4437.18	-0.349914	0.21604	0.0592402	0.131009
CALM2	6139.84	-0.225331	0.27954	0.295545	0.424272
CALM3	14533	0.708555	0.257497	0.00146068	0.0103795
CALML4	492.476	-0.0186801	0.334014	0.923122	0.949229
CALR	30160.4	0.147738	0.239645	0.454901	0.579616
CALU	14579.2	-0.521563	0.208912	0.00448608	0.0218823
CAMK1	791.711	0.327761	0.257033	0.117648	0.216372
CAMK1D	46.9399	0.123149	0.355349	0.550831	0.665873
CAMK2D	2703.69	-0.747708	0.348043	0.00514633	0.0238847
CAMK2G	962.427	0.217776	0.174743	0.168341	0.280799
CAMK2N1	1361.11	0.333843	0.218626	0.0778059	0.159705
CAMK2N2	48.9505	1.23752	0.376665	9.95833e-05	0.00177742
CAMKK2	1023.26	0.199548	0.148927	0.151658	0.260015
CAMKMT	122.382	-0.0360945	0.189007	0.829404	0.882489
CAMKV	30.2107	0.722253	0.458908	0.0182393	0.0566921
CAMLG	375.411	0.778161	0.259513	0.000555292	0.00548387
CAMSAP1	1252.62	0.0758447	0.212806	0.681516	0.770784
CAMSAP2	879.265	-0.615432	0.324156	0.0135465	0.046337
CAMSAP3	1251.49	1.20672	0.424715	0.000437801	0.00468283
CAMTA1	258.774	0.481434	0.397742	0.0683587	0.145128
CAMTA2	200.768	0.125128	0.303782	0.562779	0.676455
CAND1	2228.91	-0.506017	0.233765	0.0111945	0.0407832
CAND2	81.4836	2.05257	0.497376	2.38334e-06	0.00018313
CANT1	1508.72	0.159272	0.171456	0.309517	0.43966
CANX	1482.51	-0.0108722	0.364708	0.946833	0.966334
CAP1	7919.64	-0.218792	0.197621	0.214572	0.335886
CAP2	795.395	-0.564555	0.221053	0.00347308	0.0185391
CAPG	898.27	0.598611	0.322896	0.0167901	0.053623
CAPN1	2317.1	0.546515	0.322081	0.0280228	0.0769232
CAPN10	370.924	0.82581	0.441352	0.00877827	0.0344819
CAPN15	869.413	1.02678	0.555162	0.00599542	0.0263615
CAPN2	386.293	1.29484	0.552351	0.00147836	0.0104455
CAPN5	384.388	1.16159	0.289131	7.11178e-06	0.000360384
CAPN7	3062.17	-0.650261	0.26056	0.0029816	0.0167122
CAPNS1	4640.92	0.192348	0.276105	0.369077	0.499793
CAPRIN1	4931.88	-0.596711	0.278512	0.00874502	0.0344197
CAPRIN2	120.669	-0.194247	0.345106	0.374276	0.504637
CAPS	106.477	2.15549	0.63299	3.87281e-05	0.00100397
CAPZA1	4172.07	-0.461849	0.243558	0.0240445	0.0689034
CAPZA2	1527.29	-0.212744	0.219358	0.254794	0.379801
CAPZB	5058.35	0.336954	0.209511	0.0661663	0.141736
CARD10	1196.25	0.228548	0.341231	0.315012	0.445356
CARD18	75.7611	-0.363753	0.281884	0.0972405	0.187758
CARD19	104.377	1.087	0.412598	0.000896694	0.00751268
CARD6	363.618	-0.0183231	0.27119	0.928053	0.952636
CARD8	504.769	-0.156185	0.222618	0.407172	0.535033
CARF	102.868	0.180662	0.275026	0.396267	0.524839
CARHSP1	2017.22	0.581615	0.297995	0.0154107	0.0506114
CARM1	1521.86	0.441627	0.33591	0.0720303	0.15061
CARMIL1	256.155	-0.099557	0.219638	0.593811	0.701856
CARMIL2	70.4072	0.462715	0.38437	0.0744591	0.154191
CARNMT1	1414.41	-0.325875	0.290252	0.140217	0.245934
CARS2	347.658	0.334534	0.213258	0.0709517	0.149051
CASC3	2294.6	0.0353481	0.164905	0.813624	0.871523
CASD1	616.024	-0.547989	0.253644	0.00978202	0.0372354
CASK	2338.84	-0.223658	0.223222	0.236677	0.360472
CASKIN2	572.416	0.363462	0.266941	0.0914047	0.17946
CASP10	508.543	0.0596118	0.191918	0.72141	0.801336
CASP2	1525	-0.164176	0.212957	0.369405	0.500117
CASP3	776.81	0.0611649	0.216535	0.742898	0.818306
CASP4	971.622	-0.286283	0.284554	0.187718	0.304351
CASP6	511.289	0.380903	0.244929	0.0630132	0.13692
CASP7	760.114	-0.60007	0.164882	8.59566e-05	0.00160171
CASP8	517.098	-0.00703502	0.302649	0.970323	0.98155
CASP9	358.864	0.20247	0.239738	0.309151	0.439196
CASR	215.87	-0.323678	0.538734	0.0874091	0.173256
CAST	3382.8	-0.951078	0.354275	0.000829469	0.0070748
CASTOR2	1042.19	0.368429	0.294119	0.104495	0.198614
CASZ1	207.187	0.852851	0.306108	0.000871608	0.00735026
CAT	2257.63	-0.333261	0.225862	0.0842062	0.16894
CAV1	419.488	0.0854103	0.272867	0.685439	0.774218
CAV2	515.94	0.100813	0.220797	0.593879	0.701862
CAVIN1	2060.33	0.0428558	0.254842	0.833246	0.885216
CAVIN2	165.88	0.0707394	0.342898	0.730198	0.808292
CAVIN4	104.109	0.102931	0.315763	0.631512	0.731895
CBARP	95.8089	2.02175	0.544067	1.29146e-05	0.000520254
CBFA2T2	890.152	0.30012	0.17151	0.0548787	0.123809
CBFB	845.063	-0.262004	0.3043	0.237476	0.361295
CBL	1119.2	-0.337658	0.200461	0.0559805	0.125687
CBLB	342.612	-0.185282	0.273305	0.378069	0.507859
CBLL1	992.011	-0.178522	0.145854	0.189768	0.306492
CBR1	569.509	0.744376	0.27238	0.00139925	0.0100703
CBR4	775.976	-0.285314	0.225824	0.135322	0.239517
CBS	3015.25	0.839216	0.339205	0.00218445	0.0136212
CBWD1	634.842	-0.631343	0.22973	0.00159819	0.0110007
CBWD2	857.813	-0.552466	0.254152	0.00931852	0.035936
CBWD3	634.845	-0.0758422	0.222689	0.687473	0.775849
CBWD5	363.496	-0.829045	0.295036	0.000770934	0.00668528
CBX1	3489.38	-0.42178	0.217019	0.0252878	0.0714424
CBX2	1554.2	0.124668	0.242769	0.533228	0.65015
CBX3	4362.33	-0.30846	0.236423	0.11494	0.212828
CBX4	992.928	1.06354	0.194143	6.12181e-09	3.34284e-06
CBX5	7963.71	-0.13688	0.277421	0.507785	0.627601
CBX6	1084.9	0.0477384	0.247957	0.811382	0.86987
CBX7	124.932	0.917642	0.466514	0.0058741	0.0259913
CBX8	431.891	0.147552	0.251769	0.469007	0.592823
CBY1	268.756	-0.0898511	0.301048	0.669792	0.762064
CC2D1B	568.724	0.374069	0.214946	0.0455057	0.108337
CC2D2A	265.2	-0.0417485	0.225032	0.826063	0.880217
CCAR1	1275.2	-0.251384	0.225229	0.186629	0.303252
CCAR2	2897.95	0.0615341	0.250631	0.762623	0.832824
CCDC102A	79.324	1.09764	0.442121	0.00129759	0.00954794
CCDC106	437.45	1.24105	0.566114	0.00221917	0.0137839
CCDC107	358.36	0.798317	0.288056	0.00104381	0.00833184
CCDC112	77.3209	0.252453	0.292214	0.253237	0.378235
CCDC115	197.42	0.336047	0.31898	0.149963	0.258325
CCDC117	3009.37	-0.466287	0.149326	0.000816489	0.00700679
CCDC12	779.589	0.725995	0.351679	0.0075093	0.0308793
CCDC120	400.035	1.00046	0.272815	3.56903e-05	0.000963121
CCDC121	81.7499	-0.366954	0.273995	0.090412	0.178104
CCDC122	66.5266	0.43643	0.373027	0.0860661	0.171857
CCDC124	1505	1.10531	0.502001	0.00262229	0.0154258
CCDC125	313.829	0.064656	0.22569	0.734	0.811378
CCDC126	166.799	-0.255848	0.228833	0.183672	0.299454
CCDC127	413.544	0.0974302	0.117999	0.389432	0.518365
CCDC130	234.349	0.729798	0.503328	0.0218152	0.0643197
CCDC134	799.69	-0.198445	0.280507	0.35004	0.480698
CCDC137	690.626	0.247438	0.25318	0.230136	0.352909
CCDC138	310.434	-0.642848	0.233803	0.0015634	0.0108294
CCDC14	1191.45	-1.27088	0.261374	1.01545e-07	2.30212e-05
CCDC141	214.906	-0.324374	0.36882	0.170837	0.283943
CCDC142	314.326	0.514093	0.270783	0.0205809	0.0615285
CCDC149	315.087	0.00348327	0.315683	0.989569	0.993629
CCDC15	45.1287	-0.0551044	0.312473	0.7915	0.854939
CCDC150	107.402	-0.232567	0.282502	0.279508	0.406785
CCDC157	43.1822	1.00358	0.339269	0.000388537	0.00429115
CCDC159	51.2387	0.642999	0.498912	0.0335272	0.0873392
CCDC163	74.8234	0.246766	0.411568	0.256934	0.382044
CCDC167	612.988	0.375058	0.2622	0.0787397	0.160919
CCDC170	33.5952	0.252936	0.383199	0.264882	0.391089
CCDC174	743.312	-0.224721	0.197275	0.195227	0.3135
CCDC18	215.5	-0.602378	0.370811	0.0231647	0.0671206
CCDC180	228.967	-0.43233	0.27349	0.0477684	0.112107
CCDC186	588.449	-0.768798	0.281551	0.00112186	0.00871563
CCDC191	73.345	0.256037	0.347842	0.266255	0.392341
CCDC198	119.779	-1.137	0.391085	0.000319243	0.00374759
CCDC22	521.634	1.26518	0.297692	2.21524e-06	0.000177575
CCDC25	882.565	-0.464499	0.244678	0.0235122	0.0677943
CCDC28A	276.035	-0.117056	0.19276	0.493498	0.614896
CCDC28B	126.859	1.829	0.6449	0.000269767	0.00338889
CCDC32	193.379	-0.471496	0.298834	0.0413259	0.10116
CCDC34	1319.27	0.100647	0.235013	0.606201	0.710948
CCDC40	23.4518	0.536523	0.393376	0.0458968	0.10899
CCDC43	757.604	-0.434737	0.278459	0.0487806	0.113724
CCDC47	4302.95	-0.732835	0.293184	0.0022941	0.0140713
CCDC50	3321.21	-0.266481	0.196809	0.12404	0.225186
CCDC51	727.235	0.153274	0.193412	0.373315	0.503866
CCDC57	156.578	0.103192	0.242109	0.604671	0.710344
CCDC58	1185.81	-0.195842	0.224804	0.302096	0.431361
CCDC59	83.7043	0.0948657	0.320699	0.656405	0.75149
CCDC6	1336.03	0.0220674	0.176554	0.88938	0.925658
CCDC61	170.27	0.851861	0.432866	0.00673465	0.0285687
CCDC66	56.3798	-0.310672	0.468719	0.152763	0.261253
CCDC68	1066.53	-1.10762	0.292723	1.52167e-05	0.000585608
CCDC69	982.262	0.663336	0.368273	0.0157965	0.0515307
CCDC71	598.218	0.501198	0.269245	0.0232359	0.0672171
CCDC71L	86.6701	2.0384	0.3164	8.8914e-12	2.48937e-08
CCDC77	683.685	-0.532769	0.230464	0.0073111	0.0303533
CCDC80	890.978	-0.693619	1.26708	0.0150014	0.0497632
CCDC82	406.125	-0.546892	0.259882	0.0112643	0.0409307
CCDC85B	210.597	1.96111	0.611827	8.15046e-05	0.00154707
CCDC85C	1078.53	0.161144	0.25137	0.428525	0.556218
CCDC86	5684.03	0.266528	0.270871	0.214644	0.33591
CCDC87	66.5082	1.21453	0.34722	4.64924e-05	0.00111492
CCDC88A	1313.27	-0.0722396	0.268657	0.724568	0.804046
CCDC88C	668.316	0.113319	0.255411	0.580843	0.69118
CCDC9	508.437	1.00361	0.310463	0.000165044	0.0025053
CCDC90B	351.351	0.0441871	0.216721	0.812924	0.871024
CCDC91	227.938	0.10569	0.242207	0.59505	0.702876
CCDC92	324.69	1.74664	0.402025	1.08039e-06	0.000109003
CCDC93	1793.38	-0.471498	0.212939	0.0113947	0.0412841
CCDC97	906.729	0.855638	0.187127	9.07498e-07	9.96439e-05
CCL20	5360.43	0.102345	0.332158	0.63361	0.733795
CCL5	96.1561	0.0506857	0.365235	0.787755	0.852373
CCM2	923.464	0.746628	0.36769	0.00793689	0.0320654
CCN1	624.036	0.0922208	0.372099	0.628083	0.729052
CCN2	4389.09	-0.430752	0.372226	0.0843675	0.169113
CCNA2	2301.72	-0.418212	0.299974	0.0671318	0.143174
CCNB1	1339.49	-0.263538	0.263895	0.206783	0.327086
CCNB1IP1	1433.23	0.309321	0.245274	0.128212	0.230472
CCNB2	1513.12	-0.253887	0.156031	0.0765354	0.157613
CCNB3	549.065	-0.188673	0.351527	0.382329	0.511799
CCNC	3039.5	-0.171533	0.177281	0.283705	0.41113
CCND1	6847.53	-0.0827894	0.206331	0.643741	0.741904
CCND3	219.171	0.158331	0.240181	0.426061	0.553791
CCNDBP1	40.9621	0.291271	0.305677	0.198373	0.317051
CCNE1	435.041	0.143915	0.17281	0.362708	0.493556
CCNE2	195.719	-0.567518	0.381333	0.0322537	0.0850303
CCNF	1177.41	-0.0109953	0.230551	0.95538	0.972399
CCNG1	2879.09	-0.0884242	0.223104	0.641953	0.740548
CCNG2	698.392	0.0663912	0.272488	0.750106	0.823492
CCNH	509.748	-0.370887	0.159732	0.0117686	0.042109
CCNI	3957.78	0.22675	0.215825	0.224231	0.346585
CCNJ	936.923	-0.372617	0.2321	0.0576914	0.128422
CCNJL	283.247	0.0510844	0.261119	0.805444	0.865161
CCNK	1123.95	0.103108	0.217595	0.598821	0.705941
CCNL1	419.513	-0.325612	0.447327	0.154875	0.263754
CCNL2	1079.58	-0.126723	0.270931	0.541717	0.65801
CCNQ	297.355	0.230222	0.335632	0.310955	0.441032
CCNT1	1404.63	-0.147753	0.213951	0.420915	0.548566
CCNT2	961.792	-0.448909	0.251927	0.031666	0.0839272
CCNY	705.457	-0.112002	0.340453	0.587647	0.697146
CCNYL1	942.578	-0.204715	0.198398	0.242753	0.36703
CCP110	271.525	-1.02792	0.27721	2.42487e-05	0.000767123
CCPG1	1324.7	-0.835511	0.296446	0.000740275	0.00652269
CCR1	110.754	-0.93274	0.491796	0.00545492	0.0247124
CCR6	1059.52	-0.468158	0.254128	0.0262025	0.0733481
CCS	2253.78	1.52113	0.445994	5.26131e-05	0.00120248
CCSAP	645.851	-0.392049	0.258639	0.0623017	0.135848
CCSER2	970.556	-0.625696	0.404415	0.0232338	0.0672171
CCT2	9592.17	-0.267625	0.191266	0.117644	0.216372
CCT3	14281.2	0.0234837	0.152052	0.858356	0.903537
CCT4	10200.7	-0.31446	0.225034	0.101989	0.194878
CCT5	9329.54	-0.490012	0.185196	0.00348548	0.018552
CCT6A	14557.5	-0.426084	0.204028	0.0188511	0.0580301
CCT6B	42.9536	0.289188	0.385526	0.217322	0.339016
CCT7	11556.9	0.039264	0.183604	0.808146	0.867148
CCT8	6742.76	-0.462533	0.177378	0.00444291	0.0217493
CCZ1	423.116	-0.0694854	0.26292	0.733008	0.810681
CCZ1B	1959.69	-0.166698	0.189712	0.328728	0.459719
CD109	93.2296	1.04556	0.525018	0.00440424	0.0216488
CD14	93.4784	0.262455	0.434814	0.220202	0.341984
CD151	2420.52	0.201397	0.377008	0.352857	0.483618
CD164	6784.24	-0.245886	0.198273	0.159632	0.269763
CD180	51.711	0.180736	0.386096	0.380853	0.510371
CD24	23902	-0.236334	0.246767	0.243102	0.367359
CD276	2574.02	1.03829	0.41396	0.0014368	0.0102543
CD2AP	1365.77	-0.609086	0.255361	0.00489953	0.0232303
CD2BP2	1646.67	0.0932027	0.206735	0.606543	0.711126
CD302	1552.78	-0.622736	0.328285	0.0132707	0.0456587
CD320	1496.78	0.76584	0.425676	0.0118066	0.042109
CD38	142.48	0.69082	0.555624	0.0299128	0.0806241
CD46	5466.39	-0.543431	0.20479	0.0028153	0.0160942
CD47	337.318	0.458166	0.460658	0.0873731	0.173256
CD55	226.953	0.156009	0.301884	0.473024	0.596688
CD58	132.433	-0.497379	0.289676	0.0295301	0.0798232
CD59	2012.83	-0.226781	0.288086	0.293268	0.421836
CD63	7347.77	0.38767	0.310231	0.0896775	0.176782
CD68	496.964	-0.0488058	0.349663	0.801146	0.862284
CD7	1410.71	0.216709	0.410863	0.297339	0.426254
CD81	1857.51	0.363225	0.345055	0.133032	0.236705
CD83	47.2049	0.757941	0.327276	0.00385753	0.0198076
CD8B	193.595	-0.158427	0.34422	0.457334	0.581992
CD9	462.767	0.469152	0.384243	0.0714772	0.149761
CD96	39.0379	0.395813	0.378466	0.113432	0.210947
CD99	2200.37	0.436281	0.254096	0.0389002	0.0973886
CD99L2	455.58	0.704539	0.173918	1.34683e-05	0.000538686
CDADC1	171.491	-0.532489	0.19979	0.00278446	0.0160407
CDAN1	351.342	0.391668	0.274906	0.0748963	0.154968
CDC123	1523.55	-0.570334	0.210737	0.00217954	0.0136167
CDC14A	194.027	-0.928074	0.22867	7.27054e-06	0.000366769
CDC14B	449.58	-0.542627	0.406721	0.0430131	0.104213
CDC16	877.994	-0.140446	0.162695	0.347461	0.477925
CDC20	5071.27	0.0414692	0.253469	0.860291	0.904978
CDC23	1860.84	-0.618846	0.192131	0.000376215	0.00420589
CDC25A	2290.12	-0.101578	0.207643	0.578101	0.688666
CDC25B	2780.25	0.294968	0.210923	0.108793	0.204494
CDC25C	518.599	-0.0769575	0.14784	0.576671	0.687621
CDC26	763.455	-0.388063	0.210698	0.0340922	0.088318
CDC27	2350.84	-0.692286	0.226447	0.000558079	0.00549784
CDC34	2072.22	0.953993	0.249608	1.89742e-05	0.000668213
CDC37	3721.25	0.411407	0.326223	0.0872436	0.173256
CDC37L1	350.251	-0.217309	0.223904	0.251985	0.376918
CDC40	1213.67	-0.634386	0.243298	0.00234348	0.0142867
CDC42	7114.04	-0.296668	0.160881	0.0504025	0.116215
CDC42BPA	1878.31	-0.851425	0.267671	0.000228693	0.00306723
CDC42BPB	2279.45	0.213318	0.111428	0.0471991	0.111277
CDC42BPG	103.111	1.12475	0.363801	0.00021737	0.00296147
CDC42EP1	3449.71	0.705152	0.409616	0.0161134	0.0522751
CDC42EP2	201.827	0.943668	0.501155	0.00651977	0.0279311
CDC42EP4	1363.89	-0.113993	0.237313	0.55897	0.67347
CDC42SE1	1354.73	-0.345061	0.223618	0.0698922	0.147489
CDC42SE2	879.812	-0.52186	0.223368	0.00697196	0.0292979
CDC45	1034.58	-0.0946911	0.155745	0.511115	0.630186
CDC5L	1898.36	-0.590851	0.245196	0.00465145	0.0224436
CDC6	3024.18	-0.839384	0.281797	0.000388401	0.00429115
CDC7	935.366	-0.727507	0.283304	0.00203755	0.0130169
CDC73	499.313	-0.550226	0.339901	0.0281386	0.0771418
CDCA2	1052.9	-0.645698	0.285991	0.00582186	0.0258578
CDCA3	1001.28	0.0169557	0.261792	0.936552	0.95893
CDCA4	671.5	0.480665	0.191466	0.00523422	0.0241028
CDCA5	1603.5	0.171573	0.189404	0.308838	0.438862
CDCA7	1466.66	-0.260918	0.224822	0.170259	0.283192
CDCA7L	1197.5	-0.0724969	0.226218	0.702918	0.787507
CDCA8	2196.88	0.00366522	0.175526	0.982919	0.989546
CDH1	2670.66	0.294625	0.282653	0.185289	0.301393
CDH17	3802.87	-0.260057	0.438584	0.206639	0.326903
CDH19	95.5926	-0.725666	0.49714	0.0188465	0.0580301
CDH2	2635.46	-0.301391	0.204887	0.091501	0.179586
CDH23	144.888	0.716167	0.603885	0.0286548	0.0781361
CDH24	246.324	0.180753	0.298242	0.408007	0.53567
CDH6	400.043	0.0294886	0.369643	0.873628	0.914627
CDH9	47.7355	-0.241257	0.409513	0.256658	0.381765
CDHR3	40.3196	0.0533631	0.316001	0.795953	0.858672
CDIN1	197.641	-0.602695	0.287427	0.0094655	0.0363526
CDIP1	785.712	0.304998	0.399272	0.197984	0.31661
CDIPT	1055.96	0.537487	0.311566	0.0267401	0.0745156
CDK1	2496.48	-0.379238	0.217418	0.043215	0.104573
CDK10	1092	1.86533	0.574294	7.43328e-05	0.00145244
CDK11A	691.141	0.569658	0.381339	0.0346355	0.0893738
CDK11B	1345.93	0.842775	0.351264	0.00255434	0.0151435
CDK12	2235.89	-0.33253	0.197818	0.0583436	0.129574
CDK13	789.257	0.406828	0.362534	0.102871	0.19596
CDK14	1022.6	-1.15127	0.332142	4.8921e-05	0.00115584
CDK16	2643.32	0.182756	0.272014	0.391814	0.520451
CDK17	890.393	-0.620712	0.311963	0.0109906	0.0402629
CDK18	482.932	2.02981	0.831378	0.000714877	0.0063987
CDK19	677.265	-0.156379	0.243512	0.431273	0.558955
CDK2	1396.81	-0.0380607	0.120214	0.742512	0.818122
CDK2AP1	1560.88	-0.820918	0.347773	0.00263568	0.0154701
CDK2AP2	2469.24	0.976116	0.392219	0.00159947	0.0110028
CDK4	3802.79	0.697561	0.268291	0.0021413	0.0134881
CDK5	601.689	0.306539	0.228569	0.11459	0.212324
CDK5R1	114.797	0.308477	0.190772	0.0703784	0.148102
CDK5RAP1	1058.77	-0.0759991	0.188255	0.655037	0.750231
CDK5RAP2	2507.37	-0.460335	0.245068	0.0242705	0.0692852
CDK5RAP3	791.787	0.0443322	0.283054	0.838536	0.889108
CDK6	1400.02	-0.74907	0.254772	0.000684454	0.00626411
CDK8	326.757	-0.438775	0.202215	0.0138768	0.0471641
CDK9	1055.65	0.76082	0.225291	0.00016895	0.00253629
CDKAL1	449.012	-0.497751	0.300895	0.0333188	0.0868973
CDKL1	73.4701	0.144545	0.263904	0.487432	0.609304
CDKL3	19.4691	-0.0230456	0.302803	0.910914	0.941167
CDKL5	961.444	-0.694604	0.47179	0.0203604	0.0610813
CDKN1A	386.467	1.20509	0.633672	0.00415958	0.0208333
CDKN1B	1553.68	0.270901	0.158109	0.0637247	0.138037
CDKN2A	1110.18	1.23105	0.42032	0.000320788	0.00375785
CDKN2AIP	273.527	0.00793084	0.248028	0.969713	0.98119
CDKN2AIPNL	828.212	0.218261	0.180247	0.178633	0.293675
CDKN2B	564.531	0.302127	0.286354	0.172229	0.28562
CDKN2C	376.912	0.603016	0.38329	0.0278259	0.0767235
CDKN2D	113.99	1.06879	0.358097	0.000332324	0.00384922
CDKN3	1130.26	-0.413685	0.236774	0.0386677	0.0969202
CDO1	167.834	0.149403	0.336936	0.490039	0.611812
CDON	189.182	0.123251	0.179865	0.449061	0.574288
CDPF1	132.743	0.435629	0.361859	0.0835864	0.16808
CDR2	1228.81	-0.418574	0.121674	0.000310944	0.00368103
CDR2L	541.043	0.224583	0.284563	0.302077	0.431361
CDS1	476.199	-0.233554	0.306044	0.289696	0.417812
CDS2	1644.77	0.0637363	0.211435	0.727589	0.806342
CDT1	1722.01	1.47407	0.323823	4.884e-07	6.83699e-05
CDV3	7309.57	-0.236045	0.158828	0.105246	0.199677
CDX2	1419.21	0.810601	0.545434	0.0165337	0.0531005
CDYL	377.19	-0.289865	0.182482	0.0765838	0.157649
CDYL2	441.83	-0.327605	0.293496	0.14033	0.246093
CEACAM1	1409.5	-0.205946	0.212329	0.261194	0.386869
CEACAM19	80.8941	0.695219	0.427257	0.0186177	0.0575014
CEBPA	8381.82	0.919143	0.300299	0.000341712	0.00392496
CEBPB	1054.74	1.6462	0.492395	6.23982e-05	0.00131595
CEBPD	804.235	2.27444	0.49488	2.97087e-07	5.03125e-05
CEBPG	2244.95	-0.176689	0.182254	0.279618	0.406892
CEBPZ	1232.21	-0.38821	0.205392	0.0307682	0.0823156
CEBPZOS	809.485	0.0558195	0.172404	0.710978	0.793684
CECR2	1056.88	-0.0564497	0.287115	0.785651	0.851323
CEL	37.1645	0.0533579	0.331545	0.797639	0.859682
CELF1	2887.98	-0.372532	0.154737	0.00931568	0.035936
CELSR1	946.086	0.252834	0.311233	0.263029	0.388763
CELSR2	548.967	0.729563	0.324364	0.00508558	0.0236911
CELSR3	182.898	0.39531	0.423554	0.120304	0.220217
CEMIP2	9889.96	-0.943102	0.378613	0.00134411	0.00981267
CENPA	249.106	0.115041	0.282976	0.589153	0.698267
CENPB	2224.35	0.776115	0.241628	0.000276978	0.00344653
CENPC	72.2803	0.0406375	0.29978	0.849073	0.896715
CENPE	1364.13	-0.674694	0.311857	0.00630792	0.027349
CENPF	4844.9	-0.620079	0.309897	0.0103124	0.0386349
CENPH	486.731	0.0939682	0.205603	0.601285	0.707603
CENPI	602.563	-0.766982	0.295847	0.00167684	0.0113468
CENPJ	217.355	-0.273715	0.315348	0.223835	0.346224
CENPK	847.912	-0.780691	0.265558	0.000574854	0.00561272
CENPL	209.735	-0.348907	0.218723	0.0629328	0.136851
CENPM	411.056	0.411224	0.306645	0.0785451	0.160693
CENPN	2058.92	-0.280223	0.161684	0.0589688	0.13059
CENPO	1365.75	-0.0550049	0.186264	0.749879	0.823323
CENPP	473.64	-0.556306	0.352941	0.0291183	0.0790535
CENPQ	270.508	-0.374438	0.183485	0.0231117	0.0669845
CENPS	148.225	-0.0416151	0.279886	0.840273	0.89036
CENPS-CORT	76.3607	-0.500789	0.378066	0.0521451	0.119105
CENPT	306.27	0.56565	0.349165	0.0289912	0.0787888
CENPU	215.144	-0.398657	0.303941	0.0833381	0.167679
CENPV	630.132	0.524549	0.320881	0.0327733	0.0860989
CENPW	686.537	0.011951	0.16764	0.940992	0.961512
CENPX	849.46	0.172825	0.321129	0.433092	0.560587
CEP104	758.216	-0.0360613	0.16303	0.809066	0.867882
CEP112	49.3108	0.0459326	0.271571	0.824485	0.879623
CEP120	421.087	-0.592707	0.369086	0.0242488	0.0692409
CEP126	71.8809	0.405576	0.346075	0.0984282	0.189561
CEP128	185.377	-0.528689	0.336412	0.032954	0.086328
CEP131	381.21	0.717091	0.306588	0.0042033	0.0209678
CEP135	289.423	-0.649375	0.273356	0.00422563	0.0210324
CEP152	400.576	-1.01161	0.317268	0.00016141	0.0024796
CEP162	289.59	-0.723964	0.311661	0.00381267	0.0196867
CEP164	472.087	0.10702	0.192334	0.527876	0.64545
CEP170	720.919	-0.0698313	0.347865	0.722923	0.802628
CEP170B	1367.28	0.949952	0.339705	0.00072884	0.0064575
CEP19	118.873	-0.0438805	0.200352	0.801972	0.862839
CEP192	2014.77	-0.906089	0.470489	0.00538868	0.0245516
CEP250	1808.46	-0.25646	0.274067	0.230076	0.352885
CEP290	163.265	-0.00546422	0.326691	0.976007	0.984712
CEP295	591.942	-0.699287	0.301309	0.00408983	0.0206408
CEP350	1466.35	-0.518064	0.358095	0.0412155	0.101035
CEP41	496.96	-0.324931	0.216452	0.0806113	0.163574
CEP43	1758.6	-0.775011	0.207209	3.81726e-05	0.000992521
CEP44	277.222	-0.320679	0.194876	0.0640232	0.138503
CEP55	1308.15	-0.948044	0.264808	4.48277e-05	0.00108195
CEP57	737.304	-0.462749	0.24112	0.0223951	0.065518
CEP57L1	548.758	-0.501862	0.277323	0.0242253	0.0692097
CEP63	560.421	-0.316412	0.251567	0.12234	0.223068
CEP68	388.284	0.12853	0.145926	0.347692	0.478119
CEP70	537.608	-0.302319	0.256583	0.144142	0.25148
CEP72	192.503	0.326381	0.185823	0.050619	0.116546
CEP76	525.08	-0.138967	0.211092	0.445448	0.571297
CEP78	2258.04	-0.22597	0.188453	0.181772	0.29783
CEP83	355.082	-0.510802	0.279689	0.0227554	0.0661718
CEP85	1524.51	-0.385421	0.253326	0.0635556	0.137724
CEP85L	119.711	-0.645828	0.414564	0.0218933	0.0644343
CEP89	400.731	0.152227	0.193701	0.376171	0.506278
CEP95	544.547	-0.675657	0.287723	0.00402634	0.0204587
CEP97	339.946	-0.439182	0.29608	0.0543536	0.122772
CEPT1	524.517	-0.435128	0.346785	0.0751847	0.155331
CERCAM	285.343	1.32772	0.547786	0.00115128	0.00881282
CERK	2849.8	0.0950298	0.211185	0.605073	0.710668
CERS1	237.381	1.05884	0.649188	0.00791092	0.0320067
CERS2	5151.52	0.561918	0.298719	0.0184463	0.0571136
CERS4	657.138	0.755686	0.247794	0.000501236	0.00513572
CERS5	193.266	0.241307	0.403801	0.270371	0.396996
CERS6	2886.92	-0.106275	0.230422	0.585157	0.69517
CERT1	548.725	-0.402089	0.199674	0.0225155	0.0657157
CES2	510.094	0.557892	0.196643	0.00160936	0.0110357
CES3	110.892	0.0260394	0.302747	0.903651	0.936157
CETN2	795.535	-0.567718	0.226862	0.00400251	0.0203868
CETN3	376.642	-0.478113	0.212229	0.00991872	0.0376414
CFAP20	685.079	0.193	0.125999	0.107894	0.20335
CFAP20DC	27.6017	-0.0333776	0.288922	0.872257	0.913448
CFAP298	416.248	0.356184	0.145491	0.00897771	0.0349345
CFAP298-TCP10L	21.4347	0.425352	0.356611	0.087188	0.173256
CFAP36	316.358	-0.102485	0.213083	0.575342	0.686914
CFAP410	261.813	1.47778	0.441913	6.62223e-05	0.00135663
CFAP44	493.43	-1.1253	0.372562	0.000226744	0.0030519
CFAP97	522.231	-0.240469	0.268495	0.252498	0.377584
CFD	57.0958	1.31707	0.699565	0.00367345	0.0191344
CFDP1	1564.57	-0.00540397	0.18354	0.97229	0.982732
CFH	4563.77	0.0661532	0.376654	0.71072	0.793476
CFI	1416.69	-0.0972773	0.33553	0.637004	0.736507
CFL1	14364.1	0.168827	0.201268	0.342666	0.47365
CFL2	1558.48	-0.219707	0.254024	0.281134	0.40825
CFLAR	1931.45	0.06639	0.212934	0.719201	0.799914
CGGBP1	3110.77	-1.48902	0.391438	9.16673e-06	0.000431337
CGN	2308.64	0.282929	0.252772	0.171313	0.284557
CGNL1	1483.71	-0.35601	0.186309	0.0328909	0.086223
CGRRF1	90.8714	-0.239468	0.289928	0.270237	0.39685
CHAC1	222.867	1.57237	0.490059	9.89831e-05	0.00177286
CHAC2	205.495	-0.435943	0.240424	0.0306883	0.0821412
CHAF1A	1968.07	0.248656	0.201295	0.159842	0.269996
CHAF1B	583.657	-0.100924	0.180768	0.534694	0.651369
CHAMP1	911.95	-0.0602032	0.19177	0.730749	0.808803
CHCHD1	673.586	0.390252	0.220532	0.0404099	0.0997686
CHCHD2	10119.3	0.718855	0.268807	0.0017742	0.011834
CHCHD3	1829.46	-0.275765	0.214541	0.134819	0.23886
CHCHD4	886.281	-0.33355	0.19138	0.0497543	0.115171
CHCHD5	341.628	0.949489	0.427683	0.00322107	0.0176137
CHCHD6	187.172	0.701459	0.355807	0.00982079	0.0373457
CHCHD7	583.371	-0.159949	0.199455	0.36029	0.491101
CHD1	1436.5	-0.796462	0.283386	0.000833672	0.00709985
CHD1L	1476.25	-0.0963957	0.192657	0.572262	0.684185
CHD2	2313.49	-0.648117	0.260104	0.00319207	0.0175235
CHD3	2017.29	0.143189	0.17132	0.358723	0.489501
CHD4	6300.96	-0.0236234	0.203472	0.896433	0.930671
CHD6	1930.37	-0.688623	0.31961	0.00582376	0.0258578
CHD7	2977.26	-0.320457	0.298043	0.152389	0.260949
CHD8	2439.28	-0.285591	0.211917	0.119253	0.21865
CHD9	482.409	-1.09737	0.361911	0.000229532	0.00307479
CHDH	1292.37	-0.01348	0.169343	0.940977	0.961512
CHEK1	900.485	-0.35831	0.159237	0.0146347	0.0488506
CHEK2	669.129	0.0169342	0.167056	0.918371	0.946515
CHERP	2279.57	0.569293	0.289329	0.0146739	0.0489231
CHFR	608.187	0.80103	0.245598	0.000218597	0.00296376
CHIC2	338.697	-0.054031	0.194158	0.752266	0.825067
CHID1	1429.21	0.345391	0.313666	0.138423	0.243473
CHKA	6385.86	0.158178	0.153311	0.264646	0.390845
CHM	125.639	-0.684153	0.357381	0.0103824	0.0388091
CHML	1716.96	-1.04522	0.433063	0.0014086	0.0101183
CHMP1A	2096.51	0.497186	0.308771	0.0372882	0.0944133
CHMP1B	1970.14	0.210632	0.161415	0.154534	0.263454
CHMP2A	1229.42	0.461581	0.302395	0.0491271	0.114327
CHMP2B	2762.49	-1.39524	0.456055	0.000139441	0.0022534
CHMP3	2042.02	-0.127476	0.182168	0.435302	0.562635
CHMP4A	486.052	-0.0628819	0.332551	0.756985	0.828769
CHMP4B	3091.87	0.391165	0.202059	0.0281811	0.0771828
CHMP4C	290.652	-0.325327	0.246823	0.108561	0.204195
CHMP5	1256.42	-0.276604	0.14645	0.0429229	0.104046
CHMP6	317.288	0.938173	0.421279	0.00327368	0.0177971
CHMP7	317.777	0.94729	0.459789	0.00463069	0.0223627
CHN1	170.773	-0.829323	0.364076	0.00317291	0.0174611
CHN2	456.287	-0.254233	0.321972	0.257257	0.382403
CHP1	3285.51	0.0556944	0.190527	0.744185	0.819087
CHPF	1633.17	1.47816	0.38804	1.2237e-05	0.000509452
CHPF2	1225.25	0.776279	0.274078	0.000973853	0.00796071
CHPT1	1504.11	0.239974	0.210906	0.187853	0.304408
CHRAC1	552.832	0.00180731	0.193409	0.989169	0.993431
CHRD	253.552	0.901402	0.703889	0.0162657	0.0525713
CHRM3	281.58	0.116518	0.297825	0.586338	0.696394
CHRNA10	14.9289	-0.186483	0.2636	0.367426	0.498303
CHRNA5	155.7	-0.00918424	0.274336	0.962768	0.977165
CHST10	251.45	0.454668	0.178888	0.00520503	0.0240079
CHST11	135.068	1.7099	0.495079	3.81977e-05	0.000992521
CHST12	503.781	0.962384	0.337304	0.000596165	0.00574735
CHST13	1733.12	1.67496	0.505562	6.81283e-05	0.00138219
CHST14	258.002	0.198106	0.23194	0.309706	0.439817
CHST15	69.2079	-0.418194	0.43679	0.0993891	0.190904
CHST3	1972.38	-0.0749926	0.268873	0.71488	0.796597
CHST6	120.639	0.825553	0.371826	0.00415545	0.0208312
CHST7	64.7912	0.520128	0.344254	0.0402279	0.0995608
CHST9	1082.47	-0.95923	0.339195	0.000547486	0.00543792
CHSY1	180.162	-0.436076	0.275705	0.0470158	0.110942
CHSY3	106.012	-0.464956	0.267355	0.0317675	0.0840797
CHTF18	451.748	1.22292	0.576982	0.00265068	0.0155175
CHTF8	1816.43	0.524786	0.159406	0.00040748	0.00444603
CHTOP	2425.32	0.174471	0.161833	0.233411	0.356711
CHUK	1333.89	-0.720846	0.226007	0.000310413	0.00368103
CHURC1	898.584	-0.464566	0.373578	0.0657284	0.14096
CIAO1	2556.73	-0.0162339	0.159228	0.936756	0.959021
CIAO2A	942.996	0.0583949	0.114242	0.59614	0.703718
CIAO2B	916.061	0.780594	0.369704	0.00607357	0.0266424
CIAO3	344.627	0.868814	0.454472	0.00731099	0.0303533
CIAPIN1	1255.48	0.0798019	0.164639	0.599168	0.706176
CIB1	2023.4	0.573775	0.31047	0.0177206	0.0555268
CIB2	199.524	1.22735	0.405756	0.000236738	0.00311542
CIBAR1	42.6166	0.114601	0.288395	0.591852	0.70028
CIC	1524.45	1.10882	0.299494	2.72018e-05	0.000808045
CIDEC	223.101	0.289473	0.455516	0.183495	0.299208
CILK1	690.245	-0.229616	0.167469	0.131	0.233983
CINP	345.054	0.265097	0.221342	0.16208	0.272624
CIP2A	930.106	0.158118	0.317339	0.470645	0.594691
CIPC	388.944	-0.545034	0.233689	0.00654956	0.0279529
CIR1	820.75	0.0944116	0.244089	0.638524	0.737883
CIRBP	1507.15	1.01102	0.234516	2.36104e-06	0.00018313
CISD1	672.571	-0.0718404	0.215961	0.695691	0.782155
CISD2	483.192	-0.0568031	0.32396	0.785544	0.851323
CISH	39.1288	0.186931	0.330857	0.39903	0.527036
CIT	1039.67	-0.467542	0.310249	0.046188	0.109529
CITED2	3465.38	0.781413	0.227241	0.000121149	0.00202803
CITED4	69.4506	1.92064	0.391457	6.87161e-08	1.84049e-05
CIZ1	1644.36	0.799367	0.358	0.00435993	0.0215096
CKAP2	1878.4	-0.534985	0.248665	0.0104241	0.0388958
CKAP2L	946.345	-0.653682	0.243355	0.00184044	0.0121384
CKAP4	9455.29	0.147853	0.241145	0.469449	0.593315
CKAP5	4523.71	-0.765997	0.251859	0.000381658	0.0042487
CKB	14540.4	0.267204	0.402486	0.238896	0.362617
CKLF	558.52	0.290475	0.252618	0.16012	0.270343
CKS1B	4431.22	-0.0353361	0.19862	0.836235	0.887341
CKS2	2707.51	-0.210837	0.152879	0.137473	0.242035
CLASP1	1859.06	-0.569236	0.263115	0.00899579	0.0349562
CLASP2	1932.25	-0.799537	0.255493	0.000295678	0.00357592
CLASRP	537.235	0.965504	0.613576	0.0102613	0.0385106
CLBA1	44.4814	0.98063	0.455912	0.0034813	0.018552
CLCC1	1545.82	-0.705561	0.294363	0.0033004	0.0179162
CLCF1	158.977	0.359634	0.267002	0.0945427	0.184008
CLCN2	225.366	0.150875	0.252672	0.459229	0.583653
CLCN3	2932.02	-0.406848	0.221362	0.0333091	0.0868923
CLCN4	357.878	-0.149256	0.2855	0.481385	0.603766
CLCN5	2718.26	-0.394449	0.325618	0.0954375	0.185395
CLCN6	1027.84	0.190429	0.16001	0.198436	0.317107
CLCN7	1316.59	1.08785	0.28905	2.12691e-05	0.000711022
CLDN1	13324	-0.565479	0.385348	0.0309356	0.0826055
CLDN12	1220.46	-0.387677	0.253756	0.0637375	0.138038
CLDN15	202.064	0.47028	0.393668	0.0726628	0.151508
CLDN16	134.821	-0.189688	0.275001	0.368748	0.499556
CLDN2	247.698	0.0256915	0.347124	0.899613	0.933107
CLDN23	271.635	0.850913	0.366108	0.00308956	0.0171457
CLDN4	262.986	0.0731335	0.388759	0.659082	0.753788
CLDN6	1900.64	-0.0407363	0.275756	0.851148	0.898455
CLDND1	1365.28	-0.468218	0.22291	0.015052	0.0498067
CLEC16A	474.111	-0.019407	0.154939	0.891765	0.927282
CLEC2D	157.829	0.16484	0.256677	0.423627	0.551138
CLEC2L	309.626	0.645808	0.36506	0.0169113	0.0538333
CLGN	1371.48	0.174393	0.259414	0.401353	0.529307
CLHC1	26.5113	0.0305049	0.303197	0.886248	0.92329
CLIC2	97.2887	-0.0678753	0.279236	0.744192	0.819087
CLIC4	4430.16	-0.398731	0.233956	0.0438054	0.105297
CLINT1	3354.61	-0.63857	0.232286	0.00153949	0.0107352
CLIP1	1747.45	-0.486463	0.223027	0.0114573	0.0414424
CLIP2	1902.5	0.882811	0.264096	0.000141488	0.00226231
CLIP3	38.5769	0.884055	0.459721	0.00682099	0.0288476
CLIP4	189.822	-0.487099	0.459505	0.0679684	0.144488
CLK1	363.001	-0.964127	0.341025	0.00054116	0.00540875
CLK3	700.409	0.22133	0.315965	0.324412	0.455666
CLK4	163.109	-0.358613	0.280286	0.100967	0.193469
CLMN	134.094	-0.632513	0.301457	0.00833875	0.0332807
CLN3	1083.25	0.267852	0.354358	0.265066	0.391258
CLN5	326.597	0.148042	0.26137	0.475927	0.599203
CLN6	1315.34	0.539037	0.188603	0.00163608	0.011145
CLN8	219.251	0.0384855	0.278652	0.855392	0.901433
CLNS1A	1535.76	-0.266913	0.220224	0.15504	0.263955
CLOCK	507.217	-0.447703	0.265384	0.0373132	0.0944553
CLP1	1864.03	-0.205969	0.174551	0.195439	0.313796
CLPB	769.016	0.415806	0.260733	0.0516892	0.118305
CLPP	628.629	0.929812	0.321753	0.000580475	0.00565281
CLPTM1	4042.89	0.532078	0.293296	0.0232574	0.0672329
CLPTM1L	1672.3	0.385615	0.227088	0.0479665	0.112451
CLPX	949.793	-0.0240847	0.165301	0.874444	0.915076
CLRN3	407.033	-0.166063	0.332903	0.441853	0.568695
CLSPN	1819.36	-0.526543	0.259417	0.0142696	0.0480618
CLSTN1	2543.71	0.315834	0.249788	0.125259	0.226729
CLTA	3860.51	0.757383	0.166829	1.30138e-06	0.000121452
CLTB	1071.61	0.713469	0.325078	0.00592319	0.0261473
CLTC	13257.7	-0.653923	0.293621	0.00610981	0.0267594
CLTCL1	358.728	0.119967	0.237643	0.543617	0.659942
CLTRN	91.9883	-0.0762805	0.358231	0.691861	0.778944
CLU	13551.3	0.60506	0.393519	0.0295094	0.0797865
CLUAP1	170.595	-0.526187	0.247798	0.0114949	0.0414996
CLUH	3817.81	0.462722	0.357568	0.0702048	0.147814
CLYBL	135.188	0.181195	0.269735	0.390573	0.519172
CMAS	1251.19	0.194691	0.186761	0.241975	0.366398
CMBL	299.749	0.495614	0.344714	0.0493151	0.114605
CMC1	312.972	0.832963	0.535174	0.0142429	0.0480007
CMC2	773.588	-0.28153	0.238101	0.154338	0.263239
CMC4	63.4874	0.42407	0.265578	0.0494296	0.114799
CMIP	2137.08	0.293701	0.182188	0.0738113	0.15332
CMPK1	6170.67	-0.497372	0.244758	0.0153909	0.0505759
CMSS1	642.295	-0.193761	0.199271	0.267494	0.393597
CMTM1	32.4368	1.10446	0.433887	0.0011079	0.00866945
CMTM3	808.738	0.304448	0.355078	0.19858	0.317201
CMTM4	525.356	0.599011	0.1814	0.000321586	0.00375933
CMTM6	6692.95	-0.384096	0.18326	0.0182986	0.0567858
CMTM7	537.59	0.262086	0.272608	0.222312	0.344664
CMTM8	748.704	0.528358	0.183331	0.00153944	0.0107352
CMTR1	1243.77	0.184358	0.147494	0.181554	0.297583
CMTR2	369.322	-0.340495	0.296084	0.127979	0.230164
CNBP	7855.93	-0.102949	0.10036	0.290256	0.418404
CNDP2	1923.95	0.18114	0.237594	0.360955	0.491828
CNEP1R1	229.043	-0.0152385	0.168739	0.920493	0.947569
CNIH1	2811.36	-0.352179	0.207092	0.0510184	0.117225
CNIH2	213.112	1.68493	0.562771	0.00018105	0.00265345
CNIH4	920.85	0.1934	0.225841	0.313121	0.443598
CNKSR1	73.005	0.108917	0.349099	0.598842	0.705941
CNKSR2	212.83	-0.0886072	0.347154	0.658382	0.753292
CNKSR3	1154.48	-0.1377	0.212777	0.454171	0.579012
CNN2	6097.26	0.574068	0.273022	0.0107651	0.0397225
CNN3	5827.06	-0.224762	0.203065	0.208759	0.329373
CNNM1	1203.74	-0.620404	0.305989	0.00971194	0.0370324
CNNM2	573.335	0.417839	0.24875	0.0446805	0.10685
CNNM3	1403.59	0.530924	0.193618	0.0023822	0.0144676
CNNM4	635.491	0.500962	0.132462	6.97453e-05	0.00139728
CNOT1	7300.09	-0.553882	0.234668	0.00580232	0.0258165
CNOT10	1199.4	-0.578588	0.215259	0.00223613	0.0138413
CNOT11	3997.68	-0.122504	0.235376	0.527786	0.645411
CNOT2	1645.51	-0.204483	0.141175	0.122494	0.223276
CNOT3	1341.41	0.627957	0.436743	0.0311879	0.0830811
CNOT4	687.169	-0.197477	0.136305	0.123064	0.224023
CNOT6	2075.45	-0.384941	0.20788	0.0352668	0.0905948
CNOT6L	349.77	-0.410227	0.237658	0.0398059	0.0989247
CNOT7	2848.07	-0.344588	0.229581	0.0752036	0.155331
CNOT8	1673.66	-0.473863	0.265062	0.028243	0.0772577
CNOT9	2965.7	-0.0495357	0.172686	0.75164	0.824691
CNP	1548.9	0.60791	0.207735	0.0010565	0.0084092
CNPPD1	686.18	0.480163	0.242789	0.0196771	0.0596384
CNPY2	680.624	0.085626	0.373586	0.647905	0.744652
CNPY3	673.722	0.387495	0.244753	0.0584749	0.129778
CNPY4	367.322	-0.139094	0.22687	0.465229	0.589311
CNST	824.119	-0.255787	0.285367	0.23705	0.360842
CNTLN	561.731	-0.363338	0.343239	0.126402	0.227951
CNTNAP1	575.225	0.828366	0.389116	0.0050456	0.0235708
CNTNAP4	275.582	-0.323515	0.263259	0.124835	0.226227
CNTRL	756.086	-0.550254	0.337456	0.0269184	0.0748595
CNTROB	1181.49	0.294581	0.263222	0.163724	0.27473
COA1	660.173	0.079952	0.240704	0.687519	0.775849
COA3	1032.03	0.684691	0.278835	0.00349661	0.0185627
COA4	1328.64	0.292723	0.233671	0.137016	0.241568
COA5	766.102	0.0525285	0.22713	0.782837	0.849515
COA6	593.631	0.3568	0.212711	0.0542491	0.122561
COA7	1342.04	-0.440107	0.208065	0.0156816	0.0512755
COA8	327.122	0.0446254	0.216	0.811341	0.86987
COASY	2435.39	0.2851	0.305089	0.208179	0.328643
COBL	710.029	0.0551886	0.227906	0.77201	0.840172
COBLL1	1393.45	-0.456491	0.347438	0.0623537	0.135935
COCH	4911.49	-0.0941263	0.225621	0.623732	0.725281
COG1	566.549	0.127008	0.240114	0.521425	0.639798
COG2	1228.3	-0.394799	0.218299	0.0356386	0.0912685
COG3	1084.24	-0.755114	0.217205	0.000102414	0.00180904
COG4	1894.87	0.385857	0.188467	0.0226242	0.065947
COG5	942.878	-0.42923	0.209674	0.0195227	0.0593955
COG6	696.009	0.448631	0.472847	0.0905471	0.178306
COG7	344.232	0.141333	0.180254	0.386032	0.515182
COG8	759.524	0.610615	0.147666	1.18345e-05	0.000501213
COIL	879.067	-0.522469	0.187323	0.00201852	0.0129544
COL12A1	561.193	-0.960939	0.754458	0.0114606	0.0414424
[truncated: 9,200 more rows]

## Sheet: Huh7_12_GSEA
Description	p value	adjusted p value	ID
dna_irdamage_and_cellular_response_via_atr	2.04747e-05	0.00976642	WP_DNA_IRDAMAGE_AND_CELLULAR_RESPONSE_VIA_ATR
retinoblastoma_gene_in_cancer	6.54788e-05	0.0156167	WP_RETINOBLASTOMA_GENE_IN_CANCER
cytoplasmic_ribosomal_proteins	0.000105176	0.016723	WP_CYTOPLASMIC_RIBOSOMAL_PROTEINS

## Sheet: Huh7_13_volcano
Symbol	baseMean	log2FoldChange	lfcSE	pvalue	padj
AAAS	1104.71	0.283407	0.293153	0.300005	0.400603
AACS	723.246	0.978755	0.223983	5.86209e-06	3.63056e-05
AADAC	729.059	-5.12464	0.660138	1.73359e-16	7.42205e-15
AADAT	208.076	-0.208648	0.296432	0.447709	0.549674
AAGAB	2087.82	-0.920881	0.255396	0.000132588	0.000565219
AAK1	1388.64	-0.0571098	0.317856	0.843637	0.886691
AAMDC	275.952	-0.620836	0.235727	0.00557048	0.0143691
AAMP	2648.2	-0.337982	0.296689	0.215984	0.309225
AAR2	1129.59	-0.0636156	0.21594	0.758422	0.819079
AARS1	9139.85	0.727926	0.441407	0.0562926	0.101739
AARS2	962.993	-0.0119476	0.205807	0.951309	0.965247
AARSD1	712.431	-0.0704398	0.224749	0.744055	0.806961
AASDH	257.205	-0.620743	0.206702	0.00177505	0.00539787
AASDHPPT	1125.64	0.14464	0.231452	0.514168	0.609862
AASS	834.611	-2.30603	0.687056	4.59365e-05	0.00022451
AATF	2248.93	0.712466	0.225944	0.0010338	0.00338306
ABCA1	3656.8	-2.41986	0.66943	1.69562e-05	9.30112e-05
ABCA2	1358.75	0.710113	0.539851	0.100279	0.164706
ABCA5	146.361	-0.334571	0.43642	0.360417	0.464248
ABCA7	259.971	2.30181	0.732621	0.000224933	0.000900607
ABCB1	2391.02	-2.27329	0.636752	2.23213e-05	0.00011829
ABCB10	1167.61	-0.222104	0.240357	0.332169	0.435574
ABCB11	49.3511	-0.0183161	0.406996	0.95674	0.969181
ABCB6	881.387	-0.491977	0.325343	0.095427	0.157994
ABCB7	452.124	0.684546	0.328356	0.0234181	0.0487251
ABCB8	719.146	0.628372	0.384956	0.0667968	0.117572
ABCB9	165.971	2.13848	0.490483	2.11502e-06	1.45292e-05
ABCC10	427.869	0.36566	0.286959	0.174067	0.259405
ABCC2	4123.01	-0.16985	0.41041	0.629803	0.714257
ABCC3	460.784	2.59872	0.52585	1.10426e-07	1.02832e-06
ABCC4	1721.46	-0.228774	0.341684	0.455429	0.556372
ABCC5	1501.05	-0.286766	0.183822	0.107149	0.174049
ABCC9	383.983	-0.656267	0.353871	0.0373478	0.0722721
ABCD1	684.936	1.73389	0.528211	0.000204772	0.000828889
ABCD3	3920.44	-1.54314	0.203275	5.86394e-15	2.13795e-13
ABCD4	62.3312	-0.366766	0.506896	0.350384	0.453665
ABCE1	3940.33	-0.0558128	0.212403	0.785392	0.84024
ABCF1	1184.31	2.74859	0.368018	1.21559e-14	4.15312e-13
ABCF2	1868.28	0.240383	0.215755	0.247267	0.343516
ABCF2-H2BE1	1157.32	-0.112627	0.187344	0.535337	0.628755
ABCF3	1342.78	0.0200428	0.310813	0.945754	0.961882
ABCG2	435.143	-0.148253	0.525152	0.707174	0.779221
ABHD10	1374.95	-1.31503	0.384112	0.00013123	0.000560674
ABHD11	220.981	1.70689	0.330019	5.28436e-08	5.22762e-07
ABHD12	1736.18	0.343025	0.425438	0.349642	0.453046
ABHD13	405.981	-0.233056	0.221975	0.273503	0.372296
ABHD14A	179.209	-0.27362	0.361409	0.393623	0.497355
ABHD14B	676.235	1.162	0.366351	0.000542229	0.00192988
ABHD15	535.334	0.756295	0.252513	0.00165834	0.00511533
ABHD17A	931.612	2.67908	0.619393	2.04952e-06	1.4164e-05
ABHD17B	665.35	-0.48066	0.208187	0.0162616	0.0357222
ABHD18	195.951	0.0567697	0.283716	0.832162	0.877222
ABHD2	3244.35	-0.33367	0.282253	0.202757	0.293868
ABHD3	1171.04	-1.35547	0.287355	5.17768e-07	4.16393e-06
ABHD4	1216.65	0.550306	0.314149	0.0584609	0.105124
ABHD5	429.215	-0.363791	0.173655	0.0313507	0.0624111
ABHD6	267.299	0.936361	0.297081	0.000778883	0.00265056
ABHD8	451.921	1.73	0.533243	0.000228122	0.000911959
ABI1	1538.28	-0.155371	0.247005	0.507676	0.603757
ABI2	1430.53	-0.298631	0.23174	0.176946	0.262847
ABITRAM	607.713	-0.58505	0.335941	0.0541883	0.0986442
ABL1	3295.61	1.01349	0.239195	9.71499e-06	5.67928e-05
ABL2	1688.33	1.55411	0.348756	2.08665e-06	1.43821e-05
ABLIM1	4004.04	-0.448479	0.336206	0.138198	0.214458
ABLIM3	406.138	0.406894	0.429467	0.270942	0.369883
ABRACL	563.633	0.330646	0.286705	0.218518	0.311599
ABRAXAS1	170.033	0.421091	0.37319	0.206517	0.298395
ABRAXAS2	732.769	-0.369387	0.219702	0.0792938	0.135658
ABT1	823.803	0.423005	0.18825	0.0209504	0.0442057
ABTB1	184.083	2.26974	0.538212	3.74928e-06	2.42997e-05
ABTB2	650.091	2.8545	0.703847	6.28293e-06	3.86797e-05
AC000120.3	182.123	-1.79972	0.410747	1.36846e-06	9.91557e-06
AC004706.3	90.4611	0.771818	0.332009	0.0114318	0.026447
AC004922.1	399.597	-1.16669	1.15896	0.0307314	0.0614033
AC005833.1	252.54	-0.43161	0.240309	0.0583517	0.104982
AC006538.2	84.1573	1.13964	0.595096	0.0170411	0.0370715
AC007326.4	539.333	2.33456	0.3706	4.83076e-11	9.40449e-10
AC009779.3	143.486	-1.40118	0.356155	1.63053e-05	8.9871e-05
AC013394.1	173.352	-0.86525	0.255917	0.000332659	0.00126469
AC026464.4	831.096	0.730693	0.34188	0.0191986	0.0410551
AC026464.6	242.826	-0.919392	0.535857	0.0288707	0.0582723
AC068580.4	193.828	2.96032	0.498821	3.43714e-10	5.6026e-09
AC068631.2	241.001	-0.866392	0.483585	0.0281785	0.0570538
AC069544.1	1041.01	-0.413532	0.390195	0.22147	0.315146
AC090517.4	99.9605	0.512689	0.312306	0.0759281	0.130942
AC091959.1	373.051	-0.339336	0.307258	0.228688	0.322748
AC092329.3	107.184	-2.03937	0.621474	7.92181e-05	0.000362632
AC093323.1	153.408	-0.192914	0.284755	0.467597	0.567755
AC093512.2	1421.86	0.481729	0.492374	0.233266	0.327952
AC093827.5	47.8385	0.718153	0.350558	0.0240884	0.0498983
AC244197.3	245.211	-0.06043	0.366687	0.851843	0.893133
ACAA1	2143.76	-1.93548	0.388357	6.46423e-08	6.25684e-07
ACAA2	2405.83	-0.513379	0.274578	0.0465993	0.087072
ACACA	3629.69	-0.0912655	0.228402	0.678127	0.75501
ACACB	279.399	-0.48276	0.318322	0.0956546	0.158294
ACAD10	479.105	-0.300608	0.258272	0.217736	0.311034
ACAD11	822.496	-1.46394	0.386763	2.58373e-05	0.00013437
ACAD8	357.249	-0.127241	0.151939	0.392668	0.496392
ACAD9	1141.61	0.411215	0.203085	0.0364903	0.0708386
ACADM	1040.26	-0.30901	0.193516	0.098757	0.162594
ACADS	287.099	0.29771	0.434452	0.422527	0.526046
ACADSB	2573.45	-3.05096	0.334048	3.55837e-21	2.78146e-19
ACADVL	3990.29	0.491629	0.387956	0.154424	0.235298
ACAP2	1468.89	0.0870401	0.217393	0.677439	0.754351
ACAP3	783.804	0.290491	0.312356	0.315093	0.4174
ACAT1	1516.4	0.777321	0.218146	0.000217423	0.000874949
ACAT2	5888.18	-2.50213	0.464528	4.67425e-09	5.89542e-08
ACBD3	2117.51	-0.648576	0.229225	0.00298401	0.00842843
ACBD4	156.969	1.47683	0.448135	0.00024315	0.000964559
ACBD5	1883.35	-0.329624	0.278082	0.207792	0.29994
ACBD6	750.571	1.28581	0.254765	1.47907e-07	1.33168e-06
ACBD7	72.7879	1.19742	0.559665	0.00960329	0.0228048
ACD	604.418	0.963476	0.354169	0.00291631	0.00826208
ACER2	47.2609	0.11583	0.38668	0.734618	0.799387
ACER3	493.292	0.575527	0.203878	0.003525	0.0097041
ACIN1	4986.37	-0.171278	0.140781	0.215366	0.308628
ACLY	12987.3	0.184597	0.257839	0.45202	0.55318
ACO1	2155.01	0.235535	0.207601	0.239944	0.335922
ACO2	2791.26	0.042466	0.211421	0.835034	0.879531
ACOT1	163.572	0.153856	0.417593	0.670062	0.748317
ACOT11	175.367	-1.10818	0.313636	0.000128025	0.0005488
ACOT13	1122.38	-0.592767	0.377659	0.0727243	0.126081
ACOT2	542.267	1.36894	0.384307	0.000104776	0.00046299
ACOT7	1266.85	0.775223	0.383113	0.0237179	0.0492299
ACOT8	269.824	0.32295	0.408229	0.36455	0.468071
ACOT9	1008.59	1.25187	0.282185	3.11291e-06	2.05759e-05
ACOX1	2079.95	-1.83267	0.219913	1.10789e-17	5.83226e-16
ACOX3	332.616	-0.224721	0.262616	0.363653	0.467279
ACP1	2440.38	-0.547268	0.232258	0.0128979	0.0293583
ACP2	735.855	0.00427473	0.345752	0.992926	0.995338
ACP6	240.919	1.34799	0.379029	0.000108787	0.000478664
ACSF2	657.977	-1.4814	0.488517	0.000378457	0.00141125
ACSF3	388.44	2.71056	0.448559	2.15654e-10	3.70852e-09
ACSL1	1282.94	1.01039	0.484238	0.0142876	0.031999
ACSL3	6521.97	-0.889089	0.240386	9.7981e-05	0.000436515
ACSL4	8361.32	-1.87886	0.289821	9.97359e-12	2.23227e-10
ACSL5	218.931	0.114024	0.572604	0.784062	0.839184
ACSS2	950.519	-0.510596	0.603397	0.227919	0.322013
ACTB	98904.2	0.71479	0.253258	0.00305982	0.00860017
ACTG1	41880.3	1.25817	0.284227	2.58439e-06	1.74742e-05
ACTL6A	2486.58	-0.369613	0.180253	0.0339128	0.0664852
ACTN1	8616.59	2.12499	0.307026	8.38231e-13	2.20634e-11
ACTN4	5424.8	2.01043	0.438997	8.13695e-07	6.25611e-06
ACTR10	146.29	-0.13081	0.261373	0.595245	0.684316
ACTR1A	3366.71	-0.0185365	0.242315	0.935695	0.954757
ACTR1B	1205.7	0.152341	0.305163	0.588687	0.67844
ACTR2	9597.66	-0.312125	0.213532	0.128712	0.202323
ACTR3	7062.38	0.274589	0.211235	0.178931	0.26507
ACTR3B	325.049	-0.750407	0.254617	0.0017436	0.00532673
ACTR5	318.805	0.594905	0.210088	0.00337893	0.00935689
ACTR6	894.156	-1.29487	0.223978	1.87425e-09	2.55801e-08
ACTR8	544.542	0.264215	0.230877	0.233052	0.32779
ACTRT3	101.282	-1.15217	0.424598	0.00175825	0.00535466
ACVR1	781.339	-0.316677	0.28269	0.227746	0.321858
ACVR1B	1546.3	-1.39492	0.294746	4.39661e-07	3.60892e-06
ACVR2A	539.002	-2.2738	0.449475	3.13847e-08	3.27098e-07
ACVR2B	966.981	-1.91689	0.384426	6.58941e-08	6.36011e-07
ACY1	1079.95	-0.682432	0.516019	0.0918068	0.152883
ACYP1	154.003	0.704724	0.174158	3.42176e-05	0.000172587
ACYP2	109.025	-0.507843	0.331967	0.0903067	0.150896
ADAL	284.596	0.441169	0.344304	0.158758	0.240857
ADAM10	2097.24	-0.32753	0.256239	0.175195	0.26062
ADAM15	1842.58	1.89962	0.485975	1.72392e-05	9.43629e-05
ADAM17	928.687	0.102278	0.240874	0.656779	0.737714
ADAM22	394.682	-1.32651	0.704053	0.008939	0.0214794
ADAM8	48.4435	-0.206021	0.440908	0.574645	0.665169
ADAM9	9024.85	0.697752	0.295023	0.010976	0.0255471
ADAMTS1	1122.55	-0.355704	0.589089	0.387071	0.490443
ADAMTS6	144.284	0.0229837	0.476602	0.955041	0.968273
ADAMTSL4	583.581	-0.46444	0.591095	0.266534	0.365025
ADAMTSL5	173.206	0.440753	0.368994	0.182989	0.270073
ADAR	9199.78	-0.232054	0.146176	0.105655	0.171948
ADARB1	609.405	0.312951	0.473334	0.423664	0.527055
ADAT1	853.861	0.52525	0.172053	0.00175693	0.00535222
ADAT2	333.997	-0.891365	0.191781	1.54064e-06	1.09933e-05
ADCK1	102.388	0.994525	0.289408	0.000262398	0.00102858
ADCK2	312.976	2.60791	0.46156	2.32123e-09	3.12262e-08
ADCY3	765.777	4.42564	0.482013	6.17996e-21	4.65436e-19
ADCY6	1666.11	0.189575	0.292208	0.488242	0.586254
ADCY7	742.438	3.09693	0.955168	0.000125393	0.000538638
ADCY9	1841.47	-0.933142	0.295699	0.000666909	0.0023136
ADD1	6038.26	-1.1767	0.205134	2.85358e-09	3.76513e-08
ADD3	3941.73	-2.56904	0.356298	3.89141e-14	1.24694e-12
ADGRA3	2197.31	-1.62438	0.202398	1.76131e-16	7.50957e-15
ADGRE5	1331.25	0.981925	0.701653	0.0540057	0.0983465
ADGRG6	5926.04	-2.42672	0.284419	1.04985e-18	6.64563e-17
ADH5	3806.24	-0.764463	0.1399	2.73903e-08	2.90771e-07
ADI1	2792.82	-0.610911	0.197519	0.0013523	0.00428532
ADIPOR1	2916.91	-0.307234	0.187903	0.0917968	0.152883
ADK	1126.17	0.503974	0.308519	0.0784203	0.134409
ADM	768.126	1.89181	0.423026	1.49698e-06	1.07209e-05
ADM2	458.888	1.18713	0.475331	0.00406133	0.0109384
ADM5	126.561	-0.188344	0.476784	0.623513	0.708839
ADNP	2808.25	0.434191	0.15102	0.00343233	0.00947679
ADNP2	1168.89	0.487334	0.157048	0.00156886	0.00487429
ADO	823.444	1.13372	0.211425	3.23114e-08	3.35739e-07
ADORA2B	179.367	3.47007	0.479587	6.43946e-14	2.01952e-12
ADPGK	978.938	-0.400153	0.434709	0.273228	0.372119
ADPRHL1	121.676	-0.26467	0.406169	0.447257	0.54925
ADPRM	83.8764	-0.24484	0.260743	0.319086	0.421446
ADPRS	699.83	0.637692	0.283622	0.0166776	0.0364463
ADRM1	4502.46	0.866177	0.374589	0.0100389	0.0237002
ADSL	2660.44	-1.17002	0.290745	1.62299e-05	8.95511e-05
ADSS2	2243.45	-0.156679	0.200269	0.418996	0.522947
AEBP2	1204.59	-0.386539	0.3515	0.217848	0.311069
AEN	1274.87	0.575465	0.327198	0.0559165	0.101254
AFAP1	1801.53	2.3727	0.393038	2.51875e-10	4.23956e-09
AFAP1L1	203.517	1.90646	0.393711	2.42765e-07	2.09086e-06
AFDN	4926.17	-2.14887	0.332956	1.00896e-11	2.2388e-10
AFF1	2237.13	-0.371234	0.289632	0.16655	0.250286
AFF4	2783.41	0.322414	0.190492	0.0819383	0.13935
AFG1L	118.749	-1.41176	0.337545	5.76997e-06	3.5821e-05
AFG3L2	4088.17	-0.917635	0.282964	0.00049475	0.00177869
AFMID	511.665	-1.23176	0.217246	3.84781e-09	4.94417e-08
AFTPH	1051.36	-0.619018	0.230655	0.00485892	0.0127503
AGA	390.967	-0.664441	0.286884	0.0124806	0.0285278
AGAP1	886.298	1.42071	0.186424	7.61557e-15	2.72838e-13
AGAP3	1211.64	1.06287	0.390872	0.002567	0.00740046
AGAP4	292.308	0.433505	0.306165	0.127123	0.200313
AGAP5	181.069	-0.563687	0.304306	0.0434933	0.0820534
AGAP6	122.35	0.715294	0.322361	0.0160613	0.0353351
AGAP9	138.377	0.776419	0.373546	0.0209163	0.044152
AGBL5	498.43	0.588969	0.433616	0.114987	0.184487
AGFG1	3202.74	-0.53898	0.233328	0.0152033	0.0337931
AGFG2	788.138	-1.24396	0.415617	0.000643103	0.00224249
AGGF1	838.707	0.350585	0.159581	0.0251203	0.0517859
AGK	888.035	-0.414961	0.264382	0.0942693	0.156479
AGL	1343.85	-1.41108	0.263602	1.76372e-08	1.95468e-07
AGMAT	2066.27	-3.358	0.672725	2.08613e-08	2.28258e-07
AGO1	2956.75	-1.49911	0.308682	2.09639e-07	1.83154e-06
AGO2	2805.18	1.04725	0.250725	1.28906e-05	7.31602e-05
AGO3	687.162	0.268683	0.331574	0.376452	0.480187
AGO4	497.14	-0.386904	0.310039	0.173261	0.258488
AGPAT1	1601.94	-0.292644	0.664755	0.464062	0.564312
AGPAT2	1810.6	0.543455	0.399081	0.122409	0.194131
AGPAT3	1446.24	1.23117	0.163221	1.68546e-14	5.70184e-13
AGPS	3408.43	-1.25488	0.211815	8.34555e-10	1.23043e-08
AGRN	9698.7	1.9181	0.535079	5.86797e-05	0.000278115
AGT	8016.67	-9.07378	0.568808	2.37024e-59	2.44561e-56
AGTPBP1	873.025	-0.593141	0.307246	0.0350582	0.0684189
AGTRAP	548.203	2.00607	0.381909	2.79942e-08	2.95753e-07
AHCTF1	4336.24	-0.419164	0.253569	0.079738	0.136346
AHCY	9788.06	-0.597359	0.175886	0.000499371	0.00179155
AHCYL1	4449.16	-0.336318	0.214176	0.101883	0.166954
AHCYL2	504.091	-0.205595	0.296198	0.453861	0.554666
AHDC1	501.365	2.06926	0.415162	1.08741e-07	1.01354e-06
AHI1	400.308	-0.0465096	0.346497	0.878287	0.913084
AHNAK	24619.8	0.725245	0.361301	0.0271878	0.055341
AHR	1768.92	0.0386353	0.330195	0.897674	0.92724
AHSA1	2981.9	0.297952	0.246955	0.205759	0.297508
AIDA	3208.7	-0.0812571	0.235674	0.714648	0.784343
AIF1L	471.213	3.51832	0.688506	3.99906e-08	4.05327e-07
AIFM1	2227.01	-0.00957315	0.194807	0.960476	0.971683
AIFM2	1103.65	0.791654	0.29415	0.00403694	0.0108869
AIG1	1766.34	-2.44201	0.246883	3.67527e-24	4.1219e-22
AIMP1	1658.2	-0.425486	0.150666	0.00394192	0.0106725
AIMP2	1190.36	0.717828	0.213588	0.000499988	0.00179315
AIP	1497.25	-0.21449	0.351298	0.494011	0.591529
AJM1	162.03	1.70475	0.568804	0.000525768	0.00187647
AJUBA	3895.64	-0.25583	0.308301	0.366378	0.47001
AK1	522.578	0.736753	0.43528	0.0504005	0.0929625
AK2	4536.98	0.896312	0.238273	8.82427e-05	0.000398114
AK3	1417.56	-1.02529	0.275226	7.4566e-05	0.000344193
AK4	4471.57	-2.16945	0.295894	1.91207e-14	6.40542e-13
AK7	91.6159	-1.24178	0.699269	0.0130093	0.029566
AK9	71.4354	-0.947561	0.403965	0.00686724	0.0171233
AKAP1	4460.01	-1.09486	0.211346	7.4417e-08	7.13601e-07
AKAP10	908.797	0.296935	0.289447	0.273769	0.372609
AKAP11	1075.44	-0.580458	0.164088	0.000287436	0.00111312
AKAP12	1879.37	2.32939	0.698771	0.000118796	0.000514798
AKAP13	2574.52	-0.107841	0.321217	0.710878	0.7817
AKAP17A	991.683	1.07086	0.320183	0.000332278	0.00126371
AKAP5	122.27	-0.367168	0.367176	0.257792	0.354985
AKAP6	101.895	0.675933	0.531851	0.112912	0.181864
AKAP7	331.051	-2.01242	0.515457	8.23858e-06	4.90795e-05
AKAP8	748.785	0.174927	0.450589	0.645346	0.727549
AKAP8L	925.874	-0.00385782	0.228284	0.984497	0.988329
AKAP9	1560.52	-1.13542	0.277388	1.29667e-05	7.35112e-05
AKIP1	396.373	1.29959	0.212072	2.93756e-10	4.87294e-09
AKIRIN1	2705.64	-1.04387	0.205407	1.37027e-07	1.24787e-06
AKIRIN2	984.777	0.461975	0.245762	0.0486748	0.0902635
AKNA	501.182	1.85514	0.534762	9.5719e-05	0.00042736
AKR1A1	1727.49	-0.75972	0.258199	0.00174673	0.00533219
AKR1B1	6010.79	3.11751	1.03997	0.000278391	0.00108394
AKR1C1	1634.11	0.876709	0.815424	0.0926331	0.154135
AKR1C2	1586.51	2.25024	0.97277	0.00239447	0.00698749
AKR7A2	657.28	0.562192	0.257874	0.021607	0.0454147
AKT1	2991.99	1.54994	0.294216	3.60934e-08	3.7019e-07
AKT1S1	2169.87	1.3081	0.296201	3.01054e-06	1.99504e-05
AKT2	861.557	0.258023	0.333963	0.39794	0.501544
AKTIP	300.908	0.729654	0.272728	0.00460981	0.0121834
AL034430.1	233.477	-0.482434	0.634612	0.2565	0.353489
AL121900.1	316.193	-0.0179354	0.283605	0.944613	0.96129
AL135905.2	5462.32	-0.844859	0.339216	0.00590786	0.0150477
AL139300.1	406.802	1.19181	0.585326	0.0123213	0.0282013
AL162231.1	35.5765	1.20765	0.516248	0.005649	0.0145353
AL353671.1	62.9464	-0.632066	0.428629	0.0808245	0.137793
AL355916.3	66.2535	-0.301534	0.328934	0.312851	0.415016
AL441992.2	157.957	-0.56123	0.425988	0.119585	0.190737
AL445524.2	176.444	-1.26149	0.351838	7.96511e-05	0.000363869
ALAD	921.734	-1.3653	0.297409	9.45148e-07	7.13912e-06
ALAS1	2530.25	-0.188314	0.282914	0.474889	0.573604
ALCAM	4901.69	0.545288	0.38421	0.111693	0.180324
ALDH16A1	750.337	1.34236	0.426021	0.000462122	0.00167481
ALDH18A1	5346.79	-1.20953	0.269726	2.01224e-06	1.39438e-05
ALDH1A1	34414.5	-1.4274	1.19193	0.0152373	0.0338394
ALDH1B1	1081.95	0.629178	0.237771	0.00567273	0.0145716
ALDH1L2	496.567	1.56949	0.947263	0.015133	0.033644
ALDH2	2620.58	-1.48785	0.610217	0.00194299	0.00582277
ALDH3A2	2452.44	-0.0626713	0.390667	0.850646	0.89224
ALDH3B1	570.641	3.367	0.492514	1.17132e-12	3.02489e-11
ALDH4A1	809.559	-0.518187	0.49684	0.186149	0.273523
ALDH5A1	595.84	0.183612	0.47382	0.638132	0.721166
ALDH6A1	767.417	-1.36352	0.460786	0.000576239	0.00203757
ALDH7A1	1969.03	-0.239749	0.238029	0.289548	0.38938
ALDH9A1	1557.86	0.383171	0.160989	0.0153013	0.0339743
ALDOA	21461.4	0.289541	0.353552	0.362065	0.465842
ALDOC	724.369	-0.426158	0.540446	0.294155	0.394271
ALG1	831.164	0.272932	0.285457	0.30835	0.409836
ALG10	188.767	0.236924	0.265952	0.345947	0.44916
ALG10B	565.701	0.949655	0.248157	6.19045e-05	0.000292727
ALG11	986.677	-1.14301	0.330266	0.000151203	0.00063652
ALG12	812.361	-0.26653	0.27308	0.296308	0.396652
ALG13	397.852	0.348506	0.270665	0.172861	0.258003
ALG14	326.269	-0.643824	0.206058	0.00114879	0.00370528
ALG2	1134.1	-1.19671	0.247909	3.86887e-07	3.21409e-06
ALG3	1768.3	-0.34575	0.33671	0.253697	0.350514
ALG5	481.186	-0.679284	0.191606	0.000244228	0.000968092
ALG6	76.9302	-1.08808	0.44093	0.0039819	0.0107652
ALG8	1614.43	-0.171566	0.269363	0.494824	0.592365
ALG9	402.308	0.187645	0.210712	0.357333	0.461331
ALKBH1	241.379	0.41894	0.184906	0.0200027	0.0424616
ALKBH2	371.636	1.21355	0.249978	4.3241e-07	3.56074e-06
ALKBH3	185.191	1.37592	0.416299	0.000263215	0.00103108
ALKBH4	241.257	-0.0123722	0.241231	0.95701	0.969181
ALKBH5	2367	1.17831	0.253279	1.19615e-06	8.75307e-06
ALKBH6	167.854	0.752122	0.272969	0.00350966	0.00967218
ALKBH7	317.405	0.721927	0.386082	0.0360475	0.0701373
ALKBH8	330.165	0.474505	0.243209	0.040941	0.0780685
ALMS1	859.871	-0.846065	0.391398	0.0133532	0.0302145
ALPK1	156.002	-0.0301545	0.350583	0.922219	0.944931
ALPK2	618.108	0.962085	0.833745	0.0728773	0.126293
ALPK3	795.237	3.76675	0.6493	8.4571e-10	1.2448e-08
ALS2	520.435	-0.674301	0.337632	0.0269452	0.0549014
ALS2CL	108.97	1.72406	0.583136	0.000587582	0.002072
ALYREF	2754.94	1.14588	0.336026	0.000238739	0.000948519
AMACR	996.232	-2.0121	0.488379	3.33724e-06	2.18765e-05
AMBP	22162.4	-9.89747	0.575538	7.38332e-68	1.0883e-64
AMBRA1	800.709	0.328922	0.195078	0.0825692	0.140216
AMD1	5130.74	-0.904887	0.170085	4.58413e-08	4.58325e-07
AMDHD1	154.071	-1.47861	0.643017	0.00286768	0.00814312
AMDHD2	438.226	1.08961	0.490526	0.00938095	0.0223695
AMFR	1321.52	0.681162	0.189772	0.00022143	0.000888302
AMIGO1	115.162	2.48967	0.434221	1.38563e-09	1.94781e-08
AMIGO2	1863.7	1.66807	0.349722	4.35281e-07	3.57867e-06
AMMECR1	909.502	0.78853	0.274723	0.00238089	0.0069612
AMMECR1L	703.557	0.164055	0.225699	0.449377	0.550824
AMN1	132.274	-0.523435	0.327079	0.0769738	0.132413
AMOTL1	1330	0.743341	0.582933	0.0996083	0.163838
AMOTL2	2362.89	0.931314	0.401487	0.00947608	0.0225496
AMPD2	1515.23	0.107326	0.359218	0.741429	0.805016
AMPD3	90.7789	1.32518	0.591515	0.00641078	0.0161333
AMY2B	57.9183	-1.91423	0.350301	4.5642e-09	5.79254e-08
AMZ2	1021.29	1.00444	0.201375	2.84878e-07	2.42722e-06
ANAPC1	3641.98	-0.473364	0.222977	0.0264292	0.0540636
ANAPC10	134.777	-0.27192	0.345953	0.381318	0.485195
ANAPC11	1365.59	0.907586	0.345978	0.00418182	0.0112218
ANAPC13	1629.2	-0.44404	0.309125	0.11654	0.186717
ANAPC15	555.162	0.299159	0.193185	0.111197	0.179747
ANAPC16	992.356	0.640107	0.216164	0.00212592	0.00630867
ANAPC2	999.115	0.883724	0.425094	0.0177198	0.0383297
ANAPC4	1513.22	-2.33883	0.225689	2.93928e-26	4.39528e-24
ANAPC5	2968.75	0.224482	0.245803	0.338723	0.44251
ANAPC7	2178.99	-0.76175	0.203281	0.000100318	0.00044577
ANG	279.311	-0.505567	0.486813	0.194259	0.283503
ANGEL1	477.123	0.790545	0.258074	0.00126884	0.00404447
ANGEL2	627.363	-0.376717	0.266134	0.131218	0.205543
ANGPT1	163.403	-1.91242	0.768663	0.00094235	0.00312441
ANGPTL4	311.331	4.62307	0.541598	1.87282e-18	1.11056e-16
ANK2	944.631	-1.81774	0.727083	0.0010144	0.00332818
ANK3	411.311	-0.377768	0.590495	0.361623	0.465414
ANKEF1	616.578	-1.26883	0.325433	2.29421e-05	0.000121331
ANKFY1	2465.61	0.179086	0.232298	0.421696	0.525256
ANKH	960.388	0.0220226	0.376244	0.949483	0.964343
ANKHD1	1204	-0.0360374	0.346784	0.906674	0.933919
ANKHD1-EIF4EBP3	1010.94	-0.854778	0.390698	0.0120962	0.0277847
ANKIB1	1409.67	0.2466	0.147729	0.0898006	0.15027
ANKLE1	83.4059	-1.22522	0.483	0.00250265	0.00725142
ANKLE2	1790.83	1.02006	0.168488	6.55377e-10	9.92977e-09
ANKMY1	148.611	0.519255	0.316496	0.0756583	0.13052
ANKMY2	693.029	0.0203526	0.23442	0.929134	0.950049
ANKRA2	120.626	-0.0799353	0.390141	0.812951	0.86199
ANKRD1	2518.78	-0.232327	0.653644	0.555768	0.647591
ANKRD10	764.113	-0.209603	0.158724	0.177122	0.26307
ANKRD11	6056.2	1.27433	0.285006	2.65165e-06	1.78355e-05
ANKRD12	1006.91	-0.54105	0.293457	0.045851	0.0858691
ANKRD13A	1056.12	-0.081263	0.332684	0.786678	0.841047
ANKRD13C	792.284	0.151025	0.16433	0.348247	0.45175
ANKRD13D	534.475	-0.529844	0.458256	0.159761	0.241986
ANKRD16	167.907	1.31619	0.388373	0.000209867	0.000848183
ANKRD17	2837.08	-0.137495	0.35242	0.661766	0.741943
ANKRD23	34.7163	0.41883	0.465814	0.280411	0.379596
ANKRD26	380.68	-0.0490019	0.331829	0.869906	0.906727
ANKRD27	1573.1	-0.102998	0.214133	0.616364	0.702725
ANKRD28	1596.65	-0.264472	0.258395	0.278271	0.377541
ANKRD33B	530.656	1.18342	0.376002	0.000579245	0.00204656
ANKRD36	362.53	-0.449984	0.585978	0.279557	0.378883
ANKRD36B	157.918	-0.920593	0.426036	0.0114942	0.0265616
ANKRD36C	124.513	0.258892	0.544334	0.532722	0.626682
ANKRD39	263.536	1.00755	0.308184	0.000473328	0.00171001
ANKRD40	2010.25	0.183723	0.237538	0.419128	0.523029
ANKRD42	177.147	1.47571	0.22273	9.72609e-12	2.18636e-10
ANKRD44	166.998	2.1876	0.4905	1.30022e-06	9.46099e-06
ANKRD46	558.723	-2.18361	0.228155	9.60915e-23	9.35351e-21
ANKRD49	324.33	-0.382866	0.408643	0.272482	0.371396
ANKRD50	978.067	0.414643	0.348079	0.189671	0.278105
ANKRD52	4716.29	0.40067	0.200774	0.0395974	0.075843
ANKRD54	613.938	0.775453	0.327991	0.0103129	0.0242387
ANKRD6	79.7847	0.701233	0.64721	0.134582	0.209951
ANKRD9	1034.65	2.63017	0.368149	1.331e-13	4.03921e-12
ANKS1A	868.095	0.442762	0.167326	0.00684763	0.0170813
ANKS3	190.346	1.22274	0.473683	0.00307275	0.00863415
ANKS6	638.438	0.29675	0.280983	0.262322	0.360069
ANKZF1	522.925	0.191855	0.26221	0.440805	0.543267
ANLN	6896.77	0.579088	0.227243	0.00802645	0.0195739
ANO10	987.204	0.653875	0.34055	0.0356784	0.0695372
ANO3	99.8507	-1.52489	0.620701	0.00184532	0.0055705
ANO6	4389.46	-0.76712	0.20609	0.000109399	0.000480743
ANO8	334.898	0.779934	0.314881	0.00755744	0.0186327
ANP32A	3943.21	-0.127909	0.203802	0.517911	0.613384
ANP32B	7526.55	-0.108616	0.2663	0.669611	0.747975
ANP32E	4605.32	-0.0146177	0.179797	0.939445	0.957826
ANPEP	2044.62	-0.453237	0.664241	0.282451	0.381657
ANTKMT	262.862	2.35445	0.704687	0.000112148	0.000490524
ANTXR2	1713.62	-0.547364	0.489795	0.159864	0.242106
ANXA1	5415.88	3.98237	0.674255	4.59146e-10	7.21076e-09
ANXA11	3457.2	1.11613	0.284673	3.5193e-05	0.00017696
ANXA2	28484.1	0.950877	0.340668	0.00252878	0.00730866
ANXA2R	73.4287	1.77512	0.487563	5.17129e-05	0.000248289
ANXA3	1493.76	0.145308	0.550835	0.72582	0.793327
ANXA4	4384.08	-2.13387	0.292411	2.66922e-14	8.85563e-13
ANXA5	10745.3	0.121028	0.31505	0.688144	0.764127
ANXA6	2927.85	-0.154621	0.598991	0.698727	0.772801
ANXA7	1768.49	0.673466	0.415159	0.0629825	0.111928
ANXA9	128.229	-2.84958	0.385859	7.71815e-15	2.75557e-13
AOC2	147.828	-0.95141	0.444516	0.0113352	0.026247
AOPEP	293.398	-1.66225	0.33961	1.39298e-07	1.26521e-06
AP001267.5	77.6991	-0.513959	0.267892	0.040721	0.0777066
AP002495.1	44.2147	-0.214032	0.330767	0.475151	0.573604
AP003108.2	97.7994	-1.76729	0.459486	1.41848e-05	7.94877e-05
AP003419.1	207.6	-0.178074	0.53728	0.655818	0.736893
AP1AR	924.218	-0.468238	0.296946	0.0872739	0.14666
AP1B1	4367.21	-0.616812	0.258604	0.0112161	0.0259945
AP1G1	4311.53	-0.993256	0.180096	1.37353e-08	1.5608e-07
AP1G2	470.452	0.466491	0.53633	0.268316	0.366833
AP1M1	1999.64	0.139593	0.28997	0.608594	0.696249
AP1M2	1071.2	-1.069	0.18032	1.09752e-09	1.56628e-08
AP1S1	1526.26	1.38021	0.369113	5.45079e-05	0.000260376
AP1S2	507.954	0.617053	0.421184	0.0918476	0.152926
AP1S3	568.317	0.845499	0.432102	0.024831	0.0512515
AP2A1	2857.89	1.25549	0.297384	8.2631e-06	4.91755e-05
AP2A2	593.076	0.585149	0.330942	0.0539795	0.0983161
AP2B1	8746.83	0.183824	0.208848	0.361568	0.465402
AP2M1	7164.91	0.540203	0.222577	0.0115981	0.0267598
AP2S1	2154.58	1.19148	0.280834	7.56609e-06	4.56265e-05
AP3B1	2073.8	-0.279598	0.209507	0.166238	0.250045
AP3D1	3542.18	0.196646	0.258755	0.424281	0.527561
AP3M1	2428.8	-0.00169722	0.187688	0.993644	0.995863
AP3M2	659.491	-0.254641	0.214412	0.216223	0.309515
AP3S1	1134.03	0.0634704	0.191054	0.733705	0.798731
AP3S2	774.443	-0.600592	0.21484	0.00351843	0.00969117
AP4B1	323.31	0.0556806	0.236131	0.806215	0.856697
AP4E1	707.662	0.104216	0.185041	0.564121	0.655547
AP4M1	292.375	1.03897	0.374343	0.00223304	0.00658864
AP4S1	591.91	-1.75288	0.270207	1.18335e-11	2.60337e-10
AP5B1	1077.84	1.17886	0.177926	1.33324e-11	2.88393e-10
AP5M1	1098.44	-0.990939	0.258887	4.98023e-05	0.000240684
AP5S1	547.006	0.672526	0.291399	0.0136415	0.0307723
AP5Z1	324.025	0.720496	0.475991	0.0718648	0.124832
APAF1	1583.14	-1.56687	0.34607	9.29142e-07	7.03366e-06
APBA3	242.226	0.871372	0.405238	0.0152074	0.0337949
APBB1	404.295	0.104406	0.495783	0.795167	0.847663
APBB2	711.982	1.1852	0.308758	4.47769e-05	0.000219481
APC	1028.82	-0.328555	0.287349	0.218236	0.311421
APEH	2345.63	0.715036	0.324111	0.0168404	0.0366967
APEX1	4701.08	0.0682023	0.245597	0.771103	0.829207
APEX2	957.427	0.450226	0.294661	0.101891	0.166954
APH1A	2959.86	0.583409	0.168038	0.000389118	0.00144422
APH1B	645.447	-2.3836	0.424022	1.39607e-09	1.95969e-08
API5	4269.24	-0.601091	0.211091	0.00299906	0.00845703
APIP	653.599	-0.244928	0.190827	0.184929	0.272352
APLF	62.5584	-0.402363	0.575216	0.330336	0.433806
APLP2	17665.1	0.178852	0.269448	0.487056	0.585239
APMAP	4085.29	0.00722715	0.283779	0.979555	0.984805
APOBEC3C	596.926	0.991561	0.824976	0.0659909	0.116379
APOBEC3D	47.9779	-0.271453	0.465917	0.476236	0.574512
APOC1	2341.39	-4.26522	0.664048	3.39296e-12	8.04795e-11
APOL2	644.624	0.459699	0.371623	0.166806	0.250598
APOL6	396.039	1.76018	0.536141	0.000196415	0.000800084
APOLD1	67.987	0.734297	0.336286	0.0170319	0.0370593
APOO	259.049	0.716257	0.37348	0.0327553	0.0646829
APP	17517.5	0.738329	0.196878	0.000116061	0.000505647
APPBP2	813.131	-0.152259	0.2252	0.480313	0.578551
APPL1	1114.39	0.342955	0.248783	0.146579	0.225362
APPL2	760.068	-0.304888	0.250343	0.198319	0.288413
APRT	1740.53	0.172274	0.321132	0.562546	0.654158
APTX	508.045	0.163297	0.201932	0.404711	0.508787
AQP11	41.5879	-0.587865	0.317857	0.0429298	0.0811826
AQP3	520.757	0.932329	0.744365	0.0704441	0.122845
AQR	1145.69	-1.07246	0.25549	8.99288e-06	5.3022e-05
ARAF	1241.41	1.01859	0.357594	0.00185305	0.0055873
ARAP1	1704.61	0.946731	0.320218	0.0014485	0.00455104
ARAP3	176.534	1.77839	0.561672	0.000289241	0.00111859
ARCN1	6717.54	-0.922684	0.226581	2.21001e-05	0.000117299
AREG	447.414	2.46017	0.689595	4.81471e-05	0.00023378
AREL1	1291.83	0.400577	0.167136	0.0143654	0.0321384
ARF1	9297.75	0.0839466	0.175279	0.622196	0.70773
ARF3	5523.23	0.638661	0.219403	0.00241151	0.00702419
ARF4	4069.28	0.0396113	0.266118	0.876063	0.911487
ARF5	1482.38	0.308297	0.456316	0.421623	0.525256
ARF6	4412.6	1.0434	0.272411	5.56234e-05	0.000265214
ARFGAP1	1792.69	0.789703	0.505995	0.0597336	0.107076
ARFGAP2	1461.92	-0.115258	0.287779	0.671935	0.749678
ARFGAP3	1374.11	-0.951343	0.222475	7.92272e-06	4.75271e-05
ARFGEF1	2249.61	-0.199258	0.258152	0.409782	0.513871
ARFGEF2	3009.67	-0.156684	0.134534	0.23671	0.33189
ARFGEF3	1048.02	-0.817757	0.414062	0.0211312	0.0445326
ARFIP1	689.256	0.00374284	0.159167	0.981865	0.986454
ARFIP2	1381.33	-0.340242	0.266478	0.173872	0.259176
ARFRP1	704.187	1.63029	0.500223	0.000240573	0.000954704
ARG2	396.835	-1.39149	0.333312	6.01958e-06	3.71916e-05
ARGLU1	389.741	-0.0404528	0.194167	0.828952	0.874374
ARHGAP1	1700.29	0.293348	0.302452	0.29786	0.398201
ARHGAP11A	2630.66	0.177032	0.244766	0.449393	0.550824
ARHGAP11B	64.0225	-0.103131	0.438571	0.777585	0.834136
ARHGAP12	1497.61	-0.104294	0.292835	0.704989	0.777892
ARHGAP18	2536.11	-0.795356	0.336213	0.00888314	0.021385
ARHGAP19	1363.59	-1.78171	0.259042	8.13507e-13	2.14674e-11
ARHGAP21	2455.93	0.176543	0.20544	0.373909	0.477475
ARHGAP24	93.1374	2.18268	0.569912	1.93816e-05	0.000104647
ARHGAP26	770.948	0.387021	0.495232	0.336363	0.439922
ARHGAP29	2506.07	0.313368	0.394335	0.367838	0.471531
ARHGAP31	99.8682	3.15385	0.556397	1.8584e-09	2.53973e-08
ARHGAP32	552.983	1.27585	0.418254	0.000705173	0.00243019
ARHGAP33	137.833	1.58089	0.525748	0.000577638	0.00204182
ARHGAP35	4398.81	0.312539	0.233229	0.162367	0.24505
ARHGAP39	606.446	2.75448	0.363182	4.8208e-15	1.77014e-13
ARHGAP42	581.808	-0.943958	0.577979	0.030792	0.0615006
ARHGAP45	684.904	1.60588	0.673429	0.00327902	0.00913007
ARHGAP5	22237.8	-3.45691	0.246661	6.31962e-46	3.26029e-43
ARHGDIA	7369.9	2.10708	0.433049	2.01445e-07	1.77045e-06
ARHGEF1	1436.37	1.20022	0.382521	0.000583382	0.0020586
ARHGEF10L	931.984	-1.4511	0.399643	5.09897e-05	0.000245503
ARHGEF11	1579.66	0.412864	0.217336	0.0484511	0.0899134
ARHGEF12	3004.45	0.976011	0.24833	4.00249e-05	0.000198738
ARHGEF16	413.033	1.39056	0.516756	0.00183998	0.00555928
ARHGEF17	632.937	0.244494	0.427155	0.505508	0.601872
ARHGEF18	1594.89	0.149667	0.210107	0.462075	0.562626
ARHGEF19	81.4517	1.64038	0.593256	0.00113149	0.0036575
ARHGEF2	1759.47	1.102	0.271538	1.97702e-05	0.000106522
ARHGEF25	201.005	-0.869398	0.671578	0.0602305	0.107798
ARHGEF26	410.136	-1.45317	0.420182	9.5029e-05	0.000425015
ARHGEF28	1555.25	-0.21508	0.476134	0.57377	0.664462
ARHGEF3	286.092	0.281916	0.261591	0.255692	0.352704
ARHGEF39	356.491	-0.418495	0.365046	0.194411	0.283684
ARHGEF40	356.367	-0.166767	0.370724	0.608697	0.696267
ARHGEF5	340.864	-1.19358	0.640703	0.0122741	0.0281182
ARHGEF7	903.418	0.00964206	0.155612	0.949922	0.96441
ARID1A	1625.97	2.33433	0.446769	2.78335e-08	2.9455e-07
ARID1B	631.272	-0.363682	0.289566	0.175269	0.260692
ARID2	775.102	-0.345968	0.262497	0.161295	0.243747
ARID3A	3871.58	-3.5974	0.211016	1.47299e-66	1.89979e-63
ARID3B	1505.03	-2.83485	0.283244	8.72808e-25	1.0721e-22
ARID4A	854.434	-1.34057	0.252741	2.59623e-08	2.77308e-07
ARID4B	933.033	-0.297689	0.30728	0.291771	0.391788
ARID5A	70.4961	1.01083	0.652508	0.040685	0.0776665
ARID5B	807.944	-0.318789	0.313832	0.266835	0.365291
ARIH1	1230.83	-0.14188	0.288887	0.597117	0.685857
ARIH2	3886.75	-0.595833	0.200377	0.00200096	0.00597739
ARL1	2230.36	-1.24287	0.242661	8.04996e-08	7.66939e-07
ARL10	129.773	0.958694	0.641755	0.0488452	0.0905213
ARL13B	455.581	-0.745432	0.259463	0.00222258	0.00656152
ARL14EP	523.411	-1.11061	0.203472	1.59554e-08	1.78749e-07
ARL15	371.272	-1.77702	0.342177	2.60144e-08	2.77577e-07
ARL16	589.606	0.888768	0.263101	0.0003779	0.00141019
ARL17A	326.766	0.277516	0.27216	0.280194	0.379452
ARL2	1200.43	2.51885	0.325239	1.50672e-15	5.9337e-14
ARL2BP	956.042	0.75526	0.297096	0.00648458	0.0163031
ARL3	631.988	0.190069	0.352397	0.552496	0.644871
ARL4A	1031.17	-0.393558	0.369218	0.225847	0.319831
ARL4C	2288.38	4.41959	0.652267	1.68856e-12	4.24945e-11
ARL4D	346.865	0.666947	0.474675	0.0940767	0.156203
ARL5A	1405.42	-0.889957	0.285745	0.00079739	0.00270285
ARL5B	2714.42	-1.44032	0.309887	6.343e-07	5.01895e-06
ARL6	137.912	-0.129258	0.252546	0.58883	0.678529
ARL6IP1	7514.98	-0.520454	0.239638	0.0229175	0.0478088
ARL6IP4	1878.28	0.0112742	0.201021	0.95532	0.968365
ARL6IP5	1104.93	3.0363	0.297031	2.15763e-25	2.92927e-23
ARL6IP6	550.608	1.27052	0.322053	2.61783e-05	0.000135937
ARL8A	580.937	1.85613	0.388955	3.67018e-07	3.05888e-06
ARL8B	3084.15	-0.766976	0.227174	0.00039189	0.00145189
ARMC1	1396.24	-0.15542	0.223793	0.469764	0.569701
ARMC10	859.788	0.509333	0.31299	0.0791646	0.135482
ARMC5	283.819	0.931529	0.421575	0.0121659	0.0279199
ARMC6	1722.45	0.0225885	0.312611	0.940169	0.958214
ARMC7	393.695	0.722277	0.310416	0.0122256	0.0280319
ARMC8	1132.03	-0.427037	0.222399	0.044821	0.0842067
ARMC9	420.938	1.63975	0.324798	1.02111e-07	9.56927e-07
ARMCX3	1090.89	-1.26449	0.800942	0.0165325	0.036163
ARMCX4	131.402	-0.954462	0.522006	0.0218548	0.0458702
ARMCX5	346.223	0.221694	0.240032	0.334562	0.437905
ARMCX6	293.614	-0.835931	0.693832	0.0719824	0.124994
ARMH3	629.779	0.315491	0.231878	0.155842	0.237026
ARMT1	1472.77	-1.63478	0.175241	1.73623e-21	1.42178e-19
ARNT	1190.99	-0.0582045	0.178159	0.736665	0.800855
ARNTL	146.63	2.03182	0.459786	1.7339e-06	1.22453e-05
ARNTL2	989.927	-0.062044	0.35728	0.84435	0.887079
ARPC1A	4872.83	-0.18816	0.238788	0.407271	0.511514
ARPC1B	3059.09	1.93716	0.532682	4.9343e-05	0.000239136
ARPC2	4843.74	0.364191	0.270373	0.155184	0.236233
ARPC3	4898.9	-0.632269	0.150141	1.71175e-05	9.37965e-05
ARPC4	4711.55	-0.953562	0.327088	0.00154212	0.00480421
ARPC5	3088.66	0.891756	0.296449	0.00130481	0.00415142
ARPC5L	1174.45	0.490267	0.28007	0.0624944	0.111195
ARPIN	601.387	0.570664	0.341976	0.0672574	0.118262
ARPIN-AP3S2	521.719	0.0959732	0.377633	0.77657	0.833176
ARPP19	5320.3	0.101357	0.292054	0.708785	0.780496
ARRB1	883.248	-0.205921	0.286965	0.439859	0.542461
ARRB2	1043.14	0.783204	0.356665	0.0156644	0.0345944
ARRDC1	373.178	2.23544	0.540064	5.37579e-06	3.35759e-05
ARRDC3	1451.39	-1.58479	0.44549	5.28484e-05	0.000253035
ARSA	458.296	0.00978148	0.368661	0.977998	0.983718
ARSB	1046.99	-0.99886	0.319242	0.000633077	0.00221202
ARSD	354.32	-0.586661	0.465288	0.121998	0.193569
ARSG	105.923	0.26728	0.447165	0.478419	0.576606
ARSJ	335.489	0.512568	0.519848	0.218552	0.311599
ARSK	244.599	0.183005	0.230514	0.407831	0.511984
ARSL	1149.83	-1.75903	0.715515	0.00118175	0.0038009
ARV1	378.739	0.0455059	0.37703	0.893646	0.924467
ARVCF	123.405	0.0510076	0.507121	0.900306	0.92911
AS3MT	870.508	-2.59205	0.594165	7.03466e-07	5.49044e-06
ASAH1	1238.7	0.52922	0.250407	0.0268637	0.0548147
ASAH2	135.39	-2.12508	0.443272	1.40692e-07	1.27562e-06
ASAH2B	329.535	0.0392714	0.287206	0.885294	0.917667
ASAP1	1817.92	1.16315	0.360648	0.000450039	0.00163677
ASAP2	1002.14	0.326883	0.261408	0.18737	0.275161
ASB1	1195.27	-0.271028	0.240216	0.235972	0.3309
ASB13	507.324	2.0976	0.606838	8.57816e-05	0.000388029
ASB3	390.587	-0.503486	0.416864	0.15604	0.237256
ASB6	735.682	1.08988	0.269381	2.14545e-05	0.000114343
ASB7	611.967	-0.313943	0.289714	0.243097	0.338864
ASB8	536.121	-0.265506	0.214954	0.198855	0.288943
ASB9	272.553	-0.104082	0.348151	0.738793	0.802492
ASCC1	592.141	0.387154	0.323897	0.193891	0.283086
ASCC2	1529.11	-0.0711662	0.246803	0.760302	0.820281
ASCC3	2868.59	-0.981437	0.25442	4.46789e-05	0.000219105
ASF1A	1216.61	-0.938054	0.325251	0.00155137	0.00482865
ASH1L	2122.64	0.122088	0.347384	0.69989	0.773839
ASH2L	1424.78	-0.868368	0.224078	5.03214e-05	0.000242624
ASIC1	221.329	1.21137	0.727503	0.024311	0.0502989
ASL	1076.81	-0.755651	0.50821	0.0609647	0.108942
ASMTL	425.666	0.596848	0.365595	0.0697695	0.121869
ASNS	2550.62	0.972823	0.416795	0.00861373	0.0208233
ASNSD1	1175.62	-0.757578	0.193058	4.87125e-05	0.000236414
ASPH	16422	2.23627	0.467967	2.85302e-07	2.42884e-06
ASPHD1	169.892	2.40869	0.575628	4.10364e-06	2.62501e-05
ASPM	5041.29	-0.547477	0.325226	0.0641932	0.113696
ASPSCR1	551.157	2.54844	0.5145	1.05629e-07	9.88105e-07
ASRGL1	547.813	-0.0121715	0.347793	0.967794	0.977098
ASS1	2072.12	1.9582	0.777572	0.00175236	0.00533987
ASTE1	198.007	-0.469432	0.199408	0.0147688	0.0329054
ASTN2	280.314	0.12704	0.33437	0.678229	0.75501
ASXL1	4948.78	-0.242357	0.19906	0.207337	0.299454
ASXL2	1475.98	0.171342	0.183593	0.338919	0.44271
ATAD1	192.346	0.0302864	0.370312	0.928603	0.949681
ATAD2	4808.81	-0.366903	0.223189	0.085439	0.144164
ATAD2B	480.226	-0.848413	0.221625	6.19831e-05	0.00029283
ATAD3A	2169.08	0.69913	0.358359	0.0312818	0.062298
ATAD3B	1130.48	0.346697	0.408965	0.330401	0.433835
ATAD5	649.06	-0.0131754	0.257871	0.956244	0.969017
ATE1	1308.35	-1.06393	0.261064	1.54681e-05	8.58524e-05
ATF1	593.615	0.764097	0.322996	0.0104409	0.0245006
ATF2	2171.85	-1.65261	0.255665	1.55209e-11	3.30877e-10
ATF3	407.641	0.672329	0.432684	0.0724158	0.125599
ATF4	10999.7	-0.521406	0.283019	0.0451348	0.0847191
ATF5	1264.71	1.92144	0.495997	1.94923e-05	0.000105189
ATF6	928.878	0.288531	0.243606	0.214918	0.308117
ATF6B	729.7	1.13334	0.476817	0.00595677	0.0151608
ATF7	1258.8	0.0587071	0.137996	0.666993	0.746073
ATF7IP	1910.59	-0.531221	0.280175	0.0413704	0.0787418
ATF7IP2	265.67	-3.16185	0.332157	8.5495e-23	8.48209e-21
ATG10	180.605	-0.410998	0.262524	0.0957761	0.158444
ATG101	1068.91	0.86949	0.274639	0.000816724	0.00275828
ATG12	989.098	-0.669509	0.230714	0.00231794	0.00680432
ATG13	1798.88	0.00449641	0.254157	0.986991	0.990255
ATG14	670.668	-0.307129	0.284117	0.245767	0.341939
ATG2A	795.125	1.22462	0.394004	0.000621001	0.00217424
ATG2B	808.964	0.00109178	0.267102	0.998776	0.999067
ATG3	1662.31	0.359329	0.188385	0.0497621	0.0919659
ATG4A	291.505	-0.523325	0.254443	0.0290497	0.0585762
ATG4B	791.965	-0.948806	0.441869	0.0110532	0.0256993
ATG4C	342.606	-0.590817	0.182339	0.000848197	0.00284608
ATG4D	207.714	1.91806	0.641898	0.000460528	0.00167079
ATG5	596.035	-1.41515	0.308283	8.61518e-07	6.56995e-06
ATG7	736.19	-0.170042	0.223261	0.426263	0.529264
ATG9A	1710.27	0.613371	0.312306	0.0340517	0.0667323
ATIC	4286.68	-0.421948	0.231914	0.0562364	0.101705
ATL2	1601.59	-1.01129	0.279225	0.000105866	0.000467207
ATL3	5129.89	-1.47122	0.350932	5.2579e-06	3.29193e-05
ATM	1863.27	-0.377524	0.354943	0.233055	0.32779
ATMIN	1359.55	-0.204307	0.153909	0.17543	0.260839
ATN1	3078.93	1.49525	0.29737	1.34248e-07	1.22473e-06
ATOX1	730.69	-0.163024	0.346566	0.598831	0.687367
ATP10D	1472.72	-2.79011	0.615206	2.76753e-07	2.36582e-06
ATP11A	2200.59	-0.816929	0.180962	3.31791e-06	2.17775e-05
ATP11B	1330.42	-0.721738	0.251718	0.00234736	0.00687874
ATP13A1	2424.42	-0.00428737	0.331335	0.986775	0.990133
ATP13A2	866.092	1.56816	0.55876	0.00107529	0.00349443
ATP13A3	4790.24	-0.284011	0.226868	0.193812	0.283022
ATP1A1	22941.1	-1.3686	0.219972	1.08302e-10	1.98836e-09
ATP1B1	5380.13	-0.540507	0.30853	0.0560945	0.101505
ATP1B3	3576.32	0.479702	0.298639	0.0848699	0.143367
ATP2A1	49.214	0.617808	0.477103	0.120986	0.192407
ATP2A2	6216	-0.414608	0.169542	0.0120294	0.0276559
ATP2A3	32.5053	1.25178	0.476934	0.00258099	0.00743457
ATP2B1	4859.67	-1.2015	0.315654	3.65752e-05	0.000182929
ATP2B4	1457.05	1.22931	0.381945	0.000436184	0.00159255
ATP2C1	2885.24	0.319374	0.246099	0.173687	0.259035
ATP5F1A	12268.4	-0.459441	0.155275	0.00250256	0.00725142
ATP5F1B	21246	0.221749	0.242326	0.339339	0.443091
ATP5F1C	4015.54	-0.32603	0.217699	0.119185	0.190246
ATP5F1D	1156.27	1.23628	0.575439	0.00901343	0.0216381
ATP5F1E	4679.26	-0.327077	0.291712	0.226153	0.320088
ATP5MC1	2659.54	-0.0290491	0.317631	0.919218	0.942734
ATP5MC2	3903.08	0.335816	0.305466	0.237966	0.333425
ATP5MC3	5576.72	-1.00127	0.343568	0.00126811	0.00404339
ATP5MD	1950.44	0.393405	0.36986	0.235484	0.330348
ATP5ME	1180.16	-0.35422	0.292171	0.189569	0.277996
ATP5MF	4053.56	0.0130153	0.311189	0.965489	0.975702
ATP5MF-PTCD1	515.76	-0.122777	0.30952	0.663786	0.743857
ATP5MG	2812.81	0.111551	0.24482	0.627619	0.712485
ATP5MPL	1344.72	0.198344	0.192845	0.29003	0.389855
ATP5PB	1665.51	-1.16591	0.454374	0.00255789	0.00737833
ATP5PD	3305.68	-0.176685	0.253656	0.462003	0.562604
ATP5PF	2199.51	-0.404626	0.182687	0.0224111	0.0469613
ATP5PO	2931.7	-0.129937	0.210628	0.522791	0.617888
ATP6AP1	2629.83	0.65716	0.46207	0.0947689	0.157207
ATP6AP2	2104.99	-0.401995	0.279725	0.125551	0.198322
ATP6V0A1	1332.25	-0.704437	0.211888	0.000528645	0.00188543
ATP6V0A2	779.017	-0.75748	0.378108	0.022325	0.0467904
ATP6V0B	2420.99	-0.0528568	0.326004	0.857538	0.897371
ATP6V0C	2302.44	1.38044	0.409701	0.000214459	0.00086437
ATP6V0D1	1429.11	0.815439	0.460276	0.0374979	0.072549
ATP6V0E1	2425.66	0.0125036	0.257868	0.960176	0.971474
ATP6V0E2	603.54	2.60969	0.610507	2.57937e-06	1.74632e-05
ATP6V1A	2770.26	-0.97756	0.263036	7.85754e-05	0.000360009
ATP6V1B2	2630.86	-0.460769	0.238924	0.0423387	0.0803478
ATP6V1C1	2381.34	0.252565	0.233366	0.259279	0.356746
ATP6V1D	887.289	0.85671	0.24783	0.000299459	0.00115292
ATP6V1E1	3363.45	-0.954902	0.23984	2.79747e-05	0.000143961
ATP6V1E2	50.0301	1.00826	0.247873	2.04969e-05	0.000109921
ATP6V1F	2064.11	0.528745	0.319354	0.0721626	0.125265
ATP6V1G1	2734.85	-0.83387	0.396938	0.0153526	0.0340588
ATP6V1H	511.34	1.15885	0.252215	1.65955e-06	1.17859e-05
ATP7A	301.557	1.71135	0.34661	1.71087e-07	1.52574e-06
ATP7B	1152.25	-2.78842	0.285823	1.13208e-23	1.19192e-21
ATP8B1	1012.52	2.41071	0.472298	5.0885e-08	5.04838e-07
ATP8B2	2461.98	-0.734293	0.303359	0.00842345	0.0204221
ATP9A	2304.84	0.307617	0.262589	0.216751	0.310023
ATP9B	886.145	-0.700217	0.391345	0.0393971	0.0754988
ATPAF1	1164.79	0.179585	0.132776	0.170726	0.255408
ATPAF2	263.982	1.04035	0.377479	0.00239472	0.00698749
ATPSCKMT	313.281	-0.0555354	0.311094	0.845376	0.887705
ATR	1029.5	0.131167	0.268733	0.606307	0.694249
ATRAID	1496.63	0.0575595	0.220436	0.785477	0.84024
ATRIP	398.178	0.133709	0.280561	0.612591	0.699504
ATRN	4614.06	-1.57134	0.212685	2.73771e-14	9.05375e-13
ATRX	2200.92	-0.0289754	0.293746	0.913411	0.938516
ATXN1	924.785	1.26629	0.442819	0.00128891	0.00410587
ATXN10	2931.76	-0.94739	0.347347	0.00239405	0.00698749
ATXN1L	2363.93	-0.277628	0.117434	0.0166897	0.0364583
ATXN2	1072.27	0.179542	0.30558	0.524896	0.619595
ATXN2L	3848.63	0.544257	0.375132	0.106601	0.173268
ATXN3	221.112	0.532603	0.344235	0.0888719	0.148957
ATXN7	511.492	1.34895	0.252559	2.89868e-08	3.05502e-07
ATXN7L1	164.948	0.373265	0.312478	0.196406	0.286109
ATXN7L2	53.3671	0.408399	0.439957	0.276038	0.375203
ATXN7L3	1753.5	0.328081	0.23257	0.141211	0.218509
ATXN7L3B	3226.92	-0.900115	0.244732	0.000104247	0.00046144
AUH	375.517	-1.19383	0.219788	1.59264e-08	1.78618e-07
AUNIP	313.596	-0.096217	0.325403	0.745156	0.807787
AUP1	2196.14	0.237583	0.229592	0.2814	0.380386
AURKA	3344.13	0.0795155	0.184515	0.658122	0.738851
AURKAIP1	1768.52	0.743293	0.340769	0.017194	0.0373538
AURKB	1961.46	-0.320636	0.28411	0.225032	0.31907
AVEN	204.348	0.78117	0.26155	0.00165757	0.00511489
AVL9	1749.6	-0.182118	0.230792	0.407326	0.511514
AVPI1	586.919	2.57168	0.617796	4.26327e-06	2.72374e-05
AXIN1	787.311	0.937186	0.406055	0.00943532	0.0224783
AXIN2	171.144	0.8958	0.440585	0.019344	0.0412805
AZI2	593.762	-0.635791	0.368439	0.0503495	0.0928851
AZIN1	4848.36	-0.125526	0.204995	0.526082	0.620782
B2M	6544.01	0.996708	0.617679	0.0388632	0.0746724
B3GALNT1	289.852	-0.010023	0.558248	0.976303	0.982684
B3GALT1	152.524	-0.318951	0.388267	0.344581	0.448007
B3GALT6	789.412	0.462397	0.191822	0.0131794	0.0298802
B3GAT3	774.654	0.41629	0.381471	0.220029	0.313269
B3GLCT	268.67	-0.010305	0.260574	0.966188	0.975839
B3GNT10	82.0193	-0.216612	0.352259	0.491153	0.589064
B3GNT2	832.344	-0.742834	0.290305	0.0056959	0.0146195
B3GNT5	429.2	0.0599431	0.542731	0.885219	0.917667
B3GNT9	137.578	3.59088	0.534558	2.36539e-12	5.74261e-11
B3GNTL1	105.198	1.12205	0.378674	0.0011221	0.00363281
B4GALNT1	682.242	-0.247686	0.623152	0.539671	0.632405
B4GALNT2	295.852	-0.490666	0.587251	0.241117	0.337106
B4GALNT4	591.318	2.0549	0.957367	0.00388047	0.0105393
B4GALT1	4866.57	0.452724	0.381221	0.182941	0.270041
B4GALT2	1875.92	1.05381	0.453547	0.00769275	0.018903
B4GALT3	992.218	0.0995113	0.255531	0.68487	0.761393
B4GALT4	1317.75	-0.780443	0.27492	0.00232848	0.00683117
B4GALT5	2546.96	0.853316	0.237046	0.000174927	0.000721958
B4GALT6	165.954	0.798912	0.407544	0.0264204	0.0540562
B4GALT7	520.5	0.348123	0.42847	0.34369	0.4473
B4GAT1	3772.36	-3.17866	0.244502	5.47134e-40	2.25813e-37
B9D1	583.446	1.24655	0.383262	0.000372212	0.00139198
B9D2	64.3017	1.86412	0.338365	7.27105e-09	8.76434e-08
BABAM1	1820.76	0.180219	0.317396	0.538838	0.631859
BABAM2	662.438	0.237611	0.259209	0.333913	0.437394
BACE1	576.167	0.737628	0.286745	0.00614468	0.0155432
BACH1	1121.99	-0.450811	0.248013	0.0547759	0.0995908
BAD	372.586	2.44475	0.376254	1.29765e-11	2.83069e-10
BAG1	948.19	0.860106	0.418176	0.0194515	0.0414842
BAG2	1380.01	0.266912	0.157124	0.0834923	0.14155
BAG3	1900.6	1.88152	0.400195	5.06356e-07	4.10093e-06
BAG4	1442.97	-1.31733	0.250209	3.37066e-08	3.48132e-07
BAG5	169.483	-0.096014	0.56234	0.808635	0.858384
BAG6	894.804	1.56664	0.606	0.0020331	0.00605762
BAHCC1	584.164	2.14182	0.697192	0.000305145	0.00117175
BAHD1	1117.57	0.211093	0.288216	0.434383	0.537084
BAIAP2	387.439	1.71407	0.572018	0.000528159	0.00188435
BAIAP2L1	2544.1	-0.377586	0.308251	0.180249	0.266678
BAIAP3	25.0082	0.239887	0.471233	0.536221	0.629434
BAK1	860.362	0.362595	0.275986	0.163071	0.246025
BAMBI	1611.18	-1.38072	0.349798	1.53478e-05	8.53223e-05
BANF1	3161.06	0.993134	0.368914	0.00315177	0.00884416
BANP	469.753	0.592521	0.345916	0.0597722	0.107127
BAP1	2109.18	1.2393	0.252906	3.31217e-07	2.78979e-06
BARD1	666.324	-0.311808	0.357537	0.326394	0.429613
BAX	1450.98	1.07635	0.496567	0.0108242	0.0252851
BAZ1A	1809.9	0.410555	0.153711	0.0065096	0.0163501
BAZ1B	5419.42	0.102545	0.15998	0.483345	0.581592
BAZ2A	4740.83	-0.455875	0.197363	0.0168297	0.036689
BAZ2B	574.555	-0.896592	0.432491	0.0144651	0.0323334
BBC3	121.176	2.12901	0.493755	2.58342e-06	1.74742e-05
BBIP1	280.046	0.228504	0.280958	0.387561	0.490898
BBOF1	70.1928	-0.73877	0.419091	0.0379695	0.0732552
BBS1	451.056	-0.72773	0.48747	0.0639605	0.113354
BBS10	381.008	-0.0286879	0.257806	0.906334	0.933662
BBS12	53.8185	0.825891	0.336014	0.00737797	0.01826
BBS2	418.136	0.634673	0.258909	0.0098923	0.0234156
BBS4	494.376	-0.720787	0.254368	0.00261451	0.00751644
BBS5	162.803	2.10557	0.623527	0.000111943	0.000489832
BBS7	325.237	-0.164685	0.272722	0.520381	0.615885
BBS9	77.0743	1.15703	0.390172	0.00106225	0.00345892
BBX	1810.9	0.477707	0.281079	0.0706797	0.123188
BCAM	2975.09	-1.46938	0.476626	0.000326037	0.00124318
BCAP29	461.867	0.620467	0.292173	0.0232086	0.0483281
BCAP31	3527.67	1.0047	0.301516	0.000382801	0.00142333
BCAR1	895.975	0.562309	0.720871	0.225903	0.319867
BCAR3	1699.89	2.31221	0.466987	1.16128e-07	1.07849e-06
BCAS2	899.791	0.00181664	0.200545	0.99436	0.996266
BCAS3	444.185	-0.575251	0.252617	0.0157305	0.0347107
BCAS4	256.595	0.998525	0.381359	0.00376044	0.0102511
BCAT1	4755.66	-1.64775	0.698299	0.00183078	0.00553797
BCAT2	902.763	1.14019	0.405997	0.00177784	0.00540318
BCCIP	2443.65	-0.627904	0.242695	0.00629057	0.0158555
BCDIN3D	163.439	0.516886	0.322356	0.0813573	0.138476
BCKDHA	801.449	0.131491	0.350712	0.679224	0.756012
BCKDHB	651.072	-0.798587	0.292629	0.00316741	0.00888079
BCKDK	910.153	1.37894	0.394518	0.000133212	0.000567497
BCL10	517.219	-0.391748	0.284813	0.138902	0.215323
BCL2L1	7156.74	-0.630887	0.337086	0.0379072	0.0731625
BCL2L11	735.257	-0.566738	0.267782	0.0236394	0.0491063
BCL2L12	846.604	0.414492	0.355002	0.196854	0.286682
BCL2L13	1071.54	-1.40616	0.246597	2.48639e-09	3.33059e-08
BCL2L2	869.254	0.471205	0.225704	0.0298547	0.0598602
BCL2L2-PABPN1	283.115	0.408336	0.448754	0.282336	0.381551
BCL3	599.184	0.741966	0.480232	0.0658399	0.116165
BCL6	468.374	0.251814	0.306948	0.376955	0.480532
BCL7A	384.923	0.298606	0.204518	0.131809	0.206342
BCL7B	987.558	1.11586	0.216072	9.80884e-08	9.21745e-07
BCL7C	418.942	1.70674	0.440719	2.29854e-05	0.000121465
BCL9	906.895	-0.14169	0.263955	0.567246	0.658511
BCL9L	2976.68	2.20262	0.355891	1.06783e-10	1.96397e-09
BCLAF1	5210.48	-0.970402	0.225208	6.64068e-06	4.05675e-05
BCLAF3	191.307	0.132779	0.202489	0.499228	0.59647
BCOR	1527.81	0.160944	0.233093	0.472495	0.571653
BCORL1	811.755	-0.690143	0.274606	0.00704355	0.0175206
BCR	2631.45	-0.328166	0.281543	0.211156	0.303822
BCS1L	641.293	0.206495	0.262	0.40595	0.510057
BDH2	299.502	-0.946083	0.291749	0.00046825	0.00169582
BECN1	1597.84	-0.317583	0.175156	0.0622115	0.110825
BEND3	474.702	-0.161088	0.200105	0.404108	0.508177
BEND6	57.9084	0.523217	0.436316	0.159693	0.241919
BEST1	47.8326	1.23494	0.600795	0.0108768	0.0253677
BET1	546.251	0.413512	0.237359	0.0686149	0.120239
BET1L	1603.88	-0.517258	0.327929	0.0813323	0.138476
BEX3	2852.54	0.235842	0.188369	0.198509	0.288587
BFSP1	97.7708	1.16347	0.491114	0.0057917	0.0147933
BHLHB9	125.996	0.617446	0.350026	0.0521966	0.095575
BHLHE40	2021.27	0.40234	0.394134	0.247545	0.343764
BHMT2	1809.67	-1.21908	0.792525	0.0190107	0.0407378
BICC1	2568.2	-0.353853	0.577747	0.388374	0.491808
BICD1	348.603	1.59389	0.28342	4.57768e-09	5.80252e-08
BICD2	1926.85	-0.271043	0.158694	0.0809506	0.137944
BICDL1	199.699	-1.15517	0.60642	0.012263	0.028099
BICRA	437.718	1.73012	0.556074	0.000360037	0.0013535
BICRAL	319.859	0.541738	0.210488	0.00769049	0.018902
BID	1224.72	-0.112341	0.227075	0.604614	0.692618
BIN1	2162.79	-0.650734	0.331606	0.0297022	0.0596472
BIN3	309.826	-0.033498	0.283388	0.897915	0.927278
BIRC2	1404.18	0.219311	0.245808	0.350114	0.453373
BIRC3	257.572	2.83301	0.417274	1.68858e-12	4.24945e-11
BIRC5	3621.56	0.312544	0.162244	0.0493671	0.0913668
BIRC6	2207.04	-0.102483	0.326367	0.732799	0.798178
BIVM	468.77	0.771209	0.349065	0.0153986	0.0340948
BLCAP	1023.47	0.788018	0.184554	1.16627e-05	6.67792e-05
BLM	871.854	-0.957004	0.206241	1.46348e-06	1.05228e-05
BLMH	2888.83	-1.21928	0.191862	6.31218e-11	1.2151e-09
BLOC1S1	712.549	0.312523	0.231456	0.159152	0.241312
BLOC1S2	771.593	-0.467192	0.24998	0.0477402	0.0887857
BLOC1S3	309.08	0.587432	0.334971	0.0553831	0.100482
BLOC1S4	378.455	0.436534	0.342116	0.161404	0.243831
BLOC1S5	389.796	-0.666578	0.401803	0.0538861	0.0981633
BLOC1S6	1294.08	-0.334194	0.245594	0.153859	0.234666
BLVRA	600.829	0.792833	0.373363	0.0182098	0.0392416
BLVRB	1195.64	1.74957	0.452093	2.19921e-05	0.000116882
BLZF1	564.243	0.192934	0.200872	0.32256	0.425217
BMF	829.061	-0.689658	0.408907	0.0499686	0.0923144
BMI1	1508.69	0.426882	0.255637	0.0789537	0.135211
BMP1	598.753	2.44361	0.4744	3.94793e-08	4.01254e-07
BMP2	2714.38	-1.89122	1.0703	0.00396521	0.0107271
BMP2K	703.895	-0.635001	0.213987	0.00199206	0.00595424
BMP4	396.634	-1.35891	0.523175	0.00161501	0.0050011
BMP7	29.4788	-0.378971	0.386624	0.260629	0.35827
BMP8A	76.4646	-2.78631	0.467791	1.61485e-10	2.86289e-09
BMPR1A	502.659	0.0969367	0.296814	0.727524	0.794516
BMPR1B	107.142	0.919059	0.656981	0.0601602	0.107691
BMPR2	1340.7	-0.0248228	0.214872	0.904207	0.932178
BMS1	3043.44	-0.0685641	0.222496	0.748757	0.810692
BMT2	224.534	-0.0060521	0.281638	0.981094	0.985967
BNIP1	299.444	-0.0459908	0.239697	0.839488	0.88323
BNIP2	1179.43	0.151193	0.218997	0.474042	0.573072
BNIP3	2096.41	-0.862321	0.269149	0.000620461	0.00217383
BNIP3L	1782.33	0.452427	0.194317	0.0165232	0.0361583
BOD1	1091.67	-0.133254	0.167374	0.414572	0.518743
BOD1L1	2839.61	-0.813448	0.246895	0.000497506	0.00178611
BOK	801.194	2.54344	0.435416	7.78857e-10	1.15963e-08
BOLA1	171.654	2.02933	0.529993	2.11146e-05	0.000112847
BOLA2	133.223	1.9713	0.475436	5.94034e-06	3.67681e-05
BOLA2-SMG1P6	382.634	0.0332544	0.323327	0.912066	0.937883
BOLA2B	606.43	0.708933	0.485478	0.0803078	0.137063
BOLA3	648.572	0.324565	0.17386	0.0563225	0.101766
BORA	544.851	-1.51047	0.372582	8.56654e-06	5.07111e-05
BORCS6	268.592	1.20384	0.328779	8.72086e-05	0.000394138
BORCS7	554.118	-1.56588	0.220547	2.27675e-13	6.58026e-12
BORCS8	529.828	-0.296744	0.305538	0.29063	0.390509
BPGM	457.894	-0.671355	0.307754	0.0171926	0.0373538
BPHL	373.874	-1.21784	0.216067	4.67954e-09	5.89542e-08
BPNT1	1535.1	-0.946099	0.292793	0.000487278	0.00175488
BPNT2	3982.43	-0.145637	0.146595	0.311044	0.412885
BPTF	1192.03	-0.322197	0.318678	0.268733	0.367305
BRAF	1417.54	-1.52863	0.275631	5.07227e-09	6.33604e-08
BRAP	862.753	-0.488779	0.206991	0.0140162	0.0314594
BRAT1	992.271	1.30909	0.429591	0.00068844	0.00238017
BRCA1	1536.44	0.490874	0.2238	0.0225007	0.0471108
BRCA2	909.241	-1.58844	0.297637	1.52821e-08	1.7214e-07
BRCC3	980.327	0.174531	0.135092	0.185341	0.272766
BRD1	1170.15	-0.220785	0.15233	0.139157	0.215687
BRD2	119.622	-0.450763	0.494357	0.25037	0.347126
BRD3	1463.96	0.180861	0.266205	0.473248	0.572379
BRD3OS	342.262	1.29399	0.22961	5.81539e-09	7.1824e-08
BRD4	2446.7	0.662673	0.26987	0.00938789	0.0223808
BRD7	1759.12	0.440533	0.172502	0.00897694	0.0215605
BRD8	1314.43	-0.285988	0.221478	0.177416	0.263388
BRD9	661.884	1.01583	0.136018	3.89102e-14	1.24694e-12
BRF1	511.141	1.68377	0.288388	1.22316e-09	1.73597e-08
BRF2	580.139	-0.748954	0.226351	0.000521176	0.00186266
BRI3	1214.67	1.60459	0.601002	0.00156701	0.00487149
BRI3BP	1835.87	0.513476	0.190257	0.00540657	0.0140023
BRICD5	90.7559	0.593759	0.366163	0.0710587	0.123681
BRIP1	1091.81	-0.375786	0.350202	0.23117	0.325537
BRIX1	1947.79	-0.478413	0.187991	0.00869333	0.020977
BRK1	3685.75	-0.334546	0.231692	0.130984	0.2053
BRMS1	3658.38	-1.51829	0.315008	2.50242e-07	2.14808e-06
BRMS1L	361.393	-0.210527	0.239821	0.355956	0.460014
BROX	1036.7	0.121317	0.170732	0.468537	0.568481
BRPF1	967.878	0.15928	0.205931	0.425066	0.528096
BRPF3	1338.66	-0.0820784	0.235245	0.713936	0.784076
BRSK1	78.5126	2.56496	0.469971	5.83761e-09	7.18765e-08
BRWD1	1247.89	0.120943	0.251494	0.614642	0.701303
BSCL2	159.782	0.718953	0.421528	0.0505458	0.0931307
BSDC1	1102.24	-0.254662	0.255829	0.288659	0.3885
BSG	11684.7	0.700647	0.31772	0.0179542	0.03878
BSN	57.0688	-0.0749019	0.377984	0.820851	0.867692
BTAF1	2274.22	-0.667391	0.291534	0.0133628	0.030223
BTBD1	2047.81	0.139828	0.176359	0.416769	0.520878
BTBD10	847.738	-0.120668	0.37584	0.714307	0.784163
BTBD2	1210.4	0.870111	0.427794	0.0202137	0.0428441
BTBD3	2219.53	-0.147661	0.346214	0.634397	0.718046
BTBD6	597.532	1.47787	0.263159	5.33548e-09	6.64873e-08
BTBD9	220.436	0.315607	0.468696	0.417259	0.52122
BTC	119.623	3.21808	0.577841	3.28337e-09	4.256e-08
BTD	1255.99	-1.00811	0.181979	1.16137e-08	1.34339e-07
BTF3	8227.18	0.460091	0.19818	0.0165103	0.0361382
BTF3L4	1578.33	0.0458764	0.132392	0.725689	0.793268
BTG1	634.753	-0.13872	0.443134	0.706981	0.779221
BTG2	493.266	-1.67341	0.435624	1.56078e-05	8.64881e-05
BTG3	497.501	0.805401	0.36145	0.0140279	0.031479
BTN2A1	546.195	0.197318	0.260182	0.42459	0.527758
BTN2A2	170.166	1.20237	0.331536	9.84459e-05	0.000438208
BTN3A1	171.062	1.26788	0.44713	0.00137286	0.00434115
BTN3A2	270.577	0.769595	0.444096	0.0443704	0.0834187
BTRC	659.725	-0.219299	0.269141	0.385676	0.489051
BUB1	2537.01	-0.141546	0.233317	0.524343	0.619158
BUB1B	3216.67	-0.49157	0.190107	0.00760485	0.0187361
BUB3	3672.16	0.451102	0.219364	0.0318278	0.063178
BUD13	546.039	0.0242979	0.142182	0.862963	0.901858
BUD23	1657.7	1.07919	0.291976	9.03081e-05	0.000406544
BUD31	1524.82	0.326596	0.361993	0.316585	0.418946
BX255925.3	484.083	1.13988	0.431286	0.00288637	0.00818174
BYSL	869.088	0.519442	0.26624	0.0391277	0.0750686
BZW1	9662.86	-0.0243645	0.24766	0.912796	0.938164
BZW2	2564.35	-0.172312	0.223991	0.422579	0.526046
C10orf88	238.642	0.0881775	0.383557	0.796383	0.848696
C11orf1	216.892	-0.141704	0.266391	0.57123	0.662241
C11orf24	2994.85	-1.26204	0.348936	6.94413e-05	0.000322891
C11orf49	344.047	0.038344	0.385007	0.912068	0.937883
C11orf54	905.092	-1.37024	0.251921	1.17396e-08	1.35491e-07
C11orf58	4046.58	-0.223461	0.209174	0.268202	0.366822
C11orf68	615.904	2.52248	0.396627	3.09163e-11	6.26707e-10
C11orf71	134.549	0.0729805	0.279359	0.781028	0.837088
C11orf80	797.199	-2.09769	0.251196	6.76282e-18	3.692e-16
C11orf95	656.799	0.186166	0.245362	0.427278	0.530368
C11orf98	1082.53	0.234358	0.294811	0.397021	0.500729
C12orf29	334.208	0.268523	0.300909	0.338111	0.441879
C12orf4	718.427	-0.806468	0.26275	0.00107779	0.00350037
C12orf43	468.822	0.493283	0.146005	0.000594328	0.00209135
C12orf45	730.331	0.0616172	0.266646	0.81123	0.860519
C12orf57	949.143	0.78194	0.417793	0.0329584	0.0649848
C12orf60	50.173	-0.560846	0.385126	0.0949772	0.157476
C12orf65	536.973	0.584588	0.223776	0.00658011	0.016499
C12orf66	255.567	-0.360402	0.228064	0.0976191	0.161029
C12orf73	170.493	0.425784	0.204745	0.0315721	0.0627186
C12orf75	1940.42	2.01164	0.514596	1.55916e-05	8.64447e-05
C12orf76	169.631	-0.815408	0.309839	0.00406112	0.0109384
C14orf119	1561.91	-0.922508	0.304338	0.00101946	0.00334097
C14orf132	246.394	0.50811	0.572737	0.243004	0.338781
C14orf28	62.1106	-0.227965	0.284133	0.389295	0.492671
C14orf93	167.794	-0.290863	0.275348	0.259014	0.356429
C15orf39	1488.08	-0.764545	0.395497	0.0262919	0.0538682
C15orf40	902.592	0.566033	0.205367	0.00438334	0.0116776
C15orf61	135.721	0.147337	0.32549	0.620881	0.706788
C15orf62	52.9357	-0.377821	0.299271	0.170435	0.255047
C16orf70	601.012	-0.156328	0.206047	0.431955	0.534851
C16orf72	1025.64	0.0239749	0.187702	0.901915	0.93041
C16orf87	286.786	-0.478814	0.238546	0.0343387	0.0672436
C16orf91	187.504	-0.15572	0.397888	0.650479	0.732313
C16orf95	52.7569	1.44104	0.361906	1.77244e-05	9.66596e-05
C17orf100	59.7846	-0.140406	0.291176	0.603248	0.69136
C17orf113	65.3221	-0.207045	0.289449	0.441738	0.543832
C17orf49	666.422	0.274249	0.355862	0.395533	0.49934
C17orf58	155.818	0.553716	0.176791	0.00133938	0.00424829
C17orf75	284.94	0.200983	0.153586	0.183366	0.27059
C17orf80	1030.64	-0.604287	0.276851	0.0190734	0.0408383
C18orf21	226.174	0.018994	0.189366	0.918806	0.942463
C18orf25	703.646	0.472001	0.183053	0.00815104	0.0198448
C18orf32	366.771	-0.740867	0.489498	0.0601054	0.107617
C18orf54	474.449	-0.586531	0.284932	0.0264039	0.0540331
C19orf12	641.716	0.177624	0.301481	0.527537	0.622213
C19orf25	419.829	0.907781	0.346426	0.00424679	0.0113666
C19orf33	757.278	4.63896	0.946876	1.1643e-07	1.08032e-06
C19orf44	180.156	1.67715	0.307453	1.10509e-08	1.28985e-07
C19orf47	399.767	0.763713	0.315712	0.00904782	0.0217072
C19orf53	1423.75	0.531623	0.293354	0.0525504	0.0961374
C19orf54	342.379	0.582593	0.256585	0.0167604	0.0365687
C1D	496.023	-0.291757	0.246041	0.211792	0.30461
C1GALT1	1083.04	-0.113671	0.293042	0.676085	0.753331
C1orf109	477.836	0.0455441	0.164963	0.779233	0.835424
C1orf112	466.07	0.234716	0.281207	0.374403	0.477987
C1orf115	1769.52	-2.53634	0.531384	1.0623e-07	9.92829e-07
C1orf116	91.5032	1.26352	0.579904	0.00802279	0.0195695
C1orf122	709.857	2.14552	0.376957	2.18012e-09	2.9443e-08
C1orf131	824.142	-1.40319	0.20074	6.37271e-13	1.70789e-11
C1orf159	226.516	1.08673	0.463357	0.00691318	0.0172295
C1orf174	742.542	-0.622487	0.183689	0.000472201	0.00170833
C1orf198	1707.14	-0.564028	0.447844	0.127102	0.200311
C1orf216	277.339	1.648	0.235207	5.81832e-13	1.57568e-11
C1orf226	214.986	0.0824529	0.40782	0.817665	0.865682
C1orf35	532.14	1.48276	0.405179	6.50652e-05	0.000305572
C1orf43	4609.72	0.437444	0.181033	0.0126869	0.0289162
C1orf50	172.712	-0.282582	0.262605	0.252943	0.349661
C1orf52	277.205	0.375503	0.251886	0.117085	0.187416
C1orf53	52.2214	0.608763	0.434342	0.103492	0.168961
C1orf56	101.908	2.07777	0.407021	5.51565e-08	5.43038e-07
C1orf74	96.1937	1.68761	0.391091	3.4215e-06	2.23862e-05
C1QBP	6010.49	-0.04677	0.214698	0.821286	0.867973
C1QTNF6	659.152	3.5532	0.7956	8.74949e-07	6.6527e-06
C1S	662.989	-0.0830533	0.500967	0.828915	0.874374
C20orf194	506.501	-0.440101	0.331086	0.143075	0.221095
C20orf27	1964.88	0.849478	0.443452	0.0270337	0.0550708
C20orf96	338.836	-0.57754	0.418666	0.105358	0.171599
C21orf58	190.375	1.23448	0.332231	6.76909e-05	0.00031632
C21orf62	41.7323	0.524705	0.368132	0.111635	0.180315
C21orf91	243.325	-0.466218	0.292423	0.0847715	0.143224
C22orf39	546.464	-0.131263	0.197819	0.492642	0.590506
C2CD2	479.997	0.729224	0.296099	0.0083194	0.0201975
C2CD2L	236.798	1.78727	0.298539	4.49052e-10	7.09998e-09
C2CD3	832.912	0.86554	0.192414	3.75967e-06	2.43517e-05
C2CD5	1463.88	-0.912468	0.178369	1.40465e-07	1.27468e-06
C2orf15	42.5388	-0.282274	0.441636	0.440902	0.543321
C2orf42	166.684	-0.173978	0.226328	0.421712	0.525256
C2orf49	814.638	-0.283615	0.319591	0.330561	0.433948
C2orf68	668.773	-0.0572474	0.217612	0.782557	0.838118
C2orf69	637.267	-0.455657	0.248706	0.0525334	0.0961234
C2orf74	232.177	-0.834225	0.319609	0.00422148	0.0113077
C2orf76	121.515	-0.236588	0.252096	0.321527	0.423963
C2orf88	118.033	-2.87184	0.609209	1.18288e-07	1.09461e-06
C3	10870.3	-4.10475	0.669752	2.44567e-11	5.057e-10
C3orf33	109.506	0.116889	0.218506	0.579833	0.670257
C3orf38	714.405	-0.906534	0.266347	0.000287503	0.00111312
C3orf62	188.048	-1.00456	0.263112	5.08458e-05	0.000244924
C3orf80	84.6603	-0.0911513	0.519964	0.816104	0.86489
C4BPA	344.523	-2.92952	0.59577	3.9511e-08	4.01254e-07
C4orf3	1229.28	-0.378405	0.262158	0.123199	0.195234
C4orf33	116.533	0.0496911	0.320316	0.867282	0.904854
C4orf46	642.176	0.0807699	0.249818	0.734799	0.799416
C5	7940.87	-5.86748	0.503295	3.93716e-33	9.67229e-31
C5AR2	109.324	2.42035	0.701802	7.29713e-05	0.000337632
C5orf15	1449.67	-0.234472	0.201027	0.22809	0.322211
C5orf22	539.607	-0.146327	0.406709	0.67373	0.751275
C5orf24	1563.72	0.121627	0.219488	0.564186	0.655548
C5orf34	424.171	-0.733054	0.320481	0.0119276	0.0274402
C5orf51	1907.52	-1.15248	0.240781	5.12242e-07	4.13478e-06
C5orf63	214.31	-1.11675	0.555699	0.0106737	0.0249902
C6orf120	1177.01	-0.828026	0.247911	0.000409724	0.00150983
C6orf132	115.959	2.3925	0.649605	3.13986e-05	0.000159907
C6orf226	48.4407	2.13331	0.411284	3.24072e-08	3.36396e-07
C6orf62	2253.4	-0.292802	0.173615	0.0840963	0.142363
C6orf89	1897.76	0.33614	0.168588	0.0416	0.0790914
C7orf25	131.511	2.64111	0.481692	5.5913e-09	6.94236e-08
C7orf26	400.918	1.29701	0.268852	4.61237e-07	3.77104e-06
C7orf31	104.163	-0.163519	0.383006	0.625737	0.710895
C7orf50	838.065	0.950726	0.331722	0.00190792	0.00573431
C8orf33	1599.23	0.489933	0.251632	0.0406983	0.0776775
C8orf37	94.7855	0.99094	0.265454	8.49808e-05	0.000384575
C8orf58	245.404	0.793465	0.576237	0.0787532	0.134935
C8orf76	349.608	-0.124995	0.234553	0.576236	0.666697
C8orf82	510.668	1.70516	0.362194	5.47751e-07	4.38456e-06
C8orf88	145.096	0.235834	0.491202	0.553239	0.645665
C9orf116	55.0909	2.4497	0.492551	9.309e-08	8.77172e-07
C9orf16	436.503	1.2515	0.629595	0.0125506	0.0286561
C9orf40	377.56	0.96023	0.228089	1.23368e-05	7.04044e-05
C9orf43	20.7584	0.0800511	0.354737	0.802884	0.854301
C9orf64	1172.06	-0.549524	0.265108	0.0269377	0.0548969
C9orf72	134.252	-0.275876	0.486548	0.475346	0.573707
C9orf78	1360.18	0.0544631	0.162261	0.733046	0.798351
C9orf85	234.431	-0.00240886	0.169528	0.988048	0.99093
CA11	85.8406	2.99973	0.491505	1.32549e-10	2.38266e-09
CA12	1201.73	0.335503	0.574939	0.431664	0.534618
CA13	100.023	1.91922	0.534219	5.71854e-05	0.000271532
CA5B	375.141	1.21216	0.530483	0.00669681	0.016751
CAAP1	522.638	-0.508841	0.225797	0.0181799	0.0391854
CAB39	2550.66	-0.729994	0.252823	0.002154	0.00637366
CAB39L	121.508	-1.33007	0.31114	4.56966e-06	2.89468e-05
CABIN1	1800.26	0.273912	0.21385	0.184973	0.272378
CABLES1	786.504	1.10906	0.370868	0.00105639	0.00344712
CABLES2	435.542	0.14423	0.285196	0.590179	0.679704
CACNB1	125.082	2.77757	0.3694	8.20111e-15	2.90787e-13
CACNB3	266.449	2.73014	0.472808	1.09578e-09	1.56596e-08
CACTIN	858.944	0.783538	0.288116	0.00378447	0.0103091
CACUL1	1183.82	-0.113327	0.22096	0.592313	0.681921
CACYBP	2268.55	-0.107674	0.239195	0.632948	0.717114
CAD	3423.17	1.48304	0.216476	1.90856e-12	4.70248e-11
CADM4	483.289	0.833448	0.490252	0.0427492	0.0809778
CALCOCO1	497.476	0.314359	0.318414	0.283217	0.382591
CALCOCO2	1530.47	0.0761401	0.288223	0.779036	0.835301
CALD1	9242.11	-2.5679	0.386019	1.80282e-12	4.49312e-11
CALM1	5128.62	0.037933	0.226174	0.86163	0.900648
CALM2	8703.1	0.536018	0.340451	0.0860363	0.144933
CALM3	11189.9	-0.319993	0.304509	0.254074	0.350894
CALML4	324.495	-3.04169	0.561154	2.78336e-09	3.67717e-08
CALR	28229.2	-0.177314	0.290732	0.508295	0.604354
CALU	14020.1	-1.0542	0.226483	1.307e-06	9.50358e-06
CAMK1	650.33	-0.351664	0.463796	0.352447	0.4561
CAMK1D	458.353	4.6239	0.60461	2.70069e-15	1.02072e-13
CAMK2D	2585.68	-1.12204	0.476217	0.00478153	0.0125696
CAMK2G	998.949	0.239922	0.231572	0.280639	0.379705
CAMK2N1	874.571	-2.14973	0.729511	0.000198247	0.000806218
CAMK2N2	80.0078	2.33753	0.49052	2.88251e-07	2.45191e-06
CAMKK2	1182.3	0.691033	0.187635	0.000154018	0.000646526
CAMKMT	125.913	0.179891	0.225217	0.405941	0.510057
CAMLG	434.049	1.05942	0.254813	1.36138e-05	7.68418e-05
CAMSAP1	1530.81	0.652045	0.209211	0.00126212	0.00402553
CAMSAP2	1500.97	0.921216	0.257009	0.000168808	0.000700063
CAMSAP3	627.647	-0.668431	0.526892	0.100999	0.165703
CAMTA1	279.901	0.636572	0.376836	0.0586591	0.105407
CAMTA2	485.595	2.21786	0.472199	4.28055e-07	3.52769e-06
CAND1	2451.88	-0.47957	0.19579	0.011183	0.0259331
CANT1	2004.59	1.0071	0.227118	4.27708e-06	2.73087e-05
CANX	2689.46	0.631645	0.74464	0.185469	0.272874
CAP1	8958.28	0.00477715	0.22348	0.983245	0.987648
CAP2	1043.76	0.196369	0.297858	0.479041	0.577154
CAPG	1765.94	2.19392	0.387812	2.62415e-09	3.47573e-08
CAPN1	2592.12	0.899965	0.363414	0.00638292	0.0160749
CAPN10	418.933	1.18041	0.504514	0.00617371	0.0156014
CAPN15	1421.86	2.24468	0.596002	2.46883e-05	0.00012957
CAPN2	4352.91	5.68768	0.51872	9.5007e-29	1.81534e-26
CAPN5	478.788	1.60121	0.587565	0.00132733	0.00421396
CAPN7	2829.32	-2.03575	0.278798	2.84502e-14	9.37855e-13
CAPNS1	5072.59	0.186629	0.308315	0.522216	0.61742
CAPRIN1	5927.73	-0.243492	0.224866	0.258496	0.355859
CAPRIN2	142.833	0.0283628	0.355327	0.931042	0.951232
CAPS	44.8263	0.477725	0.449553	0.209429	0.301843
CAPZA1	4749.85	-0.263377	0.258538	0.279751	0.379051
CAPZA2	1615.39	-0.460543	0.247787	0.0492379	0.0911754
CAPZB	4883.9	0.155945	0.209698	0.441007	0.543385
CARD10	1384.05	0.617127	0.473935	0.120248	0.191587
CARD19	178.926	2.32677	0.480121	1.95444e-07	1.72064e-06
CARD6	347.138	-0.370817	0.449702	0.318654	0.421036
CARD8	484.282	-0.180864	0.276983	0.484722	0.582977
CARF	77.2269	-0.873663	0.296632	0.00140715	0.0044356
CARHSP1	1523.26	-0.238781	0.258223	0.32678	0.429902
CARM1	1860.46	1.04532	0.415295	0.00465439	0.0122855
CARMIL1	636.747	2.06038	0.295736	6.00743e-13	1.6184e-11
CARNMT1	1302.96	-1.04919	0.344502	0.000792133	0.00268856
CARS2	592.59	1.67976	0.281994	6.07719e-10	9.30334e-09
CASC3	2474.31	0.161292	0.204353	0.414109	0.518227
CASD1	679.058	-0.531811	0.22968	0.0150444	0.0334542
CASK	2087.24	-1.1044	0.275942	2.00314e-05	0.000107593
CASKIN2	1045.84	1.92747	0.35835	1.44926e-08	1.63653e-07
CASP10	398.988	-1.46011	0.147579	9.20043e-24	9.99264e-22
CASP2	1460.34	-0.346949	0.278226	0.180602	0.267047
CASP3	794.873	0.0221444	0.265078	0.930591	0.951053
CASP4	1001.7	-0.428923	0.470887	0.26154	0.359282
CASP6	406.556	-0.953793	0.283983	0.000312092	0.00119487
CASP7	833.208	-0.571337	0.176058	0.000835825	0.00281188
CASP8	588.898	0.0488388	0.432564	0.895004	0.925501
CASP9	318.642	-0.169418	0.381509	0.610413	0.697789
CASR	291.077	-0.450662	0.62605	0.284781	0.384302
CAST	4295.08	-0.194457	0.355577	0.535467	0.628767
CASTOR2	720.816	-1.18605	0.317871	5.1381e-05	0.000247041
CASZ1	147.321	0.223822	0.314268	0.441301	0.543578
CAT	2056.57	-1.3655	0.277306	1.84682e-07	1.63286e-06
CAV1	16091.9	6.60916	0.553583	1.43015e-33	3.5991e-31
CAV2	5410.74	4.59793	0.480503	1.60109e-22	1.5156e-20
CAVIN1	8298.22	3.08272	0.408368	6.15118e-15	2.21916e-13
CAVIN2	842.005	2.98883	1.146	0.000843083	0.00283353
CAVIN4	75.849	-1.69628	0.511999	0.000112776	0.000493061
CBARP	122.04	2.65854	0.584434	7.70237e-07	5.96197e-06
CBFA2T2	731.954	-0.563897	0.172273	0.000767762	0.00261877
CBFB	1252.22	0.651972	0.356038	0.0429438	0.0811826
CBL	1580.33	0.705307	0.167526	1.68691e-05	9.25825e-05
CBLB	282.811	-1.52176	0.448174	0.000106126	0.000468154
CBLL1	1052.33	-0.0896461	0.230216	0.683861	0.760353
CBR1	982.52	2.0785	0.249392	1.38115e-17	7.16116e-16
CBR4	660.071	-1.60206	0.269388	4.42373e-10	7.02216e-09
CBS	2097.07	-0.14518	0.385918	0.665602	0.745191
CBWD1	702.197	-0.800904	0.215962	0.000107998	0.00047564
CBWD2	827.993	-1.41118	0.33963	6.3556e-06	3.90391e-05
CBWD3	771.251	0.243351	0.301887	0.38657	0.490003
CBWD5	575.138	0.507353	0.305387	0.0737437	0.12758
CBX1	3982.52	-0.264691	0.252841	0.268114	0.366751
CBX2	1594.19	0.182746	0.308724	0.523662	0.618705
CBX3	5450.76	0.192776	0.252002	0.4226	0.526046
CBX4	1460.04	1.9514	0.264531	3.09484e-14	1.01373e-12
CBX5	7045.48	-0.587466	0.345338	0.0557268	0.101017
CBX6	2394.08	2.01047	0.343305	8.83915e-10	1.29182e-08
CBX7	161.968	1.78476	0.359646	1.45175e-07	1.31051e-06
CBX8	435.054	0.0912881	0.313172	0.753674	0.814966
CBY1	270.38	-0.343871	0.38641	0.306478	0.40782
CC2D1B	726.835	1.07404	0.17674	5.30447e-10	8.25513e-09
CC2D2A	392.567	0.817855	0.289561	0.00263351	0.00756135
CCAR1	1511.89	0.0771689	0.218819	0.714319	0.784163
CCAR2	3473.46	0.634799	0.363041	0.0529659	0.0967946
CCDC102A	126.822	2.20932	0.513675	2.63001e-06	1.77185e-05
CCDC106	523.756	1.6837	0.678891	0.00240287	0.00700165
CCDC107	301.853	0.276287	0.218547	0.19029	0.278972
CCDC112	124.922	1.54797	0.295223	4.04672e-08	4.09354e-07
CCDC115	238.836	0.760738	0.394479	0.0297871	0.0597712
CCDC117	2648.08	-1.94232	0.229832	3.33488e-18	1.9331e-16
CCDC12	644.625	0.263363	0.322873	0.375738	0.479454
CCDC120	284.369	0.087456	0.409146	0.807179	0.85728
CCDC121	80.4507	-0.803989	0.282797	0.00226815	0.00667506
CCDC122	49.5864	-0.311811	0.379711	0.34944	0.452841
CCDC124	1546.63	1.3302	0.479328	0.00154399	0.00480861
CCDC125	252.159	-0.836833	0.348951	0.00762934	0.0187883
CCDC126	145.359	-1.56505	0.2915	1.31528e-08	1.50289e-07
CCDC127	503.063	0.620554	0.137836	4.84904e-06	3.05262e-05
CCDC130	206.932	0.578939	0.483891	0.149057	0.228797
CCDC134	871.517	-1.07465	0.323801	0.000288341	0.00111568
CCDC137	1142.25	1.53555	0.341817	1.78205e-06	1.25424e-05
CCDC138	351.59	-0.515948	0.226312	0.0167877	0.0366129
CCDC14	1570.7	-0.382378	0.22923	0.0806753	0.137588
CCDC142	284.971	0.23285	0.232158	0.294748	0.394911
CCDC149	282.093	-0.693737	0.657913	0.119937	0.191209
CCDC15	74.8408	1.06042	0.484733	0.0105283	0.0246777
CCDC150	89.1528	-2.238	0.343754	7.2008e-12	1.63652e-10
CCDC157	36.7985	0.697987	0.324451	0.0192317	0.0411004
CCDC159	31.5867	-0.362887	0.443296	0.324188	0.426981
CCDC167	491.047	-0.521629	0.287785	0.0502338	0.0927354
CCDC174	657.684	-1.3149	0.251185	3.99366e-08	4.05178e-07
CCDC18	286.398	0.0843961	0.22867	0.701237	0.775079
CCDC180	201.703	-1.99808	0.316769	3.12697e-11	6.3139e-10
CCDC186	619.1	-0.924444	0.245058	6.95849e-05	0.000323267
CCDC191	61.8531	-0.181575	0.285091	0.493605	0.591281
CCDC22	365.79	0.412181	0.282545	0.120348	0.191628
CCDC25	1018.85	-0.7529	0.30107	0.00656588	0.0164714
CCDC28A	269.643	-0.475138	0.283139	0.0708132	0.123379
CCDC28B	93.0338	1.38012	0.535289	0.0025149	0.0072808
CCDC32	251.471	0.094557	0.280378	0.721119	0.789527
CCDC34	1067.25	-1.06875	0.296322	0.00010293	0.000456198
CCDC40	33.56	1.62529	0.457569	8.10518e-05	0.000369259
CCDC43	982.616	0.164071	0.2946	0.551807	0.644139
CCDC47	5028.53	-0.352515	0.261295	0.154117	0.235026
CCDC50	3405.42	-0.0549395	0.196952	0.77226	0.829845
CCDC51	712.917	-0.0126871	0.23888	0.954209	0.967619
CCDC57	270.374	1.49117	0.308255	3.47458e-07	2.91944e-06
CCDC58	1090.96	-1.39263	0.298053	6.15669e-07	4.88276e-06
CCDC59	76.2144	-0.265055	0.409848	0.449961	0.551324
CCDC6	1637.74	0.570723	0.126347	4.77986e-06	3.01458e-05
CCDC61	136.742	0.364122	0.443968	0.333798	0.43735
CCDC66	129.534	1.30346	0.55844	0.00527047	0.0136738
CCDC68	1042.19	-3.21038	0.340911	2.25508e-22	2.11166e-20
CCDC69	490.277	-4.50235	0.447908	2.97003e-25	3.92882e-23
CCDC71	518.847	0.0727155	0.284125	0.78556	0.84024
CCDC71L	214.516	3.64973	0.242826	6.31612e-52	5.01306e-49
CCDC77	736.026	-0.590679	0.309839	0.0377487	0.0728976
CCDC80	1696.13	0.360568	0.655343	0.406429	0.510598
CCDC82	612.365	0.516661	0.258048	0.0349664	0.0682843
CCDC85B	1236.79	5.12827	0.640316	1.67645e-16	7.20733e-15
CCDC85C	1287.55	0.486727	0.300932	0.0825472	0.140216
CCDC86	4365.35	-0.782531	0.365607	0.0156636	0.0345944
CCDC87	33.3848	-0.94253	0.388905	0.00583887	0.0148865
CCDC88A	1478.64	0.0201489	0.269956	0.937685	0.956314
CCDC88C	724.644	0.334114	0.342207	0.284133	0.383528
CCDC9	496.71	0.999046	0.320001	0.000793305	0.00269165
CCDC90B	393.764	0.359371	0.301907	0.200728	0.291254
CCDC91	285.717	0.694339	0.308372	0.0153894	0.0340948
CCDC92	162.537	-0.199463	0.436631	0.583689	0.673733
CCDC93	1954.58	-0.453111	0.21249	0.0263049	0.053884
CCDC97	827.706	0.624825	0.214119	0.00248885	0.0072211
CCL5	797.188	3.95154	0.99021	7.09406e-06	4.31075e-05
CCM2	792.714	0.393799	0.366633	0.231664	0.326159
CCN1	3185.03	3.32413	0.894592	2.25748e-05	0.000119511
CCN2	4300.29	-0.98889	0.600048	0.0270825	0.0551484
CCNA2	2656.51	-0.227921	0.252587	0.344309	0.447922
CCNB1	1594.78	0.0685843	0.291015	0.801965	0.853587
CCNB1IP1	1142.57	-0.547466	0.308268	0.0524184	0.09593
CCNB2	1791.04	0.129031	0.222437	0.549387	0.641967
CCNB3	429.171	-4.92502	0.523507	1.43705e-22	1.38575e-20
CCNC	2563.22	-1.63429	0.187799	5.41494e-19	3.51392e-17
CCND1	8739.84	0.502562	0.318503	0.089994	0.150496
CCND3	773.58	2.95731	0.361031	3.83017e-17	1.83813e-15
CCNE1	414.616	-0.178124	0.281323	0.497815	0.595324
CCNE2	341.757	0.837347	0.290095	0.00211793	0.00628859
CCNF	1269.86	0.0900997	0.245164	0.701447	0.775228
CCNG1	2796.11	-0.590385	0.245086	0.0108373	0.0253098
CCNG2	563.205	-0.706529	0.379665	0.0335206	0.0658793
CCNH	702.521	0.522839	0.139979	0.000149577	0.000630191
CCNI	3675.45	-0.111496	0.231266	0.621077	0.706788
CCNJ	828.463	-1.4023	0.611393	0.00329457	0.00916758
CCNJL	385.359	1.01553	0.405582	0.00506049	0.0132255
CCNK	1338.94	0.587989	0.256098	0.0156116	0.0345075
CCNL1	473.423	-0.35656	0.527279	0.371758	0.475316
CCNL2	1059.57	-0.383447	0.355359	0.227597	0.321736
CCNQ	377.919	0.911036	0.409477	0.0121047	0.027798
CCNT1	1624.6	0.343574	0.232095	0.122455	0.194173
CCNT2	987.397	-0.70643	0.236499	0.00164536	0.00508441
CCNY	1305.46	1.34979	0.196147	1.90961e-12	4.70248e-11
CCNYL1	919.684	-0.530501	0.229513	0.0153822	0.0340948
CCP110	465.064	0.697233	0.208724	0.000552263	0.00196288
CCPG1	1925.29	0.235852	0.395897	0.499293	0.59647
CCR6	866.237	-6.75632	0.302298	1.9612e-111	2.02356e-107
CCS	904.837	-1.41458	0.424052	0.000153965	0.000646526
CCSAP	671.541	-0.694062	0.202259	0.000382666	0.00142333
CCSER2	1039.7	-0.535819	0.409164	0.124487	0.196943
CCT2	9658.15	-0.55726	0.176803	0.00119898	0.00385033
CCT3	14982	0.0201125	0.119651	0.864132	0.902652
CCT4	10297.7	-0.666194	0.239063	0.00329799	0.00917463
CCT5	12135.7	0.182993	0.21249	0.366602	0.47018
CCT6A	15385.6	-0.540377	0.194569	0.00391355	0.0106124
CCT7	11169.8	-0.329179	0.174246	0.0526781	0.0963199
CCT8	7887.84	-0.117586	0.169935	0.477972	0.576251
CCZ1	545.394	0.54015	0.271175	0.0347294	0.0679056
CCZ1B	2031.41	-0.289495	0.237588	0.200016	0.290385
CD109	1499.5	6.11804	0.282217	3.86304e-105	1.99294e-101
CD14	52.8318	-2.36337	0.574564	2.61167e-06	1.76356e-05
CD151	4050.06	1.52434	0.576571	0.00177387	0.00539588
CD164	6451.25	-0.906346	0.226264	2.69531e-05	0.000139399
CD180	53.3354	0.519757	0.341	0.0940883	0.156203
CD24	20537.7	-2.01701	0.545172	1.63656e-05	9.01068e-05
CD276	1668.19	-0.0664472	0.397039	0.844981	0.887541
CD2AP	2054.29	0.554239	0.253773	0.0212204	0.0447023
CD2BP2	1745.39	0.174465	0.235601	0.439275	0.541933
CD302	1352.24	-3.14106	0.611464	1.12776e-08	1.30899e-07
CD320	1696.47	1.18841	0.440956	0.0023242	0.00682057
CD46	5926.79	-0.657834	0.237398	0.00365678	0.0100028
CD47	530.83	1.81508	0.420352	3.16232e-06	2.08758e-05
CD55	2205.12	4.54137	0.565289	1.34857e-16	5.9464e-15
CD58	193.514	0.465581	0.257293	0.0565828	0.102174
CD59	4294.83	1.52501	0.390607	2.37465e-05	0.000125008
CD63	7031.15	0.254053	0.253695	0.288055	0.387806
CD68	693.29	0.53018	0.554196	0.218411	0.311599
CD81	1834.56	0.260852	0.555251	0.53426	0.627977
CD83	146.971	3.12121	0.483568	1.38937e-11	2.9928e-10
CD9	1530.16	3.15673	0.413179	3.0436e-15	1.14613e-13
CD96	30.9232	-0.0957703	0.404807	0.781606	0.83753
CD99	2646.19	0.965668	0.246188	4.19293e-05	0.000206998
CD99L2	888.363	2.31927	0.256016	2.22755e-20	1.61858e-18
CDADC1	154.062	-1.93075	0.250973	1.75322e-15	6.8263e-14
CDAN1	424.465	0.928669	0.336925	0.00278105	0.00792018
CDC123	2271.69	0.549347	0.258839	0.0253573	0.0521813
CDC14A	218.165	-0.592363	0.29039	0.0273915	0.0556787
CDC14B	475.094	-0.918197	0.428967	0.0120384	0.0276703
CDC16	983.334	0.0676211	0.211683	0.742723	0.806081
CDC20	5351.57	0.0991762	0.316456	0.743055	0.806356
CDC23	1903.82	-0.852996	0.207369	1.87809e-05	0.000101723
CDC25A	1908	-1.49587	0.219721	1.95991e-12	4.81485e-11
CDC25B	3474.18	0.942777	0.248078	7.12617e-05	0.000330165
CDC25C	476.44	-0.638021	0.231691	0.00380855	0.0103685
CDC26	758.091	-0.940353	0.238081	3.24145e-05	0.000164431
CDC27	3009.78	0.0343693	0.22586	0.880711	0.914663
CDC34	1622.02	0.283223	0.283038	0.283784	0.383157
CDC37	3705.71	0.465093	0.342266	0.13779	0.213921
CDC37L1	367.328	-0.4203	0.271742	0.0980631	0.161606
CDC40	1181.65	-1.09466	0.243772	2.31261e-06	1.57502e-05
CDC42	7428.51	-0.288422	0.171941	0.0874465	0.146878
CDC42BPA	2822.85	0.363652	0.255206	0.134163	0.209328
CDC42BPB	3401	1.28412	0.134206	4.06833e-22	3.52748e-20
CDC42BPG	110.479	1.36499	0.412275	0.000261262	0.00102537
CDC42EP1	3104.59	0.547453	0.402188	0.121959	0.193567
CDC42EP2	297.551	1.93427	0.483116	1.13498e-05	6.52409e-05
CDC42EP4	1444.74	-0.114151	0.281606	0.659885	0.740237
CDC42SE1	1723.51	0.285842	0.236672	0.207434	0.299553
CDC42SE2	1146.55	0.165943	0.24256	0.474673	0.573498
CDC45	1110.96	-0.0436633	0.201484	0.821659	0.86819
CDC5L	2128.05	-0.495722	0.243532	0.031612	0.0627859
CDC6	3741.04	-0.414352	0.305874	0.139706	0.216374
CDC7	1044.99	-0.706254	0.223276	0.000930282	0.00308936
CDC73	593.358	-0.221326	0.330964	0.460622	0.561452
CDCA2	1300.2	-0.148349	0.21041	0.465619	0.565939
CDCA3	1076.45	0.133404	0.341071	0.668507	0.746823
CDCA4	1147.4	1.78727	0.196452	2.0364e-20	1.49018e-18
CDCA5	1884.93	0.631122	0.233039	0.0047431	0.0124973
CDCA7	1442.02	-0.745496	0.198885	0.000103298	0.000457633
CDCA7L	1276.82	-0.0515262	0.524994	0.894301	0.925053
CDCA8	2100.06	-0.373589	0.211147	0.0661129	0.116546
CDH1	1542.97	-4.72978	0.652317	9.71956e-15	3.37665e-13
CDH2	2887.12	-0.182723	0.21786	0.383635	0.487407
CDH24	374.899	1.27673	0.439478	0.00110646	0.00358558
CDIN1	265.391	0.127806	0.331922	0.675059	0.752269
CDIP1	591.382	-0.285957	0.517308	0.470615	0.570466
CDIPT	1336.61	1.1828	0.375796	0.000579376	0.00204656
CDK1	2898.71	-0.102495	0.195158	0.588319	0.678092
CDK10	505.97	-1.20224	0.587401	0.00833997	0.0202427
CDK11A	658.63	0.590026	0.34922	0.0630067	0.111952
CDK11B	1155.84	0.579761	0.336258	0.059593	0.106861
CDK12	2530.75	-0.093701	0.147684	0.517525	0.612998
CDK13	1036.1	1.12968	0.454642	0.00452451	0.0119948
CDK14	1001.17	-2.46971	0.607472	2.72565e-06	1.82856e-05
CDK16	2899.63	0.45939	0.300666	0.100963	0.165671
CDK17	1166.25	0.109309	0.286398	0.685622	0.762147
CDK19	697.233	-0.317367	0.24989	0.179116	0.265267
CDK2	1732.26	0.604921	0.216374	0.00371576	0.0101427
CDK2AP1	2164.91	0.0634902	0.333847	0.836798	0.880849
CDK2AP2	1479.19	-0.455499	0.386494	0.177485	0.263419
CDK3	79.7951	-1.07093	0.601514	0.018762	0.0402467
CDK4	3708.64	0.203449	0.281882	0.443141	0.545169
CDK5	535.88	-0.213121	0.280094	0.415486	0.51976
CDK5R1	158.267	1.1278	0.317737	0.000146185	0.000617158
CDK5RAP1	1028.28	-0.427613	0.19635	0.0241057	0.0499243
CDK5RAP2	2548.89	-0.865225	0.273236	0.000706412	0.00243202
CDK5RAP3	819.769	0.0439807	0.369402	0.89567	0.925911
CDK6	2291.72	0.73568	0.208202	0.000253384	0.000999011
CDK8	372.233	-0.22014	0.182209	0.213791	0.307014
CDK9	999.199	0.623262	0.23477	0.00555974	0.0143485
CDKAL1	508.047	-0.434957	0.35623	0.171404	0.256312
CDKL1	122.268	1.53271	0.288866	2.73919e-08	2.90771e-07
CDKL5	888.571	-1.9834	0.429175	3.63341e-07	3.03068e-06
CDKN1A	923.485	3.15859	0.601385	1.96497e-08	2.16147e-07
CDKN1B	1429.79	-0.163588	0.222536	0.44268	0.544796
CDKN2A	1224.79	0.798318	0.843026	0.117249	0.187608
CDKN2AIP	352.74	0.509794	0.365609	0.120827	0.192214
CDKN2AIPNL	838.98	0.174285	0.159863	0.266833	0.365291
CDKN2C	637.032	1.98717	0.428508	6.38378e-07	5.04348e-06
CDKN2D	135.709	1.58349	0.337198	6.47877e-07	5.1029e-06
CDKN3	1297.12	-0.20744	0.29956	0.457047	0.557886
CDON	243.957	0.778659	0.46367	0.0484166	0.0898692
CDPF1	143.097	0.737624	0.382642	0.0310355	0.0619149
CDR2	1256.83	-0.658173	0.174182	0.000100944	0.000448358
CDR2L	1024.45	1.80731	0.423096	3.96699e-06	2.55025e-05
CDRT1	71.2156	2.30936	0.594918	1.50374e-05	8.37773e-05
CDS1	375.593	-3.09603	0.533661	2.87853e-10	4.78271e-09
CDS2	1520.1	-0.404887	0.287264	0.12819	0.201687
CDT1	1428.61	1.10595	0.365153	0.000936962	0.00311055
CDV3	7252.59	-0.360585	0.15773	0.0191739	0.0410108
CDYL	794.212	1.6167	0.227725	3.05907e-13	8.62391e-12
CDYL2	702.361	0.547966	0.615385	0.22311	0.316956
CEACAM19	52.8239	-0.419701	0.403419	0.226063	0.320005
CEBPA	3948.78	-3.81037	0.555377	2.21561e-13	6.43961e-12
CEBPB	1549.87	2.54762	0.521831	1.50529e-07	1.35293e-06
CEBPD	424.494	1.01546	0.493641	0.0153339	0.0340249
CEBPG	2136.87	-0.685207	0.28612	0.010209	0.024022
CEBPZ	1499.26	0.0822874	0.158068	0.596804	0.68565
CEBPZOS	886.439	0.135373	0.169938	0.415804	0.520096
CELF1	3425.69	0.209969	0.137489	0.128089	0.20159
CELSR1	2103.78	2.18172	0.44186	1.32072e-07	1.20808e-06
CELSR2	627.684	1.11665	0.387806	0.00146542	0.00459163
CELSR3	603.376	3.08461	0.567243	7.13029e-09	8.61479e-08
CEMIP2	9846.91	-2.07091	0.319884	7.78996e-12	1.76265e-10
CENPA	421.723	1.41552	0.407388	0.000137958	0.000584578
CENPB	3090.01	1.59054	0.332504	4.16744e-07	3.44824e-06
CENPC	65.9362	-0.457962	0.342081	0.135598	0.211231
CENPE	1661.41	-0.224829	0.307145	0.426058	0.529073
CENPF	6502.76	-0.0470023	0.277425	0.859093	0.898816
CENPH	494.859	0.0130175	0.239566	0.954661	0.967982
CENPI	720.773	-0.294252	0.263351	0.234714	0.329493
CENPJ	241.6	-0.218301	0.378557	0.510911	0.606905
CENPK	921.542	-0.956928	0.27187	0.0001699	0.000703744
CENPL	271.947	0.346819	0.249385	0.144353	0.222636
CENPM	568.251	1.25626	0.328455	4.33938e-05	0.000213921
CENPN	2147.12	-0.401366	0.138554	0.00319713	0.00894225
CENPO	1431.4	-0.062052	0.251341	0.794489	0.847116
CENPP	461.351	-1.14745	0.422517	0.00174446	0.00532683
CENPQ	335.932	0.159948	0.204686	0.420452	0.524066
CENPS	185.589	0.405926	0.376168	0.226501	0.32045
CENPS-CORT	82.6498	-0.454851	0.443258	0.217014	0.310217
CENPT	289.913	0.359726	0.349401	0.256699	0.353715
CENPU	402.193	1.1011	0.438693	0.00438933	0.011686
CENPV	630.274	0.596831	0.27272	0.0204607	0.043323
CENPW	662.148	-0.685183	0.207967	0.000602592	0.00211409
CENPX	1397.33	1.40135	0.462688	0.000650113	0.00226311
CEP104	823.584	0.237191	0.193078	0.204652	0.29624
CEP112	76.0517	1.0263	0.436132	0.00735327	0.0182076
CEP120	504.849	-0.298019	0.221559	0.160197	0.242505
CEP126	95.4021	1.22005	0.400604	0.000749384	0.00256456
CEP128	254.974	0.202418	0.307936	0.478838	0.577045
CEP131	535.641	1.61815	0.322228	1.23757e-07	1.14011e-06
CEP135	410.005	0.204687	0.240418	0.37346	0.477019
CEP152	552.2	-0.0107827	0.240427	0.96112	0.972143
CEP162	285.188	-1.58117	0.28342	4.01377e-09	5.1446e-08
CEP164	580.093	0.663515	0.206898	0.000919377	0.00305512
CEP170	1417.83	1.2101	0.610909	0.0137488	0.0309603
CEP170B	1986.29	1.89879	0.369885	5.56037e-08	5.46399e-07
CEP19	136.475	0.221886	0.175765	0.195657	0.285261
CEP192	2128.66	-1.55885	0.446006	6.7996e-05	0.000317314
CEP250	2229.43	0.300024	0.377736	0.373038	0.476553
CEP290	276.04	0.892203	0.480242	0.0284596	0.0575552
CEP295	743.323	-0.20192	0.309652	0.477692	0.576201
CEP350	1732.53	-0.296181	0.314653	0.303209	0.404357
CEP41	488.512	-0.118964	0.298142	0.666884	0.746073
CEP43	1551.06	-2.22261	0.242053	3.84114e-21	2.95768e-19
CEP44	282.67	-0.625635	0.275812	0.0149145	0.0331921
CEP55	2165.51	0.628336	0.280501	0.0172298	0.037411
CEP57	964.962	0.261772	0.232598	0.240179	0.336159
CEP57L1	497.11	-0.665237	0.241122	0.00358679	0.00984268
CEP63	590.65	-0.390735	0.268438	0.12051	0.191798
CEP68	412.62	0.176985	0.182277	0.319533	0.421927
CEP70	562.564	-0.283495	0.284424	0.284411	0.383852
CEP72	291.334	1.35663	0.335954	1.60404e-05	8.86949e-05
CEP76	491.879	-1.02997	0.279836	8.27264e-05	0.000375857
CEP78	1855.19	-1.00124	0.186378	3.0474e-08	3.18261e-07
CEP83	410.974	-0.289867	0.258363	0.234841	0.329564
CEP85	1551.97	-0.784527	0.261644	0.00149858	0.00468272
CEP85L	141.266	-0.0148131	0.386485	0.963308	0.973879
CEP89	536.892	1.10888	0.246311	2.69479e-06	1.81021e-05
CEP95	599.41	-0.745542	0.286626	0.00503453	0.013161
CEP97	435.131	0.385909	0.296799	0.163279	0.246231
CEPT1	584.905	-0.471208	0.365425	0.144016	0.222249
CERCAM	667.718	3.19028	0.571441	3.09587e-09	4.04344e-08
CERK	2409.75	-0.779075	0.250309	0.000977601	0.00321751
CERS2	5044.04	0.528714	0.334934	0.0847076	0.14314
CERS4	357.835	-2.65697	0.549047	7.01867e-08	6.74918e-07
CERS5	257.54	1.13003	0.574007	0.0155045	0.0342926
CERS6	2673.5	-0.731101	0.328625	0.0143578	0.0321365
CERT1	650.378	0.264084	0.199173	0.171797	0.256824
CES2	526.244	0.610848	0.24394	0.00868783	0.0209716
CES3	125.803	0.206705	0.371043	0.53376	0.627571
CETN2	980.78	-0.0712863	0.199025	0.710788	0.7817
CETN3	387.779	-0.876584	0.234018	8.44705e-05	0.000383259
CFAP20	757.043	0.383892	0.202398	0.0502504	0.0927354
CFAP20DC	48.4504	1.212	0.515552	0.00554356	0.0143139
CFAP298	481.66	0.67656	0.196491	0.000387238	0.00143827
CFAP298-TCP10L	21.8485	0.539757	0.381227	0.110686	0.179118
CFAP36	438.432	0.759783	0.258254	0.00196154	0.00587664
CFAP410	196.507	0.953325	0.437587	0.0126292	0.028791
CFAP44	483.248	-2.67612	0.396456	8.80028e-13	2.3046e-11
CFAP97	915.295	1.0521	0.337299	0.000750202	0.00256651
CFD	106.765	2.93498	0.485421	2.01594e-10	3.49588e-09
CFDP1	1293.22	-1.28568	0.201306	4.48289e-11	8.79363e-10
CFH	3110.79	-1.37179	1.30505	0.0187619	0.0402467
CFL1	18292.5	0.751603	0.224854	0.000595761	0.00209369
CFL2	1912.92	0.434592	0.283557	0.102689	0.168006
CFLAR	2113.63	0.507675	0.256491	0.0366779	0.0711224
CGGBP1	3695.66	-0.957478	0.430211	0.00872306	0.0210439
CGN	1490.46	-2.52424	0.36248	2.20239e-13	6.41929e-12
CGNL1	1201.77	-2.55002	0.588821	8.125e-07	6.25158e-06
CGRRF1	122.494	0.437267	0.304984	0.122593	0.194363
CHAC1	271.461	2.18673	0.469223	5.12941e-07	4.13478e-06
CHAC2	282.557	0.395211	0.235917	0.0799573	0.136567
CHAF1A	2006.78	0.248322	0.184663	0.166492	0.250258
CHAF1B	751.709	0.563315	0.238725	0.0136535	0.030786
CHAMP1	930.554	-0.20247	0.233212	0.363518	0.467212
CHCHD1	729.794	0.577515	0.237661	0.0110759	0.0257333
CHCHD2	7833.09	-0.0850218	0.244365	0.714616	0.784343
CHCHD3	2111.49	-0.0386312	0.271096	0.878571	0.913084
CHCHD4	901.485	-0.636113	0.214121	0.00193323	0.0057952
CHCHD5	317.89	0.860165	0.394329	0.0144568	0.0323218
CHCHD6	197.93	0.913716	0.377918	0.00734637	0.0181993
CHCHD7	678.951	-0.127324	0.26866	0.614461	0.701173
CHD1	1758.31	-0.359248	0.202926	0.0667255	0.117467
CHD1L	1571.79	-0.216346	0.215635	0.296561	0.396876
CHD2	2703.7	-0.529104	0.318597	0.0687982	0.12054
CHD3	3165.07	1.34428	0.205293	1.84182e-11	3.87046e-10
CHD4	6346.8	-0.172111	0.204805	0.385292	0.488683
CHD6	2122.65	-0.756093	0.347543	0.0156117	0.0345075
CHD7	2961.62	-0.927013	0.385529	0.00608542	0.0154198
CHD8	2796.31	-0.0661855	0.148578	0.652968	0.734314
CHD9	923.718	0.910339	0.335075	0.00320913	0.00896872
CHDH	1016.6	-1.47921	0.519075	0.000636067	0.00222096
CHEK1	1083.36	0.0583379	0.146605	0.686718	0.763101
CHEK2	638.012	-0.504569	0.260339	0.0389855	0.0748767
CHERP	2219.2	0.53505	0.323773	0.0728129	0.126203
CHFR	564.999	0.436729	0.434858	0.2413	0.337255
CHIC2	309.79	-0.735816	0.226418	0.000655375	0.00227835
CHID1	1223.81	-0.107674	0.343292	0.727084	0.794372
CHKA	4429.08	-2.37928	0.346072	4.83674e-13	1.32375e-11
CHM	376.453	1.67781	0.251464	5.79788e-12	1.32703e-10
CHML	2283.28	-0.225621	0.299411	0.413555	0.517784
CHMP1A	1919.09	0.295663	0.335247	0.33524	0.438627
CHMP1B	1885.74	-0.0638842	0.25148	0.789013	0.843055
CHMP2A	1251.49	0.550809	0.272418	0.0321293	0.0636293
CHMP2B	3238.43	-1.27681	0.506589	0.0022776	0.00670096
CHMP3	2245.85	-0.0163504	0.225043	0.929544	0.9502
CHMP4A	564.245	0.0842025	0.558445	0.840293	0.883897
CHMP4B	2859.38	0.0934576	0.188383	0.609316	0.696612
CHMP4C	417.468	0.566882	0.366958	0.0858068	0.144638
CHMP5	1543.06	0.237123	0.221143	0.265351	0.363742
CHMP6	452.679	1.87011	0.444645	5.01237e-06	3.14967e-05
CHMP7	518.439	2.1912	0.454128	2.29756e-07	1.99212e-06
CHN1	243.519	0.155118	0.301427	0.580897	0.671261
CHP1	2795.22	-0.60266	0.256371	0.0130334	0.0296098
CHPF	1169.47	0.741047	0.389088	0.032456	0.0641903
CHPF2	1303.27	0.948514	0.285643	0.00042283	0.00155038
CHPT1	1152.16	-1.09643	0.254499	5.41672e-06	3.38111e-05
CHRAC1	971.859	1.45376	0.227676	4.92812e-11	9.57597e-10
CHRNA10	18.1853	0.226148	0.282915	0.396136	0.499979
CHRNA5	274.499	1.38259	0.392651	0.000116699	0.000507844
CHST10	282.936	0.506171	0.543658	0.234024	0.328749
CHST11	178.796	2.47947	0.571171	1.98879e-06	1.38091e-05
CHST12	404.394	0.503773	0.208372	0.0123559	0.0282617
CHST14	373.914	1.18315	0.291016	1.75938e-05	9.6049e-05
CHST15	256.448	2.48007	0.438481	2.31937e-09	3.12262e-08
CHST3	2110.49	-0.0424297	0.288887	0.874383	0.910106
CHST7	201.222	2.88841	0.65754	1.46249e-06	1.05228e-05
CHSY1	522.303	2.20329	0.25147	3.14841e-19	2.15134e-17
CHTF18	597.58	1.97492	0.608273	0.000192622	0.000786184
CHTF8	1686.07	0.10793	0.164824	0.505143	0.601786
CHTOP	2358.87	-0.147858	0.202503	0.449144	0.550809
CHUK	1435	-0.851841	0.212052	2.83464e-05	0.000145656
CHURC1	1302.54	-0.514987	0.426606	0.152293	0.232863
CIAO1	2558.14	-0.210714	0.147403	0.145368	0.2237
CIAO2A	1067.72	0.260853	0.140156	0.0590389	0.105978
CIAO2B	944.06	0.911313	0.384287	0.00837445	0.0203169
CIAO3	370.417	1.18222	0.466871	0.00369457	0.0100992
CIAPIN1	1350.12	0.0870635	0.196153	0.648625	0.730703
CIB1	1790.19	0.252964	0.283045	0.341731	0.445256
CIB2	116.135	-0.123222	0.46515	0.744963	0.807719
CIBAR1	75.1611	1.41781	0.425114	0.00022598	0.000904094
CIC	2252.1	2.01583	0.389156	4.14594e-08	4.18161e-07
CILK1	781.527	-0.000444402	0.282549	0.996859	0.997633
CINP	464.453	1.05616	0.182529	3.18056e-09	4.14357e-08
CIP2A	917.419	-1.02951	0.253656	1.80215e-05	9.80209e-05
CIPC	474.114	-0.0636212	0.198073	0.739741	0.803437
CIR1	655.763	-1.1426	0.252024	1.78179e-06	1.25424e-05
CIRBP	1426.67	0.810857	0.238915	0.000376739	0.00140636
CISD1	725.675	-0.0184854	0.219409	0.929147	0.950049
CISD2	652.185	0.521625	0.409352	0.144981	0.223361
CISH	43.1908	0.451795	0.463376	0.24416	0.340025
CIT	1334.35	0.155195	0.329191	0.607935	0.695573
CITED2	2663.58	-0.0421041	0.312506	0.881983	0.915155
CITED4	1058.2	6.4482	0.579148	1.55298e-29	3.08147e-27
CIZ1	1973.19	1.3448	0.35718	4.97414e-05	0.000240531
CKAP2	2110.35	-0.318334	0.315882	0.270356	0.369279
CKAP2L	1329.79	0.316378	0.311567	0.273158	0.372072
CKAP4	7100.84	-1.38799	0.336982	7.4155e-06	4.48758e-05
CKAP5	5883.81	-0.0237754	0.218923	0.910266	0.936776
CKB	8854.66	-1.1727	0.987507	0.0280943	0.0569057
CKLF	840.012	1.23099	0.338854	9.48829e-05	0.000424545
CKS1B	4616.6	-0.101645	0.22471	0.627862	0.712683
CKS2	2826.56	-0.391262	0.174594	0.0213556	0.0449596
CLASP1	2133.61	-0.352608	0.301216	0.203817	0.295239
CLASP2	2094.42	-0.851563	0.248147	0.000298516	0.00115015
CLASRP	553.279	1.23346	0.597729	0.0109219	0.0254326
CLBA1	140.539	3.46233	0.376799	5.30733e-21	4.02654e-19
CLCC1	1492.34	-1.27576	0.332991	3.1826e-05	0.000161605
CLCF1	289.561	1.7731	0.33217	2.01545e-08	2.20993e-07
CLCN2	231.773	0.146888	0.341883	0.637405	0.720502
CLCN3	2766.39	-1.03652	0.276768	6.30579e-05	0.000297269
CLCN4	362.893	-0.0607146	0.333738	0.840394	0.883913
CLCN5	2381.44	-2.74314	0.433364	1.33188e-11	2.88393e-10
CLCN6	830.373	-0.897671	0.166541	3.22532e-08	3.35473e-07
CLCN7	1526.95	1.47471	0.319015	9.70087e-07	7.29545e-06
CLDN1	11914.8	-2.51473	0.492318	1.75698e-08	1.9493e-07
CLDN12	1273.75	-0.611484	0.291143	0.0230729	0.0480747
CLDN15	201.272	0.512168	0.403814	0.148314	0.227758
CLDN23	186.739	-0.142517	0.438511	0.696022	0.770388
CLDND1	1387.86	-0.889602	0.246564	0.000139554	0.000590371
CLEC16A	595.888	0.733658	0.152594	9.77431e-07	7.33998e-06
CLEC2D	119.594	-1.86364	0.276633	2.24732e-12	5.48176e-11
CLGN	1008.21	-1.26751	0.58363	0.00556948	0.0143691
CLHC1	34.2466	0.418196	0.425749	0.252399	0.348955
CLIC4	5461.43	0.0819762	0.266148	0.747086	0.809284
CLINT1	3544.18	-0.795408	0.198404	3.20803e-05	0.000162816
CLIP1	2965.91	0.992985	0.274501	0.000132599	0.000565219
CLIP2	1230.29	-0.488463	0.287196	0.066539	0.117179
CLIP3	27.9319	0.34894	0.432718	0.345136	0.448389
CLIP4	460.644	1.42975	0.693027	0.00844975	0.0204707
CLK1	461.732	-0.368457	0.233604	0.0975727	0.160997
CLK3	624.373	-0.128932	0.366992	0.690102	0.765313
CLK4	164.677	-0.827389	0.313301	0.00388508	0.010549
CLMN	272.905	1.15532	0.546335	0.0108594	0.0253328
CLN3	894.6	-0.146884	0.439804	0.686943	0.763163
CLN5	266.745	-0.705235	0.392236	0.0381981	0.0736415
CLN6	1171.41	0.0718587	0.201142	0.712541	0.783044
CLN8	180.683	-0.259169	0.299865	0.349848	0.453171
CLNS1A	2165.26	0.639575	0.305061	0.0238843	0.0495552
CLOCK	723.53	0.548692	0.307674	0.0546926	0.0994569
CLP1	1456.38	-2.73668	0.270066	2.45146e-25	3.28495e-23
CLPB	897.727	1.24181	0.243492	1.18941e-07	1.09967e-06
CLPP	736.938	1.45406	0.272352	2.65574e-08	2.82785e-07
CLPTM1	3621.04	0.22636	0.32628	0.449167	0.550809
CLPTM1L	1987.97	0.816084	0.282131	0.0021301	0.00631569
CLPX	867.391	-0.651793	0.158291	2.4805e-05	0.00013005
CLSPN	2081.34	-0.397348	0.280319	0.129522	0.203348
CLSTN1	2810.39	0.590844	0.279709	0.0249455	0.0514672
CLTA	3849.99	0.710708	0.215377	0.000628399	0.00219865
CLTB	1413.15	1.47687	0.33515	2.81013e-06	1.8767e-05
CLTC	16431.1	-0.254048	0.265296	0.308469	0.409941
CLTCL1	392.415	0.17555	0.374334	0.599629	0.687747
CLU	8647.23	-0.760285	0.464295	0.047278	0.0880531
CLUAP1	257.176	0.735413	0.240159	0.00134591	0.00426638
CLUH	4709.29	1.07048	0.433582	0.00524873	0.0136277
CLYBL	88.872	-1.60594	0.539825	0.000364812	0.00136778
CMAS	1124.47	-0.325916	0.178933	0.0609128	0.108869
CMBL	581.054	2.08264	0.461168	1.07116e-06	7.97994e-06
CMC1	254.743	0.309288	0.368574	0.349053	0.452454
CMC2	851.811	-0.102172	0.289127	0.702944	0.77655
CMC4	115.93	1.93698	0.237011	5.45306e-17	2.58095e-15
CMIP	2172.07	0.360309	0.275137	0.165041	0.248526
CMPK1	6092.74	-1.22839	0.211122	1.75628e-09	2.40975e-08
CMSS1	916.881	0.594727	0.208565	0.00318648	0.00891826
CMTM1	90.7234	3.08592	0.536168	1.1127e-09	1.58575e-08
CMTM3	851.855	0.398007	0.485502	0.31808	0.420385
CMTM4	862.507	1.77775	0.266624	5.74891e-12	1.3211e-10
CMTM6	5786.56	-1.97979	0.209704	4.29227e-22	3.69063e-20
CMTM7	526.453	0.0542775	0.491345	0.893119	0.924107
CMTM8	506.655	-1.16226	0.454429	0.00257415	0.00741696
CMTR1	1290.53	0.207461	0.132871	0.113701	0.18285
CMTR2	531.649	0.554664	0.276445	0.0330305	0.065102
CNBP	8901.88	0.102621	0.150127	0.48904	0.586803
CNDP2	2008.11	0.266083	0.287209	0.323215	0.425971
CNEP1R1	265.626	0.223401	0.161588	0.157736	0.239614
CNIH1	3012.69	0.349388	0.256235	0.150611	0.230667
CNIH4	1178.74	1.1749	0.323457	9.93251e-05	0.00044174
CNKSR2	210.447	-0.394709	0.589201	0.341674	0.445256
CNKSR3	862.017	-1.45487	0.279775	3.78041e-08	3.85437e-07
CNN2	4904.98	-0.0738727	0.290893	0.781848	0.837619
CNN3	5869.03	-0.343557	0.546298	0.396288	0.50011
CNNM1	1131.54	-1.52099	0.653073	0.00239991	0.00699498
CNNM2	552.083	0.356289	0.325544	0.23394	0.328676
CNNM3	1274.97	0.171464	0.23554	0.446673	0.548807
CNNM4	618.77	0.367642	0.176396	0.0327902	0.0647025
CNOT1	8047.99	-0.464622	0.190754	0.0120604	0.0277148
CNOT10	1275.42	-0.751488	0.244861	0.0011878	0.00381799
CNOT11	3467.68	-1.21102	0.292153	9.0431e-06	5.32716e-05
CNOT2	1552.5	-0.777929	0.178887	7.23958e-06	4.394e-05
CNOT3	1328.46	0.698963	0.487647	0.0845658	0.142924
CNOT4	680.964	-0.494752	0.144996	0.000500913	0.00179459
CNOT6	2025.64	-0.951071	0.180924	6.1563e-08	6.00385e-07
CNOT6L	450.981	0.631329	0.23895	0.00571878	0.0146673
CNOT7	3156.11	0.253449	0.225985	0.242895	0.338674
CNOT8	1691.12	-0.872754	0.347536	0.00510545	0.0133251
CNOT9	2541.83	-0.77154	0.128402	1.04052e-09	1.49528e-08
CNP	2035.95	1.24933	0.239357	6.27758e-08	6.10481e-07
CNPPD1	893.715	1.18147	0.318693	7.45895e-05	0.000344193
CNPY2	644.972	-0.00069922	0.36926	0.995273	0.996819
CNPY3	908.844	1.16249	0.305021	5.11427e-05	0.000246124
CNPY4	342.969	-0.79562	0.315148	0.00574772	0.0147159
CNST	918.654	0.0253575	0.346173	0.940589	0.958235
CNTLN	544.92	-1.20291	0.42749	0.00116411	0.00375118
CNTNAP1	664.663	1.30393	0.397979	0.000319986	0.00122237
CNTNAP4	240.962	-1.41921	0.784721	0.00849648	0.0205694
CNTRL	808.808	-0.810189	0.316056	0.00499319	0.0130562
CNTROB	1163.83	0.235613	0.264836	0.347802	0.451343
COA1	772.731	0.438998	0.251496	0.066698	0.117439
COA3	888.201	0.25282	0.263931	0.314684	0.417019
COA4	1381.75	0.343129	0.249923	0.14937	0.229208
COA5	651.441	-0.963489	0.272302	0.000159442	0.00066635
COA6	628.379	0.412468	0.236826	0.0686009	0.120235
COA7	1552.9	-0.173601	0.174528	0.307155	0.408458
COA8	388.313	0.613412	0.201388	0.00166839	0.00513711
COASY	2635.12	0.471082	0.389839	0.172076	0.257204
COBLL1	1389.14	-2.6703	0.429516	3.16648e-11	6.37047e-10
COG1	625.029	0.353964	0.325893	0.237718	0.333212
COG2	1215.63	-0.89214	0.238402	8.18258e-05	0.000372257
COG3	1023.11	-1.94509	0.212858	7.60893e-21	5.68905e-19
COG4	1829.41	0.293592	0.22455	0.173078	0.25829
COG5	827.677	-1.84559	0.304722	1.71206e-10	3.02484e-09
COG6	490.437	-0.94325	0.511896	0.0216281	0.0454498
COG7	372.054	0.302396	0.214959	0.144742	0.223136
COG8	779.501	0.676893	0.225371	0.00177257	0.00539351
COIL	974.476	-0.428237	0.217163	0.0399626	0.0764574
COL12A1	2095.72	1.34411	1.16608	0.0362948	0.0704988
COL18A1	5761.36	1.13817	0.648951	0.0240034	0.0497622
COL27A1	1424.17	-1.08985	0.390721	0.00152749	0.00476296
COL3A1	656.189	5.35509	0.788252	1.54722e-12	3.9224e-11
COL4A5	912.98	0.0670742	0.411268	0.853036	0.89402
COL4A6	166.638	-0.451572	0.627717	0.285293	0.384792
COL5A2	14541.4	-2.44862	0.449444	3.08565e-09	4.0352e-08
COL6A1	953.056	3.11663	0.626422	8.39458e-08	7.97562e-07
COL7A1	1380.61	4.78808	0.926118	2.93245e-08	3.08116e-07
COL9A2	295.055	-3.47889	0.460293	1.59993e-15	6.25307e-14
COLEC12	159.482	-3.28552	0.479504	3.20814e-13	9.0195e-12
COLGALT1	4451.93	1.05762	0.301529	0.000186234	0.000763161
COLGALT2	102.441	1.05782	0.803361	0.0511771	0.0940832
COMMD1	195.88	0.598971	0.292638	0.0286461	0.0579096
COMMD10	339.897	-0.0196573	0.319686	0.945578	0.961882
COMMD2	862.746	-0.690014	0.225391	0.00132834	0.00421588
COMMD3	687.381	-0.0947318	0.239599	0.677107	0.754225
COMMD4	1006.34	0.43105	0.290426	0.112614	0.181466
COMMD5	563.864	1.70294	0.307888	7.31396e-09	8.79221e-08
COMMD6	476.646	-0.655584	0.429724	0.0699838	0.122181
COMMD7	967.983	0.00838641	0.265944	0.970611	0.979056
COMMD8	455.398	-0.585896	0.239182	0.00981396	0.0232622
COMMD9	758.198	0.0536223	0.345512	0.867486	0.904906
COMT	885.778	1.34482	0.428317	0.00048042	0.0017326
COMTD1	168.083	2.87359	0.554308	2.58626e-08	2.76529e-07
COP1	442.867	0.820609	0.357225	0.0115209	0.0266114
COPA	4820.06	0.196018	0.168166	0.233875	0.328629
COPB1	5027.38	-0.644727	0.276474	0.0121729	0.0279297
COPB2	5859.27	-0.641559	0.240052	0.00482462	0.01267
COPE	3740.71	-0.223646	0.356305	0.484095	0.582373
COPG1	5546.3	-0.42693	0.204559	0.0301027	0.0603341
COPG2	616.617	0.0822163	0.229099	0.709378	0.780899
COPRS	964.969	1.29279	0.160525	2.78549e-16	1.16832e-14
COPS2	2075	-0.282731	0.289646	0.292905	0.39285
COPS3	2943.4	0.589234	0.382133	0.08394	0.142192
COPS4	816.73	-0.189897	0.202117	0.33157	0.435038
COPS5	1824.58	-0.0610707	0.217487	0.771524	0.829501
COPS6	2892.58	0.611057	0.247245	0.00954566	0.0226993
COPS7A	1315.93	0.390518	0.234443	0.0823765	0.140026
COPS7B	800.387	-0.295378	0.188251	0.105546	0.171828
COPS8	1496.28	0.286696	0.240017	0.212099	0.304948
COPS9	509.457	1.20123	0.337949	0.000132514	0.000565219
COPZ1	3940.13	-0.281274	0.248069	0.231675	0.326159
COQ10A	238.936	0.070198	0.332386	0.818676	0.866103
COQ10B	640.532	-0.479215	0.182719	0.00684874	0.0170813
COQ2	425.806	0.674625	0.192759	0.000317402	0.0012134
COQ3	432.93	-0.899189	0.325029	0.00237308	0.00694424
COQ4	624.402	1.01743	0.267947	6.51608e-05	0.000305882
COQ5	607.469	0.0472114	0.184494	0.794404	0.847112
COQ6	196.628	0.983892	0.322411	0.00101997	0.00334097
COQ7	362.845	0.0827475	0.24898	0.728032	0.794735
COQ8A	1160.24	-0.403539	0.372834	0.217873	0.311069
COQ8B	188.755	1.19749	0.560088	0.00973415	0.0230836
COQ9	558.642	1.5048	0.446375	0.000181897	0.000747138
CORO1B	3168.45	-0.541243	0.346047	0.0790362	0.135307
CORO1C	8959.26	-0.175693	0.254596	0.466506	0.566617
CORO2A	1961.12	-3.22393	0.530054	4.78418e-11	9.33141e-10
COTL1	5160.83	4.70436	0.840536	2.86684e-09	3.77779e-08
COX10	540.129	0.125799	0.210621	0.535818	0.629037
COX11	550.658	0.128035	0.214571	0.536347	0.62951
COX14	542.495	0.918484	0.247655	0.000103916	0.000460174
COX15	1429.16	-0.0219809	0.237887	0.922054	0.944856
COX16	611.768	0.205479	0.20795	0.30761	0.409011
COX17	687.24	-0.203932	0.16952	0.217526	0.31082
COX18	107.64	-0.652604	0.252672	0.00610572	0.0154636
COX19	589.901	-0.232113	0.205084	0.240339	0.336338
COX20	1264.24	-0.256507	0.24646	0.270579	0.369486
COX4I1	6373.25	-0.118238	0.235648	0.59706	0.685857
COX5A	3492.83	-0.588538	0.313355	0.0395924	0.075843
COX5B	1779.03	0.590335	0.389096	0.0874977	0.146892
COX6A1	3603.1	0.60516	0.269897	0.0173529	0.0376467
COX6B1	3250.83	-0.0852562	0.199806	0.661131	0.741392
COX6C	749.975	-2.08007	0.621175	5.99767e-05	0.000283871
COX7A2	2961.04	-1.08925	0.334628	0.000360086	0.0013535
COX7A2L	1536.45	0.426907	0.27688	0.100145	0.164589
COX7B	2778.37	-0.12314	0.369301	0.713693	0.783892
COX7C	3697.67	-0.159263	0.257785	0.513586	0.609241
COX8A	2527.61	0.568798	0.407687	0.112494	0.181305
CP	794.763	-0.926953	1.04258	0.0570934	0.10297
CPD	7622.41	-0.973302	0.373355	0.00324594	0.00906403
CPEB2	634.72	1.98496	0.401855	1.45106e-07	1.31051e-06
CPEB3	80.1238	0.736442	0.458964	0.0592525	0.106306
CPEB4	953.336	-0.567078	0.386491	0.0927365	0.154282
CPLANE1	479.96	0.0628599	0.436208	0.866858	0.904739
CPLANE2	54.881	1.85959	0.389847	3.56174e-07	2.98538e-06
CPLX1	151.046	-1.25673	0.487386	0.00210046	0.00624029
CPM	994.103	-3.96792	0.504541	1.16667e-16	5.23378e-15
CPNE1	3655.96	-0.677854	0.393693	0.0470016	0.0876416
CPNE2	702.625	0.564569	0.300532	0.0437304	0.0823978
CPNE3	2106.79	0.355318	0.250576	0.138157	0.214426
CPNE8	668.56	0.734931	0.230412	0.000891305	0.00297525
CPOX	1447.66	-1.59115	0.165054	9.41395e-23	9.25077e-21
CPPED1	697.436	-0.803387	0.495404	0.0431932	0.0815643
CPQ	319.778	-1.16741	0.644854	0.0142094	0.0318516
CPS1	3574.76	4.40543	0.958808	5.13874e-07	4.13907e-06
CPSF2	2329.18	-0.00664805	0.161695	0.96568	0.9758
CPSF3	1530.2	-0.585664	0.255154	0.0153598	0.0340676
CPSF4	1109.34	0.338581	0.294959	0.218248	0.311421
CPSF6	3237.18	-0.504636	0.135244	0.000153757	0.000645956
CPSF7	4988.92	-1.21521	0.168888	1.75806e-13	5.24268e-12
CPT1A	1639.54	1.40766	0.490668	0.00107737	0.0035001
CPT1B	259.901	-0.569589	0.405992	0.101861	0.166954
CPT2	872.261	-1.08939	0.337724	0.000383768	0.00142641
CPTP	533.658	1.63964	0.47424	0.000116901	0.000508489
CRACD	365.396	-0.671027	0.405904	0.0545008	0.0991256
CRADD	160.306	0.0810006	0.200292	0.677423	0.754351
CRAMP1	836.311	0.33457	0.161931	0.035067	0.068423
CRAT	694.591	0.315921	0.331869	0.298987	0.399501
CRBN	571.716	-1.05227	0.228195	1.40765e-06	1.01924e-05
CRCP	1149.59	-0.0859816	0.264019	0.729574	0.795829
CREB1	1080.82	-0.584461	0.175949	0.000628613	0.00219866
CREB3	627.205	-0.347976	0.30039	0.211087	0.303765
CREB3L2	4223.38	-1.5563	0.28591	9.44971e-09	1.11431e-07
CREB3L4	139.34	0.405626	0.243451	0.0808354	0.137793
CREB5	391.068	-0.259589	0.554627	0.520107	0.615632
CREBBP	2098.21	1.05433	0.153545	2.94593e-12	7.02084e-11
CREBL2	779.54	-0.111024	0.21278	0.587147	0.677028
CREBRF	296.036	-0.652259	0.508823	0.103406	0.168848
CREBZF	1321.98	0.133489	0.215972	0.522672	0.617818
CREG1	709.468	2.09717	0.344713	2.12346e-10	3.65773e-09
CRELD1	346.344	-0.486946	0.392979	0.153	0.233701
CRELD2	944.356	-0.441739	0.321986	0.13106	0.205389
CREM	368.403	-0.0324896	0.264071	0.896865	0.926776
CRIM1	4550.56	1.59256	0.376961	5.85e-06	3.62524e-05
CRIP1	1048.9	2.63911	1.17478	0.00226479	0.00666708
CRIPT	191.922	0.116033	0.228389	0.597419	0.686127
CRK	2734.22	0.128289	0.198446	0.505781	0.602059
CRKL	3888.13	-1.10593	0.122731	7.00553e-20	4.88399e-18
CRLF3	541.196	0.466351	0.2578	0.0567743	0.102466
CRLS1	1614.82	-0.782072	0.365247	0.0154868	0.034261
CRNKL1	1425.21	-0.993917	0.266739	7.32322e-05	0.000338687
CROCC	198.36	2.02706	0.515637	1.41904e-05	7.94877e-05
CROT	434.509	-0.259451	0.391256	0.444781	0.546861
CRPPA	84.6808	-1.36817	0.485915	0.000883936	0.00295447
CRTAP	3345.89	1.81563	0.251543	1.03804e-13	3.18764e-12
CRTC1	371.184	0.642582	0.328229	0.0330163	0.0650865
CRTC2	915.019	0.286907	0.338308	0.353133	0.456766
CRTC3	1039.88	1.21273	0.378944	0.00046196	0.00167481
CRX	48.1907	-0.504477	0.455545	0.17829	0.264309
CRY1	1170.41	-0.630416	0.216618	0.0023894	0.00697815
CRY2	659.957	-1.89116	0.216784	3.31361e-19	2.23463e-17
CRYBG1	692.411	0.115119	0.438327	0.758201	0.819003
CRYBG3	1103.77	-0.859319	0.348554	0.00612655	0.0155012
CRYL1	124.142	-0.402305	0.510569	0.311138	0.412956
CRYZ	2981.22	-0.947255	0.277711	0.000262164	0.00102813
CRYZL1	258.568	0.613061	0.176284	0.00036005	0.0013535
CS	5685.57	-0.172237	0.251827	0.470005	0.56986
CSAD	86.6101	0.0654797	0.383401	0.847888	0.889709
CSDE1	17008.7	-0.82918	0.195229	1.09242e-05	6.31109e-05
CSE1L	8422.26	-0.0445248	0.167091	0.797506	0.849542
CSF1	546.115	0.305325	0.48096	0.439303	0.541933
CSGALNACT2	528.761	1.96508	0.198171	7.03247e-24	7.71925e-22
CSK	1684.16	-0.0729414	0.330926	0.807416	0.857444
CSNK1A1	3917.91	0.184727	0.223955	0.385271	0.488683
CSNK1D	3136.51	0.985451	0.35287	0.00228685	0.00672527
CSNK1E	2174.77	0.816279	0.25757	0.000843396	0.00283366
CSNK1G1	729.522	0.17196	0.221325	0.420846	0.524495
CSNK1G2	1534.8	1.20457	0.340193	0.000136951	0.000581033
CSNK1G3	831.321	-0.160191	0.280951	0.540697	0.633247
CSNK2A1	5260.13	-0.445242	0.171787	0.00791602	0.0193549
CSNK2A2	437.69	0.382931	0.283484	0.150077	0.229986
CSPG5	53.1525	1.22662	0.444109	0.00179493	0.00544549
CSPP1	626.746	-0.46766	0.438702	0.202045	0.293001
CSRNP1	639.052	-0.921608	0.296963	0.000786528	0.00267394
CSRNP2	724.116	-0.212462	0.139897	0.122397	0.194131
CSRP1	2708.95	0.0435823	0.382551	0.897563	0.927218
CSRP2	1068.25	-1.69109	0.342451	1.07697e-07	1.00472e-06
CST3	2986.04	0.0516446	0.382058	0.879177	0.913622
CSTB	2231.01	2.19439	0.377609	1.06947e-09	1.53261e-08
CSTF1	235.267	0.519015	0.247574	0.0277851	0.0563346
CSTF2	871.652	0.506884	0.206301	0.0110635	0.0257159
CSTF2T	993.649	0.64725	0.222133	0.00246476	0.0071658
CSTF3	1739.11	-1.00084	0.276754	0.000110273	0.000483756
CTBP1	2417.13	0.577793	0.331356	0.0574701	0.103559
CTBS	72.338	-0.687708	0.385881	0.0409102	0.0780362
[truncated: 8,319 more rows]

## Sheet: Huh7_13_GSEA
Description	p value	adjusted p value	ID
focal_adhesion	3.9201e-06	0.00177973	WP_FOCAL_ADHESION
cholesterol_metabolism_with_bloch_and_kandutschrussell_pathways	0.000101802	0.0180923	WP_CHOLESTEROL_METABOLISM_WITH_BLOCH_AND_KANDUTSCHRUSSELL_PATHWAYS
statin_inhibition_of_cholesterol_production	0.000238505	0.0180923	WP_STATIN_INHIBITION_OF_CHOLESTEROL_PRODUCTION
selenium_micronutrient_network	0.000239105	0.0180923	WP_SELENIUM_MICRONUTRIENT_NETWORK
primary_focal_segmental_glomerulosclerosis_fsgs	0.000211327	0.0180923	WP_PRIMARY_FOCAL_SEGMENTAL_GLOMERULOSCLEROSIS_FSGS
malignant_pleural_mesothelioma	0.000142596	0.0180923	WP_MALIGNANT_PLEURAL_MESOTHELIOMA

## Sheet: Huh7_14_volcano
Symbol	baseMean	log2FoldChange	lfcSE	pvalue	padj
AAAS	1124.3	0.470457	0.294961	0.0902856	0.138715
AACS	969.833	1.74499	0.297816	1.12616e-09	1.42698e-08
AADAT	178.927	-0.710836	0.293481	0.00939958	0.0196235
AAGAB	2272.73	-0.447349	0.241375	0.0520449	0.0868919
AAK1	1381.46	-0.00510675	0.320049	0.984841	0.988929
AAMDC	296.986	-0.0197708	0.24185	0.932374	0.951677
AAMP	3162.46	0.405028	0.322194	0.176833	0.24577
AAR2	1140.92	0.118966	0.24068	0.60672	0.68279
AARS1	9063.93	0.829047	0.424727	0.027916	0.0506081
AARS2	919.77	-0.0472664	0.208006	0.816474	0.86039
AARSD1	645.659	-0.290958	0.235915	0.197587	0.270531
AASDH	228.574	-1.05779	0.219325	5.4318e-07	3.57866e-06
AASDHPPT	886.267	-0.67485	0.311785	0.019034	0.0363189
AASS	781.052	-2.60473	0.77764	3.98944e-05	0.00016333
AATF	1678.14	-0.111141	0.203436	0.572476	0.651155
ABAT	1101.62	0.248936	0.526458	0.558602	0.638586
ABCA1	3384.6	-3.09747	0.546637	7.02524e-10	9.32188e-09
ABCA2	2159.19	1.87834	0.589346	0.000278352	0.00090831
ABCA4	103.032	3.69021	0.661626	3.04089e-09	3.49938e-08
ABCA5	145.599	-0.286198	0.376553	0.393955	0.479896
ABCA7	340.325	2.93176	0.685387	2.51631e-06	1.40435e-05
ABCB10	983.597	-0.903559	0.218995	1.82298e-05	8.14625e-05
ABCB11	39.5974	-0.783051	0.434075	0.0360762	0.0633099
ABCB6	920.106	-0.100619	0.576725	0.810583	0.855917
ABCB7	547.599	1.2444	0.44704	0.00186029	0.00479975
ABCB8	753.587	0.847643	0.395022	0.0174013	0.0335295
ABCB9	209.184	2.73459	0.486311	2.7798e-09	3.24559e-08
ABCC10	518.768	0.99291	0.337194	0.0015569	0.00411913
ABCC2	3487.26	-0.559757	0.649782	0.214946	0.290438
ABCC3	510.791	2.2858	0.944851	0.00196956	0.00505287
ABCC4	1375.99	-1.243	0.369182	0.000202477	0.000681011
ABCC5	1589.94	0.111832	0.13164	0.390697	0.476709
ABCC9	415.304	-0.170141	0.28826	0.52864	0.610845
ABCD1	677.156	1.84794	0.466095	1.54802e-05	7.05391e-05
ABCD3	4791.79	-0.139156	0.415947	0.699385	0.761853
ABCD4	60.5333	-0.225703	0.409465	0.52638	0.60891
ABCE1	3293.34	-0.673531	0.28539	0.0116257	0.0235938
ABCF1	552.461	1.17495	0.454867	0.00361925	0.00854152
ABCF2	1760.43	0.163815	0.236305	0.477573	0.56233
ABCF2-H2BE1	1025.61	-0.450744	0.25408	0.061909	0.100883
ABCF3	1720.46	0.863683	0.327024	0.00454841	0.0104637
ABCG2	458.592	0.0943609	0.372116	0.780605	0.829992
ABHD10	1235.15	-1.69187	0.417313	7.25569e-06	3.59776e-05
ABHD11	502.739	3.34467	0.383062	3.81558e-19	2.64623e-17
ABHD12	1766.94	0.517779	0.434447	0.173765	0.24196
ABHD13	352.225	-0.742773	0.220017	0.000443101	0.00135816
ABHD14A	194.23	0.139206	0.36908	0.678356	0.744149
ABHD14B	723.43	1.41931	0.381196	6.00872e-05	0.00023429
ABHD15	589.613	1.08821	0.320903	0.000303855	0.000979852
ABHD17A	926.105	2.78632	0.565949	1.23998e-07	9.57648e-07
ABHD17B	610.766	-0.790886	0.203841	5.89659e-05	0.000230428
ABHD18	167.105	-0.420277	0.278648	0.108181	0.161812
ABHD2	3395.11	-0.0197899	0.265021	0.937301	0.955112
ABHD3	1099.49	-1.57425	0.240875	1.27419e-11	2.36943e-10
ABHD4	1003.72	0.0783265	0.338929	0.803427	0.849741
ABHD5	406.29	-0.328389	0.203024	0.0946955	0.144679
ABHD6	270.068	1.04204	0.365481	0.00193552	0.00497044
ABHD8	523.533	2.13753	0.528883	9.36287e-06	4.52822e-05
ABI1	1325.45	-0.663198	0.22077	0.0017728	0.00460946
ABI2	1386.16	-0.210233	0.231591	0.345331	0.431478
ABITRAM	596.04	-0.551422	0.331566	0.0693897	0.110902
ABL1	2600.78	0.428547	0.305552	0.133115	0.193084
ABL2	901.077	-0.197167	0.322071	0.506877	0.591215
ABLIM1	3529	-1.16203	0.293229	2.3684e-05	0.000102192
ABLIM2	78.327	0.560834	0.529945	0.195001	0.267445
ABLIM3	362.584	0.116151	0.341706	0.713503	0.77391
ABRACL	601.945	0.625896	0.40846	0.0849721	0.131738
ABRAXAS1	150.777	0.12407	0.362981	0.707754	0.768876
ABRAXAS2	677.943	-0.559439	0.221491	0.00858842	0.0181637
ABT1	957.677	0.975218	0.187977	1.11287e-07	8.69887e-07
ABTB1	155.424	1.94167	0.622864	0.000329396	0.00105082
ABTB2	338.998	1.6251	0.687968	0.00381206	0.00893899
AC000120.3	164.736	-2.61408	0.544143	9.83136e-08	7.7954e-07
AC004706.3	59.6055	-0.447397	0.368714	0.17528	0.243873
AC004922.1	385.258	-1.29054	1.12807	0.0265449	0.0484979
AC005833.1	282.033	0.147076	0.258699	0.552509	0.633152
AC006538.2	86.7338	1.41367	0.585988	0.00420831	0.00975739
AC007326.4	401.449	1.8702	0.257988	9.09914e-14	2.63672e-12
AC009779.3	144.222	-0.676243	0.371397	0.0411409	0.0709884
AC013394.1	184.428	-0.275743	0.290839	0.310512	0.394959
AC013489.1	28.7335	-0.065699	0.453987	0.862991	0.8975
AC026464.4	724.77	0.507817	0.258528	0.0397069	0.0687535
AC026464.6	240.169	-0.627133	0.61985	0.162505	0.228205
AC068580.4	424.501	4.36577	0.481972	1.89034e-20	1.57322e-18
AC068631.2	272.948	-0.0368517	0.466963	0.922315	0.94456
AC069544.1	888.111	-1.09843	0.423798	0.00303837	0.00733161
AC090517.4	98.1162	0.578969	0.305418	0.0430872	0.0737473
AC091959.1	324.713	-0.779235	0.444942	0.0401102	0.0693365
AC092329.3	113.617	-1.09465	0.471165	0.00612421	0.0135525
AC092647.5	55.2715	-0.855766	0.605623	0.0607088	0.0991451
AC093323.1	164.42	0.182787	0.345822	0.565948	0.645282
AC093512.2	1375.56	0.521039	0.503604	0.214897	0.290438
AC093827.5	40.5975	0.374766	0.344285	0.236095	0.314239
AC107871.1	103.039	-0.793037	0.692876	0.095918	0.146224
AC131160.1	86.047	-0.865654	0.544926	0.0454224	0.0772676
AC244197.3	261.124	0.250084	0.36162	0.448143	0.532581
ACAA1	2598.01	-0.314903	0.380177	0.350956	0.437106
ACAA2	2480.08	-0.187166	0.252114	0.436611	0.521477
ACACA	2665.55	-1.66878	0.392288	3.08228e-06	1.68055e-05
ACACB	282.41	-0.299582	0.317628	0.30643	0.390661
ACAD10	516.213	0.10325	0.209244	0.611909	0.687579
ACAD11	864.298	-0.75888	0.448624	0.0460244	0.0781063
ACAD8	381.75	0.278632	0.149549	0.0585783	0.0961486
ACAD9	1160.68	0.593103	0.240213	0.010204	0.0210788
ACADM	1293.16	0.514119	0.450185	0.187416	0.258477
ACADS	370.82	1.03325	0.507358	0.0172052	0.0332009
ACADSB	2582.42	-1.81257	0.423612	2.35872e-06	1.3278e-05
ACADVL	4092.38	0.681226	0.384312	0.0501649	0.0841447
ACAP2	1173.04	-0.72328	0.237481	0.00142421	0.0038068
ACAP3	945.28	0.930677	0.32766	0.00229042	0.00574427
ACAT1	1553.07	0.871253	0.400058	0.0156135	0.0305601
ACAT2	6042.03	-1.50214	0.559381	0.00111627	0.00308106
ACBD3	1877.12	-1.16197	0.23495	2.50444e-07	1.7931e-06
ACBD4	170.758	1.82006	0.316872	2.08279e-09	2.48763e-08
ACBD5	1631.44	-0.875636	0.245065	0.000174657	0.000596899
ACBD6	782.265	1.48462	0.231934	4.69453e-11	7.6909e-10
ACBD7	112.867	2.20789	0.629206	7.0841e-05	0.000269553
ACD	683.055	1.3664	0.341418	2.02143e-05	8.93708e-05
ACER2	97.1912	1.84584	0.625364	0.000599436	0.0017751
ACER3	466.058	0.475497	0.211332	0.0203456	0.0385319
ACIN1	4619.13	-0.173346	0.156638	0.259319	0.339675
ACLY	10148.2	-0.720523	0.23669	0.0014363	0.00383419
ACO1	1896.08	-0.0858633	0.218693	0.68585	0.749701
ACO2	3250.01	0.672581	0.21286	0.00115031	0.00316078
ACOT1	201.832	0.806691	0.469945	0.0467514	0.0791721
ACOT11	254.192	0.8354	0.46689	0.0387726	0.0673713
ACOT13	1332.32	0.184397	0.325691	0.543023	0.624621
ACOT2	537.85	1.44502	0.377027	3.73124e-05	0.000153703
ACOT7	1345.64	1.01458	0.386288	0.00397207	0.00927738
ACOT8	337.35	1.01194	0.465168	0.0128764	0.0258048
ACOT9	727.159	0.603375	0.29293	0.0284936	0.0515153
ACOX1	2350.89	-0.85136	0.219008	5.25144e-05	0.000207959
ACOX3	441.222	0.793856	0.315408	0.00715399	0.0155339
ACP1	2381.87	-0.487158	0.193918	0.00951589	0.0198265
ACP2	1072.73	1.13125	0.397893	0.0017844	0.00463498
ACP6	304.972	1.92039	0.429551	1.5825e-06	9.33791e-06
ACSF2	767.732	-0.317398	0.411505	0.376379	0.463041
ACSF3	496.903	3.23822	0.452183	1.14152e-13	3.20088e-12
ACSL1	784.637	-0.197253	0.363185	0.544426	0.62575
ACSL3	5662.48	-1.54008	0.237217	1.78021e-11	3.20963e-10
ACSL4	7664.48	-2.19874	0.730972	0.000171484	0.0005876
ACSL6	103.708	-1.64417	0.823243	0.00465766	0.010682
ACSS2	940.222	-0.416005	0.597021	0.339078	0.425401
ACSS3	1117.59	-1.27997	0.693165	0.0119973	0.0242533
ACTB	91529	0.627932	0.23138	0.00566368	0.0126599
ACTG1	36533.3	0.981927	0.277366	0.000219827	0.000733908
ACTL6A	2227.5	-0.702752	0.232353	0.0015884	0.00419075
ACTN1	5469.33	1.16908	0.28678	1.63536e-05	7.39038e-05
ACTN4	3349.39	0.969543	0.467071	0.0172444	0.0332517
ACTR10	139.793	-0.156608	0.257604	0.522367	0.605241
ACTR1A	3540.97	0.29436	0.21231	0.156463	0.221213
ACTR1B	1403.33	0.722407	0.314769	0.0141161	0.0279608
ACTR2	8358.54	-0.763817	0.229916	0.000524766	0.00157824
ACTR3	5918.42	-0.299779	0.186199	0.100154	0.151682
ACTR3B	356.93	-0.134027	0.205438	0.500321	0.584682
ACTR3C	50.3543	-0.75311	0.531658	0.0747965	0.118488
ACTR5	315.63	0.671011	0.248291	0.00481549	0.0109931
ACTR6	860.05	-1.26032	0.263464	4.86469e-07	3.24823e-06
ACTR8	523.93	0.29675	0.241915	0.201757	0.27501
ACTRT3	108.363	-0.502355	0.411003	0.159595	0.224962
ACVR1	703.489	-0.616249	0.268077	0.0147022	0.0290112
ACVR1B	1622.13	-0.735593	0.324016	0.0133079	0.0265521
ACVR2A	518.754	-2.11148	0.415909	3.72901e-08	3.29836e-07
ACVR2B	918.69	-2.10854	0.38415	4.0831e-09	4.54781e-08
ACY1	1118.29	-0.359014	0.474061	0.361342	0.447558
ACYP1	133.816	0.467039	0.221591	0.029195	0.0526462
ACYP2	128.205	0.137054	0.319872	0.645989	0.717438
ADAL	268.016	0.407871	0.364938	0.21935	0.295276
ADAM10	1873.02	-0.518568	0.287269	0.0550381	0.0912158
ADAM15	2226.6	2.36595	0.492553	2.59588e-07	1.84712e-06
ADAM17	675.863	-1.25767	0.36228	0.000136275	0.000479427
ADAM22	370.281	-1.19083	0.504509	0.00462945	0.0106244
ADAM8	49.4804	-0.03855	0.444255	0.917421	0.940845
ADAM9	5505.09	-1.07625	0.347611	0.000676932	0.0019759
ADAMTSL4	489.103	-1.60498	0.626743	0.00139085	0.00373008
ADAMTSL5	201.515	0.90369	0.455856	0.0234349	0.0435189
ADAR	8202.62	-0.606608	0.189493	0.000976267	0.00273602
ADARB1	533.779	0.0552592	0.43527	0.886869	0.916742
ADAT1	877.569	0.62964	0.268381	0.0137304	0.0272798
ADAT2	328.637	-0.73364	0.30366	0.00920469	0.0192669
ADCK1	137.138	1.82018	0.215068	6.42168e-18	3.69087e-16
ADCK2	453.367	3.34554	0.429592	9.95827e-16	4.01534e-14
ADCY3	609.582	4.13349	0.468451	1.62688e-19	1.20888e-17
ADCY6	1744.93	0.442114	0.308666	0.126177	0.184667
ADCY7	213.475	0.780858	0.554438	0.0836799	0.130084
ADCY9	2365.36	0.281687	0.279234	0.287334	0.370126
ADD1	5919.1	-1.0573	0.19512	2.54847e-08	2.35241e-07
ADD3	3714.08	-3.13228	0.385101	2.12391e-17	1.1273e-15
ADGRA3	2044.28	-1.99721	0.189689	7.46791e-27	1.61851e-24
ADGRD1	309.145	-3.40946	0.667164	1.26345e-08	1.26018e-07
ADGRE5	1006.49	0.49177	0.614149	0.287845	0.370692
ADGRG6	5891.72	-1.92824	0.400304	1.60073e-07	1.20262e-06
ADGRL2	4615.01	-0.0938553	0.668692	0.81693	0.860609
ADGRV1	411.425	-0.999111	0.568238	0.0255263	0.0468342
ADH5	3800.94	-0.462537	0.163685	0.00387834	0.00907681
ADI1	2947.87	-0.171669	0.24381	0.463385	0.547733
ADIPOR1	3277.85	0.285017	0.181253	0.104757	0.157461
ADK	1086	0.624362	0.274761	0.0166692	0.0323285
ADM	527.098	1.08631	0.46619	0.00796256	0.0170617
ADM2	431.327	1.19147	0.400559	0.00109347	0.00302376
ADM5	107.949	-0.711034	0.484531	0.075452	0.119326
ADNP	2686.57	0.543173	0.176933	0.00170516	0.00445922
ADNP2	981.835	0.012854	0.159523	0.935671	0.953918
ADO	670.574	0.681731	0.206515	0.000676568	0.0019754
ADORA2A	186.334	0.259095	0.536304	0.545517	0.626796
ADORA2B	67.8495	1.70118	0.483001	9.79596e-05	0.000357695
ADPGK	991.217	-0.213601	0.420183	0.555935	0.636167
ADPRH	40.3385	-0.827672	0.458171	0.0326753	0.058126
ADPRHL1	194.986	1.45677	0.363536	1.79969e-05	8.0491e-05
ADPRM	76.3232	-0.554958	0.317212	0.0572272	0.0942731
ADPRS	630.327	0.457584	0.279108	0.0834645	0.129807
ADRA2C	590.583	3.20761	0.699752	5.96275e-07	3.90129e-06
ADRM1	5362.03	1.40208	0.387407	9.21318e-05	0.000339273
ADSL	2743.2	-0.629079	0.360607	0.0518907	0.0866761
ADSS2	1788.84	-1.15401	0.18322	1.02636e-10	1.58651e-09
AEBP2	1030.15	-1.2195	0.38403	0.000422574	0.00130469
AEN	1211.39	0.551507	0.304147	0.0525137	0.087548
AFAP1	735.266	0.284445	0.524011	0.504009	0.588199
AFAP1L1	81.2337	-1.3807	0.608168	0.00413301	0.00961012
AFDN	5054.64	-1.54598	0.339161	9.13943e-07	5.75182e-06
AFF1	1863.42	-1.21969	0.303132	1.66371e-05	7.50543e-05
AFF3	230.575	-3.31752	0.744418	3.02044e-07	2.12452e-06
AFF4	2269.29	-0.29373	0.232716	0.188297	0.259447
AFG1L	134.525	-0.364229	0.434459	0.328176	0.413852
AFG3L2	4002.24	-0.819863	0.269574	0.00124687	0.00339115
AFMID	491.128	-1.0866	0.262448	1.2608e-05	5.88693e-05
AFTPH	1011.49	-0.490199	0.222772	0.0220611	0.0412921
AGA	379.655	-0.614225	0.270752	0.0159638	0.0311521
AGAP1	743.423	1.06606	0.249256	8.6295e-06	4.20284e-05
AGAP3	1244.64	1.2435	0.395861	0.000603962	0.00178596
AGAP4	211.915	-0.604006	0.307386	0.0336011	0.0594881
AGAP5	170.599	-0.669069	0.321594	0.0234646	0.0435663
AGAP6	86.1557	-0.360402	0.314865	0.215046	0.290535
AGAP9	118.822	0.490401	0.333019	0.111566	0.166255
AGBL5	657.17	1.40328	0.451511	0.00054589	0.00163515
AGFG1	2756.7	-0.810119	0.219275	0.000123493	0.000438615
AGFG2	874.96	-0.4288	0.371526	0.198226	0.271157
AGGF1	788.662	0.384913	0.161455	0.0152663	0.0299369
AGK	794.106	-0.808862	0.233595	0.000292229	0.000946469
AGL	1408.39	-0.757971	0.3915	0.0282382	0.0511336
AGMAT	2354.54	-1.14542	0.3518	0.000369284	0.00115852
AGO1	3160.34	-1.17261	0.322664	9.14737e-05	0.000337447
AGO2	1996.92	0.146881	0.31597	0.619604	0.694061
AGO3	588.473	-0.017727	0.345376	0.953985	0.96747
AGO4	446.163	-0.753534	0.308606	0.00825668	0.0175545
AGPAT2	2451.97	1.41621	0.430679	0.000306332	0.000985836
AGPAT3	2086.59	2.11476	0.215917	2.46387e-23	3.24452e-21
AGPS	3471.01	-1.39337	0.971646	0.01673	0.0324283
AGRN	9254.08	1.92832	0.498949	2.1679e-05	9.4799e-05
AGTPBP1	736.817	-1.47741	0.316472	6.28863e-07	4.10292e-06
AGTRAP	621.469	2.35786	0.362199	1.33933e-11	2.46603e-10
AHCTF1	3565.91	-1.36805	0.319964	4.91627e-06	2.55463e-05
AHCY	10534.2	-0.0896854	0.164028	0.587011	0.664926
AHCYL1	4939.94	0.161481	0.225734	0.450438	0.53486
AHCYL2	505.577	-0.138477	0.29379	0.614923	0.690269
AHDC1	393.407	1.57928	0.485637	0.000288056	0.00093499
AHI1	330.038	-0.809237	0.377446	0.0159674	0.0311532
AHNAK	16241.1	-0.239846	0.308742	0.402627	0.488527
AHR	1709.14	0.0456833	0.309242	0.875736	0.908303
AHSA1	3180.68	0.615159	0.293162	0.0258798	0.0473826
AIDA	2624.66	-0.86425	0.278761	0.000956877	0.00268965
AIF1L	523.502	3.56339	0.723067	1.06443e-07	8.3698e-07
AIFM1	2400.3	0.427726	0.191376	0.0220061	0.0411966
AIFM2	1260.83	1.24218	0.284275	4.73448e-06	2.46757e-05
AIG1	1968.79	-1.00045	0.294821	0.000295358	0.000955116
AIMP1	1580.58	-0.310405	0.184706	0.0844609	0.131102
AIMP2	1390.47	1.26316	0.203761	2.16285e-10	3.18247e-09
AIP	1733.28	0.386529	0.369978	0.250282	0.33004
AJM1	275.877	2.86066	0.553754	3.38607e-08	3.02623e-07
AJUBA	3471.77	-0.648655	0.336426	0.0342181	0.0604467
AK1	549.568	1.10904	0.423686	0.00356178	0.00842502
AK2	3915.56	0.755067	0.25668	0.00210104	0.00534142
AK3	1436.08	-0.793997	0.297077	0.00405239	0.00944377
AK4	4722.72	-0.637086	0.372085	0.0533738	0.0887544
AK7	155.344	0.521092	0.553196	0.238811	0.317124
AK9	80.2222	-0.204435	0.36917	0.536984	0.619043
AKAP1	4396.32	-0.978389	0.260195	7.2244e-05	0.00027379
AKAP10	672.309	-0.778038	0.3069	0.00617897	0.0136562
AKAP11	1078.99	-0.372139	0.252075	0.120927	0.178137
AKAP12	1127.06	1.26392	0.706969	0.0207821	0.0391872
AKAP13	2148.36	-0.575746	0.336974	0.060421	0.0987214
AKAP17A	790.943	0.541955	0.292332	0.0491575	0.0827236
AKAP5	109.523	-0.732317	0.319148	0.0126673	0.0254299
AKAP6	62.9141	-0.548386	0.570454	0.205042	0.278685
AKAP7	326.639	-1.60748	0.621627	0.00126228	0.00342948
AKAP8	806.402	0.462731	0.475494	0.252203	0.332026
AKAP8L	1041.03	0.516422	0.223858	0.0167978	0.0325536
AKAP9	1411.03	-1.63305	0.445334	3.92106e-05	0.000160783
AKIP1	394.701	1.34747	0.261774	8.73344e-08	6.99953e-07
AKIRIN1	2823.51	-0.612293	0.253894	0.0106607	0.0218804
AKIRIN2	968.108	0.537601	0.242955	0.0210794	0.039676
AKNA	432.679	1.74311	0.324507	1.84516e-08	1.77405e-07
AKR1A1	1736.23	-0.485163	0.270784	0.0574185	0.0945433
AKR1C1	1414.13	0.566238	0.733238	0.246052	0.325121
AKR1C2	1589.46	2.58801	0.769026	0.000103613	0.000374778
AKR1C3	1159.01	6.98621	0.692004	1.10717e-24	1.77198e-22
AKR7A2	863.46	1.38721	0.292417	6.89653e-07	4.46173e-06
AKT1	3837.28	2.059	0.395909	3.90119e-08	3.42771e-07
AKT1S1	2277.12	1.50756	0.263328	2.91238e-09	3.38474e-08
AKT2	861.825	0.345193	0.358224	0.291995	0.3752
AKTIP	376.357	1.41169	0.311827	1.89051e-06	1.09322e-05
AL034430.1	218.603	-0.53366	0.670214	0.238317	0.31659
AL121900.1	291.892	-0.0971763	0.311044	0.735656	0.792978
AL135905.2	6479.62	0.0526407	0.353537	0.870933	0.904042
AL139300.1	329.295	0.799874	0.556547	0.0774877	0.121934
AL162231.1	54.1656	2.16106	0.565097	2.13713e-05	9.38481e-05
AL163636.1	154.383	-0.350922	0.607942	0.418978	0.50488
AL353671.1	55.0894	-1.1871	0.570493	0.00919287	0.0192615
AL355916.3	55.4842	-0.938914	0.340994	0.0025752	0.00636187
AL441992.2	183.195	0.09757	0.399973	0.784957	0.833681
AL445524.2	169.672	-1.21974	0.315043	3.18311e-05	0.000133041
ALAD	1064.77	-0.305038	0.267313	0.227977	0.304917
ALAS1	2576.29	0.0169314	0.290557	0.952329	0.966215
ALCAM	3455.35	-0.442594	0.383501	0.193686	0.265925
ALDH16A1	1235.2	2.50465	0.415995	2.78276e-10	4.02629e-09
ALDH18A1	5473.66	-0.822208	0.226857	0.000159021	0.000550147
ALDH1B1	1008.98	0.547594	0.202065	0.00527398	0.0118705
ALDH1L2	262.501	0.614217	0.55573	0.168962	0.236007
ALDH2	3216.95	-0.278801	0.583843	0.514591	0.597999
ALDH3A2	2069.82	-0.413033	0.402719	0.240721	0.319131
ALDH3B1	558.045	3.31597	0.624893	1.59243e-08	1.55258e-07
ALDH4A1	1108.25	0.484357	0.513344	0.253378	0.333278
ALDH5A1	793.21	0.947702	0.561234	0.0399044	0.069038
ALDH6A1	859.576	-0.414122	0.403531	0.241641	0.320106
ALDH7A1	2040.19	0.0671949	0.235715	0.766254	0.819591
ALDH9A1	1340.36	-0.00907091	0.149941	0.942048	0.958635
ALDOA	37353.1	1.77823	0.39628	1.56252e-06	9.24623e-06
ALDOC	692.693	-0.449877	0.543	0.285496	0.368214
ALG1	870.244	0.504934	0.288553	0.0637233	0.103354
ALG10	182.151	0.450232	0.237335	0.0480595	0.0810706
ALG10B	411.191	0.332906	0.22953	0.131988	0.191849
ALG11	955.177	-1.00916	0.355789	0.00174432	0.00454335
ALG12	882.28	0.166733	0.258171	0.499607	0.584045
ALG13	321.873	0.0662369	0.2426	0.77731	0.827249
ALG14	394.903	0.251978	0.360936	0.444507	0.52929
ALG2	1185.6	-0.63721	0.167061	9.37391e-05	0.000344172
ALG3	2225.68	0.523706	0.369904	0.118052	0.17437
ALG5	554.629	0.120721	0.204274	0.543591	0.625074
ALG6	79.0271	-0.643566	0.488925	0.109047	0.162944
ALG8	1717.11	0.204076	0.284233	0.448262	0.532641
ALG9	364.631	0.110127	0.251827	0.647876	0.719071
ALKBH1	241.809	0.551029	0.163772	0.000603839	0.00178596
ALKBH2	365.476	1.21335	0.274758	3.80836e-06	2.03171e-05
ALKBH3	151.114	0.975654	0.428724	0.0105569	0.0217128
ALKBH4	323.917	1.00391	0.247428	2.43716e-05	0.000104595
ALKBH5	1908.7	0.698838	0.28578	0.00974951	0.0202443
ALKBH6	266.809	1.99162	0.285268	5.84312e-13	1.4577e-11
ALKBH7	462.078	1.75585	0.386794	1.31174e-06	7.91533e-06
ALKBH8	240.264	-0.537137	0.316294	0.0655283	0.105754
ALMS1	773.341	-1.29246	0.511096	0.00249692	0.00619645
ALPK1	140.427	-0.353102	0.407917	0.320538	0.405466
ALPK3	201.955	1.06659	0.698172	0.0430798	0.0737473
ALS2	464.229	-1.21438	0.354391	0.000175575	0.000599641
ALS2CL	120.67	2.0629	0.562059	4.27372e-05	0.000173467
ALYREF	2572.06	1.11265	0.299521	8.53469e-05	0.000317548
AMACR	1045.97	-1.19868	0.47196	0.0028499	0.00693348
AMBRA1	941.861	0.922617	0.199541	2.04712e-06	1.17401e-05
AMD1	4780.56	-1.06354	0.195152	1.99762e-08	1.8961e-07
AMDHD1	194.916	-0.0613513	0.497247	0.876647	0.908796
AMDHD2	435.413	1.19596	0.471625	0.00400782	0.00935248
AMFR	1358.17	0.869537	0.187111	1.97113e-06	1.13354e-05
AMIGO1	176.042	3.33508	0.346894	8.39013e-23	1.00325e-20
AMIGO2	981.472	0.0775836	0.513165	0.853493	0.88949
AMMECR1	674.363	-0.0619804	0.282452	0.813805	0.858447
AMMECR1L	530.062	-0.810559	0.465986	0.0384839	0.0669367
AMN1	124.62	-0.254041	0.345792	0.419139	0.504898
AMOT	262.661	0.0488715	0.531225	0.910348	0.935713
AMOTL1	746.384	-0.655158	0.655472	0.153432	0.217756
AMOTL2	1672.62	0.0922727	0.359749	0.778599	0.828196
AMPD2	1849.23	0.742756	0.427435	0.0490412	0.0825527
AMPD3	58.5958	0.373244	0.523922	0.38034	0.466975
AMZ2	1085.25	1.32385	0.164392	2.95454e-16	1.29143e-14
ANAPC1	3509.54	-0.52169	0.280223	0.0468725	0.0793385
ANAPC10	134.921	-0.151864	0.360366	0.640526	0.712891
ANAPC11	1606.96	1.4421	0.38193	4.87378e-05	0.000194484
ANAPC13	1543.29	-0.479059	0.303772	0.0900478	0.138411
ANAPC15	705.123	1.12741	0.20935	3.15932e-08	2.84284e-07
ANAPC16	1166.06	1.21101	0.172872	1.00482e-12	2.34375e-11
ANAPC2	1188.99	1.38585	0.474808	0.00104266	0.00289944
ANAPC4	1483.84	-2.05256	0.275113	9.88701e-15	3.4171e-13
ANAPC5	3148.07	0.538608	0.225393	0.0133551	0.0266318
ANAPC7	2121.66	-0.744492	0.17458	1.21899e-05	5.71225e-05
ANG	323.859	0.102669	0.400275	0.774641	0.825168
ANGEL1	574.283	1.25506	0.292685	6.50148e-06	3.26109e-05
ANGEL2	528.018	-1.17199	0.315549	6.31857e-05	0.000244426
ANGPTL4	714.201	5.93438	0.604602	1.54379e-23	2.14133e-21
ANKEF1	673.03	-0.524397	0.260933	0.033571	0.0594449
ANKFY1	2001.41	-0.545946	0.275318	0.0347371	0.0612284
ANKH	862.412	-0.239846	0.310928	0.405811	0.491805
ANKHD1	1255.61	0.377251	0.342557	0.232027	0.309499
ANKHD1-EIF4EBP3	913.717	-1.35426	0.389227	0.000114865	0.000410774
ANKIB1	1288.07	0.0529286	0.206778	0.79339	0.840798
ANKLE2	1567.08	0.71652	0.197723	0.000199854	0.000673279
ANKMY1	135.111	0.317639	0.332521	0.301966	0.385773
ANKMY2	658.616	-0.0739181	0.273413	0.775032	0.825499
ANKRA2	123.53	0.121854	0.366443	0.71482	0.774934
ANKRD1	1758.18	-6.01098	0.741926	9.2204e-18	5.18486e-16
ANKRD10	668.411	-0.5228	0.147372	0.000304024	0.000980094
ANKRD11	4381.16	0.72305	0.272089	0.00519615	0.0117283
ANKRD12	888.516	-1.12343	0.278656	1.89604e-05	8.45096e-05
ANKRD13A	870.567	-0.816341	0.262454	0.000994514	0.00277967
ANKRD13C	678.352	-0.374936	0.180554	0.0330996	0.0587302
ANKRD13D	597.835	0.00643688	0.437096	0.98919	0.992242
ANKRD16	182.15	1.60095	0.334824	4.48809e-07	3.02003e-06
ANKRD17	2394.66	-0.761915	0.39573	0.0284662	0.0514747
ANKRD23	46.2766	1.23254	0.479805	0.00343995	0.00817962
ANKRD26	294.424	-1.06489	0.479493	0.00841657	0.0178543
ANKRD27	1462.6	-0.25071	0.233104	0.263104	0.343853
ANKRD28	1373.02	-0.843181	0.245583	0.000311596	0.0010014
ANKRD33B	329.373	-0.0396498	0.359563	0.90001	0.92747
ANKRD36	320.077	-0.912582	0.693313	0.059897	0.0979422
ANKRD36B	178.707	0.318622	0.507387	0.445421	0.530234
ANKRD36C	106.9	-0.0376164	0.559785	0.927867	0.948687
ANKRD39	385.889	2.01722	0.291359	9.11746e-13	2.17046e-11
ANKRD40	1616.32	-0.546584	0.22005	0.00977071	0.0202803
ANKRD42	165.879	1.3297	0.231276	3.19128e-09	3.64823e-08
ANKRD44	84.3628	0.821461	0.4109	0.0249992	0.0460539
ANKRD46	547.669	-1.77326	0.334523	1.63882e-08	1.59185e-07
ANKRD49	291.89	-0.479819	0.39731	0.168313	0.235249
ANKRD50	1043.31	0.650707	0.480509	0.112073	0.166867
ANKRD52	4790.67	0.548035	0.247793	0.0210467	0.0396296
ANKRD54	621.172	0.90185	0.349738	0.0052318	0.0117934
ANKRD6	64.5949	0.372003	0.51406	0.377087	0.463857
ANKRD9	1223.27	2.93108	0.359787	5.77555e-17	2.88861e-15
ANKS1A	905.767	0.668025	0.21787	0.0015222	0.00403759
ANKS3	175.306	1.13507	0.474897	0.00636234	0.0139961
ANKS6	656.58	0.447737	0.267246	0.0782904	0.123123
ANKZF1	535.588	0.401386	0.279795	0.130015	0.189432
ANLN	4635.55	-0.841498	0.241952	0.000266035	0.000872773
ANO10	927.558	0.585323	0.367499	0.0803142	0.125565
ANO6	4072.67	-0.959117	0.2222	7.05981e-06	3.51571e-05
ANO8	347.516	0.988363	0.261827	7.99369e-05	0.000299778
ANP32A	4350.84	0.324008	0.231027	0.14489	0.207645
ANP32B	7374.51	-0.0253745	0.262326	0.917647	0.940984
ANP32E	3595.3	-1.14682	0.212215	2.21676e-08	2.07383e-07
ANPEP	1685.13	-1.82247	0.832817	0.00234768	0.0058723
ANTKMT	299.555	2.73572	0.682483	8.34616e-06	4.07247e-05
ANTXR2	1459.54	-2.49994	0.794486	8.51814e-05	0.000317046
ANXA1	2034.58	1.77574	1.1335	0.0157398	0.0307781
ANXA11	3584.61	1.35636	0.223279	4.35743e-10	6.09279e-09
ANXA2	21705.7	0.297858	0.350314	0.353966	0.440257
ANXA2R	48.806	0.896924	0.411954	0.0148303	0.0292085
ANXA3	1030.91	-0.970876	0.719227	0.0485898	0.0818458
ANXA4	5506.28	-0.211732	0.375671	0.526889	0.609228
ANXA5	9060.32	-0.32697	0.376644	0.325885	0.411329
ANXA6	2285.11	-1.14145	1.01682	0.0383206	0.0667199
ANXA7	1818.88	0.866169	0.417861	0.0201482	0.0382276
ANXA9	750.785	3.10692	0.574146	8.69412e-09	8.9995e-08
AOC2	151.219	-0.527175	0.532273	0.208074	0.282327
AOPEP	285.802	-1.46547	0.348945	5.4298e-06	2.78807e-05
AP001267.5	87.923	0.129783	0.233964	0.56545	0.644856
AP002495.1	38.8898	0.0822623	0.308703	0.775881	0.82615
AP003108.2	99.0563	-1.044	0.476762	0.00928465	0.0194069
AP003419.1	311.228	0.950489	0.55197	0.0371769	0.0649456
AP1AR	816.715	-1.14448	0.308087	6.61702e-05	0.000254133
AP1B1	5406.9	0.349637	0.276979	0.183211	0.253349
AP1G1	4491.68	-0.598246	0.264863	0.0168158	0.0325823
AP1G2	567.09	0.927578	0.643387	0.0621416	0.101183
AP1M1	1818.7	-0.0655502	0.283495	0.806514	0.852313
AP1M2	1915.84	1.08871	0.439723	0.00540209	0.0121169
AP1S1	2292.54	2.30172	0.441334	3.15159e-08	2.83861e-07
AP1S2	327.146	-0.713119	0.409772	0.0458686	0.0779309
AP1S3	417.496	0.187563	0.355871	0.565143	0.644577
AP2A1	2818.14	1.30737	0.314484	1.13717e-05	5.36751e-05
AP2A2	570.803	0.663722	0.305569	0.0205912	0.0389036
AP2B1	6710.32	-0.88606	0.207211	9.4329e-06	4.55592e-05
AP2M1	9581.28	1.41314	0.257778	1.3128e-08	1.3044e-07
AP2S1	2287.75	1.45008	0.318692	1.63066e-06	9.58948e-06
AP3B1	1883.13	-0.558654	0.200089	0.00400503	0.00934807
AP3D1	3434.96	0.212726	0.286346	0.432422	0.517901
AP3M1	2162.64	-0.473837	0.226812	0.0297035	0.0534496
AP3M2	561.494	-0.878048	0.235704	9.79281e-05	0.000357695
AP3S1	1153.85	0.287076	0.160999	0.0720702	0.114658
AP3S2	1013.47	0.19807	0.324179	0.512347	0.595858
AP4B1	467.889	1.25642	0.273741	1.66228e-06	9.75886e-06
AP4E1	644.825	-0.10408	0.210927	0.612446	0.68782
AP4M1	321.596	1.36605	0.397528	0.000186185	0.000631937
AP4S1	580.145	-2.31478	0.275824	4.06546e-18	2.40538e-16
AP5B1	1254.12	1.62946	0.170521	3.43515e-22	3.84257e-20
AP5M1	1031.57	-1.17837	0.238038	2.42149e-07	1.74089e-06
AP5S1	558.533	0.810948	0.347772	0.0114716	0.0233585
AP5Z1	481.783	1.74637	0.525327	0.000191583	0.000648774
APAF1	1425.12	-2.06474	0.360776	1.07951e-09	1.3712e-08
APBA3	236.039	0.890463	0.440897	0.0219121	0.0410355
APBB1	359.195	-0.128307	0.576035	0.760046	0.813955
APBB2	633.608	0.927673	0.371085	0.00621896	0.0137242
APC	890.627	-0.902618	0.27362	0.00045729	0.00139507
APEH	2721.11	1.16726	0.34226	0.000243153	0.000805579
APEX1	4568.28	0.119033	0.222384	0.577985	0.656489
APEX2	982.462	0.630493	0.315191	0.0321219	0.0572787
APH1A	3496.68	1.16929	0.209468	1.00724e-08	1.03316e-07
APH1B	632.729	-0.448808	0.418054	0.213382	0.2887
API5	3841.88	-0.990699	0.230555	7.46368e-06	3.69033e-05
APIP	705.216	0.204179	0.254698	0.401963	0.48805
APLP2	15760.9	-0.130404	0.246604	0.580252	0.65856
APMAP	3856.47	-0.0595832	0.249514	0.802714	0.84916
APOBEC3D	45.1518	-0.393343	0.501756	0.332472	0.418426
APOC1	2385.8	-1.79357	0.701184	0.000997344	0.00278683
APOE	11556.2	-0.21641	0.701046	0.597936	0.674742
APOL1	344.871	4.8897	0.835244	6.31562e-10	8.4449e-09
APOL2	544.867	0.0867396	0.34843	0.787156	0.835534
APOL6	203.788	0.250488	0.500845	0.544486	0.62575
APOLD1	57.4325	0.392595	0.268534	0.123896	0.181866
APOO	281.991	1.06879	0.377137	0.00197113	0.00505563
APP	13277.9	-0.0596417	0.177361	0.733424	0.790982
APPBP2	1876.67	1.99742	0.52628	2.74978e-05	0.000116711
APPL1	908.244	-0.237623	0.311865	0.411184	0.497018
APPL2	786.194	0.0100621	0.208593	0.959299	0.97106
APRT	2851.01	1.61137	0.378095	5.39772e-06	2.77296e-05
APTX	546.348	0.546038	0.203388	0.00575592	0.0128413
AQP11	66.4799	1.08041	0.271183	3.04586e-05	0.000127715
AQP3	921.935	2.49986	0.599259	4.59912e-06	2.4091e-05
AQR	1062.43	-1.38144	0.236072	1.21034e-09	1.52436e-08
ARAF	1264.08	1.16786	0.320815	0.000109994	0.000395257
ARAP1	1745.49	1.246	0.320427	3.73213e-05	0.000153703
ARCN1	6797.11	-0.49316	0.230282	0.0255059	0.046805
AREG	983.948	3.97977	0.631331	4.01484e-11	6.65069e-10
AREL1	1200.93	0.271201	0.23263	0.225986	0.302683
ARF1	9395.71	0.265654	0.172004	0.116814	0.172788
ARF3	6602.48	0.96674	0.307767	0.000899869	0.00254384
ARF4	4115.39	0.210967	0.32242	0.47982	0.564529
ARF5	2062.21	1.2345	0.532975	0.00681502	0.0148661
ARF6	3181.55	0.214304	0.233461	0.340005	0.426215
ARFGAP1	1948.2	1.09539	0.529751	0.0149718	0.029426
ARFGAP2	1703.27	0.490972	0.329035	0.107917	0.16151
ARFGAP3	1330.74	-0.904386	0.254864	0.000184896	0.000628174
ARFGEF1	1749.69	-1.44294	0.265119	1.15555e-08	1.1671e-07
ARFGEF2	2841.53	-0.235298	0.251122	0.325212	0.41063
ARFGEF3	1307.52	0.186755	0.380627	0.587191	0.665028
ARFIP1	647.679	-0.22641	0.163384	0.157229	0.222093
ARFIP2	1519.33	0.161414	0.270656	0.531091	0.612792
ARFRP1	692.346	1.74155	0.468134	4.46378e-05	0.000180057
ARG2	418.709	-0.705671	0.393911	0.0424077	0.0727519
ARGLU1	384.444	0.04692	0.215677	0.823398	0.865145
ARHGAP1	1862.18	0.670074	0.314532	0.0227652	0.0424502
ARHGAP11A	2010.59	-0.976221	0.217201	3.13996e-06	1.70753e-05
ARHGAP11B	61.9595	-0.102626	0.39515	0.767955	0.820557
ARHGAP12	1150.02	-1.3229	0.297568	2.22287e-06	1.26088e-05
ARHGAP18	1984.99	-3.12081	0.317015	3.76736e-24	5.60831e-22
ARHGAP19	1342.05	-1.51615	0.384899	1.45847e-05	6.68392e-05
ARHGAP21	1686.59	-1.71071	0.248368	9.26184e-13	2.18979e-11
ARHGAP26	572.449	-0.390567	0.499156	0.3342	0.420092
ARHGAP29	2370.43	0.251278	0.518096	0.552467	0.633152
ARHGAP31	28.8158	0.70562	0.383384	0.0415428	0.0715429
ARHGAP32	405.993	0.576064	0.379031	0.0930072	0.142539
ARHGAP33	116.518	1.32821	0.469928	0.00145834	0.00388259
ARHGAP35	4028.54	0.139953	0.263096	0.577243	0.655789
ARHGAP39	371.72	1.8826	0.329762	2.45249e-09	2.89594e-08
ARHGAP42	533.997	-1.39013	0.391977	8.45599e-05	0.000315296
ARHGAP45	471.395	0.892645	0.686867	0.0805393	0.125879
ARHGAP5	20478.9	-4.81478	0.249184	1.21446e-84	1.2634e-80
ARHGDIA	5234.24	1.46597	0.417195	0.000130121	0.000459489
ARHGEF1	1290.33	1.0048	0.42256	0.00789154	0.0169304
ARHGEF10L	1142.79	-0.0896518	0.33646	0.770143	0.822212
ARHGEF11	1336.1	-0.0722958	0.209862	0.720994	0.780245
ARHGEF12	2472.77	0.517323	0.280001	0.0511961	0.0856121
ARHGEF16	611.593	2.2874	0.56068	7.40572e-06	3.66383e-05
ARHGEF17	723.976	0.768214	0.373405	0.0238413	0.0441948
ARHGEF18	1502.86	0.0669643	0.233037	0.764602	0.818161
ARHGEF19	209.825	3.50911	0.629624	3.3343e-09	3.78676e-08
ARHGEF2	1074.03	-0.360173	0.326791	0.228218	0.305161
ARHGEF25	229.76	-0.204911	0.487921	0.608099	0.684193
ARHGEF26	435.422	-0.818526	0.291558	0.00261721	0.00645187
ARHGEF28	1128.45	-1.77331	0.570755	0.000220461	0.000735552
ARHGEF3	370.133	1.02945	0.357322	0.0018091	0.00468745
ARHGEF39	388.995	0.0347513	0.367705	0.918723	0.941808
ARHGEF40	305.154	-0.677213	0.409612	0.0576285	0.0948291
ARHGEF5	424.061	0.11021	0.379575	0.748496	0.803571
ARHGEF7	811.41	-0.278867	0.141623	0.0455752	0.0774704
ARID1A	918.348	1.13933	0.448864	0.00429438	0.0099387
ARID1B	531.279	-1.08418	0.254511	7.48306e-06	3.69816e-05
ARID2	724.486	-0.365065	0.217838	0.0817378	0.127496
ARID3A	4101.19	-1.86083	0.320828	8.14957e-10	1.07181e-08
ARID3B	1624.81	-1.33774	0.40638	0.000234608	0.000779257
ARID4A	838.249	-1.20461	0.272019	2.87602e-06	1.58219e-05
ARID4B	810.841	-0.799255	0.341309	0.00995794	0.0206113
ARID5A	67.1014	1.16788	0.544979	0.01103	0.0225388
ARID5B	797.532	-0.447271	0.327627	0.136173	0.196738
ARIH1	1180.26	-0.163876	0.305654	0.563408	0.643161
ARIH2	3798.98	-0.500104	0.203092	0.0109735	0.0224419
ARL1	2282.26	-0.636456	0.259464	0.00954023	0.0198613
ARL10	83.5678	0.103766	0.513839	0.804573	0.850652
ARL13B	399.621	-1.44623	0.287564	1.09016e-07	8.54626e-07
ARL14EP	492.545	-1.25444	0.234189	2.5108e-08	2.32348e-07
ARL15	365.77	-1.56378	0.305107	5.37044e-08	4.54217e-07
ARL16	447.814	0.30421	0.246532	0.197955	0.270952
ARL17A	258.416	-0.556312	0.264025	0.0257161	0.0471183
ARL2	1505.82	3.00322	0.369444	6.45504e-17	3.18255e-15
ARL2BP	805.611	0.394078	0.271562	0.127744	0.18662
ARL3	896.094	1.26934	0.316329	2.13703e-05	9.38481e-05
ARL4A	1003.27	-0.265915	0.397742	0.446651	0.531151
ARL4C	448.946	1.4615	0.671738	0.00710961	0.0154537
ARL4D	233.029	-0.30663	0.455553	0.4228	0.508542
ARL5A	1199.47	-1.0617	0.238164	3.16261e-06	1.71895e-05
ARL5B	2427.85	-2.2897	0.296565	1.01935e-15	4.09433e-14
ARL6	113.928	-0.429582	0.326094	0.151507	0.215466
ARL6IP1	7259.76	-0.496646	0.217933	0.0165825	0.0321962
ARL6IP4	2231.31	0.670348	0.250204	0.00509207	0.0115359
ARL6IP5	846.471	2.59087	0.386011	3.11964e-12	6.54317e-11
ARL6IP6	383.482	0.399358	0.325315	0.186411	0.257295
ARL8A	525.494	1.76099	0.328674	2.01161e-08	1.9059e-07
ARL8B	3004.91	-0.689686	0.213968	0.000819219	0.00233681
ARMC1	1204.46	-0.645161	0.259991	0.00876694	0.018462
ARMC10	928.131	0.819767	0.345032	0.0101136	0.0209044
ARMC2	22.1588	0.410693	0.412267	0.258871	0.339174
ARMC5	339.734	1.45729	0.442019	0.000276132	0.0009022
ARMC6	1956.5	0.544392	0.330859	0.0755745	0.119429
ARMC7	406.504	0.883945	0.304697	0.00204697	0.005218
ARMC8	1049.91	-0.72258	0.224585	0.000800189	0.0022888
ARMC9	305.771	0.935381	0.247173	7.96585e-05	0.000299057
ARMCX3	1236.19	-0.534553	0.335335	0.0819158	0.127723
ARMCX5	307.766	-0.0496438	0.228439	0.820448	0.863037
ARMCX6	411.125	0.287867	0.584274	0.516928	0.600112
ARMH3	737.29	0.885232	0.266013	0.000488779	0.00147985
ARMT1	1824.25	-0.110801	0.336884	0.717394	0.777078
ARNT	1267.18	0.302426	0.195719	0.113009	0.168043
ARNTL	118.348	1.70387	0.396136	4.0777e-06	2.15989e-05
ARNTL2	831.596	-0.804223	0.360458	0.0130467	0.026086
ARPC1A	5500.62	0.398612	0.202066	0.0461	0.0782091
ARPC1B	4654.03	2.84739	0.530149	1.16578e-08	1.17629e-07
ARPC2	4726.7	0.425057	0.276445	0.105388	0.158272
ARPC3	5182.06	-0.142888	0.126506	0.253	0.332865
ARPC4	5307.09	-0.164496	0.33987	0.595858	0.672895
ARPC5	2596.06	0.399857	0.31264	0.169461	0.236631
ARPC5L	1339.23	0.922728	0.293914	0.000877427	0.00248716
ARPIN	624.443	0.665949	0.26645	0.00867532	0.0183062
ARPIN-AP3S2	569.262	0.453153	0.399	0.202741	0.276099
ARPP19	4811.46	-0.0447767	0.298548	0.869692	0.903025
ARRB1	1439.71	1.15134	0.39506	0.00142463	0.00380694
ARRB2	928.338	0.655054	0.319911	0.0277735	0.050371
ARRDC1	719.757	3.47645	0.599853	8.88969e-10	1.15599e-08
ARRDC3	1367.22	-1.8184	0.449406	6.39359e-06	3.21317e-05
ARSA	561.202	0.665042	0.400329	0.0631549	0.10256
ARSB	960.424	-1.50772	0.331618	1.07425e-06	6.62053e-06
ARSG	133.05	1.05379	0.392886	0.00315196	0.00757096
ARSJ	199.954	-1.01943	0.70858	0.0399552	0.069103
ARSK	203.428	-0.0752351	0.215329	0.717013	0.776826
ARV1	366.661	0.0840197	0.394205	0.812768	0.857441
ARVCF	180.782	0.906488	0.633642	0.0654002	0.105597
AS3MT	1391.86	0.270469	0.536341	0.529362	0.611272
ASAH1	1203.64	0.778353	0.189088	2.48147e-05	0.000106233
ASAH2	112.664	-3.34272	0.593026	6.13969e-10	8.23082e-09
ASAH2B	293.684	-0.292322	0.211289	0.152572	0.216714
ASAP1	973.497	-0.754627	0.291507	0.00548238	0.0122784
ASAP2	817.588	-0.241689	0.373275	0.471939	0.556327
ASB1	1125.62	-0.134338	0.235319	0.550961	0.63191
ASB13	440.693	1.92739	0.558524	0.000106418	0.000383733
ASB3	362.26	-0.678235	0.427647	0.0658329	0.106163
ASB6	734.376	1.13404	0.298115	5.99195e-05	0.000233724
ASB7	668.673	0.108453	0.341646	0.731015	0.788875
ASB8	602.269	0.385421	0.176857	0.0260246	0.0476141
ASB9	241.902	-0.390717	0.332509	0.198567	0.271551
ASCC1	691.531	0.914631	0.351033	0.00471439	0.0107877
ASCC2	1777.1	0.550008	0.251604	0.0224521	0.0419335
ASCC3	2688.28	-1.20016	0.263996	1.67166e-06	9.80837e-06
ASF1A	1150.43	-1.08755	0.254567	7.03139e-06	3.50659e-05
ASH1L	1655.46	-0.67377	0.44777	0.075191	0.118986
ASH2L	1366.13	-0.922575	0.212331	6.63486e-06	3.31679e-05
ASIC1	208.313	1.25119	0.671769	0.0180383	0.0346157
ASL	1355.71	0.218268	0.454	0.576444	0.655024
ASMTL	614.06	1.63414	0.350409	7.94e-07	5.06436e-06
ASNS	2832.43	1.4044	0.380087	6.90373e-05	0.000263945
ASNSD1	1157.19	-0.529465	0.244274	0.0230125	0.042857
ASPH	9331.06	0.900796	0.605797	0.0593811	0.0973281
ASPHD1	251.618	3.17635	0.571476	3.8044e-09	4.26478e-08
ASPM	3967.76	-2.37518	0.374021	1.81063e-11	3.25881e-10
ASPSCR1	463.964	2.30043	0.500445	7.19536e-07	4.63775e-06
ASRGL1	541.34	-0.0439935	0.30649	0.87389	0.906569
ASS1	3351.62	3.16311	0.535451	4.95349e-10	6.80729e-09
ASTE1	190.878	-0.464237	0.192616	0.0129888	0.0260001
ASTN2	270.2	0.139007	0.338202	0.656604	0.726434
ASXL1	4216.22	-1.01883	0.25548	2.71443e-05	0.000115399
ASXL2	1235.27	-0.484732	0.224639	0.0247881	0.0457055
ATAD1	176.482	-0.132204	0.349156	0.676666	0.742861
ATAD2	4022.93	-1.17548	0.23128	1.20514e-07	9.32122e-07
ATAD2B	473.263	-0.667916	0.35246	0.0355976	0.0625634
ATAD3A	2030.81	0.638377	0.338624	0.0413786	0.0713393
ATAD3B	1183.23	0.575003	0.453573	0.143115	0.205468
ATAD5	502.961	-1.03396	0.378762	0.00236157	0.00590136
ATE1	1218.14	-1.30193	0.307815	6.01993e-06	3.04894e-05
ATF1	450.356	0.0679165	0.311327	0.816295	0.86029
ATF2	1961.29	-2.059	0.323183	2.02751e-11	3.59935e-10
ATF3	282.933	-0.454229	0.342006	0.143953	0.206501
ATF4	11161.5	-0.270714	0.294545	0.333486	0.419397
ATF5	1131.56	1.82278	0.473209	2.48737e-05	0.000106442
ATF6	769.382	-0.057468	0.27206	0.82409	0.865698
ATF6B	522.993	0.373626	0.506614	0.372108	0.458817
ATF7	1102.05	0.250291	0.139845	0.0747196	0.118384
ATF7IP	1708.56	-0.981495	0.206016	8.19903e-07	5.20406e-06
ATF7IP2	262.449	-2.66024	0.334554	1.30262e-16	6.04961e-15
ATG10	194.688	-0.102087	0.23763	0.653391	0.723787
ATG101	1259.35	1.38601	0.299597	1.19089e-06	7.2662e-06
ATG12	953.683	-0.82163	0.220759	0.000108735	0.000391138
ATG13	2008.79	0.473852	0.246923	0.0454262	0.0772676
ATG14	606.767	-0.604677	0.279577	0.0209996	0.0395616
ATG2A	938.524	1.90423	0.395871	3.07063e-07	2.1569e-06
ATG2B	756.387	-0.112115	0.286033	0.676285	0.742522
ATG3	1489.23	0.144566	0.200326	0.458968	0.543252
ATG4A	385.167	0.600466	0.302491	0.0344521	0.0607672
ATG4B	833.324	-0.46779	0.407567	0.188303	0.259447
ATG4C	306.154	-0.999076	0.250897	2.855e-05	0.000120685
ATG4D	269.729	2.5423	0.633897	8.81643e-06	4.28385e-05
ATG5	586.319	-1.20367	0.336477	0.000102055	0.000369664
ATG7	795.808	0.14855	0.270361	0.564393	0.644003
ATG9A	1717.3	0.734615	0.300576	0.00935297	0.0195379
ATIC	4715	0.116494	0.228737	0.599006	0.675716
ATL2	1543.84	-0.997108	0.275983	0.000123933	0.000439727
ATL3	4710.07	-1.32971	0.344809	3.19587e-05	0.000133413
ATM	1522.36	-1.38251	0.441109	0.000365157	0.00114869
ATMIN	1369.71	-0.0220683	0.271608	0.931067	0.950984
ATN1	2597.96	1.19094	0.286249	1.25707e-05	5.87218e-05
ATOX1	971.069	0.895009	0.339235	0.00437592	0.0100937
ATP10D	1344.27	-3.34516	0.771689	5.03607e-07	3.34334e-06
ATP11A	1912.39	-1.5832	0.174158	1.9165e-20	1.58233e-18
ATP11B	1387.14	-0.654432	0.263435	0.00854068	0.0180844
ATP13A1	2383.44	0.0740305	0.352539	0.820045	0.86293
ATP13A2	1012.89	2.00842	0.547304	4.49689e-05	0.000181182
ATP13A3	3833.23	-1.39055	0.205475	3.31117e-12	6.91689e-11
ATP1A1	24823.8	-0.615326	0.208003	0.00218569	0.00551887
ATP1B1	4880.81	-0.894233	0.258558	0.000261298	0.000859129
ATP1B3	2873.44	-0.0569675	0.290988	0.830237	0.870485
ATP2A1	49.7656	0.745981	0.505448	0.0793286	0.124379
ATP2A2	5553.4	-0.884711	0.240303	0.000115181	0.000411574
ATP2A3	997.195	6.94375	0.758468	1.00697e-20	8.80296e-19
ATP2B1	4485.72	-1.68051	0.169975	8.19886e-24	1.16839e-21
ATP2B4	895.914	0.000196412	0.49573	0.996019	0.996819
ATP2C1	2276.35	-0.501851	0.227256	0.0214576	0.0402784
ATP5F1A	13201.3	0.0286795	0.174046	0.879375	0.911108
ATP5F1B	23557	0.67872	0.212837	0.000978662	0.00274199
ATP5F1C	4476.74	0.256357	0.234146	0.255404	0.335307
ATP5F1D	2153.07	2.68194	0.562969	2.84203e-07	2.00853e-06
ATP5F1E	5638.95	0.467372	0.283503	0.0805091	0.125851
ATP5MC1	2652.18	0.0713717	0.295583	0.801907	0.848478
ATP5MC2	4273.87	0.770446	0.314747	0.00827015	0.017576
ATP5MC3	5574.83	-0.830868	0.332844	0.00662128	0.0145166
ATP5MD	2051.04	0.728094	0.31008	0.0122058	0.0246223
ATP5ME	1189.82	-0.115525	0.274579	0.657062	0.726708
ATP5MF	4307.36	0.36744	0.327261	0.224791	0.30147
ATP5MF-PTCD1	480.037	-0.260854	0.288917	0.335691	0.42161
ATP5MG	3416.26	0.836635	0.278997	0.00156637	0.00414313
ATP5MPL	1611.24	0.943482	0.187842	2.76236e-07	1.95888e-06
ATP5PB	1965.42	-0.205087	0.419194	0.569277	0.648226
ATP5PD	3358.03	0.120083	0.245085	0.61829	0.692887
ATP5PF	2472.33	0.27217	0.231928	0.223385	0.299739
ATP5PO	3287.66	0.453204	0.241736	0.0514102	0.0859287
ATP6AP1	3472.4	1.44225	0.495588	0.00102478	0.00285506
ATP6AP2	2138.1	-0.0874885	0.271629	0.732413	0.790137
ATP6V0A1	1412.62	-0.227919	0.292616	0.402343	0.488342
ATP6V0A2	813.041	-0.272242	0.368585	0.409249	0.495088
ATP6V0B	2724.61	0.470045	0.333547	0.127882	0.186717
ATP6V0C	3474.98	2.33041	0.398245	8.58531e-10	1.12229e-08
ATP6V0D1	2001.03	1.71125	0.504027	0.000154729	0.000536192
ATP6V0E1	3139.09	0.864725	0.276881	0.00099438	0.00277967
ATP6V0E2	731.955	3.06464	0.528556	9.52699e-10	1.2327e-08
ATP6V1A	2693.04	-0.921255	0.259084	0.000174371	0.000596161
ATP6V1B2	2326.88	-0.924852	0.23701	4.42276e-05	0.000178747
ATP6V1C1	1995.12	-0.205212	0.232554	0.358745	0.445084
ATP6V1D	823.997	0.776833	0.240097	0.000768501	0.00221338
ATP6V1E1	3450.85	-0.557719	0.24686	0.0168544	0.0326329
ATP6V1E2	68.1206	1.83376	0.234097	1.06042e-15	4.23086e-14
ATP6V1F	2059.72	0.73809	0.217777	0.000460848	0.00140387
ATP6V1G1	2781.81	-0.48346	0.3871	0.155383	0.220075
ATP6V1H	478.696	1.09322	0.259768	1.14896e-05	5.41331e-05
ATP7A	310.635	1.82386	0.36143	1.01825e-07	8.03708e-07
ATP7B	1307.69	-1.02259	0.408704	0.00441067	0.0101694
ATP8A1	62.2613	0.137882	0.528311	0.744711	0.800581
ATP8B1	644.747	1.59359	0.399861	1.76862e-05	7.92036e-05
ATP8B2	2345.78	-0.866559	0.260023	0.000430348	0.0013261
ATP9A	2897.35	1.00856	0.396847	0.00517469	0.01169
ATP9B	782.879	-1.06815	0.327862	0.000403016	0.00125189
ATPAF1	1251.54	0.544605	0.170905	0.00114784	0.00315483
ATPAF2	284.209	1.39188	0.259686	2.74065e-08	2.51419e-07
ATPSCKMT	323.402	0.224379	0.304062	0.43192	0.517419
ATR	743.299	-1.29222	0.29694	3.57964e-06	1.92449e-05
ATRAID	2091.26	1.20666	0.171141	7.66862e-13	1.86394e-11
ATRIP	381.769	0.1372	0.302743	0.629448	0.702931
ATRN	4418.31	-1.33001	0.286551	1.01086e-06	6.27818e-06
ATRX	1924.85	-0.250937	0.332938	0.409997	0.495838
ATXN1	751.668	0.593869	0.390225	0.0898859	0.138203
ATXN10	2886.12	-0.830795	0.385102	0.014302	0.0283073
ATXN1L	2224.15	-0.384279	0.1885	0.0370272	0.0646949
ATXN2	992.535	0.0501308	0.28078	0.851147	0.88749
ATXN2L	3847.65	0.635255	0.384545	0.0674586	0.108265
ATXN3	194.884	0.508665	0.352074	0.114698	0.170141
ATXN7	426.567	0.924019	0.26634	0.000279744	0.000911711
ATXN7L1	143.508	0.0860806	0.299943	0.760755	0.814546
ATXN7L2	72.5564	1.26437	0.505811	0.00402279	0.00938319
ATXN7L3	1583.83	0.10456	0.255785	0.669333	0.737067
ATXN7L3B	3789.5	0.0130928	0.282246	0.956947	0.969718
AUH	377.42	-0.886072	0.185873	9.4293e-07	5.91278e-06
AUNIP	291.369	-0.252656	0.311455	0.380768	0.467224
AUP1	2587.91	0.86031	0.23567	0.000151806	0.000527467
AURKA	3286.88	0.161456	0.191312	0.381275	0.467736
AURKAIP1	2319.02	1.53578	0.336685	1.44667e-06	8.63933e-06
AURKB	1806.52	-0.513201	0.288921	0.0587761	0.0964429
AVEN	210.441	0.974847	0.271068	0.000163342	0.000563225
AVL9	1819.27	-0.0238351	0.230148	0.914936	0.938944
AVPI1	768.325	3.23692	0.465991	5.44287e-13	1.36439e-11
AXIN1	945.986	1.57685	0.261965	4.74676e-10	6.54914e-09
AXIN2	148.505	0.594249	0.354922	0.0674057	0.108213
AZI2	590.625	-0.464134	0.3613	0.152768	0.216961
AZIN1	4343.62	-0.475111	0.245612	0.0420953	0.0723232
B2M	6334.7	1.07011	0.611028	0.0300172	0.0539231
B3GALNT1	381.817	0.776912	0.579339	0.093344	0.142929
B3GALT1	168.094	0.12789	0.404483	0.722518	0.781326
B3GALT6	900.768	0.946824	0.225573	1.41595e-05	6.50624e-05
B3GAT3	1066.5	1.34963	0.420582	0.000427113	0.00131691
B3GLCT	247.042	-0.184016	0.268124	0.468024	0.5524
B3GNT10	82.7434	-0.0398206	0.314388	0.890278	0.919444
B3GNT2	796.53	-0.754517	0.301923	0.00705428	0.0153494
B3GNT5	310.535	-0.820211	0.806381	0.0964731	0.146941
B3GNT7	50.8059	-0.815689	0.534761	0.0560653	0.0926231
B3GNT9	150.527	3.79843	0.548695	5.91008e-13	1.47087e-11
B3GNTL1	80.4402	0.518786	0.398955	0.145427	0.20827
B4GALNT1	993.115	0.62583	0.554484	0.161353	0.226923
B4GALNT2	292.717	-0.395816	0.592969	0.360425	0.446689
B4GALNT4	528.65	2.23234	0.649223	9.26924e-05	0.000341096
B4GALT1	4695.07	0.499101	0.315478	0.089314	0.137486
B4GALT2	1465.06	0.564153	0.384686	0.104036	0.156626
B4GALT3	972.78	0.158457	0.256305	0.519669	0.602554
B4GALT4	1207.68	-1.0451	0.225759	1.44569e-06	8.63843e-06
B4GALT5	1888.99	0.0438604	0.24557	0.852398	0.888615
B4GALT6	97.0892	-0.407517	0.349709	0.198522	0.271526
B4GALT7	574.398	0.715184	0.45676	0.0710935	0.113225
B4GAT1	3944.28	-1.76667	0.372117	2.82133e-07	1.99662e-06
B9D1	392.093	0.262791	0.37214	0.436315	0.521229
B9D2	71.0048	2.12321	0.428809	1.35073e-07	1.03093e-06
BABAM1	1826.95	0.302433	0.339201	0.332287	0.418244
BABAM2	761.132	0.787443	0.24464	0.000802688	0.00229532
BACE1	788.72	1.67539	0.318179	3.49413e-08	3.11523e-07
BACH1	952.697	-1.17928	0.29171	1.6472e-05	7.43743e-05
BAD	605.766	3.40191	0.364888	1.67644e-21	1.64528e-19
BAG1	1212.7	1.56033	0.372766	7.62783e-06	3.76256e-05
BAG2	1071.61	-0.577011	0.330898	0.0559004	0.0924324
BAG3	1503.22	1.48563	0.334963	2.67083e-06	1.48185e-05
BAG4	1317.88	-1.8102	0.258712	3.80794e-13	9.77007e-12
BAG6	1555.01	2.78673	0.607497	6.4486e-07	4.19542e-06
BAHCC1	396.449	1.37221	0.696865	0.0124187	0.0249983
BAHD1	1088.54	0.251535	0.28922	0.357032	0.443487
BAIAP2	456.549	2.11962	0.594748	6.25816e-05	0.000242652
BAIAP2L1	2719.09	0.0154076	0.291232	0.960645	0.971572
BAIAP3	124.121	3.63818	0.573283	2.90513e-11	4.96257e-10
BAK1	1076.33	1.1005	0.28949	6.31658e-05	0.000244426
BAMBI	3134.79	1.1838	0.427409	0.00207663	0.00528583
BANF1	3890.52	1.62661	0.381643	5.18697e-06	2.67393e-05
BANK1	34.853	1.54395	0.508157	0.00059143	0.00175439
BANP	468.664	0.702537	0.330843	0.0217886	0.0408408
BAP1	1755.59	0.857113	0.265691	0.000732079	0.00212081
BARD1	563.678	-1.01758	0.374422	0.00244747	0.00608678
BAX	1458.48	1.14897	0.504475	0.00830786	0.0176523
BAZ1A	1489.49	-0.162002	0.223509	0.450927	0.53535
BAZ1B	4430.89	-0.617393	0.159805	8.0658e-05	0.000301938
BAZ2A	4614.83	-0.404833	0.206884	0.0435314	0.0744586
BAZ2B	515.433	-1.12354	0.409531	0.00189107	0.0048695
BBC3	153.721	2.68552	0.509224	1.93547e-08	1.84552e-07
BBIP1	255.054	-0.0419577	0.256775	0.863611	0.897875
BBOF1	76.5725	-0.330177	0.375742	0.324555	0.409896
BBS1	474.605	-0.45914	0.460863	0.23439	0.31233
BBS10	339.662	-0.333709	0.266169	0.184693	0.255161
BBS12	47.6273	0.610311	0.322333	0.0418445	0.0719756
BBS2	373.126	0.417203	0.235957	0.0660161	0.106347
BBS4	534.887	-0.172402	0.228447	0.43345	0.518833
BBS5	115.648	1.61298	0.423051	3.4395e-05	0.000142922
BBS7	273.647	-0.667545	0.383538	0.0493134	0.0829036
BBS9	93.9717	1.68745	0.312123	1.54458e-08	1.51147e-07
BBX	1381.43	-0.389938	0.276323	0.133766	0.193784
BCAM	3621.38	-0.146198	0.382844	0.6679	0.735956
BCAP29	395.368	0.528213	0.301492	0.0619767	0.100978
BCAP31	4247.99	1.56436	0.334682	8.4747e-07	5.36593e-06
BCAR1	798.202	0.620602	0.562435	0.167852	0.234669
BCAR3	742.141	0.563356	0.425763	0.133037	0.192997
BCAS1	517.678	3.20839	0.747304	2.24842e-06	1.27259e-05
BCAS2	1439.68	1.42884	0.324771	3.39381e-06	1.83312e-05
BCAS3	1399.48	2.41312	0.556678	2.29265e-06	1.29341e-05
BCAS4	610.35	2.99521	0.463223	1.4631e-11	2.67028e-10
BCAT1	3966.7	-2.51438	0.841569	0.000136612	0.00048045
BCAT2	1068.94	1.62593	0.435126	4.72537e-05	0.000189215
BCCIP	2430.08	-0.464059	0.244267	0.0464279	0.0786756
BCDIN3D	190.576	1.06908	0.288003	9.17904e-05	0.000338256
BCKDHA	1065.13	0.991647	0.434787	0.0102622	0.0211863
BCKDHB	734.664	0.031287	0.297593	0.912692	0.937542
BCKDK	1297.94	2.23188	0.405442	6.51854e-09	6.94839e-08
BCL10	500.382	-0.309668	0.288161	0.251355	0.331245
BCL2L1	7029.46	-0.601172	0.311055	0.0362488	0.0635377
BCL2L11	738.126	-0.444683	0.222533	0.037724	0.0658019
BCL2L12	859.968	0.583031	0.34167	0.0642975	0.104139
BCL2L13	1051.29	-1.19068	0.235768	1.40647e-07	1.07112e-06
BCL2L2	729.679	-0.0256212	0.223904	0.904403	0.930567
BCL2L2-PABPN1	270.547	0.34482	0.456907	0.379206	0.465974
BCL3	886.204	1.79535	0.484769	4.63298e-05	0.00018616
BCL6	556.077	0.840169	0.27552	0.00133889	0.00361309
BCL7A	387.836	0.441124	0.216584	0.0354921	0.0624112
BCL7B	932.482	1.0809	0.210337	1.28217e-07	9.82212e-07
BCL7C	612.202	2.57837	0.451615	1.80187e-09	2.18727e-08
BCL9	853.534	-0.240971	0.273467	0.349687	0.435873
BCL9L	3521.45	2.49508	0.396401	5.15628e-11	8.38137e-10
BCLAF1	4666.48	-1.49765	0.207198	1.02841e-13	2.9231e-12
BCLAF3	160.328	-0.47831	0.225265	0.0268233	0.0489376
BCOR	1399.85	-0.00431965	0.23463	0.985003	0.988996
BCORL1	790.047	-0.658302	0.256991	0.00681401	0.0148661
BCR	2676.14	-0.196673	0.242814	0.398347	0.484636
BCS1L	637.104	0.350788	0.251376	0.145236	0.208054
BDH2	301.732	-0.665349	0.310331	0.0202818	0.0384319
BECN1	1535.2	-0.318381	0.162806	0.0458294	0.077877
BEND3	467.081	-0.0822109	0.209228	0.684211	0.748538
BEND6	55.2551	0.409941	0.459653	0.296195	0.37952
BEST1	43.4989	1.26258	0.463173	0.00210351	0.0053451
BET1	486.688	0.325832	0.279052	0.218069	0.293932
BET1L	1734.73	-0.00317842	0.347919	0.993612	0.995334
BEX2	133.767	0.152134	0.536449	0.721758	0.780829
BEX3	2818.81	0.364051	0.183172	0.0406553	0.0702203
BFSP1	73.9731	0.60464	0.412475	0.0983148	0.149353
BHLHA15	472.765	-0.0406857	0.45299	0.914558	0.938742
BHLHB9	93.2483	-0.160733	0.459458	0.675809	0.742315
BHLHE40	1930.14	0.396881	0.373155	0.241032	0.319481
BICD1	218.88	0.430185	0.234261	0.0565374	0.0932992
BICD2	1761.81	-0.556401	0.188207	0.00233302	0.00583986
BICDL1	383.93	1.22604	0.30231	1.90506e-05	8.46937e-05
BICRA	411.235	1.66861	0.565487	0.000696732	0.00202801
BICRAL	291.695	0.384672	0.143917	0.00673602	0.0147185
BID	1358.7	0.288563	0.373524	0.396381	0.482399
BIN1	1886.01	-1.10213	0.565705	0.0141481	0.0280188
BIN3	314.157	-0.329269	0.249974	0.166463	0.232976
BIRC2	1142.44	-0.256509	0.337456	0.408117	0.493881
BIRC3	188.983	2.28817	0.551732	5.58034e-06	2.85208e-05
BIRC5	3144.5	-0.0648131	0.150984	0.64476	0.716607
BIRC6	1878.31	-0.620336	0.382013	0.0678681	0.108821
BIVM	334.08	-0.120478	0.248548	0.611125	0.687078
BLCAP	1107.82	1.11363	0.173064	5.65085e-11	9.11901e-10
BLM	797.48	-1.39216	0.262442	2.69836e-08	2.47759e-07
BLMH	2605.41	-1.76979	0.205384	1.07541e-18	7.03617e-17
BLOC1S1	949.445	1.26998	0.248245	1.16996e-07	9.08291e-07
BLOC1S2	856.312	0.0871706	0.212661	0.674585	0.741281
BLOC1S3	419.152	1.43172	0.399676	0.000100949	0.000366681
BLOC1S4	445.683	0.98378	0.385943	0.00509676	0.011544
BLOC1S5	386.944	-0.358437	0.388637	0.295233	0.378473
BLOC1S6	1122.9	-0.792513	0.273118	0.00202149	0.00516063
BLVRA	783.566	1.57585	0.376459	7.72675e-06	3.80594e-05
BLVRB	1929.54	2.79462	0.473373	5.30383e-10	7.2031e-09
BLZF1	479.347	-0.326065	0.194447	0.0841853	0.130733
BMF	829.485	-0.684876	0.276613	0.00836246	0.017754
BMI1	1165.1	-0.361898	0.251826	0.131578	0.191456
BMP1	552.829	2.38841	0.487666	1.61364e-07	1.21029e-06
BMP2	2508.97	-3.12145	0.778864	2.29079e-06	1.29306e-05
BMP2K	581.58	-1.38308	0.284676	2.78693e-07	1.97361e-06
BMP4	472.11	-0.224035	0.422265	0.538579	0.620642
BMP7	2526.89	7.6553	0.967106	4.80058e-16	2.05516e-14
BMP8A	129.215	0.459677	0.493549	0.2662	0.347549
BMP8B	354.106	3.08796	0.749279	4.82369e-06	2.50904e-05
BMPR1A	476.132	0.0396791	0.293873	0.886796	0.916742
BMPR2	1144.92	-0.330286	0.255055	0.173671	0.241894
BMS1	2570.98	-0.670557	0.204697	0.000702482	0.00204246
BMT2	219.561	0.0455535	0.298128	0.871296	0.904329
BNIP1	324.033	0.379504	0.216569	0.070483	0.112425
BNIP2	946.204	-0.413884	0.234688	0.0656797	0.105982
BNIP3	1969.92	-1.01249	0.28363	0.000143129	0.000500327
BNIP3L	1441.25	-0.18772	0.276914	0.472854	0.557342
BOD1	1289.3	0.598376	0.202047	0.00230061	0.005765
BOD1L1	2310.79	-2.35284	0.258494	7.34214e-21	6.70002e-19
BOK	591.276	2.00552	0.458678	2.38059e-06	1.33866e-05
BOLA1	273.406	2.96876	0.621683	2.42674e-07	1.74347e-06
BOLA2	302.738	3.57894	0.476741	8.31134e-15	2.93095e-13
BOLA2-SMG1P6	411.851	0.422443	0.319074	0.155383	0.220075
BOLA2B	715.36	1.30491	0.515129	0.0035031	0.0083051
BOLA3	724.476	0.865787	0.209303	2.06014e-05	9.09274e-05
BORA	509.3	-1.82248	0.325696	3.01551e-09	3.47401e-08
BORCS6	291.23	1.49877	0.331478	1.7739e-06	1.03325e-05
BORCS7	655.643	-0.156903	0.353804	0.624328	0.69845
BORCS8	689.634	0.725219	0.323081	0.0159509	0.0311386
BPGM	464.333	-0.385633	0.340992	0.213205	0.288536
BPHL	416.075	-0.356931	0.198571	0.0635341	0.103063
BPNT1	1486.61	-0.943437	0.238861	3.51862e-05	0.000145834
BPNT2	3360.76	-0.780263	0.199446	5.25631e-05	0.000207993
BPTF	1213.14	-0.154082	0.319058	0.603318	0.679475
BRAF	1362.7	-1.44688	0.335476	3.55593e-06	1.91472e-05
BRAP	854.199	-0.327101	0.17813	0.0597038	0.0976723
BRAT1	1379.02	2.1196	0.437175	2.31714e-07	1.67049e-06
BRCA1	1109.95	-0.397831	0.242625	0.0855675	0.132504
BRCA2	897.532	-1.23155	0.52177	0.00431612	0.0099779
BRCC3	810.491	-0.490773	0.136261	0.000255778	0.000842725
BRD1	1020.85	-0.676083	0.232701	0.00240248	0.00599346
BRD2	111.505	-0.770419	0.557687	0.0764299	0.120598
BRD3	1400.96	0.128581	0.322214	0.668891	0.736781
BRD3OS	408.133	1.7534	0.247235	3.24453e-13	8.43822e-12
BRD4	2457.04	0.773936	0.282439	0.00383947	0.00899798
BRD7	1531.14	0.153514	0.189134	0.406484	0.492228
BRD8	1224.24	-0.412623	0.224189	0.0557336	0.0921775
BRD9	661.345	1.10822	0.151072	1.02003e-13	2.90723e-12
BRF1	707.131	2.43819	0.389219	6.32132e-11	1.01015e-09
BRF2	587.785	-0.671544	0.2412	0.0034768	0.00825215
BRI3	1020.37	1.30555	0.615094	0.00974618	0.0202415
BRI3BP	2092.02	0.897913	0.273101	0.000560489	0.00167551
BRICD5	79.9723	0.300604	0.320348	0.312506	0.397049
BRIP1	1199.78	0.0809512	0.425144	0.828505	0.869107
BRIX1	1733.84	-0.860163	0.254554	0.000366429	0.0011513
BRK1	4625.44	0.598172	0.283033	0.0256255	0.0469831
BRMS1	3889.9	-0.77441	0.29958	0.00540405	0.0121186
BRMS1L	317.427	-0.6233	0.269362	0.0140137	0.0277791
BROX	860.16	-0.477412	0.206077	0.0164884	0.0320375
BRPF1	931.378	0.161995	0.266466	0.522831	0.605608
BRPF3	1188.73	-0.425953	0.30731	0.134306	0.194459
BRSK1	52.1354	1.85322	0.446751	7.03545e-06	3.50694e-05
BRWD1	1187.35	0.16491	0.271234	0.522885	0.605608
BSCL2	379.98	2.69392	0.45478	4.78928e-10	6.59032e-09
BSDC1	1118.13	0.0472449	0.26403	0.852622	0.88876
BSG	13553.6	1.18562	0.346812	0.000244812	0.000810818
BSN	82.2976	1.00334	0.455978	0.0121679	0.02456
BTAF1	2065.95	-0.988284	0.344134	0.00162391	0.00427469
BTBD1	1863.2	-0.065306	0.152398	0.662177	0.731122
BTBD10	736.611	-0.537825	0.385588	0.115455	0.171021
BTBD2	1665.67	1.72788	0.446058	2.47454e-05	0.00010598
BTBD3	1697.71	-1.44629	0.306107	4.91659e-07	3.27238e-06
BTBD6	734.633	1.41264	0.920333	0.0250699	0.0461597
BTBD8	67.1426	-0.0105839	0.505981	0.976972	0.983115
BTBD9	229.645	0.457972	0.495637	0.268344	0.349998
BTD	1210.86	-0.912975	0.194279	1.3607e-06	8.17756e-06
BTF3	8273.1	0.639819	0.140889	3.98052e-06	2.11236e-05
BTF3L4	1373.55	-0.342974	0.195771	0.0708929	0.112923
BTG1	778.48	0.560858	0.394691	0.11319	0.168269
BTG2	937.229	0.942829	0.527498	0.0333233	0.0590767
BTG3	565.687	1.16383	0.485338	0.00594162	0.0132074
BTN2A1	489.377	-0.0493316	0.261454	0.841518	0.879211
BTN2A2	137.611	0.786091	0.276686	0.00274258	0.0067211
BTN3A1	149.767	0.979356	0.535146	0.0287137	0.0518681
BTN3A2	217.608	0.26174	0.461851	0.507329	0.591558
BTRC	716.137	0.203258	0.295129	0.465237	0.54961
BUB1	2329.97	-0.33399	0.252211	0.164646	0.230831
BUB1B	2791.46	-1.05431	0.292195	0.000114298	0.00040931
BUB3	3313.14	0.373111	0.254753	0.125803	0.184199
BUD13	470.828	-0.438347	0.134032	0.000908042	0.00256625
BUD23	1809.3	1.41353	0.285702	2.43779e-07	1.75019e-06
BUD31	1756.56	0.845116	0.382477	0.014978	0.0294288
BVES	343.973	-2.29684	0.564931	3.54328e-06	1.90889e-05
BX255925.3	559.346	1.59118	0.429093	5.41158e-05	0.000213326
BYSL	819.323	0.471106	0.263843	0.0611987	0.099851
BZW1	8753.74	-0.434099	0.218066	0.0385972	0.0671112
BZW2	2541.91	-0.0482407	0.219877	0.818875	0.86196
C10orf88	206.822	-0.263126	0.379731	0.436292	0.521229
C11orf1	204.678	-0.209679	0.29832	0.451096	0.535458
C11orf24	3331.33	-0.46674	0.346689	0.142139	0.204278
C11orf49	443.05	0.82935	0.42274	0.0270584	0.0492802
C11orf52	121.682	1.53503	0.662562	0.00466513	0.0106921
C11orf54	1002.48	-0.425209	0.389636	0.215904	0.291505
C11orf58	3672.83	-0.458798	0.212083	0.0252559	0.0464281
C11orf68	528.175	2.31338	0.382973	2.73169e-10	3.96896e-09
C11orf71	146.79	0.499065	0.230001	0.0243261	0.0449973
C11orf80	858.799	-1.06598	0.193791	1.5459e-08	1.51147e-07
C11orf95	515.821	-0.559856	0.253509	0.0198371	0.0376786
C11orf98	1417.98	1.168	0.281693	1.38733e-05	6.38884e-05
C12orf29	275.319	-0.260839	0.341436	0.402082	0.488082
C12orf4	702.797	-0.741279	0.395076	0.0337454	0.0596928
C12orf43	509.213	0.862848	0.1616	5.48862e-08	4.61959e-07
C12orf45	672.841	0.293857	0.281241	0.270302	0.352066
C12orf57	1192.47	1.49613	0.44712	0.000228985	0.000761063
C12orf60	53.9511	-0.09282	0.427788	0.800561	0.847399
C12orf65	491.841	0.365421	0.240994	0.114495	0.169913
C12orf66	281.814	0.15292	0.225917	0.484156	0.568795
C12orf73	193.072	0.856307	0.213145	3.42684e-05	0.000142484
C12orf75	1019.82	0.714021	0.415518	0.052924	0.0881332
C12orf76	176.966	-0.347478	0.247205	0.140097	0.201692
C14orf119	1622.25	-0.476884	0.29351	0.0812682	0.126809
C14orf132	571.292	2.53613	0.538279	3.77688e-07	2.5986e-06
C14orf28	78.2943	0.682545	0.31242	0.0191426	0.0364994
C14orf93	182.853	0.201992	0.27189	0.434813	0.520285
C15orf39	1611.95	-0.234091	0.373747	0.486604	0.571256
C15orf40	890.022	0.5061	0.210185	0.013023	0.0260484
C15orf61	152.834	0.632545	0.339318	0.042615	0.0730473
C15orf62	51.5518	-0.320772	0.304376	0.257049	0.337084
C16orf70	588.317	-0.179599	0.228044	0.411889	0.497778
C16orf72	1069.15	0.295613	0.212223	0.15044	0.21427
C16orf87	288.466	-0.286636	0.245516	0.222095	0.298324
C16orf91	245.848	0.755719	0.421184	0.043077	0.0737473
C16orf95	51.6676	1.53276	0.345387	2.39647e-06	1.34687e-05
C17orf100	63.6951	0.220611	0.30062	0.434518	0.520052
C17orf113	71.7491	0.246431	0.295167	0.374803	0.461483
C17orf49	783.857	0.841519	0.41237	0.0224233	0.0418947
C17orf58	178.864	1.03355	0.182869	7.6344e-09	8.00612e-08
C17orf75	260.595	0.0102333	0.278684	0.969515	0.977786
C17orf80	912.419	-1.27053	0.238232	2.7878e-08	2.55295e-07
C18orf21	245.062	0.453463	0.226307	0.0379875	0.0661951
C18orf25	589.583	-0.00503855	0.187162	0.975535	0.982239
C18orf32	392.603	-0.44608	0.441519	0.234436	0.312351
C18orf54	373.19	-1.99962	0.30106	3.76943e-12	7.81144e-11
C19orf12	575.309	-0.119514	0.277599	0.648251	0.719411
C19orf25	435.007	1.14957	0.341525	0.000303573	0.000979246
C19orf44	122.227	0.804721	0.339699	0.010449	0.0215079
C19orf47	370.199	0.678295	0.308983	0.0190741	0.036382
C19orf53	1742.27	1.1857	0.319713	8.17661e-05	0.000305756
C19orf54	327.158	0.568983	0.269484	0.0263715	0.0481979
C1D	451.235	-0.331207	0.248423	0.161591	0.227172
C1GALT1	1034.61	-0.066037	0.399953	0.849391	0.886102
C1GALT1C1L	27.9772	-0.77782	0.591935	0.0825639	0.12856
C1orf109	415.98	-0.509944	0.185692	0.00472929	0.0108177
C1orf112	459.95	0.0786754	0.289596	0.773895	0.824712
C1orf115	1664.12	-3.11883	0.337919	1.36205e-21	1.35231e-19
C1orf116	58.8079	0.190693	0.538319	0.655298	0.72522
C1orf122	808.477	2.52247	0.314996	1.98208e-16	8.88776e-15
C1orf131	792.994	-1.34623	0.182465	4.16742e-14	1.29414e-12
C1orf159	243.168	1.32778	0.458492	0.00119301	0.00326344
C1orf174	738.31	-0.440581	0.199011	0.0223125	0.0417026
C1orf198	1543.41	-0.973183	0.452526	0.0115308	0.0234562
C1orf216	262.937	1.58422	0.305644	5.76325e-08	4.82342e-07
C1orf226	340.509	1.46298	0.282069	6.55698e-08	5.41797e-07
C1orf35	480.161	1.35845	0.388954	0.000152159	0.000528517
C1orf43	4989.56	0.842473	0.152627	2.09666e-08	1.97748e-07
C1orf50	169.042	-0.220192	0.280049	0.404102	0.490019
C1orf52	304.11	0.721423	0.35089	0.0254209	0.0466819
C1orf53	62.3553	1.17141	0.525411	0.00896537	0.0188228
C1orf56	155.265	2.95772	0.406215	4.41989e-14	1.35635e-12
C1orf74	75.4137	1.18838	0.424987	0.00189159	0.00486963
C1QBP	5614.99	-0.155208	0.232557	0.487929	0.572516
C1QTNF6	1134.74	4.57388	0.693579	5.89007e-12	1.17159e-10
C1S	776.295	0.386675	0.546441	0.37485	0.461486
C20orf194	428.105	-1.23278	0.323834	4.03414e-05	0.000164965
C20orf27	1896.44	0.894394	0.427902	0.018496	0.0354027
C20orf96	314.934	-0.721552	0.402583	0.0410673	0.0708731
C21orf58	189.136	1.32965	0.302615	3.76223e-06	2.0133e-05
C21orf62	38.4691	0.406257	0.373884	0.229466	0.306554
C21orf91	219.257	-0.582245	0.283818	0.0282305	0.0511336
C22orf39	543.322	0.219392	0.184985	0.225077	0.301737
C2CD2	375.478	0.114965	0.3093	0.691653	0.755012
C2CD2L	207.676	1.58718	0.286499	8.22912e-09	8.55951e-08
C2CD3	766.539	0.722859	0.209357	0.000369919	0.00116016
C2CD5	1318.93	-1.43112	0.180964	6.23042e-16	2.5926e-14
C2orf15	84.3829	1.62058	0.499644	0.000275786	0.000901634
C2orf42	167.402	-0.0131224	0.212473	0.945974	0.961314
C2orf49	799.25	-0.0275267	0.29646	0.919264	0.94227
C2orf68	722.736	0.315107	0.232118	0.158493	0.223627
C2orf69	585.37	-0.690832	0.270032	0.00656931	0.0144209
C2orf74	232.623	-0.565948	0.309962	0.0482851	0.0813866
C2orf76	134.46	0.352476	0.243774	0.132215	0.192045
C3	15243.5	-0.133725	0.533236	0.758769	0.813089
C3orf33	110.259	0.282907	0.223069	0.189745	0.2611
C3orf38	683.513	-0.942645	0.264904	0.000166277	0.000571829
C3orf62	177.35	-1.17164	0.222197	4.49152e-08	3.88729e-07
C3orf80	64.9068	-1.21566	0.551929	0.0066525	0.0145691
C4orf19	549.658	0.183429	0.414402	0.615366	0.690503
C4orf3	1298.63	-0.0287209	0.266702	0.908584	0.933992
C4orf33	129.362	0.316424	0.382551	0.359048	0.445353
C4orf46	520.321	-0.639484	0.276474	0.0137256	0.0272798
C5	7799.48	-4.18399	0.531438	1.06533e-16	5.06056e-15
C5AR2	242.413	4.27065	0.600418	1.48586e-13	4.05706e-12
C5orf15	1304.37	-0.538955	0.19832	0.00501953	0.0113908
C5orf22	518.1	-0.16042	0.411822	0.653867	0.724021
C5orf24	1188.28	-0.712317	0.248725	0.00256347	0.00634042
C5orf34	362.583	-1.60691	0.31205	4.60847e-08	3.97528e-07
C5orf51	1730	-1.64083	0.297127	5.74301e-09	6.16559e-08
C5orf63	384.048	0.581757	0.433993	0.125645	0.183993
C6orf120	1379.08	0.0580554	0.280965	0.829531	0.869865
C6orf132	154.257	3.08601	0.614743	6.80419e-08	5.60443e-07
C6orf226	105.978	3.68802	0.389808	3.25576e-22	3.68149e-20
C6orf62	2272.24	-0.114108	0.157206	0.460425	0.544605
C6orf89	1963.35	0.567156	0.146635	8.38447e-05	0.000312854
C7orf25	126.712	2.6579	0.459814	1.06619e-09	1.36092e-08
C7orf26	524.062	1.98884	0.266791	1.93447e-14	6.36844e-13
C7orf50	1306.42	2.07897	0.34369	2.85909e-10	4.11955e-09
C8orf33	1421.4	0.243217	0.273526	0.350184	0.436387
C8orf37	75.9881	0.476172	0.276047	0.0686447	0.109911
C8orf58	152.18	-0.23968	0.498066	0.551284	0.632027
C8orf76	437.825	0.739245	0.263828	0.00330312	0.0078867
C8orf82	602.641	2.07982	0.462522	1.28582e-06	7.78379e-06
C8orf88	118.297	-0.183611	0.412296	0.608691	0.684712
C9orf116	108.897	3.79129	0.447537	3.148e-18	1.89299e-16
C9orf16	795.955	2.64232	0.659965	8.84946e-06	4.2979e-05
C9orf40	362.202	0.937234	0.279846	0.000420535	0.00129971
C9orf43	22.0588	0.419907	0.29754	0.132313	0.192161
C9orf64	1097.87	-0.679111	0.197807	0.00038934	0.00121448
C9orf72	124.108	-0.474883	0.56962	0.270051	0.351783
C9orf78	1389.16	0.272155	0.188467	0.139523	0.201005
C9orf85	218.965	-0.125638	0.222358	0.556996	0.637311
CA11	108.581	3.48586	0.487351	1.12073e-13	3.1596e-12
CA12	1898.31	1.20686	0.714682	0.0266674	0.0486963
CA2	1450.42	-0.187362	0.499861	0.643854	0.715752
CA5B	243.865	0.10742	0.414641	0.769948	0.822212
CAAP1	461.215	-0.649122	0.215168	0.00172629	0.0045013
CAB39	2366.5	-1.08478	0.275251	2.92239e-05	0.000123033
CAB39L	164.672	0.3406	0.348249	0.286852	0.369642
CABIN1	1750.12	0.279913	0.20688	0.163195	0.229019
CABLES1	734.787	1.01527	0.353024	0.00184839	0.00477143
CABLES2	637.411	1.29801	0.321972	1.9505e-05	8.64551e-05
CACNB1	86.4891	2.09765	0.408994	5.57491e-08	4.68086e-07
CACNB3	383.508	3.33442	0.571123	7.25576e-10	9.6155e-09
CACTIN	769.748	0.584488	0.285679	0.02985	0.0536692
CACUL1	1132.69	-0.150214	0.189071	0.413452	0.499204
CACYBP	1980.52	-0.453714	0.260527	0.0659834	0.106338
CAD	2761.65	1.03879	0.236057	5.09752e-06	2.63435e-05
CADM4	387.415	0.43034	0.389262	0.218545	0.294438
CADPS2	574.779	-2.45786	0.467642	1.07947e-08	1.09452e-07
CALCOCO1	466.575	0.304771	0.312214	0.29652	0.379888
CALCOCO2	1526.61	0.126551	0.256216	0.606014	0.682069
CALD1	9037.05	-2.77795	0.761793	1.21654e-05	5.70334e-05
CALM1	5347.41	0.524812	0.197726	0.00619549	0.0136869
CALM2	7397.38	0.196476	0.330789	0.523389	0.606057
CALM3	10510.1	-0.272683	0.303396	0.333939	0.419865
CALML4	328.691	-2.34849	0.609376	8.00669e-06	3.9308e-05
CALR	27993.1	-0.0619247	0.292773	0.820297	0.86302
CALU	12815.2	-1.50211	0.315579	3.80725e-07	2.61431e-06
CAMK1	549.831	-0.796145	0.720888	0.0982062	0.14921
CAMK1D	220.359	3.38143	0.706531	2.13673e-07	1.55443e-06
CAMK2D	2325.98	-2.77116	0.435431	1.17042e-11	2.19385e-10
CAMK2G	1064.95	0.509688	0.224197	0.0186271	0.0356144
CAMK2N1	1390.8	0.484284	0.272346	0.0614012	0.100119
CAMK2N2	162.782	3.72917	0.384584	4.72633e-23	5.92385e-21
CAMKK1	77.2587	2.95981	0.523307	2.02559e-09	2.43047e-08
CAMKK2	1181.67	0.696434	0.220233	0.00106517	0.00295336
CAMKMT	140.109	0.457216	0.253892	0.0594201	0.097346
CAMLG	461.535	1.27877	0.290236	3.81331e-06	2.03331e-05
CAMSAP1	1369.13	0.369537	0.266854	0.145845	0.208697
CAMSAP2	1056.24	-0.0385895	0.259283	0.873095	0.905925
CAMSAP3	874.103	0.500457	0.431289	0.186113	0.256987
CAMTA1	329.519	1.11463	0.406829	0.00248282	0.0061688
CAMTA2	390.138	1.85813	0.462682	1.25523e-05	5.86618e-05
CAND1	2366.39	-0.474426	0.223438	0.0272631	0.0495922
CANT1	1939.67	0.98102	0.208742	1.3449e-06	8.09198e-06
CANX	5790.32	2.34109	1.05194	0.00303892	0.00733161
CAP1	11524.1	0.825997	0.364819	0.0134141	0.0267383
CAP2	752.687	-1.15404	0.183892	1.19043e-10	1.81584e-09
CAPG	1313.53	1.32261	0.729975	0.0183921	0.0352427
CAPN1	4430.89	2.19015	0.415377	2.51266e-08	2.32348e-07
CAPN10	343.899	0.816916	0.430485	0.0318466	0.0568853
CAPN15	1108.96	1.82099	0.580923	0.000345999	0.00109605
CAPN2	1117.23	3.56841	0.604455	5.3563e-10	7.26487e-09
CAPN5	434.121	1.50064	0.579119	0.0023895	0.00596686
CAPN7	2828.16	-1.65758	0.212676	1.23573e-15	4.88203e-14
CAPNS1	5453.76	0.541103	0.331027	0.0797393	0.124854
CAPRIN1	5249.57	-0.751088	0.225265	0.000509719	0.00153654
CAPRIN2	122.722	-0.308148	0.550006	0.464753	0.549163
CAPS	393.119	4.64667	0.688086	1.98498e-12	4.35648e-11
CAPZA1	4734.89	-0.119138	0.268607	0.639315	0.712077
CAPZA2	1498.18	-0.588608	0.292777	0.0308148	0.0551845
CAPZB	5129.87	0.464003	0.202668	0.018167	0.0348434
CARD10	1240.6	0.479932	0.449281	0.217518	0.293379
CARD19	252.53	3.0346	0.532154	1.64029e-09	2.00516e-08
CARD6	266.406	-2.21004	0.448729	7.2509e-08	5.94414e-07
CARD8	383.675	-0.595792	0.279094	0.0229561	0.0427596
CARF	76.4146	-0.464635	0.308083	0.103119	0.155404
CARHSP1	2086.36	0.904791	0.276523	0.000579976	0.00172681
CARM1	2189.94	1.54515	0.428708	8.50423e-05	0.000316755
CARMIL1	516.94	1.71991	0.252641	2.48655e-12	5.32208e-11
CARNMT1	1146.71	-1.73041	0.327912	1.95804e-08	1.86364e-07
CARS2	421.313	0.958219	0.26805	0.000180711	0.000615565
CASC3	1977.93	-0.622534	0.206567	0.00179012	0.0046452
CASD1	547.879	-1.78955	0.22726	5.27468e-16	2.22156e-14
CASK	1911.68	-1.43132	0.279773	7.03901e-08	5.78868e-07
CASKIN2	957.763	1.77274	0.370075	3.85392e-07	2.6385e-06
CASP10	368.646	-1.96931	0.264612	1.23084e-14	4.18446e-13
CASP2	1341.39	-0.813371	0.27793	0.0018293	0.004728
CASP3	609.677	-1.39456	0.34235	1.03642e-05	4.939e-05
CASP4	858.543	-0.924012	0.647641	0.0505026	0.0846244
CASP6	443.07	-0.260052	0.27169	0.310523	0.394959
CASP7	855.779	-0.271335	0.162675	0.0886614	0.136583
CASP8	543.196	-0.0588487	0.452647	0.876234	0.908729
CASP9	338.781	0.226263	0.248388	0.342829	0.428917
CASR	275.035	-0.549548	0.6531	0.222948	0.29923
CAST	3596.33	-0.659707	0.38757	0.054916	0.0910425
CASTOR2	1076.92	0.608219	0.311462	0.0363023	0.0636208
CASZ1	300.416	1.93011	0.404835	3.81624e-07	2.61876e-06
CAT	2190.42	-0.701451	0.215703	0.000725113	0.00210297
CAV1	6572.62	4.96508	1.11312	9.95755e-07	6.20661e-06
CAV2	4359.85	3.93768	1.00979	1.0979e-05	5.19395e-05
CAVIN1	2612.15	0.663056	0.458025	0.0944862	0.144487
CAVIN4	69.0815	-2.45326	0.523933	2.02189e-07	1.48021e-06
CBARP	124.645	2.81236	0.532542	1.82733e-08	1.76179e-07
CBFA2T2	772.547	-0.192071	0.158493	0.216674	0.292317
CBFB	896.206	-0.284786	0.345744	0.36428	0.450607
CBL	1252.06	-0.0169978	0.193435	0.927524	0.948588
CBLB	286.002	-1.34881	0.454368	0.000629317	0.00185094
CBLL1	918.951	-0.507894	0.150376	0.000580603	0.00172754
CBR1	1027.04	2.25752	0.25659	2.57721e-19	1.83915e-17
CBR4	654.974	-1.24507	0.283853	3.31563e-06	1.79649e-05
CBS	3993.04	1.69249	0.355268	4.67552e-07	3.13398e-06
CBWD1	805.042	0.0325886	0.254967	0.893775	0.922352
CBWD2	842.038	-0.972777	0.313909	0.000804158	0.00229889
CBWD3	722.611	0.26382	0.359484	0.421581	0.507312
CBWD5	558.738	0.489044	0.355678	0.133007	0.19298
CBX1	3987.09	-0.142389	0.276853	0.591412	0.668746
CBX2	1937.34	0.835925	0.296304	0.00277903	0.00679282
CBX3	5327.65	0.251641	0.250267	0.293787	0.376944
CBX4	1573.67	2.20392	0.213687	1.19142e-25	2.17444e-23
CBX5	7216.16	-0.756307	0.352797	0.0165294	0.0320992
CBX6	1763.34	1.38401	0.333245	1.05389e-05	5.01308e-05
CBX7	209.314	2.40345	0.34763	8.14534e-13	1.96429e-11
CBX8	488.024	0.554714	0.32242	0.0644731	0.104375
CBY1	308.979	0.24888	0.370424	0.459666	0.543831
CC2D1B	582.69	0.55752	0.170731	0.000864978	0.00245521
CC2D2A	230.351	-0.234035	0.330309	0.439989	0.525029
CCAR1	1425.14	0.0126307	0.297789	0.96045	0.971563
CCAR2	2842.64	-0.136813	0.365859	0.67605	0.742409
CCDC102A	123.085	2.26809	0.45935	1.33156e-07	1.01705e-06
CCDC106	443.765	1.43057	0.637076	0.00625908	0.013801
CCDC107	357.546	0.911763	0.274088	0.0004693	0.00142711
CCDC112	95.5971	0.985627	0.294206	0.000394615	0.00122836
CCDC115	317.276	1.59686	0.419506	3.55126e-05	0.000146952
CCDC117	2679.31	-1.45665	0.179511	1.09899e-16	5.19671e-15
CCDC12	652.792	0.440476	0.340782	0.161007	0.22656
CCDC120	321.274	0.550084	0.362282	0.0959373	0.146232
CCDC121	90.3047	-0.121254	0.259809	0.623802	0.697937
CCDC122	51.1472	-0.0607472	0.437231	0.86987	0.90312
CCDC124	1879.64	1.8819	0.484791	2.15317e-05	9.43928e-05
CCDC125	269.876	-0.464297	0.253804	0.0540914	0.0898042
CCDC126	160.112	-0.602254	0.354148	0.059208	0.097075
CCDC127	501.811	0.720505	0.146842	6.3541e-07	4.13652e-06
CCDC130	216.596	0.823369	0.499699	0.0519985	0.0868282
CCDC134	786.354	-1.41656	0.329029	3.62363e-06	1.94513e-05
CCDC137	1046.67	1.43597	0.32746	3.59505e-06	1.93178e-05
CCDC138	336.452	-0.509261	0.315236	0.0796167	0.124756
CCDC14	1205.07	-1.69429	0.263388	2.04052e-11	3.61627e-10
CCDC142	321.544	0.716058	0.249944	0.00278347	0.00679888
CCDC149	284.836	-0.650769	0.537584	0.123489	0.181423
CCDC15	50.307	0.156679	0.41061	0.666319	0.734837
CCDC150	87.6513	-2.02803	0.521127	9.60746e-06	4.62287e-05
CCDC157	40.3927	0.978417	0.292299	0.000393172	0.0012246
CCDC159	48.3739	0.884426	0.448512	0.0243416	0.0450099
CCDC163	54.4274	-0.173882	0.490194	0.663305	0.731979
CCDC167	539.621	0.113802	0.234252	0.615025	0.690269
CCDC174	681.751	-0.810854	0.240646	0.000407733	0.00126428
CCDC18	271.088	0.0257008	0.412974	0.944096	0.960249
CCDC180	202.024	-1.53004	0.42193	5.19937e-05	0.000206132
CCDC186	576.546	-1.29164	0.257492	1.42757e-07	1.08639e-06
CCDC191	60.3647	-0.12707	0.289655	0.639843	0.712283
CCDC22	466.132	1.19329	0.280611	8.44645e-06	4.11562e-05
CCDC25	956.534	-1.22182	0.306214	1.90186e-05	8.466e-05
CCDC28A	277.471	-0.172878	0.222826	0.42446	0.510101
CCDC32	277.85	0.54426	0.310568	0.0609509	0.0994624
CCDC34	1053.69	-0.858826	0.319947	0.00352461	0.00835228
CCDC40	34.8509	1.67435	0.445535	3.94638e-05	0.000161758
CCDC43	792.752	-0.509693	0.286826	0.057554	0.0947403
CCDC47	5041.47	-0.195906	0.279745	0.456982	0.541272
CCDC50	3249.09	0.0462825	0.284144	0.86551	0.899505
CCDC51	708.782	0.108532	0.256043	0.657343	0.726941
CCDC57	197.902	0.780494	0.326535	0.0101126	0.0209044
CCDC58	1045.35	-1.25762	0.317938	2.07508e-05	9.15095e-05
CCDC59	79.8529	0.0235299	0.3838	0.947071	0.962011
CCDC6	1501.94	0.404261	0.184144	0.0247638	0.045685
CCDC61	128.771	0.351964	0.434281	0.352756	0.439014
CCDC68	1033.35	-1.83409	0.529639	6.2279e-05	0.000241583
CCDC69	524.617	-1.84056	0.553387	9.79526e-05	0.000357695
CCDC71	583.428	0.565297	0.294973	0.0421384	0.0723789
CCDC71L	174.584	3.38258	0.494232	1.07088e-12	2.46253e-11
CCDC77	631.62	-1.30443	0.367336	9.59159e-05	0.000351467
CCDC80	947.081	-1.40082	1.29474	0.0206641	0.0390073
CCDC82	467.946	-0.187153	0.420006	0.605808	0.681911
CCDC85B	1495.85	5.49033	0.655938	8.87919e-18	5.02012e-16
CCDC85C	1561.11	1.2693	0.322463	2.97241e-05	0.000124988
CCDC86	4026.98	-1.07675	0.330207	0.000391244	0.00121938
CCDC87	41.0914	0.124252	0.263475	0.621687	0.695945
CCDC88A	975.106	-1.46903	0.620976	0.00278738	0.00680523
CCDC88C	670.031	0.309165	0.378482	0.365695	0.452089
CCDC9	472.495	0.995622	0.299162	0.000426841	0.00131646
CCDC90B	416.978	0.594652	0.315946	0.0435838	0.074536
CCDC91	230.039	0.135735	0.370889	0.687011	0.750654
CCDC92	253.533	1.12618	0.511763	0.0103346	0.0213188
CCDC93	1754.95	-0.829651	0.234494	0.000215088	0.000719474
CCDC97	835.293	0.758678	0.224414	0.000467186	0.00142151
CCL5	126.029	0.665156	0.603874	0.154857	0.219509
CCM2	1043.87	1.23216	0.392256	0.000603689	0.00178596
CCN1	1475.76	1.80038	0.977576	0.00979861	0.020326
CCN2	3637.49	-2.49238	0.704412	2.12683e-05	9.34746e-05
CCNA2	2432.26	-0.439745	0.263283	0.0774421	0.12188
CCNB1	1456.16	-0.111768	0.263738	0.655598	0.725474
CCNB1IP1	1174.98	-0.228282	0.252175	0.342076	0.42813
CCNB2	1650.48	-0.0106968	0.196381	0.961041	0.971689
CCNC	2609.95	-0.875155	0.220717	3.75837e-05	0.0001546
CCND1	8829.48	0.631487	0.316019	0.0319835	0.0570907
CCND3	856.66	3.22368	0.318355	6.41861e-25	1.05989e-22
CCNE1	454.249	0.323457	0.200002	0.0967467	0.147229
CCNE2	260.419	0.213733	0.285159	0.427787	0.513413
CCNF	1324.11	0.347811	0.261509	0.163512	0.229432
CCNG1	2444.65	-1.17146	0.278865	8.37423e-06	4.08425e-05
CCNG2	513.906	-0.847612	0.41409	0.0186603	0.0356582
CCNH	613.717	0.229804	0.181663	0.196208	0.26882
CCNI	4012.88	0.33175	0.238637	0.148169	0.211644
CCNJ	851.709	-0.949612	0.479367	0.0177132	0.0340741
CCNJL	304.433	0.297266	0.431063	0.430096	0.515649
CCNK	1397.55	0.724221	0.274038	0.00543106	0.0121713
CCNL1	475.095	-0.308156	0.52894	0.455855	0.540182
CCNL2	1024.67	-0.543702	0.355536	0.0902464	0.138675
CCNQ	408.95	1.21214	0.428395	0.00167095	0.00437967
CCNT1	1380.17	-0.325153	0.270374	0.202177	0.275478
CCNT2	851.174	-1.53238	0.266219	1.68528e-09	2.05775e-08
CCNY	1023.08	0.848003	0.15538	2.92908e-08	2.66357e-07
CCNYL1	882.829	-0.531975	0.237017	0.0189005	0.0360841
CCP110	366.114	0.0682128	0.21746	0.746911	0.802449
CCPG1	1601.66	-0.241814	0.291572	0.380106	0.466853
CCR6	837.67	-6.37014	0.330419	4.42448e-84	2.30139e-80
CCS	1022.52	-0.386057	0.381418	0.253997	0.333838
CCSAP	608.257	-1.0332	0.230379	2.92149e-06	1.60044e-05
CCSER2	906.3	-1.25411	0.447895	0.00127979	0.00347072
CCT2	9576.85	-0.399545	0.176914	0.0205943	0.0389036
CCT3	14576.2	0.0691033	0.129952	0.593752	0.671008
CCT4	10228.4	-0.503423	0.237281	0.027644	0.0501709
CCT5	11453.4	0.126649	0.173034	0.440962	0.525949
CCT6A	14672	-0.564558	0.265263	0.0241703	0.0447489
CCT6B	32.8314	-0.247514	0.44536	0.512337	0.595858
CCT7	11647.9	0.0314733	0.177025	0.854721	0.890413
CCT8	7820.6	0.00942909	0.25298	0.968508	0.977197
CCZ1	840.82	1.68625	0.376057	1.74472e-06	1.0174e-05
CCZ1B	2509.86	0.589842	0.21489	0.00455408	0.0104722
CD109	710.007	4.98825	0.476439	1.77585e-26	3.62239e-24
CD151	4145.75	1.66515	0.603042	0.00125906	0.00342163
CD164	6487.78	-0.594438	0.266452	0.0183682	0.0352035
CD180	48.3611	0.347686	0.342325	0.269426	0.351101
CD24	23126	-0.597646	0.367369	0.0670725	0.107761
CD276	2362.7	0.970213	0.451869	0.0149594	0.0294127
CD2AP	1482.2	-0.477665	0.27466	0.0645678	0.104479
CD2BP2	2265.22	1.03793	0.275203	7.70367e-05	0.000289993
CD302	1297.34	-3.27002	0.589717	1.25879e-09	1.57774e-08
CD320	1492.8	0.973337	0.451445	0.0138747	0.0275245
CD46	5148.66	-1.26155	0.230101	1.22375e-08	1.22528e-07
CD47	679.342	2.37006	0.469476	7.46528e-08	6.0976e-07
CD55	1155.16	3.25846	0.935075	5.64936e-05	0.000221607
CD58	195.474	0.680501	0.240057	0.00317446	0.00761796
CD59	2741.36	0.526419	0.369916	0.117512	0.173648
CD63	8708.84	0.974955	0.304177	0.000597667	0.00177137
CD68	564.328	0.168242	0.562181	0.699937	0.762296
CD81	1587.4	0.156833	0.505547	0.707626	0.768818
CD83	80.3875	1.98795	0.571354	8.98629e-05	0.000332094
CD9	1278.53	2.68768	0.756818	5.12141e-05	0.000203429
CD99	2460.01	0.850673	0.332366	0.00591811	0.0131608
CD99L2	701.917	1.81509	0.249898	8.96114e-14	2.60399e-12
CDADC1	160.542	-1.13009	0.38498	0.00104133	0.00289651
CDAN1	378.278	0.716731	0.344962	0.0239593	0.0443818
CDC123	1841.16	0.0226912	0.211524	0.913331	0.93776
CDC14A	197.596	-0.892489	0.357481	0.00570264	0.0127306
CDC14B	407.193	-1.70439	0.436701	1.34694e-05	6.2249e-05
CDC16	1037.89	0.375198	0.252126	0.119912	0.176792
CDC20	4548.96	-0.339596	0.312375	0.237876	0.316161
CDC23	1866.19	-0.827375	0.192942	1.00454e-05	4.81576e-05
CDC25A	1853.42	-1.41342	0.257809	9.63661e-09	9.90609e-08
CDC25B	2919.55	0.541086	0.266891	0.0332884	0.0590349
CDC25C	458.912	-0.663045	0.190712	0.000337687	0.00107299
CDC26	820.308	-0.273033	0.214895	0.187681	0.258739
CDC27	2381.72	-0.863226	0.220702	4.73937e-05	0.000189703
CDC34	1592.89	0.375033	0.247823	0.114642	0.170082
CDC37	4610.12	1.1517	0.367767	0.000669811	0.00195842
CDC37L1	361.684	-0.164628	0.250493	0.490345	0.574962
CDC40	1180.22	-1.08774	0.254281	6.8606e-06	3.42635e-05
CDC42	6896.03	-0.451231	0.136584	0.000796519	0.00228018
CDC42BPA	1894.47	-1.21868	0.301179	1.48107e-05	6.77255e-05
CDC42BPB	3024.97	1.03896	0.248071	1.26247e-05	5.89211e-05
CDC42BPG	591.708	4.4742	0.492421	1.47664e-20	1.25914e-18
CDC42EP1	2832.96	0.383511	0.458448	0.330619	0.416395
CDC42EP2	216.757	1.207	0.594506	0.013625	0.0271015
CDC42EP4	1457.5	0.0457538	0.341897	0.886776	0.916742
CDC42SE1	1904.51	0.693434	0.280762	0.009153	0.0191934
CDC42SE2	1039.08	-0.0508278	0.237639	0.822336	0.864343
CDC45	1006.27	-0.278725	0.184978	0.121723	0.17912
CDC5L	1944.26	-0.786272	0.233709	0.000438023	0.00134457
CDC6	3250.75	-0.955759	0.379953	0.00465533	0.010679
CDC7	1116.59	-0.175025	0.397587	0.616041	0.691112
CDC73	487.716	-0.967633	0.457166	0.0126986	0.0254878
CDCA2	997.201	-1.41629	0.272956	4.75291e-08	4.07959e-07
CDCA3	970.081	-0.0612523	0.332644	0.844346	0.88137
CDCA4	948.8	1.43754	0.27267	4.23369e-08	3.69179e-07
CDCA5	1897.03	0.738269	0.234359	0.001032	0.00287209
CDCA7	1241.81	-1.46104	0.304709	3.38459e-07	2.3615e-06
CDCA7L	1208.17	-0.0719882	0.429304	0.845938	0.882943
CDCA8	1795.39	-1.02048	0.221717	1.701e-06	9.9394e-06
CDH1	4191.84	1.31624	0.627155	0.00992548	0.0205564
CDH2	2380.17	-0.461739	0.711183	0.298854	0.382621
CDH24	379.585	1.34595	0.475928	0.00144112	0.00384466
CDIN1	197.733	-0.84438	0.307217	0.00299323	0.00723649
CDIP1	619.77	-0.0488825	0.578444	0.904532	0.930567
CDIPT	1762.38	1.92831	0.361233	1.97355e-08	1.87667e-07
CDK1	2428.43	-0.726031	0.232405	0.00108478	0.00300132
CDK10	583.041	-0.256719	0.474211	0.512814	0.596334
CDK11A	700.101	0.858646	0.382274	0.0133887	0.0266928
CDK11B	1310.96	0.986878	0.356813	0.00271245	0.00665196
CDK12	2127.79	-0.772861	0.212481	0.0001622	0.000559843
CDK13	919.751	0.87289	0.447054	0.0260759	0.0476995
CDK14	978.536	-2.32532	0.434316	6.87588e-09	7.29895e-08
CDK16	2883.01	0.479939	0.294488	0.0829768	0.129145
CDK17	888.016	-0.926263	0.32144	0.00174159	0.00453851
CDK18	280.035	1.15923	0.759817	0.037263	0.0650634
CDK19	687.545	-0.213244	0.307729	0.455061	0.539548
CDK2	1738.16	0.67818	0.219128	0.0013653	0.00367389
CDK2AP1	2075.76	0.114518	0.354979	0.725623	0.784194
CDK2AP2	1593.93	0.00355661	0.367402	0.991941	0.994101
CDK3	89.3478	-0.340352	0.417316	0.346914	0.433168
CDK4	4027.38	0.575697	0.311366	0.0480225	0.0810477
CDK5	676.711	0.698131	0.261941	0.00523027	0.0117925
CDK5R1	109.141	0.202686	0.23148	0.364159	0.450517
CDK5RAP1	1036.29	-0.209392	0.238114	0.358683	0.445059
CDK5RAP2	2341.16	-1.15309	0.291063	2.33661e-05	0.000101114
CDK5RAP3	913.627	0.468917	0.399836	0.189454	0.260734
CDK6	1583.87	-0.413052	0.28949	0.126684	0.185332
CDK8	426.696	0.401003	0.249545	0.0935302	0.143193
CDK9	1095.38	0.975235	0.274665	0.000193948	0.000655441
CDKAL1	470.551	-0.660088	0.36141	0.0420881	0.0723229
CDKL1	77.5126	0.431601	0.295655	0.120595	0.177699
CDKL5	833.602	-3.08696	0.451428	3.92522e-13	1.00083e-11
CDKN1A	1689.81	4.20015	0.677327	7.70658e-11	1.21841e-09
CDKN1B	1529.11	0.222907	0.221311	0.298885	0.382621
CDKN2A	1241.51	1.41924	0.695651	0.0102693	0.0211966
CDKN2AIP	283.416	0.015064	0.388591	0.967587	0.976599
CDKN2AIPNL	898.967	0.546298	0.167192	0.000858072	0.00243694
CDKN2B	725.875	0.922741	0.569757	0.0470937	0.0796352
CDKN2C	511.397	1.53588	0.437384	0.000119008	0.00042384
CDKN2D	129.59	1.60357	0.330766	3.32146e-07	2.32056e-06
CDKN3	1274.32	-0.072464	0.286373	0.787757	0.835852
CDON	164.514	-0.256325	0.261073	0.300318	0.383904
CDPF1	142.789	0.828853	0.421034	0.026801	0.0489056
CDR2	1198.49	-0.678919	0.260665	0.00583166	0.012988
CDR2L	796.912	1.35276	0.375739	0.000103647	0.000374778
CDRT1	53.0648	1.60132	0.599563	0.00167848	0.00439498
CDS1	481.984	-0.299195	0.544904	0.476334	0.561126
CDS2	1288.48	-1.16045	0.264759	3.84175e-06	2.04742e-05
CDT1	1631.64	1.5386	0.34091	1.77964e-06	1.03602e-05
CDV3	6228.03	-1.18497	0.137653	2.84654e-18	1.73173e-16
CDYL	730.656	1.54987	0.291238	2.85419e-08	2.60457e-07
CDYL2	601.621	0.539595	0.45471	0.169438	0.23663
CEACAM1	979.004	-2.73453	0.800576	2.90457e-05	0.000122383
CEACAM19	49.332	-0.584544	0.381123	0.0840415	0.130549
CEBPA	4078.24	-2.26406	0.344441	4.5339e-12	9.1763e-11
CEBPB	1738.89	2.85034	0.504359	2.33487e-09	2.76963e-08
CEBPD	477.325	1.44145	0.473917	0.000671712	0.00196342
CEBPG	1874.99	-1.2979	0.302328	5.06273e-06	2.62288e-05
CEBPZ	1357.1	-0.153433	0.206379	0.441586	0.526539
CEBPZOS	816.497	0.310405	0.158868	0.0469468	0.0794514
CECR2	696.642	-3.94772	0.532978	4.83144e-15	1.76356e-13
CELF1	2994.34	-0.207711	0.180584	0.236531	0.31467
CELSR1	1348.67	1.24839	0.47788	0.00295301	0.00715587
CELSR2	1704.08	3.16736	0.499612	3.30402e-11	5.56416e-10
CELSR3	406.393	2.36765	0.635977	3.01576e-05	0.000126657
CEMIP2	9972.68	-1.41249	0.528311	0.00135004	0.00363941
CENPA	406.783	1.44339	0.402244	9.74647e-05	0.000356263
CENPB	3536.37	1.96896	0.338593	1.29906e-09	1.62039e-08
CENPC	57.8113	-0.991751	0.352724	0.00193342	0.00496647
CENPE	1325.25	-1.27815	0.311166	1.05992e-05	5.03716e-05
CENPF	4674.8	-0.995806	0.378028	0.00321724	0.00770642
CENPH	485.485	0.0979274	0.247253	0.67927	0.744698
CENPI	714.664	-0.194685	0.34931	0.53861	0.620642
CENPJ	232.327	-0.21119	0.45179	0.579533	0.658031
CENPK	812.881	-1.54556	0.301651	5.68012e-08	4.75767e-07
CENPL	240.196	0.0422819	0.261887	0.866536	0.900197
CENPM	489.535	1.02441	0.303848	0.000352612	0.00111327
CENPN	2145.99	-0.490761	0.18599	0.00652109	0.0143271
CENPO	1398.71	-0.018177	0.220735	0.931601	0.951339
CENPP	466.128	-1.3042	0.409436	0.000345719	0.0010955
CENPQ	275.558	-0.463637	0.241043	0.0438198	0.074915
CENPS	195.836	0.717514	0.401287	0.0459715	0.0780515
CENPS-CORT	79.7332	-0.627388	0.420444	0.0846232	0.131295
CENPT	328.038	0.822784	0.361646	0.0129522	0.0259464
CENPU	269.752	0.171265	0.377111	0.616181	0.691161
CENPV	568.704	0.419164	0.313189	0.152016	0.216041
CENPW	661.265	-0.427812	0.196397	0.0246056	0.0454173
CENPX	1463.39	1.63553	0.464735	0.000105019	0.000379344
CEP104	816.152	0.29363	0.207175	0.143752	0.20624
CEP112	51.1671	0.165165	0.353908	0.610637	0.686677
CEP120	411.541	-1.24277	0.206806	5.66689e-10	7.62648e-09
CEP126	64.5223	0.291706	0.384004	0.398641	0.484867
CEP128	203.195	-0.604516	0.322994	0.0412169	0.0711077
CEP131	474.636	1.4213	0.336076	7.28865e-06	3.61238e-05
CEP135	281.725	-1.46709	0.187979	1.36722e-15	5.34707e-14
CEP152	431.219	-1.03251	0.298697	0.0002109	0.000706372
CEP162	274.413	-1.46132	0.465631	0.000314076	0.00100844
CEP164	543.941	0.581035	0.209476	0.00426573	0.0098746
CEP170	616.114	-1.07623	0.718559	0.0324976	0.0578694
CEP170B	1855.33	1.79397	0.433665	7.89228e-06	3.88196e-05
CEP19	140.104	0.407408	0.289168	0.135629	0.196155
CEP192	1841.93	-3.23169	0.492909	2.59009e-12	5.52145e-11
CEP250	1705.46	-0.672163	0.355316	0.0356114	0.0625681
CEP290	163.083	0.00456179	0.462242	0.993207	0.995025
CEP295	698.876	0.0186606	0.377315	0.960357	0.971563
CEP350	1458.13	-1.00429	0.352163	0.0016823	0.00440386
CEP41	452.85	-0.849579	0.274432	0.000998294	0.00278874
CEP43	1634.4	-0.983723	0.387892	0.00442341	0.0101965
CEP44	250.992	-1.02826	0.3285	0.000659532	0.00193162
CEP55	1638.06	-0.144911	0.256946	0.553806	0.634269
CEP57	834.55	-0.107082	0.301668	0.703189	0.764796
CEP57L1	447.139	-0.955288	0.320186	0.00120899	0.00330109
CEP63	536.494	-0.688252	0.260607	0.00524789	0.011822
CEP68	379.203	0.00510953	0.167661	0.976049	0.982563
CEP70	537.022	-0.410756	0.277152	0.114783	0.170243
CEP72	281.828	1.40723	0.274604	9.63936e-08	7.656e-07
CEP76	442.563	-1.3442	0.280837	4.25409e-07	2.87957e-06
CEP78	1689.27	-1.45579	0.176718	3.94031e-17	2.02926e-15
CEP83	358.373	-0.75673	0.25976	0.00207175	0.00527727
CEP85	1351.61	-1.48784	0.305459	2.18293e-07	1.58251e-06
CEP85L	120.827	-0.464389	0.426687	0.205633	0.279379
CEP89	538.828	1.23655	0.203623	4.96063e-10	6.80811e-09
CEP95	576.798	-0.742281	0.289708	0.00605146	0.0134199
CEP97	312.707	-0.784084	0.321817	0.0079687	0.0170713
CEPT1	657.501	0.103346	0.376516	0.762866	0.816554
CERCAM	789.848	3.50805	0.541502	1.27548e-11	2.36943e-10
CERK	2179.59	-1.17591	0.310047	4.5581e-05	0.000183506
CERS1	200.331	0.874088	0.612779	0.0696117	0.11124
CERS2	7411.98	1.57202	0.405601	2.69086e-05	0.000114538
CERS4	502.566	0.0452085	0.40669	0.901802	0.928664
CERS5	315.121	1.71203	0.579904	0.000677262	0.00197631
CERS6	2415.05	-1.17411	0.296889	2.40707e-05	0.000103645
CERT1	539.662	-0.423334	0.236814	0.0613691	0.100082
CES2	563.14	0.95355	0.192429	3.85392e-07	2.6385e-06
CES3	113.799	0.108525	0.356974	0.739867	0.796774
CETN2	1027.68	0.253563	0.203479	0.200371	0.273479
CETN3	357.12	-1.05152	0.224761	1.11423e-06	6.8466e-06
CFAP20	697.017	0.267269	0.133454	0.0426866	0.0731531
CFAP20DC	51.9488	1.6807	0.386335	3.05751e-06	1.67055e-05
CFAP298	461.782	0.613425	0.156799	6.91366e-05	0.000264131
CFAP298-TCP10L	25.9805	1.07364	0.370694	0.00158216	0.00417937
CFAP36	558.456	1.46173	0.310736	7.77187e-07	4.9785e-06
CFAP410	307.465	2.04065	0.458214	1.58685e-06	9.35828e-06
CFAP44	457.658	-3.07974	0.35725	3.56436e-19	2.48859e-17
CFAP97	571.163	-0.203096	0.342172	0.514951	0.598217
CFD	192.358	3.98232	0.555261	1.01897e-13	2.90723e-12
CFDP1	1437.44	-0.400051	0.18531	0.0262645	0.0480192
CFL1	21061.9	1.26619	0.238334	3.65152e-08	3.24119e-07
CFL2	1506.07	-0.33443	0.38497	0.327849	0.413558
CFLAR	1657.34	-0.15908	0.2202	0.456976	0.541272
CGGBP1	3174.71	-1.78927	0.420931	2.90954e-06	1.59641e-05
CGN	2226.96	0.228152	0.389898	0.515499	0.598653
CGNL1	1105.79	-3.96512	0.399157	1.10058e-24	1.77198e-22
CGRRF1	125.978	0.63927	0.317812	0.0309714	0.0554457
CHAC1	383.544	2.86752	0.491405	7.93362e-10	1.04473e-08
CHAC2	232.94	-0.113474	0.254714	0.639773	0.712281
CHAF1A	1807.25	0.00904104	0.207573	0.961381	0.971864
CHAF1B	728.726	0.57549	0.264221	0.0222239	0.041552
CHAMP1	838.006	-0.478863	0.284983	0.0719407	0.114487
CHCHD1	867.721	1.20754	0.221482	1.97654e-08	1.87781e-07
CHCHD2	10122.4	0.882423	0.250244	0.000215806	0.000721642
CHCHD3	2091.66	0.0805437	0.275843	0.75949	0.813695
CHCHD4	893.463	-0.469648	0.217038	0.0248551	0.0458209
CHCHD5	568.304	2.32143	0.417472	4.65932e-09	5.09683e-08
CHCHD6	263.341	1.72863	0.364904	5.15282e-07	3.41649e-06
CHCHD7	578.156	-0.541167	0.32456	0.0689193	0.110247
CHD1	1422.96	-1.40034	0.240339	1.32054e-09	1.64274e-08
CHD1L	1535.2	-0.0148528	0.22892	0.946505	0.961665
CHD2	2130.93	-1.29842	0.287918	1.69838e-06	9.93156e-06
CHD3	2794.65	1.00749	0.436128	0.00953197	0.0198532
CHD4	6536.11	0.0659471	0.352682	0.840251	0.878505
CHD6	2071.33	-0.681277	0.388647	0.0473301	0.0799574
CHD7	2602.18	-1.53487	0.383773	1.14872e-05	5.41331e-05
CHD8	2423.57	-0.461466	0.320931	0.11721	0.173257
CHD9	580.561	-0.470214	0.313934	0.104632	0.157317
CHDH	1301.44	-0.0235394	0.335579	0.93774	0.955373
CHEK1	928.625	-0.335644	0.263193	0.17889	0.248331
CHEK2	649.266	-0.203104	0.195336	0.284282	0.366964
CHERP	2015.99	0.363002	0.332341	0.237086	0.315277
CHFR	684.149	1.22449	0.361553	0.000259301	0.000853469
CHIC2	280.262	-1.05711	0.268031	3.02536e-05	0.000126958
CHID1	1276.28	0.195003	0.352954	0.547653	0.628904
CHKA	4650.79	-1.47272	0.217726	3.11969e-12	6.54317e-11
CHM	298.515	1.18839	0.380173	0.000672933	0.00196589
CHML	1750.06	-1.59652	0.376555	3.77509e-06	2.0181e-05
CHMP1A	2789.58	1.37598	0.387331	0.000123205	0.000437739
CHMP1B	1692.36	-0.345973	0.25404	0.151576	0.2155
CHMP2A	1540.9	1.23898	0.285867	5.38094e-06	2.76571e-05
CHMP2B	2978.25	-1.29542	0.510645	0.00241507	0.0060206
CHMP3	2404.24	0.416999	0.270808	0.105233	0.158085
CHMP4A	684.927	0.538904	0.64503	0.254677	0.334566
CHMP4B	3236.24	0.638035	0.174056	0.000182037	0.000619474
CHMP4C	356.024	0.25372	0.299649	0.36771	0.45385
CHMP5	1456.08	0.180743	0.214003	0.381936	0.468328
CHMP6	398.125	1.69901	0.42068	1.27279e-05	5.93126e-05
CHMP7	338.363	1.35104	0.443908	0.000726564	0.00210659
CHN1	181.558	-0.804213	0.449444	0.0352731	0.0620681
CHN2	346.389	-2.72142	0.86328	6.94635e-05	0.000265185
CHP1	3108.62	-0.0780799	0.226983	0.722329	0.781326
CHPF	2170.31	2.22525	0.404995	7.15308e-09	7.55467e-08
CHPF2	1444.94	1.33125	0.315452	8.39393e-06	4.09194e-05
CHPT1	1185.33	-0.665944	0.232462	0.00276659	0.00676719
CHRAC1	702.936	0.714479	0.250453	0.00290004	0.00704064
CHRD	253.634	1.17684	0.727607	0.0314224	0.0561759
CHRM3	217.247	-2.10592	0.6405	8.12962e-05	0.000304108
CHRNA10	17.6134	0.241684	0.282095	0.365368	0.451737
CHRNA5	270.274	1.43426	0.35896	1.90127e-05	8.466e-05
CHST10	268.244	0.598981	0.402705	0.0958056	0.146103
CHST11	143.59	1.85571	0.706849	0.00152862	0.00405049
CHST12	531.425	1.34259	0.21294	1.00623e-10	1.56236e-09
CHST14	404.996	1.48722	0.262928	4.73914e-09	5.16785e-08
CHST15	463.069	3.59855	0.415865	7.08534e-19	4.75541e-17
CHST3	1724.52	-0.68188	0.469016	0.0801946	0.125434
CHST6	65.1681	-1.68974	0.481496	6.42953e-05	0.000248003
CHST7	112.849	1.98319	0.453267	2.34339e-06	1.31988e-05
CHSY1	390.356	1.66356	0.266831	1.12025e-10	1.72141e-09
CHTF18	579.851	2.0108	0.594915	0.000130663	0.000460931
CHTF8	1893.34	0.533543	0.206415	0.0077265	0.0166554
CHTOP	2360.27	-0.044987	0.187947	0.812251	0.857157
CHUK	1455.6	-0.532735	0.313189	0.0666903	0.107247
CHURC1	1376.27	-0.127934	0.418412	0.724236	0.782939
CIAO1	2887.45	0.379019	0.134083	0.0042047	0.00975719
CIAO2A	1150.03	0.713055	0.116036	5.59641e-10	7.54139e-09
CIAO2B	1020.56	1.27578	0.368652	0.00018879	0.000640359
CIAO3	545.814	2.14337	0.468568	8.66709e-07	5.48108e-06
CIAPIN1	1526.99	0.633829	0.209473	0.00182308	0.00471543
CIB1	2510.2	1.29192	0.340876	5.33189e-05	0.000210649
CIB2	130.244	0.293862	0.521553	0.487773	0.572398
CIBAR1	59.4382	1.04698	0.408181	0.00447659	0.0103099
CIC	1459.74	1.15342	0.323286	0.000142451	0.000498459
CILK1	645.493	-0.67428	0.266169	0.00720931	0.0156345
CINP	509.51	1.40305	0.202685	1.48099e-12	3.34203e-11
CIP2A	767.627	-2.12167	0.385604	3.73014e-09	4.19509e-08
CIPC	485.346	0.110434	0.235069	0.626004	0.700023
CIR1	642.997	-1.01593	0.219823	1.59579e-06	9.4057e-06
CIRBP	1556.48	1.25219	0.23666	4.68189e-08	4.02194e-07
CISD1	668.201	-0.184533	0.233107	0.408945	0.494796
CISD2	587.449	-0.139013	0.385457	0.683336	0.747816
CISH	61.459	1.40346	0.535654	0.00244455	0.00608243
CIT	1082.38	-0.63818	0.396084	0.0661738	0.106534
CITED2	2477.88	-0.468586	0.240405	0.0409904	0.0707638
CITED4	624.812	5.75132	0.510756	3.50176e-30	9.84564e-28
CIZ1	2143.04	1.60054	0.401322	1.72625e-05	7.74392e-05
CKAP2	1786.02	-1.04197	0.201638	9.41589e-08	7.50732e-07
CKAP2L	904.674	-1.24585	0.334619	5.34223e-05	0.000210912
CKAP4	6978.99	-1.2338	0.321551	3.49244e-05	0.000144864
CKAP5	4944.69	-0.640936	0.241819	0.00576409	0.012854
CKB	11930.3	0.0615369	0.569407	0.889499	0.918913
CKLF	587.564	0.475145	0.268043	0.062473	0.101596
CKS1B	3938.7	-0.563693	0.239337	0.013333	0.026597
CKS2	2614.53	-0.461904	0.181332	0.00889983	0.0187116
CLASP1	1981.61	-0.539855	0.276532	0.0374835	0.0654263
CLASP2	1912.34	-1.23922	0.224472	1.0524e-08	1.0702e-07
CLASRP	462.973	0.940719	0.55328	0.0393918	0.0683215
CLBA1	148.814	3.62176	0.381235	2.92989e-22	3.34941e-20
CLCC1	1670.73	-0.308595	0.353626	0.334105	0.420024
CLCF1	203.081	1.01893	0.37188	0.00281384	0.00686177
CLCN2	263.729	0.630906	0.351557	0.0506861	0.0848958
CLCN3	2552.81	-1.44785	0.195027	2.71705e-14	8.80545e-13
CLCN4	271.651	-1.26438	0.366513	0.000153985	0.00053397
CLCN5	2346.35	-3.2936	0.466468	7.53766e-14	2.20265e-12
CLCN6	761.802	-1.2273	0.264473	1.03368e-06	6.40084e-06
CLCN7	1454.84	1.46897	0.285472	8.13652e-08	6.5871e-07
CLDN1	12429.8	-1.26583	0.704597	0.0136535	0.0271529
CLDN12	1121.14	-1.15585	0.32026	9.6045e-05	0.000351692
CLDN15	185.325	0.407348	0.401471	0.255051	0.334928
CLDN23	173.83	-0.27659	0.380789	0.413809	0.499576
CLDND1	1241.13	-1.25168	0.299988	8.33322e-06	4.06975e-05
CLEC16A	585.535	0.710041	0.199058	0.000247863	0.000820663
CLEC2D	122.389	-1.01277	0.307177	0.000380768	0.00118953
CLGN	1046.06	-0.76304	0.519926	0.0680043	0.109006
CLHC1	32.0323	0.683856	0.502401	0.104357	0.157007
CLIC2	100.159	-0.0497928	0.556669	0.904536	0.930567
CLIC4	4123.31	-1.03946	0.327593	0.000557044	0.00166569
CLINT1	4107.19	0.0400695	0.31372	0.892514	0.921387
CLIP1	1932.16	-0.241587	0.190838	0.193576	0.265845
CLIP2	1315.13	-0.0592072	0.378169	0.858815	0.893669
CLIP3	33.1088	0.824851	0.424266	0.0283497	0.0512996
CLIP4	227.645	-0.0138606	0.531078	0.97181	0.979911
CLK1	398.924	-0.844276	0.283159	0.00145676	0.00388084
CLK3	722.276	0.422252	0.380327	0.219008	0.294893
CLK4	161.057	-0.926871	0.315308	0.00146385	0.00389474
CLMN	218.106	0.557329	0.57894	0.219348	0.295276
CLN3	1271.27	0.890093	0.488948	0.0332313	0.0589538
CLN5	262.724	-0.583193	0.355566	0.0685988	0.109874
CLN6	1359.59	0.668904	0.22479	0.00204823	0.00521992
CLN8	189.038	0.0395149	0.411072	0.914762	0.938858
CLNS1A	2052.31	0.607124	0.282021	0.0229439	0.0427445
CLOCK	578.971	-0.152857	0.280693	0.5633	0.643109
CLP1	1441.54	-2.39965	0.257714	1.21782e-21	1.24206e-19
CLPB	980.846	1.39151	0.308509	2.08688e-06	1.19416e-05
CLPP	887.455	1.85765	0.279015	6.2406e-12	1.22956e-10
CLPTM1	4045.14	0.664611	0.344349	0.0370239	0.0646949
CLPTM1L	2409.26	1.42932	0.254368	6.02299e-09	6.45285e-08
CLPX	891.612	-0.339803	0.117757	0.00353611	0.0083738
CLSPN	1765.41	-1.42709	0.309784	8.98067e-07	5.66561e-06
CLSTN1	2379.46	0.191675	0.312257	0.511418	0.595176
CLTA	3999.63	0.95665	0.194031	4.38764e-07	2.95817e-06
CLTB	2115.61	2.40887	0.370019	1.2957e-11	2.39842e-10
CLTC	17049.7	0.118181	0.323704	0.693989	0.75702
CLTCL1	361.744	0.224301	0.333269	0.467928	0.552356
CLU	8468.53	-0.667977	0.528489	0.111935	0.166684
CLUAP1	240.367	0.724425	0.241995	0.0018331	0.00473546
CLUH	3589.06	0.466586	0.417744	0.207512	0.28171
CLYBL	109.971	-0.0710728	0.406027	0.84082	0.878748
CMAS	1169.15	0.0023847	0.150127	0.988822	0.992065
CMBL	521.134	1.93571	0.464434	6.09858e-06	3.08427e-05
CMC1	308.384	1.19582	0.382571	0.000665707	0.00194806
CMC2	859.503	0.19712	0.201619	0.315509	0.400225
CMC4	139.313	2.41304	0.232425	4.5802e-26	8.66323e-24
CMIP	1960.82	0.125478	0.243435	0.591961	0.669293
CMPK1	5640.32	-1.70093	0.245413	6.51969e-13	1.59963e-11
CMSS1	779.537	0.313299	0.243462	0.180654	0.250446
CMTM1	22.2251	0.208606	0.337625	0.503516	0.587756
CMTM3	550.351	-0.76711	0.552578	0.0751712	0.118972
CMTM4	811.808	1.88822	0.289672	1.60132e-11	2.90725e-10
CMTM6	5549.54	-2.02566	0.190599	2.64954e-27	5.8645e-25
CMTM7	412.371	-0.670995	0.500358	0.0989315	0.150093
CMTM8	573.259	-0.266415	0.386085	0.43575	0.520995
CMTR1	1370.83	0.5257	0.166001	0.00124847	0.00339461
CMTR2	518.217	0.586878	0.301742	0.038507	0.0669656
CNBP	8629.79	0.177901	0.219484	0.401648	0.487892
CNDP2	2091.11	0.501952	0.287052	0.0641464	0.103911
CNEP1R1	243.06	0.0685915	0.214452	0.742924	0.799321
CNIH1	2802.93	0.336412	0.246234	0.154205	0.218644
CNIH2	105.102	0.217642	0.541131	0.611918	0.687579
CNIH4	910.534	0.542634	0.247299	0.0220899	0.0413312
CNKSR1	125.5	1.38543	0.688474	0.0111363	0.0227337
CNKSR3	839.302	-2.83276	0.263354	3.33312e-28	8.25582e-26
CNN2	4713.69	-0.0829138	0.27332	0.747929	0.803211
CNN3	5098.65	-0.614143	0.74912	0.183965	0.254244
CNNM1	1184.04	-0.92552	0.52175	0.0284041	0.0513803
CNNM2	694.14	1.12628	0.358992	0.000692704	0.00201906
CNNM3	1386.49	0.557004	0.221264	0.00923133	0.0193128
CNNM4	800.714	1.21337	0.157119	4.67509e-15	1.7125e-13
CNOT1	7310.43	-0.867099	0.238353	0.000139418	0.000489327
CNOT10	1225.66	-0.782798	0.211452	0.000125722	0.000445315
CNOT11	3643.84	-0.645537	0.306158	0.0228509	0.0425788
CNOT2	1512.34	-0.70863	0.123808	6.72917e-09	7.15783e-08
CNOT3	1201.57	0.57792	0.465019	0.14806	0.211517
CNOT4	648.209	-0.633434	0.145959	9.75816e-06	4.69321e-05
CNOT6	1984.96	-0.840253	0.218699	6.50681e-05	0.000250519
CNOT6L	422.047	0.440753	0.237025	0.0532611	0.0886096
CNOT7	2772.74	0.126465	0.227884	0.56552	0.644865
CNOT8	1638.18	-0.817694	0.323286	0.00611464	0.0135342
CNOT9	2498.17	-0.832835	0.118243	1.06643e-12	2.45988e-11
CNP	1589.93	0.653062	0.252437	0.00688383	0.0150037
CNPPD1	953.769	1.43205	0.336021	6.28388e-06	3.16532e-05
CNPY2	900.868	1.02431	0.423112	0.00680836	0.0148607
CNPY3	899.187	1.24227	0.322123	4.20628e-05	0.00017113
CNPY4	342.683	-0.570504	0.30802	0.0451402	0.0768314
CNST	759.058	-0.944909	0.365619	0.00401792	0.00937393
CNTLN	468.102	-2.37561	0.584312	3.3175e-06	1.79656e-05
CNTNAP1	338.979	-0.448407	0.590746	0.302646	0.386547
CNTRL	676.519	-2.08373	0.320818	9.01746e-12	1.72442e-10
CNTROB	979.222	-0.20589	0.302028	0.464908	0.549283
COA1	902.33	1.02351	0.27869	0.000114626	0.0004102
COA3	955.572	0.653242	0.232055	0.00349473	0.00829067
COA4	1735.03	1.16522	0.24609	9.06335e-07	5.70739e-06
COA5	716.931	-0.235932	0.257799	0.335244	0.421201
COA6	604.131	0.451869	0.243486	0.0531252	0.0884399
COA7	1303.19	-0.854215	0.184352	1.88216e-06	1.09015e-05
COA8	437.721	1.06537	0.226978	1.23655e-06	7.50955e-06
COASY	2279.6	0.200638	0.368346	0.550312	0.63133
COBL	723.318	0.110956	0.435731	0.770959	0.822593
COBLL1	1368.94	-1.86802	0.449215	3.96252e-06	2.10446e-05
COCH	3391.01	-3.16176	0.681246	1.37062e-07	1.04458e-06
COG1	634.748	0.508484	0.330075	0.0965037	0.146966
COG2	1210.69	-0.694863	0.23256	0.00179818	0.00466262
COG3	1071.4	-1.1659	0.251339	1.14509e-06	7.01142e-06
COG4	1962.64	0.449799	0.273385	0.0823667	0.128292
COG5	877.382	-1.00572	0.352487	0.00165464	0.00434347
COG6	561.166	-0.160336	0.447076	0.673065	0.740314
COG7	493.606	1.21893	0.208374	1.98467e-09	2.38688e-08
COG8	845.422	1.01634	0.217936	1.50546e-06	8.95764e-06
COIL	981.869	-0.224378	0.22055	0.290717	0.373697
COL18A1	3529.71	0.167805	0.443233	0.660352	0.729571
COL27A1	1215.54	-2.43657	0.345949	1.60177e-13	4.35071e-12
COL4A5	746	-0.377612	0.619634	0.387516	0.473995
COL5A2	12947.9	-5.39818	0.600462	4.91012e-21	4.64363e-19
COL6A1	511.137	2.02028	0.595659	0.000124868	0.000442591
COL9A2	310.385	-1.87473	0.37926	9.64083e-08	7.656e-07
COLEC12	158.417	-2.61412	0.475106	2.47934e-09	2.92432e-08
COLGALT1	4084.53	0.896739	0.372978	0.00858963	0.0181637
COMMD1	184.775	0.587358	0.278169	0.0259033	0.0474172
COMMD10	298.651	-0.218172	0.341274	0.483507	0.568161
COMMD2	807.109	-0.845276	0.257122	0.000518296	0.00156014
COMMD3	683.647	0.0647613	0.246616	0.784954	0.833681
COMMD4	1349.88	1.3598	0.292304	1.09906e-06	6.76137e-06
COMMD5	585.759	1.87906	0.320723	1.04917e-09	1.3425e-08
COMMD6	487.39	-0.217694	0.382875	0.521941	0.604917
COMMD7	981.878	0.209617	0.251379	0.383351	0.469858
COMMD8	418.693	-0.809932	0.251503	0.00069405	0.00202133
COMMD9	770.349	0.404212	0.337093	0.194373	0.266692
COMT	1750.97	2.84411	0.452105	4.79988e-11	7.8388e-10
COMTD1	262.911	3.72631	0.580767	1.85158e-11	3.32104e-10
COP1	516.135	1.29133	0.386631	0.000283984	0.000923504
COPA	3786.66	-0.696967	0.261002	0.00474865	0.0108548
COPB1	5144.19	-0.34099	0.324887	0.255304	0.335217
COPB2	5814.69	-0.500926	0.184375	0.0051989	0.0117294
COPE	5194.35	0.884207	0.372539	0.00930105	0.0194373
COPG1	6136.03	0.133028	0.162901	0.409638	0.495462
COPG2	699.924	0.595874	0.281711	0.0256639	0.0470452
COPRS	791.973	0.897537	0.218046	2.16922e-05	9.4817e-05
COPS2	1932.55	-0.309819	0.305852	0.275793	0.357651
COPS3	2041.82	-0.497965	0.218443	0.0176891	0.0340398
COPS4	873.741	0.215633	0.204113	0.27773	0.359848
COPS5	1747.89	-0.0541853	0.243087	0.814725	0.85907
COPS6	3042.89	0.870771	0.260312	0.000469972	0.00142831
COPS7A	1248.06	0.345454	0.259197	0.162856	0.228636
COPS7B	710.49	-0.679405	0.149643	3.72403e-06	1.9949e-05
COPS8	1264.72	-0.186478	0.241321	0.420654	0.506489
COPS9	594.579	1.71083	0.388286	2.4908e-06	1.39461e-05
COPZ1	4232.68	0.156926	0.257203	0.524007	0.606638
COQ10A	263.427	0.446068	0.372578	0.186784	0.257741
COQ10B	649.017	-0.203749	0.234768	0.366663	0.452936
COQ2	443.548	0.907296	0.209017	7.92791e-06	3.89764e-05
COQ3	470.15	-0.223512	0.323693	0.452662	0.537072
COQ4	747.344	1.56937	0.28404	8.86188e-09	9.15493e-08
COQ5	616.274	0.248774	0.173843	0.144362	0.206973
COQ6	251.441	1.65741	0.332321	1.56017e-07	1.17697e-06
COQ7	431.328	0.770261	0.273501	0.00304307	0.00733822
COQ8A	989.505	-1.05098	0.445519	0.00603221	0.0133887
COQ8B	262.333	2.02518	0.575864	7.87182e-05	0.000295848
COQ9	628.334	1.87465	0.438214	3.98461e-06	2.11274e-05
CORO1A	159.455	2.96469	0.693136	2.49801e-06	1.39714e-05
CORO1B	4521.58	0.789372	0.377757	0.0211111	0.0397157
CORO1C	7072.92	-1.39818	0.224882	9.9801e-11	1.55191e-09
CORO2A	2014.18	-2.04648	0.46859	1.23008e-06	7.47896e-06
COTL1	1214.32	2.32449	0.750173	0.000278691	0.000908849
SDHA	512.784	-0.0842956	0.219392	0.692047	0.755363
COX11	521.58	0.259879	0.210928	0.204289	0.277807
COX14	767.409	1.86537	0.331706	4.16986e-09	4.61971e-08
COX15	1473.19	0.209877	0.217952	0.320617	0.405517
COX16	676.908	0.642334	0.253018	0.00798293	0.0170774
COX17	730.843	0.300796	0.198182	0.118802	0.175305
COX18	117.141	-0.107247	0.259802	0.663547	0.732168
COX19	628.924	0.152571	0.193336	0.419077	0.504898
COX20	1177.52	-0.477078	0.295066	0.0826264	0.128619
COX4I1	8928.68	1.07898	0.256749	1.2364e-05	5.7886e-05
COX5A	4256.14	0.352823	0.294514	0.203358	0.276793
COX5B	2840.54	1.87065	0.41059	1.1264e-06	6.91323e-06
COX6A1	5320.48	1.74655	0.291054	4.29124e-10	6.00831e-09
COX6B1	4348.42	1.0439	0.216449	6.66731e-07	4.32149e-06
COX6C	863.216	-0.45056	0.553665	0.289442	0.372518
COX7A2	3397.87	-0.139782	0.310211	0.626707	0.700659
COX7A2L	1898.75	1.12437	0.290179	4.58158e-05	0.000184237
COX7B	3494.69	0.518034	0.427052	0.166353	0.232856
COX7C	4230.35	0.503878	0.262365	0.044228	0.0754888
COX8A	4111.84	1.90677	0.449881	4.73827e-06	2.46832e-05
CP	1123.72	0.151269	0.577136	0.731281	0.78908
CPD	7999.29	-0.582587	0.435333	0.115235	0.17072
CPE	762.22	0.027589	0.489127	0.948874	0.96332
CPEB2	270.745	-0.133539	0.324781	0.654698	0.724633
CPEB3	67.8249	0.378159	0.408314	0.296099	0.379443
CPEB4	906.065	-0.713339	0.409862	0.0453704	0.0771979
CPLANE1	386.05	-0.54485	0.528602	0.191152	0.262758
CPLANE2	62.8386	2.20639	0.429791	5.01046e-08	4.26895e-07
CPLX1	189.671	0.0132949	0.413808	0.972621	0.980444
CPM	983.425	-2.58277	0.461019	1.37654e-09	1.70275e-08
CPNE1	3725.89	-0.421367	0.372409	0.204947	0.278628
CPNE2	608.018	0.303595	0.289958	0.268828	0.350497
CPNE3	2042.4	0.362577	0.304908	0.205129	0.278766
CPNE8	454.178	-0.138018	0.525693	0.737839	0.794673
CPOX	1426.49	-1.35788	0.248734	1.20841e-08	1.21342e-07
CPPED1	797.018	-0.0528572	0.236234	0.814555	0.858978
CPQ	317.373	-0.956426	0.58967	0.0351603	0.0618799
CPS1	6854.08	5.45495	1.01388	1.0295e-08	1.05205e-07
CPSF2	2017.4	-0.474489	0.143525	0.000787354	0.00225954
CPSF3	1582.57	-0.246984	0.249976	0.299654	0.38329
CPSF4	1146.3	0.552768	0.323454	0.0661326	0.106515
CPSF6	2946.09	-0.536257	0.13817	8.43099e-05	0.000314477
CPSF7	4880.06	-1.23204	0.198059	1.66523e-10	2.48053e-09
CPT1A	2923.42	2.64908	0.48692	8.27741e-09	8.5938e-08
CPT1B	231.742	-1.06147	0.425707	0.00419292	0.00973419
CPT2	1025.14	-0.0893408	0.211149	0.66292	0.731688
CPTP	714.067	2.34936	0.456541	4.53237e-08	3.91939e-07
CRACD	321.544	-1.38816	0.285768	2.77881e-07	1.96921e-06
CRADD	189.531	0.745174	0.219203	0.00044378	0.00135983
CRAMP1	799.007	0.297032	0.234202	0.188319	0.259447
CRAT	706.143	0.392069	0.407087	0.278709	0.360893
CRB3	289.035	1.2945	0.413787	0.00058913	0.00174807
CRBN	558.525	-0.951616	0.200984	9.97661e-07	6.21105e-06
CRCP	1221.68	0.217042	0.275276	0.406013	0.491877
CREB1	966.482	-0.631244	0.184334	0.000427554	0.00131788
CREB3	811.033	0.631546	0.329871	0.0386747	0.0672236
CREB3L1	191.243	-0.203708	0.58984	0.633493	0.706755
CREB3L2	4127.27	-1.79199	0.241639	1.85104e-14	6.11314e-13
CREB3L3	1146.07	-0.287286	0.683891	0.500825	0.585008
CREB3L4	190.014	1.4014	0.307716	1.66084e-06	9.75591e-06
CREB5	319.738	-2.00644	0.895526	0.00167435	0.00438526
CREBBP	1961.47	0.921401	0.250652	0.000128559	0.000454897
CREBL2	826.254	0.238533	0.198811	0.218239	0.294124
CREBRF	245.42	-1.51408	0.517437	0.000551694	0.00165111
CREBZF	1101.21	-0.46118	0.1892	0.0120501	0.0243555
CREG1	738.464	2.2631	0.341416	6.22134e-12	1.2281e-10
CRELD1	389.751	0.180417	0.360889	0.584485	0.662641
CRELD2	1081.35	0.210091	0.318141	0.479442	0.564148
CREM	325.625	-0.349824	0.207877	0.0817674	0.127511
CRIM1	2038.31	-0.674363	0.386519	0.0482401	0.0813358
CRIPT	200.828	0.37564	0.272163	0.146223	0.209151
CRK	2324.73	-0.365376	0.23096	0.0987253	0.149889
CRKL	3828.54	-0.960772	0.146209	2.29394e-11	4.03106e-10
CRLF3	405.985	-0.412264	0.313388	0.154575	0.21914
CRLS1	1527.93	-0.750582	0.397633	0.0320482	0.0571865
CRNKL1	1307.29	-1.35214	0.27085	1.47872e-07	1.12078e-06
CROCC	195.962	2.0785	0.517428	1.05823e-05	5.03144e-05
CROT	421.783	-0.314258	0.35999	0.335522	0.421448
CRPPA	92.5302	-0.576272	0.478469	0.144315	0.206934
CRTAP	3208.48	1.84361	0.279274	9.06215e-12	1.72979e-10
CRTC1	396.589	0.946622	0.360322	0.00429535	0.00993873
CRTC2	928.417	0.466251	0.34873	0.145605	0.208411
CRTC3	862.683	0.837914	0.281954	0.00172041	0.0044912
CRX	50.4496	-0.190573	0.432779	0.607074	0.683114
CRY1	1028.41	-1.18453	0.256904	1.2862e-06	7.78379e-06
CRY2	828.995	-0.209103	0.281612	0.429356	0.51494
CRYBG1	678.742	0.150707	0.490489	0.713338	0.773812
CRYBG2	128.473	-0.00870847	0.465158	0.979971	0.98537
CRYBG3	891.307	-2.71671	0.32139	2.09706e-18	1.30633e-16
CRYL1	287.087	1.87858	0.453735	7.22323e-06	3.58337e-05
CRYZ	4191.53	0.46178	0.485681	0.262835	0.343545
CRYZL1	249.916	0.627867	0.228382	0.0043542	0.0100525
CS	5945.91	0.126262	0.251737	0.597437	0.674385
CSAD	90.6125	0.334863	0.357848	0.305577	0.389716
CSDE1	24332.3	0.695019	0.297178	0.0131192	0.0262071
CSE1L	7535.36	-0.343548	0.201929	0.0787999	0.123755
CSF1	439.772	-0.0965734	0.488902	0.808307	0.853774
CSGALNACT2	259.873	0.21709	0.247092	0.359618	0.445954
CSK	2274.75	0.936804	0.390859	0.00814529	0.0173567
CSNK1A1	3642.22	0.117023	0.197403	0.543878	0.625258
CSNK1D	3298.9	1.23426	0.357925	0.00020663	0.000692964
CSNK1E	1893.38	0.455117	0.272121	0.0770767	0.121434
CSNK1G1	696.494	0.237521	0.246733	0.316089	0.400788
CSNK1G2	1637.47	1.45623	0.342471	6.34496e-06	3.19181e-05
CSNK1G3	701.064	-0.740944	0.304936	0.00872794	0.0183985
CSNK2A1	4265.5	-1.42812	0.181444	9.58125e-16	3.89351e-14
CSNK2A2	410.354	0.368145	0.281742	0.167681	0.234461
CSPG5	94.4884	2.57684	0.396942	1.33825e-11	2.46603e-10
CSPP1	526.721	-1.29668	0.495918	0.0020052	0.00512517
CSRNP1	708.089	-0.222193	0.303285	0.431014	0.516511
[truncated: 8,404 more rows]

## Sheet: Huh7_14_GSEA
Description	p value	adjusted p value	ID
cytoplasmic_ribosomal_proteins	2.83283e-05	0.0127761	WP_CYTOPLASMIC_RIBOSOMAL_PROTEINS
cholesterol_metabolism_with_bloch_and_kandutschrussell_pathways	0.000112185	0.0252978	WP_CHOLESTEROL_METABOLISM_WITH_BLOCH_AND_KANDUTSCHRUSSELL_PATHWAYS
electron_transport_chain_oxphos_system_in_mitochondria	0.000259156	0.0389598	WP_ELECTRON_TRANSPORT_CHAIN_OXPHOS_SYSTEM_IN_MITOCHONDRIA
sterol_regulatory_elementbinding_proteins_srebp_signaling	0.000366279	0.0412979	WP_STEROL_REGULATORY_ELEMENTBINDING_PROTEINS_SREBP_SIGNALING

## Sheet: Huh7_23_volcano
Symbol	baseMean	log2FoldChange	lfcSE	pvalue	padj
AAAS	1359.9	-0.267872	0.246174	0.243488	0.380846
AACS	843.297	0.457182	0.269983	0.0656773	0.140014
AADAC	451.921	-4.58429	0.699714	1.81566e-12	7.82804e-11
AADAT	208.211	-0.263122	0.353132	0.383029	0.529558
AAGAB	1527.54	-0.30942	0.251376	0.182854	0.30695
AAK1	1122.08	0.175231	0.237355	0.432413	0.576126
AAMDC	258.482	-0.737755	0.277912	0.00362306	0.0135805
AAMP	3280.79	-0.908256	0.283685	0.000482235	0.00248862
AAR2	1175.02	-0.284193	0.186101	0.111072	0.21029
AARS1	11068.1	0.22502	0.296166	0.401977	0.547507
AARS2	1032.72	-0.260691	0.189729	0.151222	0.265313
AARSD1	737.804	-0.245174	0.323895	0.388324	0.534757
AASDH	191.136	-0.107462	0.263177	0.658042	0.765236
AASDHPPT	903.499	0.622042	0.244988	0.00668221	0.022261
AASS	505.17	-1.60659	0.712383	0.00201563	0.00830809
AATF	1882.74	0.930207	0.621409	0.0361356	0.0876623
AATK	87.9424	-1.02785	0.559541	0.0136284	0.0399928
ABCA1	1906.17	-1.4967	0.598869	0.00133911	0.00594139
ABCA2	2064.68	-0.138214	0.345345	0.640284	0.752089
ABCA3	535.889	4.13235	0.434394	1.86891e-22	3.35026e-20
ABCA7	430.82	0.422657	0.450274	0.233489	0.368632
ABCB1	963.373	-0.815491	0.579087	0.0450515	0.104063
ABCB10	912.769	0.167154	0.32993	0.570056	0.697836
ABCB11	65.3592	-0.457277	0.508738	0.210423	0.34107
ABCB6	1543.58	-1.67901	0.32839	3.68734e-08	5.93342e-07
ABCB7	448.217	0.595567	0.338885	0.0459406	0.10563
ABCB8	755.713	0.259143	0.245581	0.258674	0.397119
ABCB9	264.119	0.465704	0.425798	0.177283	0.299566
ABCC10	591.593	-0.436841	0.187203	0.0147666	0.0427227
ABCC2	2887.25	0.442897	0.370431	0.162872	0.280409
ABCC3	447.775	2.71745	0.557558	1.04504e-07	1.52983e-06
ABCC4	1109.46	0.590354	0.308653	0.0329109	0.0810321
ABCC5	1327.15	-0.160871	0.279075	0.52636	0.661218
ABCC9	252.387	-0.152172	0.478122	0.657113	0.764648
ABCD1	835.18	0.888183	0.475445	0.0202683	0.0551953
ABCD3	2332.67	-0.80313	0.242554	0.000392793	0.00209914
ABCE1	3120.27	0.369856	0.289459	0.15999	0.276706
ABCF1	1289.16	2.41131	0.403453	2.61612e-10	6.80192e-09
ABCF2	1661.61	0.442077	0.2467	0.0548655	0.121635
ABCF2-H2BE1	952.891	0.202116	0.301416	0.458037	0.599183
ABCF3	1344.02	-0.09302	0.246474	0.6851	0.784529
ABCG2	440.73	-0.187366	0.500112	0.587437	0.711357
ABHD10	943.535	-0.868004	0.211488	1.55884e-05	0.000130452
ABHD11	277.957	0.901739	0.325026	0.00208625	0.00853717
ABHD12	2493.18	-0.323156	0.377868	0.303453	0.446212
ABHD13	335.23	0.0733149	0.256526	0.759539	0.840113
ABHD14A	248.887	-0.949587	0.353886	0.00209767	0.00857362
ABHD14B	787.536	0.607239	0.310251	0.0297132	0.0746704
ABHD15	680.182	0.0535338	0.330253	0.855454	0.906937
ABHD17A	1703.63	0.257675	0.377293	0.419526	0.564536
ABHD17B	602.803	-0.395804	0.232637	0.069692	0.146797
ABHD17C	329.508	2.58464	0.577355	7.25071e-07	8.71358e-06
ABHD18	178.7	0.320771	0.273185	0.200869	0.329716
ABHD2	2726.63	-0.0478202	0.280789	0.850923	0.903683
ABHD3	929.609	-1.09151	0.302371	7.19838e-05	0.000488076
ABHD4	1508.62	0.0638714	0.339408	0.830939	0.889974
ABHD5	310.338	-0.0421163	0.231837	0.848524	0.902035
ABHD6	254.572	1.09647	0.293699	5.52866e-05	0.000387993
ABHD8	805.639	0.00195838	0.337438	0.996113	0.997968
ABI1	1143.5	0.381975	0.287922	0.144895	0.25677
ABI2	1277.69	-0.116139	0.266815	0.635111	0.748335
ABITRAM	520.735	-0.428231	0.292335	0.103407	0.198649
ABL1	4132.23	0.346937	0.18549	0.05159	0.11606
ABL2	1697.2	1.81744	0.299177	1.82072e-10	4.88298e-09
ABLIM1	3037.3	-0.0203493	0.344875	0.943702	0.966467
ABLIM3	465.267	0.0980397	0.486552	0.781739	0.855409
ABRACL	584.156	0.0563725	0.349184	0.853555	0.905955
ABRAXAS1	198.372	-0.129649	0.428793	0.696835	0.79202
ABRAXAS2	558.991	0.0748527	0.27725	0.770333	0.848014
ABT1	1010.42	-0.15295	0.190747	0.402694	0.548119
ABTB1	337.628	0.107614	0.458829	0.75802	0.839098
ABTB2	753.159	2.23849	0.423037	1.38817e-08	2.47113e-07
AC004706.3	78.4565	1.13629	0.439796	0.00238564	0.00956692
AC004922.1	581.369	-2.46608	0.901567	0.000253889	0.00144204
AC005833.1	176.238	0.166156	0.440592	0.629312	0.744332
AC006538.2	108.412	0.290414	0.2937	0.274848	0.415505
AC007326.4	661.656	1.10204	0.624045	0.0164411	0.0467141
AC009779.3	152.563	-1.71284	0.324577	1.51329e-08	2.6342e-07
AC011448.1	70.5431	-0.665834	0.523746	0.0807844	0.164729
AC013394.1	222.48	-1.57116	0.222414	2.28704e-13	1.14805e-11
AC024592.3	19.4221	0.312491	0.362348	0.310846	0.454721
AC026464.4	818.232	0.592338	0.373977	0.0643905	0.137911
AC026464.6	179.795	-0.500892	0.535164	0.179421	0.302329
AC068580.4	320.029	0.338108	0.533434	0.359168	0.506259
AC068631.2	139.476	-0.228429	0.321985	0.419836	0.564831
AC069544.1	632.188	0.468537	0.336045	0.113316	0.213628
AC090517.4	86.0874	0.879008	0.292412	0.00105603	0.00481776
AC091959.1	252.196	0.304781	0.422699	0.370987	0.517731
AC092329.3	92.2971	-2.04205	0.579653	2.98973e-05	0.000229004
AC093323.1	135.931	-0.0532996	0.462469	0.873319	0.919577
AC093512.2	1270.89	0.637593	0.727902	0.126625	0.231749
AC093827.5	53.8415	0.300524	0.391441	0.356745	0.503971
AC107871.1	83.5929	-1.46097	0.557256	0.0010211	0.00468294
AC129492.3	56.5182	0.0765225	0.464804	0.826533	0.886721
AC244197.3	181.198	0.422405	0.368216	0.179724	0.30274
ACAA1	2257.64	-2.24411	0.349528	1.0197e-11	3.69479e-10
ACAA2	2132.19	-0.41493	0.246574	0.0699962	0.147134
ACACA	2980.67	0.2185	0.35595	0.476496	0.617011
ACACB	441.859	-1.42778	0.341106	4.24849e-06	4.15815e-05
ACAD10	693.138	-1.07675	0.302116	9.36183e-05	0.000611632
ACAD11	744.016	-1.43112	0.374125	1.89679e-05	0.000155051
ACAD8	392.026	-0.458585	0.189069	0.011194	0.0341229
ACAD9	1264.57	0.0893639	0.257849	0.710599	0.802576
ACADM	764.928	0.43744	0.300093	0.106822	0.20383
ACADS	526.981	-0.919486	0.390606	0.00557373	0.0191953
ACADSB	1911.38	-2.83681	0.391066	2.41365e-14	1.39337e-12
ACADVL	4172.2	0.285121	0.393239	0.384863	0.531423
ACAP2	1194	0.499736	0.329228	0.086627	0.17356
ACAP3	1302.34	-0.817946	0.309436	0.00320686	0.0122268
ACAT1	1320.26	1.11106	0.259766	5.83574e-06	5.47563e-05
ACAT2	5060.1	-2.45175	0.480886	2.07318e-08	3.50724e-07
ACBD3	1585.29	-0.188218	0.225228	0.375694	0.522647
ACBD4	272.954	-0.0489732	0.411218	0.878567	0.92282
ACBD5	1333.91	0.289796	0.331174	0.322107	0.466824
ACBD6	884.174	0.670566	0.257847	0.00516373	0.018051
ACBD7	94.8486	0.31817	0.483099	0.376348	0.523343
ACCS	54.978	1.33447	0.340303	1.7806e-05	0.000146728
ACD	865.313	-0.000647895	0.302347	0.996543	0.998204
ACER2	46.4908	0.0408618	0.404045	0.902549	0.938938
ACER3	503.961	0.508427	0.278701	0.046741	0.107133
ACIN1	4803.08	-0.317921	0.206279	0.10406	0.199678
ACLY	13638.7	-0.0294517	0.251451	0.906256	0.941361
ACO1	2007.68	0.298979	0.254186	0.208193	0.338205
ACO2	3081.95	-0.231421	0.240194	0.301747	0.444464
ACOT1	174.606	-0.113509	0.290693	0.664383	0.770214
ACOT11	219.222	-1.63932	0.404331	5.79747e-06	5.44973e-05
ACOT13	930.963	-0.333522	0.346058	0.262703	0.401881
ACOT2	781.144	0.254774	0.234245	0.246532	0.384355
ACOT7	1710.44	-0.00509331	0.307508	0.98349	0.991447
ACOT8	441.665	-0.725846	0.354795	0.0176221	0.0493593
ACOT9	1027.82	1.12718	0.314203	9.00749e-05	0.00058999
ACOX1	1495.62	-1.29396	0.263553	1.71252e-07	2.40364e-06
ACOX3	416.533	-0.782897	0.307721	0.00441846	0.0159589
ACP1	1993.55	-0.287356	0.213905	0.155504	0.271012
ACP2	882.295	-0.471465	0.244317	0.037853	0.0908578
ACP6	308.902	0.251522	0.36757	0.422034	0.566721
ACSF2	876.45	-2.23134	0.399336	1.6518e-09	3.63751e-08
ACSF3	422.239	2.19794	0.378261	7.20546e-10	1.69254e-08
ACSL1	1445.78	0.469989	0.467769	0.195722	0.323293
ACSL3	5233.99	-0.544033	0.313233	0.0483833	0.110328
ACSL4	5464.99	-1.26271	0.290405	2.69214e-06	2.76465e-05
ACSL5	262.711	-0.146228	0.486405	0.669541	0.773736
ACSS2	1664.67	-1.89574	0.39674	1.45814e-07	2.07801e-06
ACTB	107586	0.546551	0.275853	0.0305967	0.0766079
ACTG1	50670.3	0.579916	0.269131	0.0217969	0.0583343
ACTL6A	1801.59	0.222128	0.245849	0.333901	0.479588
ACTN1	9348.26	1.8006	0.307585	7.56726e-10	1.76535e-08
ACTN4	7087.02	0.952925	0.30051	0.000553652	0.00280427
ACTR10	139.956	-0.128932	0.345243	0.664267	0.770167
ACTR1A	3584.31	-0.269489	0.252964	0.253954	0.391743
ACTR1B	1802.29	-0.758338	0.2828	0.00335293	0.012722
ACTR2	7758.81	0.101425	0.270185	0.680062	0.780859
ACTR3	5631.26	0.926844	0.29794	0.00068238	0.0033514
ACTR3B	352.731	-1.01518	0.274311	6.13321e-05	0.000424587
ACTR5	337.596	0.357198	0.231718	0.100691	0.19475
ACTR6	634.787	-0.813587	0.20899	4.17915e-05	0.000306506
ACTR8	498.324	0.475996	0.309035	0.085925	0.172661
ACTRT3	93.5498	-1.16721	0.423851	0.0011694	0.00526848
ACVR1	653.923	0.043178	0.32391	0.88168	0.92419
ACVR1B	1713.84	-1.7153	0.224139	2.40826e-15	1.61892e-13
ACVR2A	339.193	-1.64154	0.370023	1.07946e-06	1.24914e-05
ACVR2B	651.853	-1.43247	0.270752	1.94758e-08	3.31672e-07
ACY1	1225.57	-1.09603	0.491394	0.00518205	0.0181087
ACYP1	150.165	0.562957	0.305112	0.0404488	0.0956727
ACYP2	146.389	-1.29088	0.311385	6.31106e-06	5.87308e-05
ADA	258.94	2.34565	0.424253	3.42959e-09	7.00871e-08
ADAL	271.314	0.454001	0.364994	0.147349	0.260352
ADAM10	1528.1	0.125916	0.276798	0.620677	0.737537
ADAM15	2134.72	1.42013	0.355511	1.28976e-05	0.000110283
ADAM17	785.514	0.313202	0.425871	0.360618	0.507547
ADAM22	261.885	-0.515656	0.603763	0.175942	0.297935
ADAM8	63.5562	-0.761368	0.417655	0.0264924	0.0682377
ADAM9	6971.81	1.47131	0.584071	0.00189683	0.0078916
ADAMTS1	608.347	0.380034	0.63108	0.299781	0.442462
ADAMTS6	112.766	0.405269	0.48549	0.267619	0.407834
ADAMTSL4	774.91	-1.07345	0.658816	0.0173512	0.0487341
ADAMTSL5	204.503	0.0246902	0.34407	0.936197	0.96069
ADAP1	93.177	-0.132913	0.4384	0.692315	0.789006
ADAR	8117.49	-0.0427245	0.199987	0.822027	0.882854
ADARB1	850.01	-0.231739	0.569842	0.494292	0.633552
ADAT1	817.861	0.681007	0.210957	0.000702138	0.00342619
ADAT2	223.319	-0.194758	0.239086	0.38317	0.529658
ADAT3	186.727	0.208775	0.422146	0.537431	0.671165
ADCK1	115.588	0.585999	0.300551	0.0307786	0.0769881
ADCK2	422.208	1.08728	0.424955	0.00280742	0.0109489
ADCY3	864.876	3.50961	0.472077	9.80966e-15	5.89618e-13
ADCY6	1765.52	-0.0336629	0.229796	0.878885	0.922872
ADCY7	714.753	2.75694	0.977228	0.000337518	0.0018492
ADCY9	1442.9	-0.59695	0.281946	0.0204007	0.0554548
ADD1	6099.8	-1.33975	0.212131	5.22576e-11	1.57979e-09
ADD3	2341.72	-1.75214	0.453589	9.64961e-06	8.58883e-05
ADGRA3	1888.37	-1.50727	0.247714	1.79236e-10	4.83227e-09
ADGRB2	147.813	0.929996	0.674698	0.0417336	0.0981662
ADGRG1	476.544	4.59877	0.616988	8.26962e-15	5.05982e-13
ADGRG6	3151.39	-1.41732	0.413897	8.09969e-05	0.000540226
ADH5	4025.78	-1.19714	0.178017	3.98784e-12	1.59795e-10
ADI1	2553.71	-0.509467	0.306431	0.061308	0.132975
ADIPOR1	2520.49	-0.119511	0.204973	0.5395	0.67268
ADK	939.522	0.976713	0.327148	0.0009629	0.00446007
ADM	977.662	0.837181	0.436477	0.0204484	0.0554958
ADM2	721.818	0.0187703	0.454477	0.960199	0.977287
ADM5	146.179	-0.563277	0.429818	0.100587	0.19466
ADNP	2474.09	0.661976	0.177608	0.000112236	0.000716322
ADNP2	1086.32	0.618997	0.217325	0.0026901	0.0105643
ADO	874.651	0.881904	0.243144	0.000116079	0.00073808
ADORA2A	331.719	0.0618075	0.494594	0.862261	0.911691
ADORA2B	185.559	3.98949	0.48004	7.83824e-18	8.52034e-16
ADPGK	828.678	-0.19085	0.264426	0.432531	0.576126
ADPRHL1	177.487	-0.881445	0.47146	0.0180387	0.0502096
ADPRM	64.1541	0.107506	0.396437	0.742681	0.826567
ADPRS	840.106	0.0745621	0.266733	0.762103	0.841766
ADRM1	6251.96	-0.0289458	0.281648	0.909505	0.943197
ADSL	2028.89	-0.82631	0.313883	0.00324166	0.0123456
ADSS2	1770.64	0.235961	0.277032	0.357222	0.504346
AEBP2	901.29	0.65428	0.286565	0.0124863	0.0372839
AEN	1331.09	0.390154	0.347677	0.197274	0.325173
AFAP1	1930.44	2.22474	0.455914	1.23099e-07	1.77659e-06
AFAP1L1	245.287	1.22784	0.444308	0.00126168	0.00563946
AFDN	3499.41	-1.71842	0.365439	2.59395e-07	3.47835e-06
AFF1	1738.58	0.0469908	0.27581	0.855546	0.906937
AFF4	2365.08	0.671488	0.318225	0.018242	0.0505689
AFG1L	104.612	-1.32603	0.368593	5.57672e-05	0.000391097
AFG3L2	3602.07	-0.842587	0.235943	0.000143573	0.000885352
AFMID	625.647	-1.84666	0.302315	1.00634e-10	2.8723e-09
AFTPH	816.175	-0.183136	0.276214	0.465856	0.606538
AGA	381.615	-0.745832	0.288136	0.00433069	0.0157421
AGAP1	938.614	1.48815	0.218501	1.87695e-12	8.05827e-11
AGAP3	1637.32	0.230786	0.269674	0.355764	0.503002
AGAP4	282.007	0.386942	0.339766	0.19388	0.320977
AGAP5	148.734	-0.299696	0.293443	0.256147	0.394352
AGAP6	116.512	1.14316	0.39894	0.00104002	0.00475689
AGAP9	121.456	1.11523	0.47818	0.00481459	0.0170877
AGBL5	605.608	0.140806	0.283604	0.587091	0.711275
AGFG1	2624.83	-0.24108	0.2867	0.352659	0.500482
AGFG2	1085.36	-1.89709	0.558978	5.41467e-05	0.000381603
AGGF1	749.411	0.53991	0.283237	0.0370226	0.0892841
AGK	717.203	-0.0299567	0.256511	0.898282	0.936596
AGL	826.789	-0.624751	0.283998	0.0152196	0.0438067
AGO1	2128.48	-1.06813	0.261545	1.27918e-05	0.000109469
AGO2	2492.89	1.52039	0.263547	1.55638e-09	3.44224e-08
AGO3	563.026	0.69648	0.248288	0.00267153	0.0104991
AGO4	421.056	-0.149818	0.301585	0.579162	0.705517
AGPAT2	3136.26	-0.641745	0.318285	0.0223883	0.0597139
AGPAT3	1650.53	0.746464	0.166879	4.07389e-06	4.01805e-05
AGPS	2571.98	-0.739139	0.368581	0.0191096	0.0526454
AGRN	13907.9	0.570468	0.388718	0.0835873	0.169295
AGT	14447.1	-10.1292	0.570245	2.15301e-72	5.49986e-69
AGTPBP1	662.393	-0.157938	0.312743	0.56809	0.69618
AGTRAP	781.883	0.561935	0.335498	0.0577336	0.126349
AHCTF1	2889.3	0.34547	0.305166	0.208324	0.338311
AHCY	11946.6	-1.11594	0.240497	8.15978e-07	9.70624e-06
AHCYL1	4073.4	-0.247088	0.244649	0.274799	0.415492
AHCYL2	440.618	-0.050763	0.226754	0.814168	0.87755
AHDC1	685.997	0.865086	0.279001	0.000790328	0.00378601
AHI1	311.94	0.490842	0.324432	0.088776	0.176791
AHNAK	21910.1	0.985847	0.387429	0.00354763	0.0133222
AHR	1607.56	0.167916	0.322892	0.558531	0.688844
AHSA1	2539.89	0.505668	0.361859	0.105605	0.20211
AIDA	2766.39	0.0959038	0.240117	0.670554	0.774555
AIF1L	421.606	3.08405	0.736824	2.31125e-06	2.42219e-05
AIFM1	2301.93	-0.167641	0.195695	0.369286	0.516232
AIFM2	1213.64	0.482598	0.290882	0.0683241	0.144721
AIG1	1305.27	-2.19047	0.291769	4.8359e-15	3.06914e-13
AIMP1	1201.03	0.0967786	0.225721	0.652196	0.760833
AIMP2	1184.76	0.598946	0.24821	0.00966062	0.0302427
AIP	3080.97	-1.71301	0.361544	2.1043e-07	2.89002e-06
AJM1	223.44	0.628359	0.364119	0.045678	0.105225
AJUBA	4003.35	-0.265201	0.222106	0.205043	0.33448
AK1	706.238	0.182219	0.391034	0.574365	0.701429
AK2	4176.51	0.607497	0.230692	0.00491266	0.0173674
AK3	1333.72	-1.06201	0.359691	0.000773051	0.00371719
AK4	3309.4	-1.63918	0.361723	6.7761e-07	8.18419e-06
AK7	53.123	-0.620795	0.445089	0.0775714	0.159642
AK9	58.9846	-0.838791	0.384457	0.0101685	0.0315044
AKAP1	3594.3	-0.808555	0.244988	0.000404258	0.0021436
AKAP10	751.058	0.860086	0.303	0.00187486	0.00780974
AKAP11	762.021	0.0496262	0.311894	0.860129	0.910096
AKAP12	1891.95	3.05925	0.666647	3.92475e-07	5.05077e-06
AKAP13	2165.18	0.188127	0.259598	0.429278	0.572976
AKAP17A	1106.66	0.670265	0.307143	0.015621	0.0447478
AKAP5	100.745	-0.11294	0.383676	0.721269	0.810416
AKAP6	85.9036	1.19289	0.579135	0.00794912	0.0256632
AKAP7	175.774	-1.16607	0.260879	1.81934e-06	1.96304e-05
AKAP8	768.041	0.0387453	0.515704	0.915427	0.947223
AKAP8L	1118.86	-0.466752	0.313328	0.0921085	0.181832
AKAP9	1150.78	-0.593146	0.375591	0.0607951	0.132087
AKIP1	448.343	0.970678	0.241209	2.05853e-05	0.000166277
AKIRIN1	2569.2	-1.05322	0.212972	2.11876e-07	2.90598e-06
AKIRIN2	1230.81	-0.164528	0.220136	0.430287	0.573923
AKNA	667.387	0.607003	0.522389	0.117709	0.220124
AKR1A1	2036.83	-1.14395	0.316135	6.34376e-05	0.000437681
AKR1B1	6749	2.72945	0.670083	4.10289e-06	4.03595e-05
AKR1C1	2654	0.114054	0.58228	0.731287	0.817896
AKR1C2	2771.42	0.168112	0.573272	0.62418	0.74101
AKR1C3	1771.88	5.11298	0.922858	2.44113e-09	5.21829e-08
AKR7A2	904.215	-0.267745	0.286053	0.300484	0.442987
AKT1	3592.54	1.16364	0.245485	6.08295e-07	7.41713e-06
AKT1S1	2685.52	0.374486	0.284752	0.150227	0.264015
AKT2	1021	-0.0269667	0.27178	0.91277	0.94536
AKTIP	269.179	0.975948	0.276854	0.000147738	0.000907747
AL034430.1	248.834	-0.904081	0.56814	0.027804	0.0708482
AL121900.1	303.863	-0.132682	0.284932	0.607107	0.726056
AL135905.2	4717.91	-0.674599	0.346632	0.0242636	0.0635869
AL139300.1	400.866	1.45691	0.421907	9.95089e-05	0.000644757
AL162231.1	78.8632	-0.497756	0.568992	0.18573	0.310858
AL441992.2	233.996	-1.42021	0.428825	0.000129969	0.000808784
AL445524.2	120.819	-0.748815	0.32489	0.00914819	0.0288839
AL669918.1	114.318	-0.415934	0.429287	0.22007	0.352844
ALAD	833.518	-1.31508	0.324926	9.15496e-06	8.20574e-05
ALAS1	2355.78	-0.135395	0.238968	0.544736	0.676432
ALCAM	4759.42	0.912981	0.405993	0.00858465	0.0273435
ALDH16A1	1093.61	0.137866	0.280333	0.591585	0.714026
ALDH18A1	4768.28	-1.11685	0.338848	0.000214267	0.00124467
ALDH1A1	24889	-0.642684	0.928938	0.0740207	0.154104
ALDH1B1	1198.87	0.264098	0.249589	0.256798	0.395116
ALDH1L2	539.71	1.08491	1.04496	0.0375123	0.0902097
ALDH2	3102.44	-1.88224	0.629971	0.000202199	0.00118264
ALDH3A2	2162.28	0.177364	0.347064	0.557384	0.687679
ALDH3B1	891.481	0.868841	0.512092	0.0293869	0.0739959
ALDH4A1	1289.27	-1.63617	0.31069	1.51803e-08	2.63796e-07
ALDH5A1	552.532	0.230643	0.302595	0.397365	0.543399
ALDH6A1	827.871	-1.70218	0.319614	1.14437e-08	2.07325e-07
ALDH7A1	2051.83	-0.426473	0.251154	0.066278	0.140972
ALDH9A1	1650.81	0.145123	0.215694	0.479964	0.619774
ALDOA	25652	-0.198552	0.293211	0.440928	0.584283
ALDOC	1585.5	-1.57679	0.972143	0.00647102	0.0216648
ALG1	825.446	0.120464	0.247632	0.604409	0.724101
ALG10	155.561	0.325577	0.330221	0.263569	0.402865
ALG10B	533.401	1.25901	0.398931	0.000359324	0.001954
ALG11	559.677	-0.334577	0.279292	0.18767	0.31341
ALG12	977.133	-0.745549	0.288538	0.00429877	0.0156427
ALG13	369.921	1.1343	0.412786	0.00153337	0.00661936
ALG14	265.799	-0.348495	0.21004	0.0798066	0.163158
ALG2	847.927	-0.631781	0.336513	0.0315566	0.078528
ALG3	1746.56	-0.485035	0.275114	0.0527588	0.118118
ALG5	361.624	-0.253586	0.267875	0.302354	0.444935
ALG6	62.6585	-0.815921	0.433813	0.0209975	0.0566401
ALG8	1230.99	0.316337	0.233317	0.149666	0.263303
ALG9	350.599	0.368988	0.233107	0.092447	0.182289
ALKBH1	219.539	0.586638	0.249638	0.0116609	0.0351791
ALKBH2	411.479	0.653097	0.316581	0.0212902	0.057218
ALKBH3	202.563	1.07833	0.382853	0.00135978	0.00601482
ALKBH4	283.495	-0.405313	0.330412	0.15947	0.27604
ALKBH5	3102.67	0.456157	0.258217	0.0543436	0.12074
ALKBH6	253.017	-0.374312	0.257119	0.114131	0.2147
ALKBH7	763.03	-0.926268	0.428686	0.00866485	0.027556
ALKBH8	261.764	1.18363	0.355696	0.000220442	0.00127608
ALMS1	445.473	0.289502	0.36876	0.357639	0.504745
ALPK1	167.169	-0.227938	0.383792	0.472282	0.613265
ALPK2	551.63	1.84323	0.977264	0.00497515	0.0175539
ALPK3	946.786	2.29816	0.88872	0.000788781	0.00378038
ALS2	474.823	-0.632283	0.339817	0.032136	0.0796639
ALS2CL	221.647	-0.180993	0.454054	0.594883	0.716637
ALYREF	3197.25	0.539507	0.335143	0.0686279	0.145214
AMACR	750.38	-1.87036	0.306698	1.02307e-10	2.90383e-09
AMBRA1	928.42	-0.0996947	0.204727	0.616517	0.733959
AMD1	3676.04	-0.354322	0.255298	0.136219	0.244878
AMDHD1	185.492	-1.94971	0.68477	0.000295162	0.00164179
AMDHD2	746.678	-0.145825	0.357008	0.630909	0.74562
AMFR	1479.89	0.281122	0.276208	0.268077	0.408167
AMIGO1	129.973	1.69829	0.473576	4.70278e-05	0.000337925
AMIGO2	1998.02	1.37419	0.401345	0.000125641	0.000787607
AMMECR1	767.637	1.37166	0.339262	1.07922e-05	9.48759e-05
AMMECR1L	521.888	0.812585	0.404721	0.0178428	0.0498273
AMN1	115.716	-0.420825	0.308937	0.125464	0.230385
AMOTL1	1278.15	0.631721	0.659412	0.129256	0.235509
AMOTL2	2795.28	0.371148	0.422833	0.278957	0.419915
AMPD2	2043.83	-0.537796	0.279577	0.0339686	0.0831356
AMPD3	133.631	0.217789	0.47279	0.537647	0.671256
AMZ2	1035.79	0.993373	0.240319	1.25165e-05	0.000107384
ANAPC1	2678.93	0.114242	0.293191	0.671826	0.775412
ANAPC10	108.184	0.0987202	0.299955	0.716511	0.8064
ANAPC11	2224.91	-0.415292	0.350883	0.166975	0.285884
ANAPC13	1292.64	-0.148651	0.237282	0.501439	0.639104
ANAPC15	587.554	-0.00341817	0.256642	0.98671	0.993284
ANAPC16	1063.77	0.349634	0.285128	0.178572	0.301446
ANAPC2	1573.96	-0.220149	0.295431	0.407543	0.55273
ANAPC4	767.713	-1.32951	0.276926	2.85559e-07	3.78843e-06
ANAPC5	2901.16	0.203674	0.219471	0.327608	0.472811
ANAPC7	1649.49	-0.344398	0.216036	0.0925718	0.182465
ANG	460.592	-1.59289	0.574702	0.000558979	0.00282475
ANGEL1	561.334	0.322018	0.244784	0.159498	0.276042
ANGEL2	462.079	0.129604	0.283977	0.618553	0.735441
ANK2	303.901	-0.243337	0.412634	0.460033	0.601057
ANKEF1	380.735	-0.482446	0.311071	0.0802575	0.163883
ANKFY1	2157.62	0.411778	0.253553	0.0807713	0.164729
ANKH	801.873	0.311079	0.366203	0.318918	0.463344
ANKHD1	1116.03	-0.0498654	0.240575	0.823939	0.884443
ANKHD1-EIF4EBP3	593.479	0.0249963	0.407254	0.945161	0.96699
ANKIB1	1206.02	0.550555	0.240807	0.0146703	0.042501
ANKLE1	120.555	-1.90675	0.629851	0.000180881	0.00107581
ANKLE2	1771.1	1.09188	0.166844	1.84898e-11	6.23529e-10
ANKMY1	158.405	0.2935	0.298097	0.275526	0.416222
ANKMY2	554.999	0.437085	0.254947	0.0649559	0.138795
ANKRA2	127.146	-0.234356	0.391385	0.465437	0.60638
ANKRD1	1472.75	0.187779	0.589767	0.581721	0.707554
ANKRD10	709.334	-0.242477	0.21987	0.243783	0.381232
ANKRD11	7101.53	0.514243	0.241992	0.0233797	0.0617979
ANKRD12	1019.44	-0.57443	0.39068	0.0763466	0.157784
ANKRD13A	1004.18	-0.0338269	0.339486	0.906575	0.941495
ANKRD13B	275.619	2.82132	0.53906	1.58481e-08	2.74467e-07
ANKRD13C	674.246	0.37543	0.248116	0.104918	0.20106
ANKRD13D	918.214	-1.77954	0.302042	4.14664e-10	1.02097e-08
ANKRD16	186.156	0.846083	0.397643	0.0127309	0.0379475
ANKRD17	1825.3	0.921731	0.218494	9.79272e-06	8.70105e-05
ANKRD23	36.3363	0.136901	0.497617	0.696786	0.79202
ANKRD26	314.293	0.249834	0.39025	0.442768	0.585961
ANKRD27	1355.6	0.131412	0.238179	0.555616	0.686325
ANKRD28	1283.66	0.108742	0.312545	0.698749	0.793401
ANKRD29	271.679	3.245	0.763524	1.72914e-06	1.87363e-05
ANKRD33B	507.554	1.33997	0.517067	0.00177979	0.00748834
ANKRD36	171.836	0.938486	0.369583	0.00380602	0.0141418
ANKRD36B	140.469	-0.827987	0.441802	0.0203349	0.05532
ANKRD36C	80.0845	0.798787	0.403301	0.019836	0.0542083
ANKRD39	349.108	0.0844621	0.319934	0.766942	0.845647
ANKRD40	1665.03	0.573193	0.223558	0.006652	0.022169
ANKRD42	194.116	1.2178	0.241283	1.1407e-07	1.65563e-06
ANKRD44	169.201	1.57784	0.611536	0.00136513	0.00603327
ANKRD46	416.588	-1.80062	0.247521	3.94881e-14	2.22922e-12
ANKRD49	209.565	0.713071	0.3666	0.0247394	0.0645523
ANKRD50	788.786	1.17837	0.38493	0.000553828	0.00280427
ANKRD52	5186.59	0.0806633	0.217702	0.694638	0.790462
ANKRD54	646.076	0.583148	0.279057	0.0226518	0.060338
ANKRD9	1142.17	0.894739	0.43255	0.01346	0.0396353
ANKS1A	900.113	0.272316	0.183081	0.124053	0.228681
ANKS3	259.19	0.23456	0.350935	0.440085	0.583242
ANKS6	653.113	0.179983	0.241107	0.424784	0.569163
ANKZF1	663.158	-0.357996	0.342059	0.227116	0.361177
ANLN	5425.86	1.29875	0.385515	0.000169135	0.00101184
ANO10	1021.37	0.538603	0.334507	0.0678942	0.14393
ANO6	3385.4	-0.317227	0.264508	0.191437	0.31786
ANO8	500.55	-0.00175749	0.302618	0.993741	0.99696
ANP32A	3458.48	-0.304049	0.207383	0.124385	0.229085
ANP32B	6334.19	0.149642	0.23155	0.492009	0.631265
ANP32E	3765.95	0.29069	0.326326	0.314584	0.45876
ANPEP	2544.06	-0.610134	0.752989	0.116236	0.217927
ANTKMT	420.373	0.378572	0.444446	0.280406	0.421454
ANTXR2	1223.51	-0.09177	0.398605	0.77394	0.8502
ANXA1	5761.67	4.66762	0.61254	2.38265e-15	1.61231e-13
ANXA11	3953.64	0.605647	0.286615	0.0207677	0.0561555
ANXA2	24286.6	1.5548	0.27315	2.40203e-09	5.14548e-08
ANXA2R	77.5503	0.904157	0.481653	0.0193642	0.0531462
ANXA3	1057.25	0.53724	0.644225	0.178251	0.301003
ANXA4	3167.32	-1.73863	0.298289	6.62936e-10	1.57167e-08
ANXA5	8875.72	0.423665	0.303479	0.124617	0.229305
ANXA6	3638.62	-0.534345	0.547909	0.154074	0.269023
ANXA7	1602.33	0.784722	0.547674	0.0540753	0.120353
ANXA9	187.187	-3.65376	0.411576	2.58288e-20	3.66554e-18
AOC2	139.668	-1.0479	0.376922	0.00134813	0.00597271
AOC3	89.2204	-1.88636	0.516659	2.22125e-05	0.000177298
AOPEP	210.25	-1.25963	0.248267	7.71645e-08	1.17506e-06
AP001267.5	56.8643	0.00771662	0.315476	0.979313	0.989058
AP001453.3	145.887	0.0435156	0.390003	0.894778	0.933515
AP002495.1	37.7903	-0.00820879	0.370557	0.977413	0.987855
AP003108.2	74.5134	-1.57797	0.479974	0.000115698	0.000736618
AP1AR	745.392	-0.0611196	0.330132	0.831619	0.890338
AP1B1	5800.81	-1.32141	0.233948	3.17602e-09	6.59605e-08
AP1G1	3181.54	-0.464849	0.255498	0.048509	0.110555
AP1G2	526.538	0.309226	0.314587	0.270825	0.411432
AP1M1	2642.51	-0.562937	0.264199	0.0202165	0.0550892
AP1M2	1055.89	-1.15677	0.29276	1.61836e-05	0.000134991
AP1S1	1963.8	0.510722	0.296098	0.0576945	0.12629
AP1S2	435.894	1.17283	0.439059	0.00177595	0.00747699
AP1S3	451.174	1.50797	0.401149	2.94849e-05	0.000226524
AP2A1	3709.03	0.400459	0.240992	0.0732125	0.152733
AP2A2	757.931	0.0673348	0.314573	0.812034	0.876134
AP2B1	8250.19	0.24301	0.251506	0.300365	0.442946
AP2M1	7393.47	0.382244	0.247537	0.098507	0.191832
AP2S1	2770.58	0.141322	0.237126	0.527642	0.662421
AP3B1	1520.68	0.313288	0.267211	0.203762	0.333232
AP3D1	4897.99	-0.595468	0.224027	0.00506404	0.0177755
AP3M1	1917.49	0.532867	0.29797	0.0488184	0.111097
AP3M2	464.897	0.421899	0.248794	0.0690981	0.145937
AP3S1	1066.52	0.080449	0.218392	0.699354	0.793824
AP3S2	871.735	-0.660869	0.346949	0.0280926	0.0714568
AP4B1	254.522	0.53513	0.206106	0.00644986	0.0216223
AP4E1	512.821	0.879501	0.288689	0.000929989	0.00434517
AP4M1	366.135	0.337712	0.244257	0.139355	0.248939
AP4S1	451.9	-1.05818	0.396113	0.0018057	0.00757106
AP5B1	1332.55	0.475593	0.221166	0.0230939	0.0611963
AP5M1	707.948	-0.0636898	0.291725	0.807949	0.873796
AP5S1	591.963	0.197465	0.268132	0.425233	0.569467
AP5Z1	503.291	-0.231787	0.38746	0.467011	0.607733
APAF1	830.7	-0.368957	0.261934	0.125474	0.230385
APBA3	469.102	-0.637069	0.317993	0.0241446	0.0634051
APBB1	574.887	-0.482647	0.511267	0.188074	0.313651
APBB2	632.847	1.55791	0.331255	4.51467e-07	5.72343e-06
APC	688.483	0.418236	0.372754	0.187925	0.313556
APEH	2815.86	0.163662	0.251596	0.479332	0.619428
APEX1	5410.35	-0.306363	0.282541	0.231517	0.366198
APEX2	995.931	0.272812	0.259027	0.255559	0.393921
APH1A	3232.66	0.238888	0.191042	0.189161	0.315001
APH1B	548.679	-2.32713	0.366696	1.63775e-11	5.65355e-10
API5	2878.74	0.0131351	0.280099	0.960336	0.977287
APIP	594.778	-0.19585	0.218	0.342637	0.489249
APLP2	17253.9	0.188027	0.280007	0.46233	0.603254
APMAP	4042.36	-0.0918732	0.274223	0.713118	0.804217
APOBEC3F	73.6351	0.258261	0.506138	0.471822	0.612745
APOC1	5246.93	-6.14651	0.645681	4.42816e-23	8.70134e-21
APOL2	707.709	0.0753648	0.338739	0.800556	0.86839
APOL6	472.508	1.18279	0.42104	0.00117924	0.0053058
APOLD1	76.4676	0.357731	0.337772	0.226614	0.360563
APOO	267.812	0.513743	0.311656	0.0655436	0.139817
APP	16632.7	0.958824	0.236093	1.66972e-05	0.000138597
APPBP2	688.892	0.108293	0.294735	0.68597	0.785173
APPL1	894.258	0.875424	0.316449	0.00220653	0.00896209
APPL2	694.5	-0.254149	0.26549	0.29721	0.439619
APRT	2198.9	-0.506585	0.295067	0.0565433	0.124464
APTX	453.87	0.326492	0.284305	0.208079	0.338075
AQP11	56.0681	-1.21843	0.423901	0.000759495	0.00366581
AQP3	610.837	0.323599	0.620923	0.361005	0.50778
AQR	682.087	-0.152493	0.29873	0.573519	0.700815
ARAF	1454.41	0.536847	0.312545	0.0551598	0.122072
ARAP1	2447.52	0.0901322	0.319437	0.749643	0.83196
ARAP3	202.616	1.26377	0.524052	0.00313978	0.0120108
ARCN1	4915.71	-0.490681	0.245749	0.0311284	0.0777678
AREG	551.452	1.36191	0.703359	0.0079384	0.0256448
AREL1	1221.54	0.460428	0.228275	0.0328231	0.0809154
ARF1	10830.1	-0.361812	0.248135	0.11535	0.21653
ARF3	6655.84	-0.0635946	0.252772	0.792162	0.863117
ARF4	3545.8	0.229033	0.296396	0.395542	0.54163
ARF5	2474.78	-0.810945	0.31218	0.00373901	0.0139435
ARF6	4290.29	1.10969	0.260974	6.09212e-06	5.68487e-05
ARFGAP1	2493.75	0.0142569	0.266237	0.960987	0.977601
ARFGAP2	1852.24	-0.833884	0.341813	0.00531083	0.018483
ARFGAP3	1071.18	-0.596296	0.198817	0.00163585	0.00698502
ARFGEF1	1611.19	0.427545	0.32642	0.139124	0.248743
ARFGEF2	2644.14	0.0458603	0.289753	0.863221	0.91206
ARFGEF3	937.822	-0.72382	0.394006	0.0275207	0.0703193
ARFIP1	659.199	0.087845	0.244151	0.699737	0.794002
ARFIP2	1269.8	-0.270621	0.235809	0.21936	0.352038
ARFRP1	820.434	0.731759	0.397902	0.0299795	0.0752654
ARG2	451.876	-1.80095	0.360968	6.18261e-08	9.5718e-07
ARGLU1	383.961	-0.10376	0.275145	0.67878	0.779813
ARHGAP1	1865.15	0.000623214	0.196417	0.996531	0.998204
ARHGAP11A	1835.48	1.1893	0.395527	0.00062902	0.00312765
ARHGAP12	1064.78	0.539588	0.360715	0.0839881	0.169871
ARHGAP18	1435.31	0.186008	0.317299	0.512167	0.649293
ARHGAP19	873.455	-0.910124	0.538023	0.0232541	0.0615094
ARHGAP21	1724.61	1.07932	0.413735	0.00250533	0.00998809
ARHGAP24	103.472	0.880467	0.476644	0.022024	0.0588805
ARHGAP26	610.476	2.02769	0.380248	1.21988e-08	2.1945e-07
ARHGAP29	1748.15	1.2647	0.473064	0.00156517	0.00674521
ARHGAP31	122.295	1.94172	0.563782	6.72258e-05	0.000460398
ARHGAP32	464.119	2.35111	0.31077	4.53285e-15	2.89479e-13
ARHGAP33	185.081	0.555725	0.432127	0.112737	0.212773
ARHGAP35	4473.9	0.259892	0.217155	0.206629	0.336596
ARHGAP39	754.591	1.64202	0.301145	8.41708e-09	1.5927e-07
ARHGAP45	1163.22	0.11981	0.514561	0.73844	0.823372
ARHGAP5	10636.8	-2.44253	0.357959	6.03095e-13	2.81389e-11
ARHGDIA	9004.16	1.2211	0.34425	0.000102679	0.000661937
ARHGEF1	2158.45	0.0564116	0.252694	0.810776	0.875649
ARHGEF10L	1547.65	-2.49378	0.39952	2.76446e-11	8.9108e-10
ARHGEF11	1612.18	0.278784	0.199653	0.143191	0.25428
ARHGEF12	2734.72	1.49107	0.317527	5.13931e-07	6.40408e-06
ARHGEF16	633.217	0.188429	0.442273	0.585865	0.710633
ARHGEF17	830.456	-0.250054	0.414602	0.449628	0.59168
ARHGEF18	2021.11	-0.465688	0.169485	0.00440428	0.015919
ARHGEF19	96.1147	0.973852	0.596862	0.0263342	0.0678988
ARHGEF2	1983.89	0.651878	0.286633	0.0128508	0.0381825
ARHGEF26	293.788	-0.870702	0.504627	0.0242236	0.0634984
ARHGEF28	911.357	0.936954	0.40851	0.00732552	0.023968
ARHGEF3	268.514	0.330654	0.312794	0.237004	0.373145
ARHGEF35	171.341	-0.195162	0.405534	0.54943	0.680494
ARHGEF37	92.3568	2.45655	0.532649	3.92092e-07	5.05077e-06
ARHGEF39	360.965	-0.55216	0.325927	0.0541924	0.120579
ARHGEF40	474.054	-0.824688	0.346918	0.00643692	0.0215931
ARHGEF5	396.129	-1.74521	0.593969	0.000284736	0.00159508
ARHGEF7	866.704	0.0222108	0.184286	0.901772	0.93846
ARID1A	2209.48	1.04406	0.480137	0.00802785	0.0258648
ARID1B	581.208	-0.0324138	0.376752	0.916064	0.947403
ARID2	594.452	0.0870544	0.305907	0.752878	0.835006
ARID3A	6446.41	-4.55394	0.208989	6.15964e-107	6.29392e-103
ARID3B	1512.03	-3.02936	0.297109	1.25426e-25	3.05143e-23
ARID4A	583.341	-0.720845	0.304152	0.00815351	0.0261824
ARID4B	857.452	-0.236523	0.303259	0.382426	0.528987
ARID5B	651.804	0.0605119	0.267819	0.806938	0.87322
ARIH1	1000.42	0.218537	0.257228	0.359843	0.506875
ARIH2	3362.79	-0.360981	0.211565	0.0713526	0.149494
ARL1	1825.03	-0.879214	0.236545	7.46349e-05	0.000503711
ARL10	151.035	0.51741	0.541935	0.180433	0.303664
ARL13B	271.857	0.101806	0.330561	0.727326	0.814803
ARL14EP	408.234	-0.778441	0.234098	0.000392124	0.00209666
ARL15	287.496	-1.29679	0.36553	6.76624e-05	0.000463077
ARL16	603.872	0.647261	0.326983	0.0261219	0.0674535
ARL17A	299.884	0.260957	0.41602	0.438889	0.582326
ARL2	1403.64	1.66676	0.288176	1.15752e-09	2.6225e-08
ARL2BP	979.484	0.644409	0.273815	0.0107756	0.0330547
ARL3	641.069	0.0636473	0.347137	0.83396	0.891737
ARL4A	684.925	0.360924	0.264685	0.140151	0.249923
ARL4C	2504.18	3.8839	0.771062	3.89503e-08	6.23816e-07
ARL4D	601.525	-0.361202	0.510276	0.314361	0.458549
ARL5A	1162.96	-0.470417	0.347177	0.116885	0.218942
ARL5B	1702.01	-0.677753	0.368172	0.0292458	0.073712
ARL6	113.763	-0.0175989	0.290362	0.945223	0.96699
ARL6IP1	5910.48	-0.101122	0.272045	0.684446	0.784043
ARL6IP4	2213.67	-0.314643	0.267561	0.20005	0.328688
ARL6IP5	1187.35	2.91149	0.312547	1.22721e-21	1.95932e-19
ARL6IP6	631.556	0.760327	0.327381	0.00944374	0.0296364
ARL8A	745.726	0.808195	0.344424	0.00807025	0.0259559
ARL8B	2401.84	-0.370971	0.270106	0.132351	0.239526
ARMC1	1179.73	0.111184	0.216904	0.590877	0.713894
ARMC10	909.137	0.318354	0.219163	0.125539	0.230463
ARMC5	398.222	-0.0292917	0.272462	0.906687	0.941495
ARMC6	2203.51	-0.596438	0.229543	0.00557585	0.0191961
ARMC7	463.005	0.126467	0.235002	0.568055	0.69618
ARMC8	856.673	0.0979686	0.252595	0.678457	0.779631
ARMC9	483.734	1.07066	0.362675	0.000906721	0.00426756
ARMCX4	102.629	-0.585416	0.487034	0.109913	0.208482
ARMCX5	243.596	1.10481	0.314121	0.000125876	0.000788594
ARMH3	567.843	0.136733	0.247491	0.554725	0.685664
ARMT1	949.122	-0.971142	0.253056	3.8869e-05	0.000288846
ARNT	1082.45	0.081629	0.190632	0.658067	0.765236
ARNTL	146.246	2.39286	0.524405	5.12177e-07	6.39002e-06
ARNTL2	860.262	0.336653	0.329421	0.248902	0.386875
ARPC1A	4665.21	-0.193	0.31071	0.482801	0.622302
ARPC1B	4020.05	0.749104	0.538385	0.0629996	0.135551
ARPC2	4953.51	0.19823	0.230248	0.366193	0.512851
ARPC3	3815.33	-0.286329	0.176382	0.0926264	0.182538
ARPC4	4812.18	-1.17159	0.304627	2.23083e-05	0.000177666
ARPC5	3249.22	0.526988	0.327005	0.0699235	0.147042
ARPC5L	1460.33	-0.0329765	0.207557	0.865769	0.913698
ARPIN	743.588	-0.0529051	0.329414	0.853446	0.905933
ARPIN-AP3S2	578.778	-0.222243	0.235339	0.313211	0.457153
ARPP19	3809.29	0.80932	0.266786	0.00105109	0.00479894
ARRB1	1062.99	-0.729005	0.32512	0.0112315	0.0341957
ARRB2	1163.04	0.364014	0.306581	0.187863	0.313555
ARRDC1	580.712	0.534019	0.301247	0.0495458	0.112477
ARRDC2	305.644	3.93688	0.45263	2.83019e-19	3.4842e-17
ARRDC3	783.941	-0.66111	0.322804	0.0204769	0.0555584
ARSA	667.198	-0.947954	0.401335	0.00502515	0.0176848
ARSB	707.771	-0.419838	0.27513	0.0936179	0.184065
ARSD	371.902	-0.731899	0.520858	0.0563503	0.124172
ARSG	147.354	-0.0812891	0.453213	0.808579	0.8742
ARSJ	217.786	2.57223	0.4489	1.04538e-09	2.38431e-08
ARSK	217.8	0.179716	0.263893	0.462461	0.603349
ARSL	1374.4	-2.09659	0.94411	0.00118322	0.0053167
ARV1	259.185	0.854639	0.360506	0.00695072	0.0229327
ARVCF	362.634	-1.98838	0.440059	5.11223e-07	6.38591e-06
AS3MT	614.646	-2.10376	0.637027	5.9954e-05	0.000416458
ASAH1	1534.67	-0.134523	0.342741	0.648865	0.758332
ASAH2	114.746	-1.93406	0.581593	6.77317e-05	0.000463241
ASAH2B	292.302	0.0551423	0.360545	0.859377	0.909488
ASAP1	1822.87	1.1372	0.476421	0.00419652	0.0153417
ASAP2	836.031	0.717026	0.38058	0.028311	0.0718134
ASB1	1117.52	-0.292442	0.313652	0.292435	0.434632
ASB13	693.569	0.802661	0.419589	0.0223477	0.0596366
ASB3	297.535	-0.155996	0.268228	0.525766	0.660553
ASB6	1004.74	0.227549	0.221574	0.278257	0.419047
ASB7	469.72	0.00594255	0.240117	0.980643	0.989552
ASB8	539.785	-0.328386	0.256986	0.166296	0.285055
ASB9	249.421	-0.0520087	0.370967	0.86566	0.913698
ASCC1	522.591	0.752943	0.291036	0.00472529	0.0168686
ASCC2	1601.18	-0.267869	0.243262	0.237686	0.373698
ASCC3	1789.02	-0.164183	0.27761	0.520937	0.656504
ASF1A	989.466	-0.620663	0.38297	0.053402	0.119244
ASH1L	1521.82	1.0307	0.295995	0.000161628	0.000974346
ASH2L	1298.95	-0.820793	0.253436	0.000473823	0.00245141
ASIC1	326.907	0.163812	0.504414	0.644714	0.755273
ASL	2122.88	-2.21946	0.380814	4.12229e-10	1.01743e-08
ASMTL	532.522	0.0196145	0.332301	0.948431	0.969301
ASNS	3034.82	0.374103	0.429069	0.279052	0.419997
ASNSD1	876.38	-0.344274	0.241921	0.126813	0.232009
ASPH	17598.2	2.36041	0.489008	1.54743e-07	2.18998e-06
ASPHD1	168.9	2.05436	0.478471	1.98476e-06	2.11253e-05
ASPM	3128.72	0.244856	0.361592	0.430395	0.573923
ASPSCR1	826.413	0.765652	0.367807	0.0164055	0.0466419
ASRGL1	900.798	-1.12538	0.461353	0.00293048	0.0113337
ASS1	3333.66	0.194797	0.567858	0.575202	0.701949
ASTE1	157.346	-0.0917358	0.294417	0.728666	0.815679
ASTN2	295.991	-0.114912	0.251624	0.621991	0.739012
ASXL1	4499.33	-0.0642602	0.204181	0.745824	0.829072
ASXL2	1166.96	0.681992	0.289966	0.00996828	0.0310347
ATAD2	3154.32	0.456715	0.296995	0.089762	0.178199
ATAD2B	306.496	-0.0411165	0.379435	0.893999	0.933083
ATAD3A	3059.92	-0.151913	0.276925	0.546967	0.678266
ATAD3B	1451.96	-0.263429	0.317516	0.345403	0.492156
ATAD5	509.01	0.458051	0.304309	0.0935999	0.184065
ATE1	853.654	-0.362275	0.270096	0.142415	0.253174
ATF1	560.111	0.926515	0.288141	0.000484402	0.00249603
ATF2	1408.06	-0.826778	0.362009	0.00796383	0.0256945
ATF3	462.359	0.331583	0.434455	0.337591	0.484041
ATF4	10742.5	-0.317519	0.276038	0.205671	0.335336
ATF5	1439.42	0.994506	0.517934	0.0148672	0.0429618
ATF6	788.015	0.5897	0.213279	0.00363339	0.0136142
ATF6B	1206.79	-0.112797	0.366622	0.713934	0.804829
ATF7	1104.91	0.0653915	0.183731	0.712688	0.804047
ATF7IP	1602.39	-0.151417	0.335466	0.603538	0.723312
ATF7IP2	143.665	-2.27373	0.434699	1.19679e-08	2.16057e-07
ATG10	166.132	-0.188129	0.246399	0.411271	0.556384
ATG101	1443.98	0.00205244	0.260907	0.994411	0.997143
ATG12	754.419	-0.295404	0.219618	0.153778	0.268736
ATG13	1868.39	-0.130599	0.250533	0.575314	0.702001
ATG14	675.575	-0.410452	0.292776	0.118922	0.221863
ATG2A	1305.98	-0.298295	0.316273	0.284711	0.425735
ATG2B	633.173	0.500688	0.286823	0.055527	0.122729
ATG3	1540.86	0.443311	0.187537	0.0139688	0.0408043
ATG4A	205.589	0.0856062	0.250955	0.714267	0.804938
ATG4B	1004.65	-1.19994	0.451806	0.00143264	0.00628002
ATG4C	243.817	0.00190142	0.227192	0.994298	0.997128
ATG4D	287	0.620324	0.489005	0.100097	0.193932
ATG5	422.181	-0.86602	0.328076	0.00292674	0.0113235
ATG7	688.446	-0.073097	0.260053	0.759392	0.840059
ATG9A	2205.8	0.00774105	0.233823	0.973492	0.985517
ATIC	3681.69	-0.218519	0.263638	0.367467	0.514283
ATL2	1134.19	-0.326	0.291134	0.213773	0.344804
ATL3	3921.05	-1.02502	0.344115	0.00074586	0.00360511
ATM	1177	0.597726	0.313259	0.0333716	0.0820083
ATMIN	1132.25	0.0809948	0.25099	0.732063	0.818494
ATN1	3491.94	1.06134	0.226473	8.72912e-07	1.03115e-05
ATOX1	956.971	-0.989127	0.450211	0.00698005	0.0229997
ATP10D	639.044	-1.51712	0.569024	0.00082588	0.0039287
ATP11A	1749.44	-0.468288	0.228976	0.0290519	0.0733014
ATP11B	1025.56	-0.251004	0.346603	0.397278	0.543352
ATP13A1	3200.97	-0.673752	0.166608	2.86893e-05	0.000221076
ATP13A2	1250.1	0.414416	0.321997	0.147418	0.260428
ATP13A3	3662.55	0.201191	0.34899	0.506225	0.643679
ATP1A1	21327.6	-1.39731	0.226805	1.11379e-10	3.13477e-09
ATP1B1	5721.21	-0.695835	0.346787	0.0214305	0.0575498
ATP1B3	3306.6	0.563567	0.299501	0.0378366	0.0908399
ATP2A1	49.0632	0.485116	0.476178	0.183932	0.308303
ATP2A2	5402.8	-0.378377	0.255737	0.109109	0.207303
ATP2A3	94.7224	-0.918327	0.540484	0.0227311	0.0604544
ATP2B1	3722.83	-0.695629	0.416348	0.0406174	0.0959605
ATP2B4	1448.5	1.34843	0.472108	0.000827843	0.00393437
ATP2C1	2520.8	0.612587	0.314095	0.0294832	0.0741834
ATP5F1A	11651.6	-0.489711	0.182683	0.00531577	0.0184939
ATP5F1B	25055.3	-0.238449	0.24436	0.29499	0.437579
ATP5F1C	3347.76	-0.1096	0.243696	0.629373	0.744332
ATP5F1D	2211.48	-0.385918	0.35975	0.207332	0.337343
ATP5F1E	3492	0.0392842	0.272111	0.878098	0.922423
ATP5MC1	2325.33	0.0159199	0.313735	0.956468	0.974297
ATP5MC2	4439.75	-0.139795	0.293487	0.595779	0.717462
ATP5MC3	4647.17	-1.08746	0.242059	1.86381e-06	2.00046e-05
ATP5MD	1847.22	0.0802831	0.367571	0.798945	0.867439
ATP5ME	974.745	-0.528071	0.403662	0.109832	0.208405
ATP5MF	3301.28	0.0608928	0.366246	0.849511	0.902694
ATP5MF-PTCD1	513.263	-0.209856	0.296874	0.431552	0.575291
ATP5MG	2728.47	-0.45653	0.397091	0.157684	0.27369
ATP5MPL	1276.36	0.0157616	0.255297	0.947342	0.968672
ATP5PB	967.197	-0.0281655	0.350584	0.92603	0.953262
ATP5PD	2566.12	0.0968939	0.212524	0.628756	0.74396
ATP5PF	1855.79	-0.24992	0.216536	0.224006	0.357584
ATP5PO	2972.14	-0.362817	0.195389	0.053774	0.119944
ATP6AP1	3253.62	0.139918	0.227224	0.513211	0.650216
ATP6AP2	1738.9	-0.0737124	0.233825	0.736686	0.821685
ATP6V0A1	1194.35	-0.560176	0.210773	0.0050752	0.0178024
ATP6V0A2	542.357	-0.19493	0.260417	0.417874	0.562932
ATP6V0B	3163.45	-0.731019	0.312907	0.00848906	0.0270657
ATP6V0C	3993.54	-0.0970441	0.306611	0.721457	0.810449
ATP6V0D1	1848.45	0.136432	0.29991	0.616593	0.733964
ATP6V0E1	2372.13	-0.196112	0.199556	0.303233	0.446075
ATP6V0E2	925.924	0.810773	0.47656	0.0328958	0.0810144
ATP6V1A	2131.89	-0.592602	0.266039	0.0149787	0.043223
ATP6V1B2	2440.35	-0.441324	0.203326	0.0227684	0.0605222
ATP6V1C1	1911.89	0.823061	0.311977	0.00361481	0.0135595
ATP6V1D	824.239	0.72847	0.278049	0.0044333	0.0160012
ATP6V1E1	2790.46	-0.801647	0.2042	3.72704e-05	0.000278791
ATP6V1E2	54.2766	0.529345	0.346535	0.0795813	0.162811
ATP6V1F	2650.06	-0.228533	0.322523	0.417997	0.563017
ATP6V1G1	2246.19	-0.893181	0.228655	3.39913e-05	0.000257467
ATP6V1H	512.887	1.21039	0.24593	2.1545e-07	2.95103e-06
ATP7A	244.79	2.44009	0.389753	4.17883e-11	1.29392e-09
ATP7B	979.666	-2.61529	0.410378	1.17801e-11	4.19406e-10
ATP8B1	1045.98	2.48046	0.499046	6.9013e-08	1.05723e-06
ATP8B2	2645.51	-0.927049	0.337791	0.00178526	0.0075032
ATP9A	2344.62	0.18006	0.27428	0.475584	0.616377
ATP9B	773.848	-0.212541	0.42366	0.524742	0.659916
ATPAF1	1240.16	-0.201217	0.197113	0.284948	0.42586
ATPAF2	366.616	0.148322	0.395887	0.650896	0.760098
ATPSCKMT	209.961	0.695579	0.317849	0.0146652	0.0424982
ATR	725.145	0.866697	0.515014	0.0302718	0.0759062
ATRAID	1692.77	-0.303512	0.27768	0.229586	0.363889
ATRIP	476.216	-0.304435	0.25748	0.200475	0.329174
ATRN	3025	-0.924652	0.220462	9.64788e-06	8.58883e-05
ATRX	1842.65	0.331964	0.319001	0.242164	0.379282
ATXN1	808.128	1.41563	0.389777	5.40983e-05	0.000381603
ATXN10	2485.86	-0.644417	0.32523	0.0238519	0.0627656
ATXN1L	2075.68	-0.0982507	0.224572	0.643089	0.754084
ATXN2	1125.12	0.0961213	0.258612	0.690428	0.788333
ATXN2L	4114.2	0.321523	0.225711	0.130689	0.23733
ATXN3	239.982	1.16428	0.36717	0.000387825	0.00207803
ATXN7	498.217	1.5578	0.374279	5.23913e-06	4.98914e-05
ATXN7L1	148.501	0.521468	0.336318	0.0778687	0.160157
ATXN7L2	90.6202	-0.746371	0.256496	0.00166752	0.00709652
ATXN7L3	1729.5	0.26247	0.250382	0.263412	0.402744
ATXN7L3B	3265.63	-1.04812	0.253531	1.00414e-05	8.87715e-05
AUH	330.265	-1.07006	0.314839	0.000168954	0.00101184
AUNIP	241.543	0.462625	0.283297	0.0737221	0.153576
AUP1	2135.18	0.171921	0.244484	0.456872	0.598393
AURKA	2924.73	0.308079	0.22446	0.149599	0.263234
AURKAIP1	2840.48	-0.371578	0.314043	0.180821	0.303986
AURKB	1959.04	-0.449833	0.256925	0.0576091	0.12613
AVEN	215.671	0.497424	0.320311	0.0808995	0.164897
AVL9	1455.26	0.125581	0.25874	0.603056	0.722903
AVPI1	666.437	1.85737	0.639628	0.000423921	0.00223631
AXIN1	907.09	0.515254	0.384549	0.113713	0.214144
AXIN2	173.008	0.831583	0.4723	0.0284061	0.071934
AZI2	426.364	-0.418496	0.251993	0.0723784	0.151209
AZIN1	3800.28	0.325559	0.282047	0.206642	0.336596
B2M	7270.04	0.662543	0.46697	0.0733962	0.153022
B3GALNT1	288.949	-0.0750927	0.54851	0.816153	0.87904
B3GALT1	200.116	-0.938293	0.412981	0.0065988	0.0220132
B3GALT6	1230.61	-0.611617	0.248496	0.00792284	0.025625
B3GAT3	1249.66	-0.60518	0.34391	0.0416192	0.0979648
B3GLCT	208.885	0.468381	0.304304	0.0874752	0.174882
B3GNT10	77.0417	-0.20213	0.349983	0.500603	0.638198
B3GNT2	546.356	0.0446079	0.245109	0.846133	0.900526
B3GNT9	166.16	2.37903	0.53121	7.44277e-07	8.88794e-06
B3GNTL1	117.632	0.648582	0.3678	0.0408889	0.0965349
B4GALNT2	232.143	-0.28924	0.4304	0.390777	0.537166
B4GALT1	4508.51	0.573117	0.396623	0.0855773	0.172132
B4GALT2	2223.57	0.370599	0.333226	0.205671	0.335336
B4GALT3	1065.58	-0.192316	0.207102	0.331085	0.47655
B4GALT4	1191.03	-0.722624	0.266317	0.00314296	0.0120108
B4GALT5	2521.47	0.825549	0.258747	0.000599967	0.00299631
B4GALT6	150.41	1.57744	0.541577	0.000528952	0.00268764
B4GALT7	774.873	-0.531189	0.284528	0.0389648	0.0930021
B4GAT1	5207.65	-3.89378	0.243934	2.23155e-58	4.5604e-55
B9D1	679.186	0.479602	0.308239	0.0834827	0.169117
B9D2	85.8715	0.650801	0.365786	0.0391126	0.0932026
BABAM1	2175.97	-0.331191	0.267214	0.176307	0.298313
BABAM2	606.799	0.368654	0.21409	0.0699667	0.147103
BACE1	712.476	0.231386	0.268066	0.350071	0.4975
BACH1	969.453	-0.202616	0.364327	0.511869	0.649079
BAD	577.434	1.00955	0.319526	0.000509194	0.00260049
BAG1	997.432	0.572058	0.450065	0.111307	0.210575
BAG2	1176.96	0.591864	0.243401	0.00942035	0.0295903
BAG3	1996.45	1.66514	0.40428	5.7005e-06	5.37341e-05
BAG4	942.033	-0.651601	0.300674	0.0156095	0.04474
BAG5	146.95	0.34485	0.503326	0.345574	0.492205
BAG6	1134.47	0.732123	0.441213	0.0419958	0.0986014
BAHCC1	762.399	1.19747	0.377759	0.000372823	0.00202096
BAHD1	1162.62	0.039867	0.23297	0.854282	0.906532
BAIAP2	524.327	0.734029	0.294292	0.00624263	0.0210519
BAIAP2L1	2405.25	-0.380594	0.290383	0.148759	0.262072
BAIAP3	53.4069	-1.09108	0.509261	0.00646455	0.0216502
BAK1	1018.11	-0.113403	0.214715	0.578971	0.705368
BAMBI	1754.71	-1.67103	0.4251	8.09664e-06	7.33435e-05
BANF1	3444.45	0.545853	0.24301	0.0163125	0.0464291
BANP	632.419	-0.170415	0.318993	0.543667	0.675636
BAP1	2300.56	0.924005	0.249622	8.1435e-05	0.000542087
BARD1	460.194	0.407248	0.341188	0.172773	0.293788
BAX	1718.84	0.369449	0.382547	0.252296	0.390055
BAZ1A	1419.09	1.08264	0.240513	1.9479e-06	2.08197e-05
BAZ1B	4121.47	0.773658	0.214603	0.000164534	0.000990111
BAZ2A	4704.18	-0.546409	0.197667	0.00394565	0.01456
BAZ2B	385.672	-0.286229	0.369374	0.356084	0.503315
BBC3	289.334	-0.248949	0.405728	0.446252	0.58897
BBIP1	217.272	0.453772	0.29424	0.0888425	0.176889
BBOF1	57.7048	-0.464813	0.466723	0.188541	0.314275
BBS1	609.877	-1.49796	0.247579	2.2062e-10	5.84014e-09
BBS10	314.081	0.297954	0.294331	0.264371	0.403825
BBS12	49.2187	1.05114	0.405922	0.00269018	0.0105643
BBS2	440.006	0.425117	0.216552	0.0384018	0.0919807
BBS4	468.607	-0.741322	0.278151	0.00348842	0.0131481
BBS5	189.938	1.10185	0.753804	0.0262051	0.0675831
BBS7	224.829	0.691638	0.265322	0.00490693	0.0173552
BBS9	82.7026	0.459428	0.472557	0.206781	0.336715
BBX	1698.57	0.474203	0.362858	0.128955	0.235046
BCAM	8201.96	-3.459	0.489493	6.63494e-14	3.70469e-12
BCAP29	469.64	0.444726	0.328886	0.126208	0.231193
BCAP31	3445.82	1.00538	0.38391	0.00279327	0.0108979
BCAR3	1737.65	2.68796	0.442666	1.32409e-10	3.66654e-09
BCAS2	733.249	0.338275	0.247848	0.14507	0.256991
BCAS3	514.732	-0.77699	0.308034	0.00501775	0.0176676
BCAS4	284.21	0.334603	0.337876	0.258405	0.396909
BCAT1	2386.54	-0.440362	0.523959	0.229284	0.363566
BCAT2	1194.86	0.237101	0.275564	0.349306	0.49662
BCCIP	1696.24	-0.0922966	0.255148	0.695534	0.791153
BCDIN3D	196.03	0.0319558	0.292686	0.905729	0.941191
BCKDHA	1398.16	-0.995644	0.40458	0.00353967	0.0132972
BCKDHB	594.414	-1.00713	0.295892	0.000198705	0.00116755
BCKDK	1133.24	0.587634	0.356947	0.0583734	0.127558
BCL10	444.326	0.139375	0.276897	0.584694	0.709706
BCL2L1	6601.19	-0.597442	0.342614	0.044262	0.102625
BCL2L11	794.295	-0.984997	0.311167	0.000427336	0.00225311
BCL2L12	1160.11	-0.281106	0.269133	0.25255	0.390107
BCL2L13	852.992	-1.17874	0.232803	9.44081e-08	1.40621e-06
BCL2L2	772.752	0.699826	0.232206	0.00139044	0.0061213
BCL2L2-PABPN1	257.157	0.524686	0.394203	0.112475	0.212355
BCL3	969.22	-0.303715	0.358124	0.317573	0.461919
BCL6	523.702	-0.0728008	0.29953	0.786553	0.859113
BCL7A	389.749	0.178612	0.213011	0.378969	0.525914
BCL7B	970.057	1.16329	0.208486	6.65395e-09	1.29505e-07
BCL7C	562.719	0.486206	0.277607	0.0560691	0.123713
BCL9	838.138	-0.0923926	0.215689	0.651508	0.760551
BCL9L	3570.47	1.34577	0.239939	4.3005e-09	8.66717e-08
BCLAF1	3518.08	-0.0970616	0.358098	0.747772	0.830525
BCLAF3	184.183	0.263033	0.325844	0.361943	0.508615
BCOR	1451.95	0.211369	0.282882	0.413417	0.558548
BCORL1	900.087	-1.02589	0.290993	0.000118536	0.000751366
BCR	2878.12	-0.713583	0.302263	0.00868052	0.0275973
BCS1L	667.477	-0.0527232	0.257514	0.823286	0.883928
BDH2	252.702	-0.685964	0.408324	0.0410327	0.0967625
BECN1	1322.52	-0.0269817	0.163369	0.863324	0.91206
BEND3	561.828	-0.586027	0.277285	0.0203704	0.0553871
BEND6	63.2475	0.242014	0.413897	0.469961	0.610794
BEST1	103.64	-0.15785	0.496992	0.646295	0.75628
BET1	467.363	0.667184	0.252716	0.00463932	0.0166157
BET1L	1559.45	-0.719658	0.228233	0.000786893	0.00377487
BEX3	2712.88	0.168464	0.195532	0.366704	0.513355
BFSP1	111.833	0.668623	0.449839	0.0648565	0.138641
BHLHB9	114.86	0.860765	0.40999	0.0132901	0.0392361
BHLHE40	2230.47	0.112481	0.403413	0.73576	0.821011
BICC1	1395.72	0.341404	0.581431	0.354426	0.502501
BICD1	299.559	1.75245	0.319055	5.99779e-09	1.1763e-07
BICD2	1642.75	-0.0129079	0.207557	0.950249	0.969898
BICDL1	211.648	-1.33652	0.658489	0.00506221	0.0177755
BICRA	620.995	0.570774	0.315358	0.0430325	0.100477
BICRAL	295.033	0.703297	0.269441	0.00475798	0.0169456
BID	1296.79	-0.461236	0.261645	0.0550581	0.12198
BIN1	3035.79	-1.37206	0.38908	6.2989e-05	0.000435173
BIN3	296.247	-0.0755041	0.315541	0.785344	0.858251
BIRC2	1208.21	0.519497	0.349199	0.0879893	0.175669
BIRC3	454.628	0.199508	0.565325	0.570807	0.698338
BIRC5	3362.81	0.393015	0.250313	0.0936702	0.184133
BIRC6	1483.97	0.703945	0.429599	0.0469141	0.107449
BIVM	439.54	0.830939	0.450965	0.0241561	0.0634191
BLCAP	1220.84	0.218069	0.273573	0.386748	0.533018
BLM	573.189	-0.175673	0.274093	0.48318	0.622511
BLMH	2385.2	-0.992826	0.253219	2.63108e-05	0.000205068
BLOC1S1	965.915	-0.541856	0.322274	0.056732	0.124825
BLOC1S2	664.831	-0.259912	0.255274	0.270261	0.410758
BLOC1S3	392.122	-0.222187	0.247353	0.333389	0.478989
BLOC1S4	639.058	-0.748526	0.310338	0.00693073	0.0228889
BLOC1S5	299.212	-0.590936	0.35394	0.0523972	0.117446
BLOC1S6	1074.03	0.0864294	0.323177	0.764456	0.843523
BLVRA	591.27	0.691884	0.409095	0.0430406	0.100477
BLVRB	1784.84	0.263161	0.49613	0.465833	0.606538
BLZF1	476.739	0.56188	0.352728	0.0675977	0.143361
BMF	1317.16	-1.59534	0.552265	0.000389803	0.00208644
BMI1	1211.27	0.989719	0.312626	0.000525006	0.00267099
BMP1	743.337	1.42314	0.513386	0.00093628	0.00436845
BMP2K	526.086	-0.189566	0.286191	0.464776	0.60575
BMP4	335.467	-1.21542	0.494296	0.00238243	0.0095578
BMP8A	87.8514	-3.15313	0.535976	2.04555e-10	5.45057e-09
BMP8B	132.365	-0.00373527	0.41035	0.988378	0.994425
BMPR1A	464.089	0.181301	0.279778	0.480094	0.619864
BMPR2	1112.13	0.464532	0.307951	0.0930035	0.183139
BMS1	2207.95	0.621337	0.245747	0.00695835	0.0229504
BMT2	173.449	0.488847	0.341779	0.102536	0.197272
BNIP1	313.875	-0.297725	0.26727	0.223773	0.357369
BNIP2	897.225	0.971928	0.355438	0.00208746	0.00853869
BNIP3	1761.46	-0.64003	0.312203	0.0214807	0.0576542
BNIP3L	1573.44	0.985987	0.268357	8.38073e-05	0.000553909
BOD1	1134.36	-0.429155	0.215177	0.0347974	0.0848233
BOD1L1	2392.63	-0.553571	0.337533	0.0604771	0.131584
BOK	1037.53	1.19241	0.456912	0.00207997	0.00851827
BOLA1	236.768	0.566748	0.411392	0.0957903	0.187651
BOLA2	229.399	0.113692	0.358101	0.712472	0.803891
BOLA2-SMG1P6	294.068	0.48641	0.259766	0.0432693	0.100873
BOLA2B	640.873	0.142539	0.334406	0.628649	0.74396
BOLA3	563.307	0.349645	0.248632	0.131681	0.238543
BORA	295.23	-0.467008	0.363562	0.129444	0.235684
BORCS6	487.534	-0.29843	0.415957	0.369673	0.516412
BORCS7	466.97	-1.25823	0.25343	1.39228e-07	1.99249e-06
BORCS8	644.55	-0.793504	0.354151	0.00963154	0.0301609
BPGM	367.526	-0.385679	0.278191	0.127566	0.232803
BPHL	418.872	-1.44122	0.376493	1.83484e-05	0.000150589
BPNT1	1574.55	-1.09187	0.260206	7.0862e-06	6.53491e-05
BPNT2	3124.98	0.317739	0.232827	0.148339	0.261603
BPTF	874.954	0.29717	0.335183	0.313058	0.457041
BRAF	894.035	-0.931799	0.257052	9.59071e-05	0.000622604
BRAP	762.283	-0.368173	0.217938	0.0745649	0.155016
BRAT1	1627.76	-0.046167	0.306021	0.864206	0.912788
BRCA1	1224.31	0.84092	0.337078	0.00521633	0.0182099
BRCA2	474.563	-0.232246	0.562282	0.497527	0.636262
BRCC3	770.461	0.69265	0.277039	0.00638746	0.0214412
BRD1	1145.87	-0.302575	0.168278	0.0628609	0.135337
BRD2	139.269	-0.99517	0.365541	0.00177156	0.0074616
BRD3	2031.65	-0.609774	0.238745	0.00613993	0.0207604
BRD3OS	429.741	0.534712	0.242684	0.0184398	0.051048
BRD4	3486.65	-0.181504	0.228771	0.400621	0.546388
BRD7	1592.6	0.688011	0.215375	0.000770309	0.00370858
BRD8	1112.09	-0.0207881	0.238368	0.923677	0.951689
BRD9	735.955	0.687795	0.185926	0.000121188	0.000765328
BRF1	759.743	0.545664	0.201142	0.00440003	0.0159092
BRF2	633.498	-1.31297	0.259845	8.01394e-08	1.21313e-06
BRI3	2056.25	-0.00209541	0.428683	0.990154	0.995121
BRI3BP	1665.14	0.576855	0.270416	0.0210908	0.05683
BRICD5	111.518	-0.136605	0.392603	0.669254	0.773578
BRIP1	752.784	0.337215	0.319169	0.235783	0.371622
BRIX1	1486.34	-0.0369724	0.236586	0.867043	0.914854
BRK1	3886.74	-0.60748	0.237314	0.00607148	0.0205834
BRMS1	4674.55	-2.15926	0.275254	3.70703e-16	2.93632e-14
BRMS1L	287.306	0.174155	0.241824	0.441746	0.585067
BROX	979.436	0.143215	0.279768	0.578274	0.704906
BRPF1	1089.79	-0.195913	0.218106	0.341486	0.488039
BRPF3	1531.98	-0.371854	0.304385	0.170066	0.290009
BRSK1	130.451	0.35654	0.476394	0.322327	0.466969
BRWD1	912.116	0.508271	0.201698	0.00834795	0.0267396
BSCL2	235.845	-0.169539	0.411061	0.605103	0.724677
BSDC1	1053.2	-0.457501	0.312965	0.0981513	0.191213
BSG	18532.9	-0.356643	0.273012	0.152418	0.266816
BSN	103.96	-1.33266	0.31093	3.26949e-06	3.28492e-05
BTAF1	1391.5	0.242475	0.292557	0.359955	0.506894
BTBD1	1826.47	0.367879	0.254703	0.119932	0.223179
BTBD10	534.231	1.01221	0.313425	0.000408605	0.00216216
BTBD2	2453.55	-0.663053	0.400405	0.0448217	0.103711
BTBD3	1593.42	0.445537	0.357386	0.149839	0.263385
BTBD6	685.929	1.09777	0.251568	3.91599e-06	3.87353e-05
BTBD9	228.419	0.705702	0.276766	0.00567103	0.0194648
BTC	136.221	2.53156	0.619791	4.18593e-06	4.10478e-05
BTD	944.71	-0.872409	0.201636	5.72963e-06	5.39588e-05
BTF3	7764.36	0.489487	0.222425	0.0201659	0.0550068
BTF3L4	1422.92	0.139452	0.194013	0.452562	0.594839
BTG1	840.453	-0.643536	0.482313	0.0783459	0.160848
BTG2	559.807	-2.03659	0.460275	7.62605e-07	9.09252e-06
BTG3	509.189	0.652836	0.340514	0.0298009	0.0748724
BTN2A1	497.227	0.281922	0.278016	0.268039	0.408167
BTN2A2	201.54	0.457149	0.376269	0.152558	0.267015
BTN3A1	211.993	0.475812	0.428164	0.169669	0.289525
BTN3A2	410.045	-0.153559	0.419575	0.641717	0.753426
BTRC	553.298	0.0388846	0.275026	0.878887	0.922872
BUB1	1989.8	0.271414	0.311782	0.329403	0.474797
BUB1B	2074.81	0.35849	0.268879	0.147901	0.261102
BUB3	3221.05	0.445233	0.254004	0.0596814	0.130027
BUD13	512.91	0.0741845	0.160108	0.635068	0.748335
BUD23	1792.21	0.603182	0.432502	0.0869183	0.174007
BUD31	1623.05	0.0736388	0.272297	0.771007	0.848299
BX255925.3	721.327	0.0186121	0.528434	0.961931	0.9784
BYSL	977.895	0.131265	0.246595	0.569707	0.697637
BZW1	8008.97	0.331014	0.314807	0.237677	0.373698
BZW2	2180.92	0.113069	0.216226	0.583413	0.708584
C10orf88	185.108	0.410877	0.520366	0.271435	0.412052
C11orf1	201.982	-0.173431	0.310351	0.529778	0.664368
C11orf24	3338.53	-1.52311	0.367071	4.29528e-06	4.1919e-05
C11orf49	366.128	-0.208314	0.23551	0.344169	0.490887
C11orf54	743.964	-1.15049	0.294823	2.19383e-05	0.000175404
C11orf58	3288.09	0.0795698	0.250594	0.736331	0.821378
C11orf68	803.282	1.24992	0.325512	2.94572e-05	0.000226481
C11orf71	155.963	-0.327763	0.284456	0.202521	0.331682
C11orf80	1015.7	-2.67326	0.254174	4.32151e-27	1.24046e-24
C11orf95	742.772	-0.211174	0.242376	0.351179	0.498866
C11orf98	1186.81	-0.142084	0.315958	0.60958	0.728458
C12orf29	266.528	0.651295	0.475056	0.0808931	0.164897
C12orf4	502.993	-0.179797	0.298125	0.502397	0.640086
C12orf43	539.45	0.275523	0.23777	0.217038	0.349133
C12orf45	748.097	-0.440583	0.289554	0.0903983	0.179183
C12orf57	1293.83	-0.180225	0.367654	0.559304	0.689639
C12orf60	43.3666	-0.426777	0.340225	0.147762	0.260946
C12orf65	555.774	0.474839	0.275866	0.0612257	0.132825
C12orf66	211.854	-0.0270008	0.235647	0.90333	0.939272
C12orf73	224.108	-0.418244	0.215554	0.039795	0.0943982
C12orf75	2114.28	1.27939	0.483052	0.00166247	0.00708388
C12orf76	156.072	-0.797615	0.362904	0.0106673	0.0328013
C14orf119	1381.41	-0.879659	0.317292	0.00186418	0.00776842
C14orf132	304.298	0.00972938	0.490017	0.981596	0.990025
C14orf28	51.97	-0.0831165	0.287635	0.749604	0.83196
C14orf93	219.234	-0.862132	0.345147	0.00432271	0.0157187
C15orf39	1984.33	-1.50954	0.270426	3.40233e-09	6.98094e-08
C15orf40	1117.34	-0.0800904	0.270229	0.745046	0.828567
C15orf61	191.719	-0.227362	0.261193	0.344153	0.490887
C15orf62	67.6122	-0.905045	0.408262	0.00802928	0.0258648
C16orf70	544.935	-0.0280018	0.194652	0.879648	0.923288
C16orf72	833.586	0.436233	0.207646	0.0274989	0.0702811
C16orf74	103.061	1.05201	0.485254	0.00789682	0.0255509
C16orf87	235.16	-0.189443	0.242529	0.401779	0.547394
C16orf95	89.9592	-0.162453	0.328054	0.570808	0.698338
C17orf100	66.583	-0.404303	0.388932	0.207719	0.337758
C17orf107	45.9016	-0.261313	0.488277	0.454487	0.596372
C17orf113	89.0278	-0.776483	0.469165	0.0344471	0.0840852
C17orf49	888.653	-0.410481	0.350511	0.171419	0.291829
C17orf58	169.091	0.372003	0.286415	0.154072	0.269023
C17orf75	310.717	-0.0775976	0.209715	0.696281	0.79183
C17orf80	631.286	0.365739	0.313916	0.192901	0.319823
C18orf21	180.518	0.375269	0.264426	0.124432	0.22909
C18orf25	590.244	0.878696	0.225541	4.12378e-05	0.000303798
C18orf32	337.051	-0.324422	0.457652	0.348048	0.495098
C18orf54	342.745	0.0241733	0.30744	0.931376	0.957232
C19orf12	694.617	-0.056283	0.231284	0.79474	0.865188
C19orf25	684.861	-0.427415	0.224754	0.0432409	0.10083
C19orf44	223.263	0.949343	0.352176	0.00239036	0.00958207
C19orf47	498.55	0.0242383	0.217758	0.906896	0.941543
C19orf53	1552.18	0.251275	0.311881	0.368777	0.515763
C19orf54	397.797	-0.0164561	0.265761	0.945921	0.96751
C1D	428.63	-0.0105931	0.171102	0.947757	0.968902
C1GALT1	792.819	0.779833	0.293629	0.00364021	0.0136298
C1orf109	444.245	0.0915451	0.245407	0.689415	0.787704
C1orf112	345.584	0.682763	0.299581	0.0119583	0.0359079
C1orf115	1776.39	-2.74241	0.565371	6.20221e-08	9.58762e-07
C1orf116	96.4008	0.720174	0.610597	0.0858615	0.172567
C1orf122	1062.77	0.468433	0.343534	0.11881	0.221696
C1orf131	656.299	-1.13933	0.304086	4.15242e-05	0.000305248
C1orf159	344.279	-0.0385331	0.298097	0.883905	0.925478
C1orf174	690.932	-0.62706	0.163201	7.18245e-05	0.000487319
C1orf198	1244.67	-0.176831	0.307989	0.517426	0.653208
C1orf216	314.806	1.13883	0.305814	5.396e-05	0.000381566
C1orf226	224.181	-0.0730564	0.404817	0.821124	0.882347
C1orf35	646.788	0.719084	0.323487	0.0129033	0.0383052
C1orf43	5251.34	-0.0405248	0.2137	0.838488	0.89509
C1orf50	157.747	-0.171237	0.349097	0.56774	0.696108
C1orf52	182.01	0.315023	0.275868	0.21297	0.343562
C1orf53	71.2148	-0.206861	0.334882	0.476675	0.617165
C1orf56	158.208	0.402329	0.372663	0.204328	0.333732
C1orf74	119.815	0.857633	0.362859	0.00704413	0.0231959
C1QBP	5323	0.199961	0.258523	0.406375	0.55139
C1QL4	135.452	-0.00946364	0.476709	0.974729	0.985921
C1QTNF6	801.752	1.76557	1.03284	0.00711185	0.0233737
C1S	772.197	-0.325532	0.511968	0.360689	0.507578
C20orf194	414.362	-0.16769	0.264032	0.489872	0.628992
C20orf27	2356.81	0.292743	0.298135	0.277389	0.418136
C20orf96	350.304	-0.72737	0.491495	0.0514906	0.115914
C21orf58	244.831	0.346134	0.360513	0.264395	0.403825
C21orf62	64.024	-0.26114	0.518201	0.458979	0.599974
C21orf91	182.916	0.182976	0.324741	0.52552	0.660406
C22orf39	594.115	-0.599271	0.278966	0.0180169	0.0501763
C2CD2	511.78	0.528423	0.36334	0.0918368	0.181436
C2CD2L	268.406	1.29983	0.30555	4.72518e-06	4.57215e-05
C2CD3	931.699	0.627537	0.331693	0.0326854	0.0807495
C2CD5	1125.77	-0.431282	0.310364	0.117424	0.219751
C2orf15	44.9254	-0.45549	0.445045	0.189048	0.314864
C2orf16	67.3521	-0.801106	0.617775	0.053997	0.120258
C2orf42	139.067	0.0352377	0.206046	0.859673	0.909708
C2orf49	556.32	0.096465	0.263044	0.692407	0.789006
C2orf68	725.314	-0.348355	0.298954	0.193464	0.320547
C2orf69	489.679	-0.0155535	0.316568	0.950411	0.969938
C2orf72	637.871	-3.34101	0.87088	4.2647e-06	4.16603e-05
C2orf74	182.121	-0.491379	0.339123	0.0946664	0.185912
C2orf76	112.58	-0.249813	0.269241	0.311048	0.454821
C2orf88	92.2426	-2.6646	0.596943	4.38035e-07	5.58085e-06
C3	14083.4	-4.57055	0.853794	2.20179e-09	4.75642e-08
C3orf18	76.0994	0.812346	0.428868	0.0226151	0.0602559
C3orf33	102.933	0.141621	0.22862	0.511962	0.649117
C3orf38	464.565	-0.121213	0.301603	0.653863	0.762256
C3orf62	164.639	-0.855929	0.312763	0.0022184	0.00899508
C4BPA	383.982	-3.29323	0.628461	6.63807e-09	1.29442e-07
C4orf3	1158.32	-0.360143	0.260952	0.133693	0.241399
C4orf33	118.225	0.00293844	0.33383	0.993849	0.996972
C4orf46	576.152	0.236606	0.313106	0.398314	0.544186
C4orf48	552.43	-0.40428	0.51686	0.264764	0.404162
C5	3882.15	-4.99311	0.528565	1.21007e-22	2.20795e-20
C5orf15	1208.26	0.049167	0.212762	0.810446	0.875477
C5orf22	338.887	0.816749	0.402457	0.016907	0.0477753
C5orf24	1254.55	0.643787	0.273413	0.0106808	0.0328329
C5orf34	272.685	-0.000364558	0.33647	0.997074	0.998539
C5orf51	1460.68	-0.717952	0.333922	0.0144489	0.0419894
C5orf63	171.968	-1.1156	0.65727	0.0142477	0.0415475
C6orf120	983.976	-0.602005	0.278974	0.0176043	0.0493229
C6orf132	166.258	1.41706	0.683809	0.00553743	0.019106
C6orf136	72.3495	0.0213537	0.43652	0.952046	0.971149
C6orf226	66.8198	0.541891	0.394806	0.100371	0.194352
C6orf62	2100.36	-0.089348	0.239094	0.687755	0.786688
C6orf89	1769.05	0.414005	0.217008	0.044341	0.102762
C7orf25	166.033	1.09009	0.614032	0.016555	0.0469757
C7orf26	549.643	0.273032	0.260483	0.258271	0.396903
C7orf31	99.0128	-0.143907	0.360733	0.637476	0.750085
C7orf50	1238.16	-0.126222	0.276844	0.617325	0.734664
C8orf33	1097.64	1.01064	0.585892	0.0212069	0.0570694
C8orf37	87.3101	1.27515	0.291282	2.87961e-06	2.93066e-05
C8orf58	269.036	0.432709	0.551075	0.254595	0.392612
C8orf76	296.86	0.0956069	0.280206	0.709464	0.801825
C8orf82	638.734	0.781534	0.343842	0.0102847	0.0318127
C8orf88	118.288	0.476568	0.536598	0.211811	0.342059
C9orf116	84.2121	0.838737	0.59618	0.0492532	0.111887
C9orf16	732.656	-0.112231	0.353902	0.709792	0.80193
C9orf40	420.433	0.556953	0.275542	0.0277412	0.0707441
C9orf43	21.9271	-0.114207	0.375729	0.715334	0.805659
C9orf64	1034.22	-0.380971	0.279495	0.132949	0.240347
C9orf72	94.2262	0.612915	0.369484	0.0536494	0.119692
C9orf78	1338.21	-0.0248061	0.207841	0.900551	0.938196
C9orf85	245.23	-0.260552	0.305606	0.339403	0.486262
CA11	146.483	0.396782	0.473852	0.271865	0.41246
CA12	1312.83	0.157825	0.561681	0.648314	0.758036
CA5B	397.643	0.866116	0.566485	0.038983	0.0930239
CAAP1	425.185	-0.0635009	0.289635	0.807075	0.87322
CAB39	2208.75	-0.368604	0.317353	0.188002	0.313582
CAB39L	106.511	-1.20515	0.308135	2.01807e-05	0.000163526
CABIN1	2419.89	-0.564651	0.282643	0.0276267	0.0705549
CABLES1	877.792	0.901606	0.40752	0.00952669	0.0298784
CABLES2	530.197	-0.378918	0.237357	0.087776	0.175346
CABYR	204.959	0.70685	0.621825	0.0926546	0.182558
CACHD1	206.422	-0.188196	0.495676	0.586313	0.710959
CACNA1G	85.6863	-0.413926	0.547959	0.25988	0.398597
CACNB1	175.043	1.50077	0.397105	2.76424e-05	0.000213815
CACNB3	344.273	1.64835	0.426363	1.72133e-05	0.000142648
CACTIN	1344.67	-0.357422	0.26104	0.137695	0.246663
CACUL1	1063.59	0.0321549	0.245872	0.888363	0.929099
CACYBP	1979.88	0.459563	0.308911	0.0975694	0.190351
CAD	3670.32	1.25978	0.190527	8.95698e-12	3.30406e-10
CADM4	743.807	-0.174846	0.393217	0.585017	0.709857
CALCOCO1	723.121	-0.55343	0.342151	0.0627462	0.135207
CALCOCO2	1282.14	0.451963	0.330292	0.121502	0.224952
CALD1	5302.56	-1.79576	0.423319	1.9411e-06	2.07687e-05
CALM1	4551.07	0.35898	0.295165	0.180803	0.303986
CALM2	7520.73	0.857755	0.291909	0.00149923	0.00650218
CALM3	14375.3	-1.1264	0.310979	5.93514e-05	0.000413115
CALML4	232.817	-3.00533	0.576823	9.33825e-09	1.72859e-07
CALR	29810.9	-0.394351	0.268231	0.105355	0.201784
CALU	9900.8	-0.489172	0.235815	0.0261793	0.0675506
CAMK1	748.732	-0.699976	0.496715	0.0611674	0.132811
CAMK1D	412.479	4.29113	0.523811	2.46489e-17	2.33206e-15
CAMK2D	1720.84	-0.311651	0.386543	0.329623	0.474914
CAMK2G	1075.98	-0.0352649	0.239692	0.874466	0.920472
CAMK2N2	111.183	0.853602	0.431999	0.0175643	0.0492513
CAMKK2	1296.19	0.410556	0.194505	0.0272603	0.0698461
CAMKMT	123.381	0.179587	0.190343	0.326767	0.471899
CAMLG	517.165	0.153848	0.295542	0.565606	0.694802
CAMSAP1	1577.57	0.460296	0.298191	0.0877082	0.175245
CAMSAP2	1313.23	1.59458	0.367002	2.31631e-06	2.425e-05
CAMSAP3	1303.88	-2.18799	0.48843	5.18263e-07	6.45019e-06
CAMTA1	333.209	-0.0367984	0.338651	0.89941	0.93739
CAMTA2	536.82	2.01318	0.298776	2.11562e-12	8.89604e-11
CAND1	1828.01	0.0474292	0.275006	0.846643	0.900958
CANT1	2149.36	0.761147	0.236969	0.000670906	0.00330696
CANX	2418.24	0.56609	0.714823	0.157523	0.273504
CAP1	7808.26	0.20028	0.227958	0.349463	0.496775
CAP2	848.518	0.654255	0.389834	0.0482174	0.110073
CAPG	2101.47	1.36191	0.387701	9.19833e-05	0.000601334
CAPN1	3301.57	0.221887	0.245036	0.332785	0.478323
CAPN10	645.568	0.187307	0.350631	0.537871	0.671304
CAPN15	1972.38	0.89829	0.379021	0.00649763	0.0217396
CAPN2	5041.88	4.02452	0.433541	1.63171e-21	2.5317e-19
CAPN5	704.768	0.357706	0.483631	0.324769	0.469709
CAPN7	1696.93	-1.22156	0.381133	0.000238889	0.00136519
CAPNS1	5434	-0.113031	0.279426	0.656548	0.764275
CAPRIN1	4505.88	0.332911	0.332769	0.256923	0.395249
CAPRIN2	119.418	0.285974	0.421259	0.399602	0.545323
CAPS	132.365	-1.4364	0.68652	0.0037485	0.0139647
CAPZA1	3652.03	0.192233	0.294078	0.471664	0.612653
CAPZA2	1351.52	-0.226787	0.272912	0.36287	0.509594
CAPZB	5540.98	-0.250776	0.25752	0.290926	0.432877
CARD10	1630.25	0.238493	0.334409	0.417668	0.562728
CARD19	235.322	1.03441	0.291889	0.000126906	0.000793975
CARD6	337.802	-0.327777	0.449417	0.341813	0.488414
CARD8	386.127	-0.0203089	0.271696	0.934065	0.959513
CARF	88.962	-1.10916	0.403314	0.00131153	0.0058412
CARHSP1	1983.67	-0.904646	0.344049	0.00276396	0.0108166
CARM1	2279.32	0.447653	0.242195	0.0493635	0.112088
CARMIL1	635.02	2.11953	0.330664	1.83255e-11	6.22092e-10
CARNMT1	897.351	-0.581913	0.353671	0.05489	0.121663
CARS2	666.751	1.20082	0.307462	2.45618e-05	0.000193503
CASC3	2467.92	0.0692436	0.204435	0.726073	0.814113
CASD1	488.862	0.028826	0.309139	0.919025	0.949312
CASK	1621.68	-0.841286	0.281458	0.00107417	0.00488901
CASKIN1	99.5663	-0.575077	0.400955	0.0810849	0.165177
CASKIN2	1310.15	1.35819	0.357872	3.10361e-05	0.000237193
CASP10	400.368	-1.49889	0.311598	2.06535e-07	2.84417e-06
CASP2	1213.16	-0.207095	0.256722	0.381844	0.528468
CASP3	794.717	-0.0672568	0.324702	0.811755	0.876134
CASP4	782.875	-0.115302	0.425455	0.727177	0.814725
CASP6	479.434	-1.46809	0.308859	2.97746e-07	3.94089e-06
CASP7	596.524	0.00268774	0.229396	0.989656	0.994784
CASP8	577.294	0.0675891	0.236931	0.762991	0.842291
CASP9	339.6	-0.379297	0.422845	0.258453	0.396909
CAST	2730.72	0.772088	0.252889	0.00111447	0.00504548
CASTOR1	69.1035	-0.211503	0.509564	0.543175	0.675285
CASTOR2	898.36	-1.66028	0.436131	1.52184e-05	0.000127775
CASZ1	217.185	-0.686097	0.287193	0.00840497	0.0268717
CAT	1534.34	-0.939783	0.32826	0.00130588	0.00581933
CAV1	19017	6.43571	0.579823	1.42962e-29	5.61842e-27
CAV2	5625.06	4.38699	0.562444	5.84999e-16	4.46083e-14
CAVIN1	8919.55	2.93505	0.455497	1.12669e-11	4.05372e-10
CAVIN4	78.3481	-1.94752	0.506292	1.0043e-05	8.87715e-05
CBARP	198.477	0.381411	0.418353	0.261873	0.400932
CBFA2T2	810.466	-0.920225	0.211354	4.73387e-06	4.57622e-05
CBFB	1217.61	0.992192	0.371394	0.00237855	0.00954598
CBL	1408.84	1.01388	0.241352	8.63859e-06	7.79763e-05
CBLB	227.699	-1.25051	0.420964	0.000524843	0.00267099
CBLL1	952.124	0.0571628	0.277286	0.823137	0.883861
CBR1	1201.54	1.13949	0.30894	6.20199e-05	0.000428768
CBR4	505.338	-1.2415	0.278412	1.66885e-06	1.81215e-05
CBS	3258.16	-0.978456	0.507985	0.0127393	0.0379504
CBWD1	465.473	-0.152651	0.221183	0.466136	0.606749
CBWD2	547.136	-0.75548	0.351045	0.0127383	0.0379504
CBWD3	693.453	0.285228	0.284543	0.272583	0.413244
CBWD5	432.609	1.42672	0.290743	1.9081e-07	2.64186e-06
CBX1	3241.34	0.123186	0.307279	0.657332	0.76473
CBX2	1698.46	-0.0147925	0.267595	0.950039	0.969877
CBX3	4601.76	0.510116	0.257174	0.0327683	0.080876
CBX4	1951.07	0.773649	0.277707	0.00241988	0.00969281
CBX5	6104.24	-0.426162	0.309608	0.120777	0.224301
CBX6	2494.73	1.9141	0.26277	4.76285e-14	2.674e-12
CBX7	232.341	0.489394	0.415863	0.151321	0.265396
CBX8	462.108	-0.136064	0.2119	0.497887	0.636562
CBY1	233.108	-0.230255	0.336846	0.430486	0.573944
CC2D1B	838.497	0.544231	0.267987	0.0276421	0.0705764
CC2D2A	312.02	0.848464	0.23975	0.000171456	0.00102512
CCAR1	1307.82	0.332261	0.255644	0.162509	0.279878
CCAR2	3574.14	0.48032	0.325719	0.0974033	0.190082
CCDC102A	174.216	0.865625	0.355951	0.00568827	0.0195043
CCDC106	772.842	0.247042	0.45655	0.482248	0.621883
CCDC107	422.822	-0.560724	0.313145	0.0431822	0.100739
CCDC112	145.814	1.01422	0.401776	0.00351887	0.0132288
CCDC113	120.311	1.27383	0.486903	0.00178451	0.0075032
CCDC115	279.802	0.289579	0.260416	0.229594	0.363889
CCDC117	1833.75	-1.45055	0.258287	2.85016e-09	5.98007e-08
CCDC12	902.221	-0.568624	0.275894	0.0236213	0.062239
CCDC120	448.423	-0.833181	0.44385	0.0197298	0.0539324
CCDC121	59.9721	-0.324232	0.353091	0.28333	0.42431
CCDC122	66.4407	-0.862366	0.492324	0.0238416	0.0627547
CCDC124	2363.89	0.0806956	0.322813	0.783699	0.85682
CCDC125	263.701	-0.930835	0.374347	0.00386563	0.0143216
CCDC126	119.97	-1.26034	0.278693	1.22312e-06	1.38404e-05
CCDC127	520.875	0.465538	0.167168	0.00403999	0.0148598
CCDC130	309.21	-0.297534	0.310234	0.280547	0.421454
CCDC134	667.206	-0.780786	0.337334	0.00799117	0.0257664
CCDC137	1263.53	1.1807	0.248181	5.30453e-07	6.58587e-06
CCDC138	244.177	0.116229	0.266968	0.638459	0.750669
CCDC14	886.474	0.809048	0.315999	0.00456273	0.0163758
CCDC142	361.519	-0.347691	0.287535	0.180886	0.304024
CCDC149	247.407	-0.791323	0.610267	0.0549818	0.12184
CCDC15	74.443	1.14415	0.491635	0.00471989	0.016857
CCDC157	57.5623	-0.329521	0.34292	0.264774	0.404162
CCDC159	50.0191	-1.32783	0.48556	0.000920384	0.00430816
CCDC167	550.709	-0.978706	0.373231	0.00234411	0.00943369
CCDC174	528.922	-1.07044	0.229428	8.4078e-07	9.95491e-06
CCDC18	211.507	0.670342	0.438349	0.0600115	0.13067
CCDC180	134.534	-1.45004	0.309014	4.245e-07	5.42192e-06
CCDC186	391.712	-0.099582	0.294781	0.707573	0.800205
CCDC191	74.6703	-0.491518	0.487535	0.174325	0.296036
CCDC22	644.489	-0.845916	0.318517	0.00288829	0.0112002
CCDC24	43.0753	-0.351973	0.484699	0.320586	0.465024
CCDC25	696.935	-0.254583	0.272655	0.306784	0.450262
CCDC28A	236.869	-0.33763	0.318715	0.229679	0.363967
CCDC28B	187.782	-0.295836	0.527887	0.404117	0.549543
CCDC32	194.789	0.62227	0.260235	0.00988453	0.0308115
CCDC34	1069.34	-1.24644	0.272785	9.80215e-07	1.14817e-05
CCDC40	41.7763	0.814413	0.369766	0.0111393	0.0339868
CCDC43	781.05	0.633312	0.283855	0.0147359	0.042667
CCDC47	3570.13	0.392175	0.261869	0.105657	0.202174
CCDC50	2805.3	0.186058	0.245783	0.418415	0.563294
CCDC51	755.123	-0.2203	0.2352	0.316363	0.461009
CCDC57	286.488	1.30951	0.287722	1.20014e-06	1.36491e-05
CCDC58	834.431	-1.21183	0.227226	2.1797e-08	3.67527e-07
CCDC59	78.9505	-0.332469	0.474695	0.344909	0.491668
CCDC6	1653.25	0.455396	0.243336	0.045345	0.104614
CCDC61	232.609	-0.573138	0.33282	0.0483546	0.110287
CCDC66	112.314	2.23301	0.60201	2.13972e-05	0.000171614
CCDC68	453.018	-1.99784	0.350054	1.00843e-09	2.31034e-08
CCDC69	797.999	-5.42138	0.455883	4.65892e-34	2.80029e-31
CCDC71	655.697	-0.540147	0.200385	0.00449146	0.0161598
CCDC71L	303.545	1.39403	0.371389	3.40523e-05	0.000257547
CCDC77	531.834	-0.0535802	0.327272	0.84996	0.902889
CCDC80	1033.98	2.5386	0.652979	9.44902e-06	8.43233e-05
CCDC82	502.066	1.04985	0.371116	0.00134851	0.00597271
CCDC85B	1486.35	2.89754	0.378687	1.96075e-15	1.36292e-13
CCDC85C	1470	0.232274	0.281823	0.370146	0.516759
CCDC86	4999.96	-1.1957	0.386059	0.000380429	0.00205239
CCDC88A	1340.9	0.0871482	0.359418	0.779536	0.853913
CCDC88C	755.647	0.151189	0.278643	0.554027	0.685025
CCDC9	731.787	-0.0742004	0.280188	0.771188	0.848407
CCDC90B	385.642	0.298934	0.219886	0.150806	0.264765
CCDC91	305.117	0.507931	0.290611	0.0546295	0.121243
CCDC92	369.693	-2.06519	0.465913	7.05447e-07	8.51034e-06
CCDC93	1491.37	0.0227512	0.246216	0.923222	0.951404
CCDC97	1166.24	-0.27655	0.181017	0.111915	0.211416
CCL5	848.599	3.4331	1.33163	0.000519016	0.00264636
CCM2	1112.29	-0.461627	0.256531	0.0509443	0.114836
CCN1	3494.79	3.10247	0.637615	1.02103e-07	1.49897e-06
CCN2	2837.49	-0.441844	0.481998	0.215574	0.347095
CCNA2	2040.06	0.218351	0.324305	0.445535	0.588632
CCNB1	1345.64	0.352845	0.325014	0.221289	0.354298
CCNB1IP1	1326.44	-0.892	0.395729	0.0074043	0.0241948
CCNB2	1556.76	0.351224	0.256631	0.141623	0.252065
CCNB3	280.994	-4.46328	0.589537	1.35492e-15	9.68153e-14
CCNC	2065.59	-1.45633	0.231214	4.70767e-11	1.44042e-09
CCND1	8364.35	0.558439	0.298896	0.0368438	0.0889579
CCND3	850.151	2.68576	0.31812	3.41412e-18	3.87617e-16
CCNE1	443.766	-0.337148	0.336706	0.248622	0.386729
CCNE2	253.221	1.46187	0.486022	0.000447384	0.0023371
CCNF	1231.86	0.0636811	0.267997	0.797689	0.866737
CCNG1	2498.31	-0.470065	0.3072	0.0849233	0.171187
CCNG2	609.097	-0.787632	0.404345	0.0185403	0.0512566
CCNH	598.672	0.856943	0.234397	0.000109266	0.000697798
CCNI	4033.26	-0.410341	0.218953	0.0476429	0.108932
CCNJ	601.857	-0.871957	0.649569	0.0417894	0.0982523
CCNJL	365.221	0.830824	0.420022	0.0184788	0.0511006
CCNK	1498.91	0.42609	0.217828	0.0386741	0.0924596
CCNL1	329.936	0.213704	0.388666	0.510178	0.647255
CCNL2	937.25	-0.247341	0.268998	0.316187	0.460818
CCNQ	427.802	0.472545	0.342337	0.11464	0.215448
CCNT1	1353.23	0.458925	0.275724	0.0705094	0.147944
CCNT2	733.143	-0.190948	0.282087	0.454964	0.596691
CCNY	1264.64	1.00283	0.779455	0.0394726	0.0938634
CCNYL1	841.461	-0.317475	0.253418	0.17518	0.297143
CCP110	350.245	1.7207	0.338297	5.82477e-08	9.05899e-07
CCPG1	1418.28	0.990446	0.496251	0.0130664	0.0386458
CCR6	529.115	-6.20574	0.326243	1.39363e-81	4.74669e-78
CCS	2287.99	-3.20893	0.407273	1.65686e-16	1.42268e-14
CCSAP	518.449	-0.222034	0.307906	0.418419	0.563294
CCSER2	683.518	0.162693	0.292953	0.5417	0.674517
CCT2	7990.56	-0.282857	0.222099	0.175973	0.297935
CCT3	14619.4	-0.0540179	0.201312	0.782972	0.856405
CCT4	8151.32	-0.330091	0.22696	0.121994	0.22574
CCT5	9736.92	0.630472	0.260235	0.009	0.02848
CCT6A	11820.1	-0.121971	0.234753	0.577869	0.70453
CCT7	11237	-0.397226	0.214682	0.0505188	0.114078
CCT8	6220.86	0.317724	0.201293	0.0976855	0.190523
CCZ1	521.166	0.551428	0.374415	0.0848935	0.171161
CCZ1B	1783.49	-0.127755	0.251237	0.584194	0.709363
CD109	1703.65	4.58782	0.559034	1.71686e-17	1.75429e-15
CD151	4650.33	0.976241	0.503929	0.0153004	0.0439898
CD164	5275.43	-0.625851	0.267031	0.0106055	0.032621
CD24	14491.6	-1.71338	0.572309	0.000225474	0.0012987
CD276	2960.47	-1.31209	0.246918	1.81336e-08	3.10888e-07
CD2AP	1666.43	1.13872	0.365596	0.000492725	0.00253125
CD2BP2	1683.65	0.0151351	0.189065	0.917854	0.948447
CD302	733.388	-2.35291	0.575116	2.55096e-06	2.64627e-05
CD320	2340.99	0.233465	0.30084	0.390809	0.537166
CD44	3625.02	3.23626	0.623232	1.86854e-08	3.19812e-07
CD46	4307.4	-0.110197	0.280567	0.668848	0.773268
CD47	672.633	0.735931	0.523369	0.0631946	0.135827
CD55	2372.92	4.15359	0.658256	2.47952e-11	8.0431e-10
CD58	151.214	0.986615	0.356871	0.00183093	0.0076517
CD59	3740.21	1.89958	0.280171	1.93803e-12	8.25117e-11
CD63	8811.2	-0.255234	0.333888	0.38219	0.528803
CD68	658.123	0.719523	0.466043	0.0531726	0.11881
CD81	2317.26	-0.0804447	0.519862	0.807649	0.873589
CD83	175.784	2.13504	0.488387	1.41505e-06	1.56822e-05
CD9	1818.92	2.37691	0.381563	5.24808e-11	1.58185e-09
CD99	3136.89	0.396087	0.232733	0.0705024	0.147944
CD99L2	1004.14	1.48249	0.290582	6.52105e-08	1.00501e-06
CDADC1	100.792	-1.32995	0.297835	1.48751e-06	1.6361e-05
CDAN1	505.079	0.411501	0.229816	0.0574064	0.125848
CDC123	1839.9	1.12836	0.262664	4.79514e-06	4.6267e-05
CDC14A	145.51	0.239474	0.324799	0.405454	0.550555
CDC14B	315.853	-0.206923	0.357795	0.496727	0.635795
CDC16	910.389	0.168734	0.234003	0.4471	0.589648
CDC20	5358.79	0.0189101	0.286979	0.944416	0.966745
CDC23	1262.72	-0.235157	0.218718	0.256744	0.395091
CDC25A	1654.39	-1.34156	0.340768	1.384e-05	0.000117164
CDC25B	3939.51	0.543676	0.227245	0.0112878	0.0343476
CDC25C	438.332	-0.557703	0.255692	0.0180638	0.050252
CDC26	547.554	-0.50599	0.239819	0.0236464	0.0622889
CDC27	2289.96	0.667607	0.310576	0.0171786	0.048406
CDC34	2439.49	-0.691893	0.283279	0.00707311	0.0232689
CDC37	4545.46	-0.0836477	0.248868	0.715645	0.805742
CDC37L1	284.625	-0.190057	0.286514	0.464453	0.605561
CDC40	807.013	-0.393048	0.272852	0.114346	0.215041
CDC42	6260.53	-0.0126733	0.211972	0.945035	0.96699
CDC42BPA	2093.36	1.24598	0.245318	9.55243e-08	1.41664e-06
CDC42BPB	3688.22	1.0009	0.15005	9.28949e-12	3.40215e-10
CDC42BPG	168.81	0.133166	0.412651	0.690582	0.788346
CDC42EP1	4410.49	-0.27235	0.303443	0.315551	0.460088
CDC42EP2	409.948	0.663447	0.390092	0.0451738	0.104243
CDC42EP4	1316.19	-0.0132526	0.267166	0.956562	0.974297
CDC42SE1	1474.09	0.645507	0.196283	0.000597775	0.00298683
CDC42SE2	907.817	0.700595	0.216914	0.000671332	0.00330746
CDC45	1025.24	0.00711395	0.211188	0.973557	0.985517
CDC5L	1520.65	0.105267	0.250068	0.655326	0.763439
CDC6	2504.07	0.371326	0.310236	0.179966	0.302998
CDC7	680.194	0.0499026	0.297983	0.854682	0.906586
CDC73	445.927	0.35743	0.355131	0.244825	0.382309
CDCA2	940.787	0.455623	0.346832	0.131804	0.238706
CDCA3	1063.46	0.0838755	0.274975	0.741925	0.82606
CDCA4	1335.99	1.1981	0.196213	2.81199e-10	7.29261e-09
CDCA5	1984.26	0.389	0.191977	0.0336528	0.0825691
CDCA7	1185.52	-0.425116	0.308914	0.121222	0.22467
CDCA7L	1166.07	-0.0100575	0.530619	0.970427	0.98381
CDCA8	2025.72	-0.378775	0.273787	0.129441	0.235684
CDH1	1830.71	-5.183	0.66138	1.32687e-16	1.14898e-14
CDH2	2484.71	0.0974667	0.257073	0.690769	0.788346
CDH24	418.799	1.01086	0.252234	2.08006e-05	0.000167751
CDIN1	211.261	0.721416	0.350776	0.0192512	0.0529357
CDIP1	773.674	-1.1074	0.255128	3.57437e-06	3.55974e-05
CDIPT	1699.38	0.4753	0.284642	0.06738	0.143018
CDK1	2353.5	0.265495	0.263049	0.276032	0.416732
CDK10	1201.52	-3.53495	0.593763	9.91804e-11	2.83873e-09
CDK11A	872.735	-0.120306	0.35657	0.690314	0.788292
CDK11B	1703.45	-0.34629	0.274714	0.166641	0.28555
CDK12	2163.45	0.210307	0.266063	0.392485	0.538943
CDK13	1138.62	0.524584	0.309659	0.0592463	0.129161
CDK14	432.171	-1.06848	0.63866	0.0164694	0.0467682
CDK16	3218.78	0.148707	0.311903	0.595262	0.717009
CDK17	904.342	0.769704	0.299413	0.00480992	0.0170872
CDK19	614.45	-0.137995	0.304271	0.610738	0.729118
CDK2	1711.46	0.579495	0.234503	0.00862451	0.0274533
[truncated: 8,749 more rows]

## Sheet: Huh7_32_GSEA
Description	p value	adjusted p value	ID
[truncated: 23 more rows]

[truncated: 4 more sheets: Huh7_24_volcano, Huh7_24_GSEA, Huh7_34_volcano, Huh7_34_GSEA]
