# Supplementary material for: Comparative Transcriptomic Analysis of Three Common Liver Cell Lines
Source: Int J Mol Sci. 2023 May 15;24(10):8791. doi: 10.3390/ijms24108791 (PMC10218629; doi:10.3390/ijms24108791)
Supplement: Supplementary file 1 [file ijms-24-08791-s001.zip › ijms-2379862-supplementary/Supplementary Table S5 (Hep3B).xlsx]

## Sheet: Clusters
Run	SRAStudy	Clusters
SRR14611293	SRP320779.1	cluster2
SRR14611292	SRP320779.2	cluster2
SRR14611284	SRP320779	cluster2
SRR16938762	SRP345949	cluster3
SRR17653706	SRP355619	cluster2
SRR12144191	SRP269958	cluster3
SRR7868076	SRP161993	cluster1
SRR8271676	SRP172043.1	cluster2
SRR8271677	SRP172043.2	cluster2
SRR5826314	SRP111914	cluster2
SRR8060845	SRP165928	cluster2
SRR8060854	SRP165929	cluster2
SRR9995061	SRS5285392	cluster2
SRR9621860	SRP212655	cluster2
SRR11539513	SRP256266	cluster2
SRR7868075	SRP161993.1	cluster1

## Sheet: Hep3B_12_volcano
SYMBOL	baseMean	log2FoldChange	lfcSE	pvalue	padj
A1BG	291.497	-2.19748	0.977629	0.00814928	0.0105942
A1CF	2857.27	3.03088	0.404539	3.1785e-15	1.13093e-14
A2M	28913.5	-0.656025	0.485437	0.128962	0.148131
A4GALT	321.687	-3.9829	0.792029	2.363e-07	4.35311e-07
AAAS	1514.29	-1.90301	0.347044	1.67863e-08	3.36274e-08
AACS	948.8	-1.08655	0.313019	0.000314766	0.00045741
AAGAB	1378.9	3.124	0.408498	7.63617e-16	2.89784e-15
AAK1	983.798	1.16082	0.421868	0.00213554	0.00291213
AAMDC	188.319	-1.36884	0.353036	5.23918e-05	8.10849e-05
AAMP	4859.52	-2.4369	0.364053	8.1002e-12	2.12381e-11
AAR2	1955.25	-2.24081	0.221852	2.09962e-24	1.7258e-23
AARS1	8583.44	-0.519466	0.398535	0.159763	0.181744
AARS2	1696.64	-2.19953	0.197294	2.69405e-29	3.422e-28
AARSD1	992.506	-0.847601	0.348285	0.010465	0.0134636
AASDHPPT	796.548	3.6714	0.382774	2.29451e-23	1.73745e-22
AATF	1469.76	0.357058	0.890706	0.467661	0.497384
AATK	269.324	-2.82593	0.833391	0.000245687	0.000359209
ABAT	1810.01	0.887622	0.297428	0.00160684	0.0022124
ABCA1	1259.57	2.4322	0.599882	2.94865e-06	5.02161e-06
ABCA2	2076.61	-3.58142	0.395563	6.0659e-20	3.34357e-19
ABCA3	1211.15	-1.4308	0.75793	0.0254861	0.0316025
ABCA7	754.518	-2.1746	0.399663	1.98519e-08	3.95265e-08
ABCB1	784.112	2.31897	0.681072	4.10529e-05	6.40211e-05
ABCB10	1017.46	2.60325	0.417951	3.64464e-11	8.98876e-11
ABCB6	1303.91	-1.68734	0.388826	6.1752e-06	1.02495e-05
ABCB8	1985.59	-4.04273	0.367378	1.83521e-28	2.1787e-27
ABCB9	263.542	-3.25321	0.271014	1.25244e-33	2.28704e-32
ABCC1	508.423	-2.03783	0.673297	0.000904719	0.00126974
ABCC10	1586.69	-2.90719	0.257393	5.23681e-30	6.98669e-29
ABCC2	2017.68	3.27958	0.499889	2.35936e-12	6.45893e-12
ABCC3	366.993	-2.47034	0.474988	7.08197e-08	1.35398e-07
ABCC5	1505.12	-0.0261225	0.1897	0.890079	0.900548
ABCC6	872.942	-1.66065	0.403624	1.6535e-05	2.65677e-05
ABCD1	1516.92	-3.7205	0.439647	1.19077e-17	5.32695e-17
ABCD3	2640.94	3.39035	0.318366	7.44306e-28	8.28452e-27
ABCE1	2381.38	3.57902	0.33058	1.28622e-28	1.55712e-27
ABCF1	3750.9	0.428454	0.430946	0.268573	0.29648
ABCF2	1470.43	-0.345737	0.264584	0.176733	0.199982
ABCF2-H2BE1	884.109	0.871328	0.242445	0.000193529	0.000285462
ABCF3	1723.49	-1.35897	0.22304	5.84945e-10	1.30869e-09
ABCG2	233.69	2.31342	0.913133	0.000636297	0.000904542
ABHD10	725.589	2.20157	0.344133	1.54014e-11	3.92073e-11
ABHD11	375.115	-1.78574	0.54876	0.000454627	0.00065406
ABHD12	3653.99	-3.58925	0.614556	2.30093e-09	4.9178e-09
ABHD13	661.719	2.59619	0.363771	6.5009e-14	2.05307e-13
ABHD14A	387.146	-3.25185	0.42591	8.78143e-15	2.99933e-14
ABHD14B	885.165	-2.36269	0.339051	1.17233e-12	3.29301e-12
ABHD15	537.91	-1.31059	0.356139	0.000121416	0.000182328
ABHD17A	19301.9	-6.33107	0.616621	1.70634e-24	1.4144e-23
ABHD17B	455.448	1.49926	0.420126	8.15392e-05	0.0001241
ABHD17C	111.57	0.0136182	0.575612	0.984593	0.985699
ABHD2	2998.58	0.326813	0.329337	0.294897	0.323427
ABHD3	968.975	1.24048	0.350184	0.000135239	0.000202343
ABHD4	1379.82	-2.60811	0.506078	9.38029e-08	1.77711e-07
ABHD6	172.045	0.476552	0.379741	0.17187	0.194794
ABHD8	4923.17	-5.67936	0.328755	7.67849e-67	2.35298e-64
ABI1	666.834	2.36817	0.30102	3.58588e-16	1.39758e-15
ABI2	965.027	1.66242	0.391526	3.84036e-06	6.48839e-06
ABITRAM	362.446	1.97186	0.378735	2.97987e-08	5.85936e-08
ABL1	3873.7	-2.39429	0.149249	2.44542e-58	4.35997e-56
ABL2	1115.56	0.858028	0.473582	0.0366934	0.0447977
ABLIM1	2022.71	2.14097	0.514696	2.78132e-06	4.74653e-06
ABLIM2	509.487	-2.73073	0.555468	3.21182e-07	5.8541e-07
ABLIM3	560.632	-0.0427708	0.536407	0.917003	0.924641
ABR	849.663	-2.44432	0.382557	6.09038e-11	1.47027e-10
ABRACL	380.837	1.30006	0.552074	0.00494819	0.0065464
ABRAXAS2	510.906	2.8217	0.358383	2.67494e-16	1.05768e-15
ABT1	3804.82	-2.96982	0.225632	5.57297e-40	1.70245e-38
ABTB2	735.208	-3.50058	0.256086	6.09876e-43	2.54487e-41
AC002996.1	158.558	-0.699738	0.740412	0.225459	0.251433
AC004706.3	67.1449	0.074432	0.615016	0.885755	0.896729
AC004922.1	685.883	0.386556	1.03704	0.301346	0.33002
AC005833.1	259.59	-0.85225	0.378556	0.0168911	0.0213117
AC006538.2	430.303	-4.26332	0.713389	1.23233e-09	2.69077e-09
AC009779.3	240.249	-2.08006	0.417015	2.22755e-07	4.11054e-07
AC013394.1	106.864	0.756232	0.547938	0.0986537	0.114797
AC024592.3	113.311	-4.71625	0.377307	3.23651e-36	7.26253e-35
AC026464.4	736.832	-0.843893	0.504433	0.0627866	0.0745834
AC068580.4	607.029	-4.44204	0.466178	9.1924e-22	6.00537e-21
AC069544.1	407.797	1.65895	0.624267	0.00115958	0.00161288
AC073111.3	211.84	-5.58175	0.738973	3.88371e-14	1.25564e-13
AC090517.4	67.1622	-0.322512	0.588148	0.507594	0.537001
AC091959.1	241.726	2.58847	0.698001	1.11451e-05	1.81393e-05
AC093512.2	5121.48	-3.12233	1.02113	0.000806674	0.00113637
AC138811.2	483.8	0.333315	1.01965	0.356777	0.386324
AC244197.3	98.8659	-0.288106	0.549856	0.536052	0.565157
ACAA1	1401.35	-2.00938	0.275432	1.16517e-13	3.59524e-13
ACAA2	1585.64	1.99476	0.31296	2.30047e-11	5.765e-11
ACACA	2823.78	1.49352	0.474678	0.00034002	0.000493449
ACACB	187.485	1.06309	0.470719	0.00981468	0.0126635
ACAD10	326.505	-0.0944831	0.37701	0.782833	0.801384
ACAD8	245.277	-0.0553354	0.281704	0.834438	0.850306
ACAD9	1212.75	-0.0217984	0.260046	0.926718	0.933285
ACADM	566.761	2.97823	0.587252	1.99264e-08	3.96668e-08
ACADS	1670.52	-4.24607	0.407822	1.19389e-25	1.09006e-24
ACADVL	7378.57	-2.05967	0.278744	5.71496e-14	1.81715e-13
ACAP2	818.577	3.17414	0.450527	8.29147e-14	2.60096e-13
ACAP3	2316.47	-3.62422	0.343383	2.13007e-26	2.06807e-25
ACAT1	976.258	3.91285	0.547439	3.16121e-14	1.03192e-13
ACAT2	5703.82	1.20572	0.455294	0.00277494	0.00375844
ACBD3	1391.14	2.73963	0.264308	2.07984e-26	2.0233e-25
ACBD4	424.427	-2.79912	0.384396	1.1845e-13	3.65257e-13
ACBD5	579.748	3.52991	0.517144	5.15856e-13	1.49704e-12
ACBD6	1074.99	0.760839	0.275787	0.00377136	0.00504597
ACCS	82.2339	-1.56048	0.480563	0.000489424	0.000702473
ACD	976.296	-3.50076	0.343284	8.25643e-25	7.05249e-24
ACIN1	6693.56	-0.176305	0.34824	0.583496	0.611495
ACLY	15088.2	-0.626512	0.285467	0.0219786	0.0273853
ACO1	1467.52	0.892877	0.344439	0.00519015	0.00685634
ACO2	6001.86	-2.56128	0.265126	1.7621e-22	1.23599e-21
ACOT1	611.873	-2.4718	0.339174	1.14524e-13	3.53597e-13
ACOT11	97.9146	-1.19065	0.53314	0.0129017	0.0164475
ACOT13	1108.8	1.8803	0.327427	1.41807e-09	3.08532e-09
ACOT2	859.608	-2.31536	0.385564	7.07521e-10	1.57109e-09
ACOT4	139.026	-0.754194	0.450107	0.0673372	0.0797185
ACOT7	2704.84	-3.39245	0.385893	6.20629e-19	3.11618e-18
ACOT8	964.911	-3.7604	0.226705	3.81893e-62	7.96775e-60
ACOT9	539.527	2.13161	0.583391	2.2241e-05	3.53535e-05
ACOX1	1765.36	2.29795	0.346206	2.58081e-12	7.03375e-12
ACOX3	889.225	-1.67473	0.293683	5.06072e-09	1.05789e-08
ACP1	1684.01	1.61218	0.210724	4.28641e-15	1.51033e-14
ACP2	3628.19	-2.65414	0.316605	1.91258e-17	8.42533e-17
ACP5	349.488	-2.56462	0.684976	6.41852e-05	9.86366e-05
ACP6	171.925	-0.707758	0.458257	0.089811	0.105182
ACSF2	703.145	-1.40876	0.426496	0.000465122	0.000668571
ACSF3	1242.88	-3.08729	0.414389	3.61754e-14	1.17268e-13
ACSL1	656.784	3.19488	0.526507	5.68376e-11	1.37515e-10
ACSL3	9524.66	2.71871	0.40184	7.60788e-13	2.17311e-12
ACSL4	12551.2	3.43775	0.514533	5.59481e-13	1.61932e-12
ACSS2	1277.14	-2.52097	0.498597	1.56612e-07	2.91988e-07
ACSS3	1820.78	1.9101	0.474665	6.66703e-06	1.10415e-05
ACTB	202021	-2.37589	0.333689	2.77025e-13	8.25186e-13
ACTG1	104822	-2.58663	0.344461	2.14789e-14	7.10123e-14
ACTL6A	2820.4	2.7765	0.312801	3.97245e-20	2.22848e-19
ACTN1	11441.6	-1.91716	0.315853	5.19636e-10	1.16737e-09
ACTN4	8618.09	-3.07691	0.612406	1.94773e-07	3.61046e-07
ACTR1A	4141.13	-1.86957	0.268743	1.43652e-12	4.00639e-12
ACTR1B	2622.31	-2.91505	0.251682	2.08991e-31	3.16259e-30
ACTR2	8598.59	3.22298	0.338412	5.51905e-23	4.05088e-22
ACTR3	4442.84	2.87462	0.304614	2.28464e-22	1.5788e-21
ACTR3B	291.159	1.05186	0.482468	0.0120714	0.0154311
ACTR5	257.168	-0.448306	0.352755	0.177252	0.2005
ACTR6	357.409	3.09873	0.430125	6.10926e-14	1.93938e-13
ACTR8	669.052	2.52915	0.361003	2.13886e-13	6.42992e-13
ACTRT3	124.018	1.34391	0.445092	0.000769942	0.00108618
ACVR1	1309.28	1.46132	0.429336	0.000151993	0.000226132
ACVR1B	793.772	-0.0892254	0.318304	0.763202	0.782759
ACVR2A	374.2	2.80178	0.50492	1.93479e-09	4.16339e-09
ACVR2B	500.181	1.1456	0.506179	0.008104	0.0105381
ACY1	1292.37	-2.24412	0.46735	5.82744e-07	1.04296e-06
ACYP1	59.0392	0.692041	0.560527	0.141104	0.161266
ACYP2	140.346	-2.50746	0.323179	2.64895e-15	9.50444e-15
ADA	205.575	-1.15325	0.537345	0.0172019	0.0216731
ADAM10	1481.49	2.84105	0.471071	6.42884e-11	1.55045e-10
ADAM15	2283.4	-3.07228	0.436952	7.87145e-13	2.24447e-12
ADAM17	672.136	2.97414	0.546327	1.93251e-09	4.16031e-09
ADAM19	423.615	-0.126927	0.322427	0.673909	0.698779
ADAM8	324.077	-2.6742	0.732042	9.14111e-05	0.000138586
ADAM9	3805.46	2.16549	0.669322	8.62756e-05	0.000131084
ADAMTS1	135.065	0.150838	0.732373	0.776056	0.794612
ADAMTS10	89.1425	-1.9689	0.869797	0.0081226	0.0105609
ADAMTS9	715.764	2.47956	0.925656	0.000302749	0.000440469
ADAMTSL2	210.38	-3.39443	0.890735	5.44342e-05	8.40469e-05
ADAMTSL4	910.778	-2.67455	0.414368	3.98845e-11	9.79728e-11
ADAMTSL5	248.862	-1.94171	0.554448	0.000172802	0.000255927
ADAP1	2240.8	-4.4105	0.619872	6.63822e-13	1.90502e-12
ADAR	9014.7	1.11933	0.246495	2.56209e-06	4.38462e-06
ADARB1	262.952	0.151344	0.607359	0.762354	0.782053
ADAT1	430.198	1.84234	0.458514	8.39305e-06	1.37883e-05
ADAT3	2147.02	-6.52853	0.78911	2.13486e-16	8.50995e-16
ADCK1	187.268	-1.08107	0.377715	0.00249518	0.00338607
ADCK2	918.555	-2.87797	0.588879	3.78024e-07	6.84815e-07
ADCY1	213.85	-1.1931	0.559484	0.0170693	0.0215199
ADCY3	254.768	-0.824159	0.706487	0.150944	0.172191
ADCY6	3469.96	-2.89426	0.246618	3.19379e-32	5.09241e-31
ADCY7	270.021	-0.668208	0.570066	0.17418	0.197298
ADCY9	2009.25	-1.36487	0.375501	0.000140831	0.000210292
ADD1	6259.97	-0.54064	0.256956	0.0297896	0.0366718
ADD3	2110.9	3.98559	0.368528	7.26505e-29	8.93865e-28
ADGRA3	1983.49	1.2984	0.319927	1.54185e-05	2.48388e-05
ADGRD1	103.062	1.03568	0.875303	0.0674625	0.0798475
ADGRE5	841.379	-1.58155	0.515136	0.000938086	0.00131506
ADGRG1	1529.52	-0.684955	0.850191	0.256821	0.284402
ADGRG5	328.249	-2.05414	0.474392	5.58351e-06	9.30206e-06
ADGRG6	3635.65	2.84036	0.479235	1.33253e-10	3.13579e-10
ADGRL2	2955.37	3.18678	0.335181	7.91402e-23	5.71044e-22
ADGRL3	72.7432	0.167632	0.70634	0.748122	0.76874
ADH5	3548.76	3.00028	0.295019	1.42049e-25	1.28618e-24
ADI1	2173.86	0.300022	0.218563	0.16042	0.18245
ADIPOR1	3082	-0.537177	0.165983	0.00103745	0.00144752
ADK	542.101	3.48044	0.436175	6.97865e-17	2.90461e-16
ADM	294.101	-0.807894	0.565458	0.102579	0.11904
ADM2	2865.24	-4.0569	0.588741	2.83553e-12	7.69375e-12
ADM5	344.915	-4.23534	0.397953	9.41538e-27	9.55769e-26
ADNP	3266.83	2.37322	0.383972	4.76741e-11	1.16234e-10
ADNP2	994.681	1.98916	0.27868	1.25267e-13	3.84948e-13
ADO	808.436	-0.853009	0.349231	0.0102018	0.0131405
ADORA2A	812.809	-3.41678	0.303541	8.68318e-30	1.14445e-28
ADORA2B	240.575	-2.7794	0.462492	6.61472e-10	1.47251e-09
ADPGK	822.945	0.33646	0.305844	0.246798	0.273798
ADPRHL1	140.566	-0.968933	0.401227	0.00986876	0.0127283
ADPRS	1319.05	-3.37191	0.348123	1.40787e-22	9.9464e-22
ADRA2C	7352.49	-6.55292	0.701781	1.70621e-20	9.87087e-20
ADRM1	19246	-4.32193	0.487842	4.86471e-19	2.46147e-18
ADSL	1916.53	0.578895	0.372467	0.0904134	0.105837
ADSS1	51.9308	-1.18904	0.627342	0.0290886	0.0358525
ADSS2	1608.13	2.29258	0.337883	1.00729e-12	2.84654e-12
AEBP1	373.025	-2.66115	0.836363	0.000508096	0.000728526
AEBP2	825.19	2.83384	0.341971	5.68058e-18	2.6263e-17
AEN	1366.2	-2.19083	0.432221	1.50719e-07	2.81515e-07
AFAP1	1065.27	-0.835218	0.338352	0.00956914	0.0123613
AFDN	5295.47	2.72475	0.454139	1.0684e-10	2.53429e-10
AFF1	1112.59	2.45572	0.407468	1.24373e-10	2.93739e-10
AFF3	230.039	2.74792	0.765524	1.89292e-05	3.02313e-05
AFF4	1884.06	2.39698	0.489483	6.9061e-08	1.32165e-07
AFG3L2	1293.98	2.7258	0.283488	5.46948e-23	4.01751e-22
AFMID	804.411	-0.709345	0.418289	0.0668047	0.0791167
AFP	5934.83	4.56646	0.938548	1.76509e-08	3.5309e-08
AFTPH	1158.82	2.82706	0.356378	1.59896e-16	6.44713e-16
AGA	257.655	1.85147	0.446285	4.73899e-06	7.9464e-06
AGAP1	1263.04	-1.58171	0.363713	6.16447e-06	1.02334e-05
AGAP3	5428.07	-4.55461	0.415562	3.6951e-28	4.26284e-27
AGAP4	244.726	2.27263	0.51218	9.73796e-07	1.71222e-06
AGBL5	797.864	-1.30675	0.310853	1.39095e-05	2.24929e-05
AGFG1	2238.03	1.86415	0.392008	2.62323e-07	4.8117e-07
AGFG2	2882.84	-3.62074	0.385725	2.7594e-21	1.7191e-20
AGGF1	465.18	3.31554	0.36305	6.99053e-21	4.19005e-20
AGK	529.209	3.47903	0.384075	1.54715e-20	8.98777e-20
AGL	651.638	3.83634	0.488095	3.80881e-16	1.47801e-15
AGMAT	3037.23	-0.196266	0.293731	0.482742	0.512312
AGMO	593.985	2.45857	0.473154	1.55149e-08	3.11888e-08
AGO1	1170.83	0.778815	0.309418	0.00750045	0.00977141
AGO2	2168.13	0.240691	0.336775	0.450091	0.479947
AGO3	426.496	-0.414329	0.407301	0.266171	0.293894
AGO4	284.404	3.14764	0.493063	9.75645e-12	2.53704e-11
AGPAT2	6172.97	-4.79829	0.357159	2.94518e-41	1.04639e-39
AGPAT3	3044.47	0.395411	0.335779	0.210747	0.235831
AGPS	1234.01	2.10641	0.402365	2.26075e-08	4.48762e-08
AGRN	49414.8	-4.77344	0.534118	3.18504e-19	1.64122e-18
AGT	22341	-1.1971	0.496566	0.00771758	0.0100476
AGTR1	2366.85	0.630544	0.618794	0.195725	0.219949
AGTRAP	1502.1	-4.57727	0.326405	7.00299e-45	3.5581e-43
AGXT	150.596	-0.210497	0.681162	0.678195	0.702777
AHCTF1	3024.7	3.52244	0.387029	2.32517e-21	1.45878e-20
AHCY	14855	-2.31344	0.230328	3.72386e-24	3.00792e-23
AHCYL1	3009.65	2.51118	0.27112	1.44922e-21	9.25802e-21
AHCYL2	255.698	2.362	0.471595	5.62221e-08	1.08441e-07
AHDC1	1014.77	-3.19944	0.395227	2.26385e-16	8.99487e-16
AHI1	212.678	3.05167	0.61687	5.41783e-08	1.04788e-07
AHNAK	4275.39	1.22161	0.608549	0.0124156	0.0158546
AHR	4558.21	1.819	0.442889	5.381e-06	8.97535e-06
AHSA1	1977.7	0.274041	0.472599	0.515378	0.544591
AHSG	74786	-0.649061	0.502502	0.147059	0.167818
AIDA	1532.2	2.56384	0.285853	1.38095e-20	8.06884e-20
AIF1L	753.186	-1.6289	0.714134	0.00914225	0.0118317
AIFM1	2400.8	1.03745	0.373338	0.00239923	0.00326038
AIFM2	2292.87	-1.64132	0.407188	2.44144e-05	3.87077e-05
AIG1	774.107	-1.16002	0.277789	1.4261e-05	2.3046e-05
AIMP1	1070.93	3.13016	0.383331	1.69891e-17	7.5009e-17
AIMP2	2735.26	-0.609245	0.283746	0.0260271	0.0322128
AIP	8386.11	-4.43063	0.301663	4.55321e-49	3.332e-47
AJM1	1184.73	-5.63962	0.52907	1.58927e-26	1.56469e-25
AJUBA	4813.59	-2.49803	0.381209	2.0995e-11	5.28566e-11
AK1	811.608	-2.75433	0.315333	9.06725e-19	4.47251e-18
AK2	3095.91	-0.760989	0.274849	0.0041477	0.00552839
AK3	2757.68	2.78515	0.505972	1.65745e-09	3.5839e-09
AK4	1293.38	2.3331	0.494602	1.79487e-07	3.33533e-07
AKAP1	3001.29	1.8316	0.393046	4.29143e-07	7.75414e-07
AKAP10	544.739	3.82663	0.418654	5.74161e-21	3.47116e-20
AKAP11	612.321	4.03287	0.55191	1.43095e-14	4.8005e-14
AKAP12	1453.09	2.00422	0.416473	1.67825e-07	3.12394e-07
AKAP13	1860.72	1.44684	0.366825	1.91994e-05	3.06577e-05
AKAP17A	775.265	-0.279072	0.503907	0.523721	0.552632
AKAP8L	1440.82	-1.19239	0.475364	0.00664809	0.00870493
AKIP1	715.823	-1.94828	0.311169	1.51257e-10	3.54923e-10
AKIRIN1	4144.9	1.60955	0.272882	7.86184e-10	1.74104e-09
AKIRIN2	1560.62	-1.21876	0.224799	3.84748e-08	7.50813e-08
AKNA	1281.62	-2.54254	0.712645	0.000127506	0.000191152
AKR1A1	1403.18	-1.8906	0.304993	2.31416e-10	5.35458e-10
AKR7A2	1730.41	-3.17158	0.33261	5.9346e-22	3.95076e-21
AKT1	6187.32	-3.35282	0.259851	1.80222e-38	4.93648e-37
AKT1S1	18206.9	-5.12503	0.310727	2.24746e-61	4.49768e-59
AKT2	2025.91	-3.30214	0.345927	5.52206e-22	3.68363e-21
AL121900.1	275.913	1.23843	0.535319	0.0062116	0.00815517
AL135905.2	6888.43	1.99804	0.411698	1.37727e-07	2.57886e-07
AL441992.2	218.783	-1.39413	0.512506	0.00310651	0.00419016
AL445524.2	239.329	-0.672564	0.489683	0.126135	0.145052
ALAD	811.202	-0.178495	0.340404	0.572938	0.601395
ALAS1	1920.74	-0.618379	0.24742	0.0112271	0.0143987
ALB	159158	3.65653	0.453232	1.52912e-17	6.78181e-17
ALCAM	5773.13	3.29703	0.473059	9.04062e-14	2.82512e-13
ALDH16A1	3782.38	-3.46906	0.391224	3.19396e-19	1.64496e-18
ALDH18A1	4317.11	-0.170683	0.412244	0.640802	0.666977
ALDH1A1	17662.8	2.42346	0.425629	9.01563e-10	1.98757e-09
ALDH1B1	1590.84	-0.642396	0.284931	0.0193964	0.0243204
ALDH2	1635.22	0.235241	0.510557	0.598497	0.626212
ALDH3A2	2512.33	3.80811	0.393135	7.45898e-24	5.87492e-23
ALDH3B1	507.263	-4.34344	0.474183	2.89105e-20	1.63682e-19
ALDH4A1	7773.16	-3.50582	0.448203	2.29211e-15	8.27859e-15
ALDH5A1	390.464	0.658085	0.588407	0.163954	0.186231
ALDH6A1	720.8	2.72048	0.686446	2.92355e-06	4.97973e-06
ALDH7A1	1744.73	2.8707	0.291101	3.1153e-24	2.52886e-23
ALDH9A1	1138.98	2.47656	0.445664	1.83281e-09	3.95174e-09
ALDOA	80936.4	-3.98951	0.331636	1.16697e-33	2.13495e-32
ALDOC	1102.86	-1.37663	0.65864	0.0167917	0.0211917
ALG1	1375.15	-3.20691	0.256152	2.26218e-36	5.18292e-35
ALG10	114.715	0.51198	0.555424	0.271694	0.299689
ALG10B	439.416	2.82159	0.5606	1.66465e-08	3.33679e-08
ALG11	331.768	3.40198	0.813813	1.1793e-06	2.06393e-06
ALG12	1814.7	-3.24079	0.262841	2.28433e-35	4.83804e-34
ALG13	254.549	1.98569	0.507684	8.63909e-06	1.41687e-05
ALG14	322.362	1.10224	0.279782	3.88978e-05	6.07665e-05
ALG2	802.188	0.901784	0.4096	0.0144982	0.0184158
ALG3	3089.7	-3.04053	0.384486	1.01709e-15	3.8067e-15
ALG5	461.049	2.47769	0.327138	5.62039e-15	1.95577e-14
ALG8	1159.53	1.80266	0.262837	1.15106e-12	3.23417e-12
ALG9	191.732	1.34514	0.387304	0.000176322	0.000260865
ALKBH1	231.616	0.216535	0.232821	0.340431	0.369932
ALKBH2	275.589	-1.34691	0.403819	0.000422916	0.000609739
ALKBH3	458.101	0.692905	0.842796	0.194203	0.218389
ALKBH4	561.487	-3.32743	0.465398	3.56584e-13	1.05163e-12
ALKBH5	5626.93	-2.95309	0.245512	9.75322e-34	1.79101e-32
ALKBH6	692.643	-3.6437	0.330418	1.21342e-28	1.4708e-27
ALKBH7	4542.08	-5.54432	0.45428	2.92318e-34	5.56597e-33
ALKBH8	228.235	2.29063	0.564557	5.73083e-06	9.53454e-06
ALMS1	386.553	3.10719	0.734319	8.55454e-07	1.51309e-06
ALPK3	2865.46	-0.804751	0.215522	0.000126866	0.000190279
ALPL	79.8895	-2.32506	0.829367	0.0016904	0.00232223
ALS2	421.87	2.02069	0.578036	5.58687e-05	8.61804e-05
ALS2CL	127.493	-0.851116	0.672739	0.127027	0.145994
ALYREF	5364.28	-2.88962	0.344649	1.94354e-17	8.55019e-17
AMACR	465.06	1.64524	0.445789	3.85613e-05	6.02889e-05
AMBP	48211.6	-2.91673	0.469339	1.97705e-10	4.60499e-10
AMBRA1	1521.44	-1.55049	0.229009	6.22779e-12	1.64697e-11
AMD1	3892.6	2.80295	0.369937	1.73342e-15	6.32599e-15
AMDHD1	363.008	1.41274	0.635464	0.0054605	0.00719893
AMDHD2	1583.93	-3.49569	0.388278	9.36442e-20	5.07334e-19
AMER1	368.156	1.41088	0.348609	1.53629e-05	2.47534e-05
AMFR	1324.29	-0.681874	0.370715	0.0507027	0.0609004
AMIGO1	175.164	-0.228564	0.275275	0.386967	0.416879
AMIGO2	225.075	0.599538	0.654248	0.228631	0.254651
AMMECR1	370.399	1.26465	0.39361	0.000469408	0.000674533
AMMECR1L	588.944	2.36208	0.438895	7.03121e-09	1.4494e-08
AMN	1317.47	-4.59681	0.844752	3.31619e-08	6.50372e-08
AMOT	554.032	2.50248	0.51309	7.74557e-08	1.4774e-07
AMOTL1	1013.01	1.08242	0.295118	0.000105799	0.000159609
AMOTL2	3077.89	-2.58751	0.378424	2.98262e-12	8.07051e-12
AMPD2	2538.36	-3.5825	0.445276	3.79453e-16	1.47363e-15
AMT	735.867	-1.37611	0.350003	4.23899e-05	6.60117e-05
AMZ1	2554.68	-5.12457	0.845375	1.07599e-09	2.35518e-09
AMZ2	574.098	2.21874	0.292881	5.19649e-15	1.81664e-14
ANAPC1	2582.56	2.9123	0.372216	2.73288e-16	1.07842e-15
ANAPC11	4153.28	-4.08384	0.435274	3.37839e-21	2.09013e-20
ANAPC13	984.583	2.871	0.298073	4.30899e-23	3.19138e-22
ANAPC15	308.988	-0.15085	0.431492	0.695754	0.719073
ANAPC16	602.231	0.585572	0.385593	0.0962714	0.112185
ANAPC2	3808.49	-4.45926	0.347115	5.56823e-38	1.45995e-36
ANAPC4	783.635	4.04769	0.505252	4.86089e-17	2.04487e-16
ANAPC5	2756.6	1.72869	0.26359	1.15669e-11	2.98094e-11
ANAPC7	1179.64	1.68228	0.262561	3.17901e-11	7.88201e-11
ANG	205.771	-0.059648	0.611659	0.895121	0.905276
ANGEL1	644.219	-0.609169	0.246536	0.0110852	0.014226
ANGPTL3	977.635	4.24242	0.975748	1.72589e-07	3.2114e-07
ANGPTL8	18516.3	-5.52109	0.756422	3.0729e-13	9.11184e-13
ANK2	709.791	2.23934	0.629447	2.60282e-05	4.11599e-05
ANK3	557.94	2.52957	0.517391	6.9045e-08	1.3216e-07
ANKEF1	452.899	3.42283	0.424734	4.25205e-17	1.80039e-16
ANKFY1	2309.75	1.39824	0.27804	1.39676e-07	2.61286e-07
ANKH	1812.75	-1.63769	0.351683	1.43101e-06	2.48979e-06
ANKHD1	934.791	1.28242	0.62323	0.0100124	0.0129084
ANKIB1	651.398	2.93618	0.393756	7.49085e-15	2.57738e-14
ANKLE1	66.2929	-0.674508	0.596244	0.181021	0.204481
ANKLE2	1709.53	0.427536	0.251869	0.0787921	0.0927199
ANKMY1	248.018	-1.14257	0.38806	0.00183795	0.00251928
ANKMY2	537.66	2.76003	0.397783	2.58942e-13	7.73433e-13
ANKRD1	2570.78	1.25394	1.37105	0.0358258	0.0437821
ANKRD10	1399.55	1.10983	0.366368	0.000987061	0.00137997
ANKRD11	3985.44	-1.19017	0.369448	0.000700683	0.000992045
ANKRD13A	864.506	2.09968	0.339491	7.57652e-11	1.81696e-10
ANKRD13B	513.731	-4.92776	0.88129	1.60338e-08	3.21725e-08
ANKRD13C	332.424	1.18397	0.423384	0.00185762	0.00254553
ANKRD13D	1418.8	-3.33656	0.396092	1.49209e-17	6.63557e-17
ANKRD16	264.137	-3.00985	0.497169	5.14799e-10	1.15703e-09
ANKRD17	3055.19	1.67803	0.393523	3.42007e-06	5.79827e-06
ANKRD23	40.7146	-1.52119	0.640783	0.00705304	0.00920811
ANKRD27	920.473	1.73692	0.243846	1.98626e-13	5.98565e-13
ANKRD28	954.809	2.95989	0.436052	5.0249e-13	1.46084e-12
ANKRD33B	76.0128	-0.459739	0.714525	0.398004	0.427801
ANKRD39	485.645	-3.348	0.379814	4.70812e-19	2.38593e-18
ANKRD40	1343.3	2.44966	0.261434	6.08337e-22	4.04431e-21
ANKRD50	596.865	3.26496	0.562961	2.29584e-10	5.3172e-10
ANKRD52	4046.56	-1.96265	0.304549	4.64443e-11	1.13376e-10
ANKRD54	1471.01	-3.57057	0.224259	1.90305e-57	3.11023e-55
ANKRD6	129.795	0.286169	0.516437	0.523233	0.552176
ANKRD9	5218.63	-6.0412	0.749893	1.01213e-15	3.79395e-15
ANKS1A	2325.2	-0.516232	0.157014	0.000881096	0.00123747
ANKS3	399.147	-3.25591	0.365436	1.97188e-19	1.03402e-18
ANKS6	501.445	0.325682	0.31699	0.278482	0.306658
ANKZF1	475.091	-0.0412178	0.356831	0.898036	0.907944
ANLN	4623.12	3.84406	0.280954	4.51183e-44	2.10681e-42
ANO10	191.927	0.049993	0.353826	0.884068	0.895364
ANO2	533.236	2.84626	0.503742	9.72148e-10	2.13502e-09
ANO6	1387.97	2.93037	0.38401	1.31279e-15	4.84867e-15
ANO8	1048.32	-3.30826	0.304347	6.45038e-28	7.25371e-27
ANO9	230.356	-1.73778	0.664881	0.00350791	0.00470761
ANP32A	2343.97	1.71892	0.275809	9.04716e-11	2.16171e-10
ANP32B	4809.43	2.41557	0.326621	9.99088e-15	3.39116e-14
ANP32E	2980.6	3.51104	0.314713	6.59201e-31	9.52006e-30
ANPEP	4554.34	-0.37637	0.616646	0.446376	0.476244
ANTKMT	2593.82	-6.38778	0.767324	1.27864e-16	5.19617e-16
ANTXR2	739.352	0.428216	0.327034	0.164248	0.186478
ANXA11	5498.4	-2.45467	0.302672	1.89101e-16	7.57177e-16
ANXA2	12038.8	0.779791	0.346595	0.0160989	0.0203593
ANXA3	877.641	1.93015	0.593477	0.000120421	0.000180917
ANXA4	3565.78	2.21619	0.380557	4.87662e-10	1.09805e-09
ANXA5	5613.53	0.791077	0.227177	0.000337274	0.000489609
ANXA6	468.708	0.106496	0.668936	0.8442	0.859451
ANXA7	1086.25	1.52633	0.84461	0.00970986	0.0125349
ANXA9	1134.54	-2.10204	0.287531	1.01814e-13	3.16046e-13
AOC2	81.8194	-0.0370497	0.436107	0.920627	0.927817
AOC3	44.9148	-0.0354879	0.524002	0.931845	0.937967
AOPEP	176.889	-0.968632	0.426306	0.0145549	0.0184806
AP001453.3	214.942	-2.9512	0.62152	7.47297e-07	1.32705e-06
AP003108.2	64.9618	-1.77416	0.457733	4.03307e-05	6.29448e-05
AP003419.1	506.111	-1.5061	0.827596	0.0279614	0.0345153
AP1AR	429.794	3.12884	0.348803	3.52579e-20	1.98701e-19
AP1B1	7971.27	-2.71615	0.278467	6.65565e-23	4.84164e-22
AP1G1	2268.53	2.38831	0.39278	8.39051e-11	2.00774e-10
AP1G2	1119.67	-2.23804	0.4246	4.81015e-08	9.32364e-08
AP1M1	4637.61	-3.2614	0.266392	7.49597e-35	1.52185e-33
AP1M2	374.448	-3.16946	0.754289	1.0097e-05	1.64853e-05
AP1S1	1867.19	-3.35412	0.501777	9.60874e-12	2.50062e-11
AP1S2	196.042	1.74981	0.639711	0.000900658	0.00126422
AP1S3	228.368	1.56638	0.489234	0.000267288	0.000389917
AP2A1	7392.26	-3.37506	0.310395	6.50729e-28	7.30933e-27
AP2A2	526.383	-1.65241	0.533334	0.000827323	0.00116445
AP2B1	4113.98	1.85905	0.282579	6.80692e-12	1.79384e-11
AP2M1	6402.44	-1.17091	0.253837	2.38718e-06	4.09386e-06
AP2S1	3920.4	-3.12145	0.400854	2.7489e-15	9.84863e-15
AP3B1	1166.07	4.013	0.352393	3.57616e-31	5.28131e-30
AP3D1	7938.1	-1.37628	0.355372	5.28898e-05	8.17911e-05
AP3M1	1850.16	3.43153	0.368815	4.05474e-22	2.72708e-21
AP3M2	340.265	2.55614	0.439283	3.92781e-10	8.91164e-10
AP3S1	672.241	2.59694	0.349193	7.53745e-15	2.5925e-14
AP3S2	675.54	-0.483526	0.419213	0.209811	0.234836
AP4B1	202.842	1.34394	0.424455	0.000462491	0.000664983
AP4E1	394.145	2.96533	0.452675	3.15717e-12	8.52636e-12
AP4M1	775.733	-2.6316	0.330529	6.0966e-16	2.32891e-15
AP4S1	136.661	2.15627	0.646096	6.28735e-05	9.66815e-05
AP5B1	5012.46	-3.90971	0.511467	1.03576e-14	3.51259e-14
AP5M1	446.853	3.42834	0.532435	4.85203e-12	1.29431e-11
AP5S1	1318.63	-3.50464	0.339798	2.55015e-25	2.25741e-24
AP5Z1	1907.1	-3.20764	0.663407	5.23276e-07	9.40651e-07
APAF1	668.971	2.36748	0.501864	1.8679e-07	3.46709e-07
APBA1	99.2892	-1.34668	0.768601	0.0352512	0.0431015
APBA2	343.768	-1.33043	0.484705	0.00300773	0.00406195
APBA3	5098.01	-5.53025	0.354785	8.51776e-55	1.05728e-52
APBB1	1445.81	-3.29641	0.47475	1.56756e-12	4.35206e-12
APBB2	798.135	2.28153	0.663983	3.9274e-05	6.1325e-05
APC	749.134	3.1712	0.536269	1.33798e-10	3.14786e-10
APEH	5202.22	-2.89833	0.265253	3.26072e-28	3.78846e-27
APEX1	5767.13	-0.0347959	0.324544	0.903629	0.912469
APEX2	1259.83	-2.58428	0.338065	7.75853e-15	2.66201e-14
APH1A	10251.5	-2.67588	0.252685	1.25543e-26	1.26006e-25
API5	2517.86	3.48143	0.482714	1.99621e-14	6.61313e-14
APIP	520.769	2.50389	0.341936	2.30904e-14	7.60834e-14
APLP2	10526.3	0.90639	0.257256	0.000235775	0.000345386
APMAP	2484.52	-0.324205	0.244001	0.162039	0.184248
APOA1	15050	-1.37326	0.657187	0.0166604	0.0210376
APOA2	119136	-1.72948	0.354725	3.62399e-07	6.57968e-07
APOB	106020	3.24862	0.484978	5.99576e-13	1.72976e-12
APOBEC3F	119.218	-0.264021	0.66032	0.603202	0.63053
APOC1	6906.23	-2.17046	0.433412	2.07948e-07	3.84452e-07
APOC2	2696.35	-0.581672	0.59984	0.250451	0.277569
APOC3	390.345	-0.269687	0.504888	0.537578	0.566583
APOE	227445	-5.12004	0.70997	5.16504e-13	1.49847e-12
APOH	7869.77	3.36546	0.902527	3.50292e-06	5.93463e-06
APOL2	345.104	0.92423	0.333724	0.00296343	0.00400488
APOO	179.195	0.775102	0.612133	0.108534	0.125683
APP	32342.2	0.814949	0.450774	0.0403941	0.0491079
APPBP2	450.105	2.93889	0.480092	7.12326e-11	1.71161e-10
APPL1	587.547	3.60976	0.476663	1.06464e-15	3.97254e-15
APPL2	369.802	3.10135	0.787122	2.11074e-06	3.63057e-06
APRT	4399.47	-3.79492	0.389705	9.80756e-23	7.02522e-22
APTX	403.749	1.44065	0.320073	2.02929e-06	3.49661e-06
AQP11	52.9946	-0.579403	0.428532	0.138981	0.159007
AQP3	1044.59	-2.68562	0.560327	5.99323e-07	1.07146e-06
AQP7	69.476	-1.51284	0.673241	0.00989036	0.0127545
AQR	686.844	3.78416	0.545715	8.58463e-14	2.68862e-13
ARAF	2859.87	-2.88477	0.433272	1.04797e-11	2.7172e-11
ARAP1	3921.72	-3.26044	0.415562	1.76305e-15	6.42694e-15
ARAP2	285.149	2.48651	0.618887	3.83048e-06	6.47281e-06
ARCN1	4664.13	2.43992	0.431698	1.0056e-09	2.20652e-09
AREG	1330.97	0.470703	0.751986	0.36485	0.394499
AREL1	1079.44	1.84854	0.232653	3.72611e-16	1.44935e-15
ARF1	14134.4	-2.33481	0.23636	1.83012e-23	1.39986e-22
ARF3	6548.01	-2.75822	0.399467	1.84586e-12	5.09298e-12
ARF4	3466.28	1.22093	0.347082	0.00015199	0.000226132
ARF5	6203.38	-3.78472	0.388969	1.07576e-22	7.67195e-22
ARF6	4061.39	-2.23622	0.318215	8.03219e-13	2.28831e-12
ARFGAP1	4101.66	-3.45835	0.459472	2.2124e-14	7.29972e-14
ARFGAP2	4412.2	-2.38698	0.288975	5.44292e-17	2.28189e-16
ARFGAP3	950.455	2.53315	0.309344	2.41198e-17	1.0484e-16
ARFGEF1	775.414	2.80755	0.486399	4.56401e-10	1.03074e-09
ARFGEF2	2052.22	2.89236	0.346898	3.33122e-18	1.57735e-17
ARFGEF3	1611.85	0.201163	0.436896	0.621215	0.647978
ARFIP1	543.988	2.46648	0.35108	2.33431e-13	6.98938e-13
ARFIP2	3562.66	-3.00476	0.261336	5.2575e-31	7.66048e-30
ARFRP1	1245.37	-2.88522	0.435579	1.32051e-11	3.38712e-11
ARG2	808.244	1.0378	0.511048	0.0167052	0.0210853
ARGLU1	711.954	2.53445	0.358449	1.8371e-13	5.55321e-13
ARHGAP1	4825.47	-2.69963	0.301978	1.44312e-19	7.64106e-19
ARHGAP11A	1330.65	3.68791	0.484775	2.60453e-16	1.03026e-15
ARHGAP12	838.313	3.4393	0.37011	9.40088e-22	6.13748e-21
ARHGAP18	1516.41	1.83067	0.803056	0.00209241	0.0028545
ARHGAP19	625.182	3.41335	0.40586	1.9909e-18	9.5794e-18
ARHGAP21	1173.86	3.0224	0.435557	2.2448e-13	6.73756e-13
ARHGAP23	2555.79	-5.29792	0.745332	1.0311e-12	2.90879e-12
ARHGAP26	400.662	2.68273	0.384489	2.18877e-13	6.5757e-13
ARHGAP29	1103.34	3.25793	0.416345	1.88716e-16	7.56251e-16
ARHGAP32	460.133	0.522073	0.350513	0.109387	0.126612
ARHGAP33	121.532	-2.66222	0.501029	3.62626e-08	7.09196e-08
ARHGAP35	5124.62	0.933476	0.221445	1.26923e-05	2.05685e-05
ARHGAP39	1048.27	-3.99367	0.56708	9.39897e-13	2.66223e-12
ARHGAP4	2414.79	-3.89819	0.348542	2.3462e-29	3.01927e-28
ARHGAP40	218.913	-1.86205	0.734289	0.00415912	0.00554286
ARHGAP42	178.289	2.08713	0.479863	2.19579e-06	3.77223e-06
ARHGAP45	3818.33	-4.14047	0.454419	4.35445e-20	2.42888e-19
ARHGAP5	1177.94	3.82839	0.416814	1.2207e-21	7.88031e-21
ARHGAP8	395.366	-1.19474	0.953256	0.0924256	0.10796
ARHGDIA	20385.2	-4.40544	0.314307	7.43567e-45	3.75846e-43
ARHGEF1	10742.5	-4.60824	0.275009	3.26011e-63	7.43457e-61
ARHGEF10L	5855.44	-3.57532	0.301251	8.42561e-33	1.42697e-31
ARHGEF11	1822	0.496847	0.239723	0.0322193	0.0395648
ARHGEF12	2203.36	2.8976	0.349409	5.42947e-18	2.51257e-17
ARHGEF16	3562.23	-4.14707	0.311239	8.81246e-41	2.95942e-39
ARHGEF17	1166.9	-3.12744	0.539464	2.63342e-09	5.6089e-09
ARHGEF18	5811.1	-3.55847	0.247744	3.82811e-47	2.34615e-45
ARHGEF19	140.64	-3.25592	0.619795	5.62865e-08	1.08544e-07
ARHGEF2	6822.13	-2.91539	0.317411	1.52478e-20	8.87357e-20
ARHGEF25	447.615	-1.83153	0.415067	4.2026e-06	7.07237e-06
ARHGEF26	618.195	4.01459	0.938949	2.44594e-07	4.50083e-07
ARHGEF28	699.359	2.12753	0.495624	1.67905e-06	2.90794e-06
ARHGEF35	247.124	0.853881	0.461573	0.0347703	0.0425506
ARHGEF39	427.604	-0.683207	0.347121	0.0379775	0.0462963
ARHGEF40	621.218	-0.21664	0.558932	0.640859	0.666977
ARHGEF5	1549.58	-1.4366	0.193801	6.16025e-14	1.9543e-13
ARHGEF7	1320.5	1.5875	0.262893	3.41948e-10	7.79439e-10
ARID1A	2379.05	-2.52111	0.718707	0.000159604	0.000237133
ARID1B	737.187	1.08391	0.453717	0.00647744	0.008486
ARID2	462.58	2.74401	0.580778	1.05628e-07	1.99613e-07
ARID3A	10185.6	-1.26464	0.293291	8.61979e-06	1.41394e-05
ARID3B	2124.21	-2.33631	0.339888	2.3434e-12	6.41704e-12
ARID4B	805.806	3.24083	0.450425	3.4297e-14	1.11585e-13
ARID5A	286.308	-2.84998	0.82865	0.000207076	0.000304573
ARID5B	784.256	2.45316	0.345872	1.2766e-13	3.91933e-13
ARIH1	718.559	1.44593	0.586996	0.00278501	0.00377051
ARIH2	1939.85	1.21579	0.371959	0.000361862	0.000524217
ARL1	1002.44	3.18729	0.360592	4.84267e-20	2.69202e-19
ARL10	145.207	1.19799	0.615207	0.0157504	0.0199418
ARL14EP	380.068	2.91896	0.350966	1.09452e-17	4.93012e-17
ARL16	1325.12	-3.7035	0.236301	9.97442e-56	1.39727e-53
ARL2	8174.89	-4.22778	0.337734	3.30496e-36	7.39918e-35
ARL2BP	388.586	2.74033	0.386501	1.91401e-13	5.77858e-13
ARL3	265.804	1.40015	0.410699	0.000176557	0.000261135
ARL4A	654.418	2.13533	0.300624	1.9231e-13	5.80422e-13
ARL4D	1621.65	-3.84989	0.424497	5.68241e-20	3.13925e-19
ARL5A	1063.48	3.58788	0.432528	2.78992e-18	1.33129e-17
ARL5B	2216.08	3.17923	0.303336	5.49879e-27	5.71804e-26
ARL6IP1	8144.13	3.54009	0.307574	4.0147e-32	6.38057e-31
ARL6IP4	3306.8	-3.02224	0.315355	3.72982e-22	2.52413e-21
ARL6IP5	713.042	2.35899	0.470409	4.51961e-08	8.78479e-08
ARL6IP6	426.572	-0.0465546	0.449966	0.901605	0.9108
ARL8A	1186.36	-1.91767	0.369504	8.42658e-08	1.60293e-07
ARL8B	2886.47	2.30738	0.354503	6.01368e-12	1.59336e-11
ARMC1	606.694	4.1578	0.391421	4.10965e-27	4.29629e-26
ARMC10	531.392	1.80049	0.527837	9.05109e-05	0.000137328
ARMC5	1696.06	-4.41912	0.361931	1.60222e-34	3.13601e-33
ARMC6	6460.55	-4.02592	0.339926	1.19403e-32	1.99126e-31
ARMC7	1191.3	-3.27776	0.272973	1.30911e-33	2.38608e-32
ARMC8	787.056	3.41325	0.393578	1.70945e-19	9.01227e-19
ARMC9	159.922	0.705681	0.520753	0.108875	0.126063
ARMCX3	904.15	2.49104	0.373816	2.00354e-12	5.52185e-12
ARMCX6	294.13	-0.896097	0.377967	0.0118786	0.0151905
ARMH3	474.609	1.32519	0.452502	0.000945993	0.00132501
ARMT1	1015.52	3.16639	0.422062	2.76007e-15	9.88504e-15
ARNT	1554.31	1.21553	0.199141	3.93486e-10	8.92557e-10
ARNTL	136.116	1.73842	0.767555	0.00312319	0.00421208
ARNTL2	351.634	2.76102	0.417101	2.52821e-12	6.89423e-12
ARPC1A	2828.72	0.107551	0.370317	0.760976	0.780803
ARPC1B	4323.93	-3.21034	0.571293	7.40923e-09	1.52508e-08
ARPC2	4813.54	1.36858	0.286394	4.95333e-07	8.92218e-07
ARPC3	3047.75	1.85535	0.305013	1.65113e-10	3.86143e-10
ARPC4	7226.57	-2.7719	0.294335	1.69017e-21	1.06997e-20
ARPC5	1902.12	0.28465	0.32413	0.35259	0.382002
ARPC5L	1280.57	-0.679718	0.205772	0.00076697	0.0010823
ARPIN	822.145	-0.147292	0.321052	0.625695	0.652304
ARPIN-AP3S2	889.483	-0.731376	0.237785	0.00160909	0.00221518
ARPP19	3661.45	2.1117	0.318766	3.80521e-12	1.02146e-11
ARRB1	1010.05	-1.87262	0.539268	0.000202841	0.000298567
ARRB2	2660.97	-2.52342	0.419216	6.36046e-10	1.4188e-09
ARRDC1	1458.64	-4.53994	0.490772	1.38156e-20	8.06884e-20
ARRDC2	549.066	-3.27672	0.475432	2.16269e-12	5.94543e-12
ARSA	1261.87	-3.967	0.474891	3.2496e-17	1.3909e-16
ARSB	1110.57	-1.60171	0.349069	2.00216e-06	3.45108e-06
ARSG	94.8298	0.0464434	0.529198	0.924585	0.931615
ARSK	138.288	1.44109	0.406178	0.00012729	0.000190857
ARV1	411.227	2.52171	0.401189	2.26302e-11	5.67405e-11
ARVCF	1317.06	-3.72388	0.492998	1.92984e-14	6.39756e-14
AS3MT	846.901	3.80529	0.396044	4.09687e-23	3.04579e-22
ASAH1	1012.55	1.19095	0.402287	0.00108723	0.00151527
ASAP1	974.656	1.35096	0.544838	0.00316809	0.00426794
ASAP2	503.397	1.18335	0.366496	0.000456912	0.00065725
ASB1	2096.17	-2.42657	0.303096	4.29351e-16	1.65953e-15
ASB13	493.725	-0.481541	0.499235	0.276498	0.304645
ASB3	272.355	2.01162	0.384789	2.71281e-08	5.35032e-08
ASB6	1835.5	-3.91917	0.280826	1.39419e-44	6.90475e-43
ASB7	418.165	1.5956	0.309024	5.56913e-08	1.07459e-07
ASB8	457.19	1.82332	0.284821	2.72945e-11	6.8035e-11
ASB9	195.45	2.30905	0.66376	4.14252e-05	6.45503e-05
ASCC1	596.65	2.71035	0.490639	1.98221e-09	4.25889e-09
ASCC2	1884.02	-1.48094	0.338524	5.64047e-06	9.39057e-06
ASCC3	1908.63	3.9904	0.434282	1.01132e-21	6.57628e-21
ASF1A	798.545	3.17289	0.43609	1.64846e-14	5.49635e-14
ASGR1	5316.91	-1.43377	0.384892	9.50386e-05	0.00014393
ASGR2	9202.13	-1.47474	0.327584	3.10419e-06	5.27551e-06
ASH1L	1935.07	1.28365	0.42489	0.000772292	0.00108903
ASH2L	1015.72	2.18772	0.247319	1.23601e-19	6.60723e-19
ASIC1	81.4347	-0.963107	0.851295	0.135397	0.155179
ASL	4214.97	-3.07761	0.476563	4.1253e-11	1.01182e-10
ASMTL	169.131	-1.86773	0.710916	0.0031925	0.00430023
ASNS	3834.69	2.26557	0.749867	0.000143801	0.000214564
ASNSD1	1054.85	3.5302	0.312127	4.98688e-31	7.28784e-30
ASPH	6378.25	2.18377	0.390984	2.03839e-09	4.37671e-09
ASPM	3326.27	4.18027	0.461652	2.40644e-21	1.5059e-20
ASPSCR1	2184.35	-4.03067	0.346928	1.70514e-31	2.59637e-30
ASRGL1	714.859	-0.893204	0.46088	0.0346038	0.0423627
ASS1	5570.54	-1.5173	0.632235	0.00705223	0.00920811
ASTN2	121.528	0.175467	0.559488	0.711668	0.734282
ASXL1	7962.31	-2.69415	0.208093	9.01502e-39	2.54027e-37
ASXL2	919.1	1.72997	0.435923	1.06532e-05	1.73703e-05
ATAD2	4317.54	3.45433	0.417431	3.54032e-18	1.67066e-17
ATAD3A	6242.49	-4.05216	0.317365	1.27044e-37	3.21082e-36
ATAD3B	1720.06	-3.90702	0.572282	4.22848e-12	1.13136e-11
ATAD3C	44.7175	-1.4433	0.382104	6.52319e-05	0.000100151
ATE1	632.425	3.55071	0.405058	4.38167e-20	2.44267e-19
ATF1	467.855	1.41692	0.408285	0.000138072	0.000206392
ATF2	1522.24	3.5146	0.372042	6.76174e-23	4.91517e-22
ATF3	653.38	0.290669	0.574996	0.543308	0.57235
ATF4	13499	-0.610677	0.372083	0.0792003	0.0931667
ATF5	1001.29	-1.83903	0.554621	0.000361538	0.000523824
ATF6	1012.01	3.21273	0.546159	1.30484e-10	3.07578e-10
ATF6B	1303.62	-1.40629	0.800698	0.0336937	0.0412846
ATF7	1172.58	0.281965	0.34224	0.380264	0.410171
ATF7IP	1532.51	1.98296	0.4496	1.12648e-06	1.97324e-06
ATG10	193.101	1.1142	0.415031	0.00297671	0.00402227
ATG101	4564.22	-4.75514	0.298203	2.10091e-57	3.3773e-55
ATG12	712.421	2.63276	0.296099	6.72828e-20	3.69002e-19
ATG13	4046.95	-1.08651	0.305207	0.000210763	0.00030981
ATG14	331.669	2.29557	0.37601	1.12972e-10	2.67585e-10
ATG2A	7106.19	-4.66669	0.466443	9.65645e-24	7.55716e-23
ATG3	1192.17	1.68546	0.334728	8.90157e-08	1.6887e-07
ATG4A	295.862	2.86869	0.471613	9.90983e-11	2.35635e-10
ATG4B	1438.26	-2.63406	0.394634	9.17907e-12	2.39516e-11
ATG4D	966.654	-4.13526	0.518929	8.39648e-16	3.16798e-15
ATG5	244.939	2.43211	0.748399	5.56862e-05	8.59259e-05
ATG7	643.092	0.514778	0.335315	0.100482	0.116775
ATG9A	6885.97	-3.31265	0.316016	4.28489e-26	4.07148e-25
ATIC	5176.99	1.12598	0.237633	8.97074e-07	1.58328e-06
ATL2	985.895	3.33832	0.435428	4.33313e-16	1.67352e-15
ATL3	785.334	1.84017	0.397947	5.84117e-07	1.04485e-06
ATM	730.781	3.49511	0.498333	1.00782e-13	3.13042e-13
ATMIN	675.214	1.96717	0.359877	6.79467e-09	1.403e-08
ATN1	6196.67	-3.08426	0.398516	3.90748e-15	1.38028e-14
ATOH8	3632.02	-7.05169	0.80306	3.51636e-18	1.66016e-17
ATOX1	829.133	-1.8251	0.360162	1.66164e-07	3.09361e-07
ATP10D	577.181	1.1391	0.823707	0.0418073	0.050763
ATP11A	5315.36	1.37308	0.325635	7.07701e-06	1.17008e-05
ATP11B	1490.28	2.09205	0.509464	3.96515e-06	6.68884e-06
ATP11C	443.89	3.43958	0.671398	1.09815e-08	2.22997e-08
ATP13A1	5547.81	-3.51245	0.265139	2.02534e-40	6.46921e-39
ATP13A2	2554.15	-3.91913	0.309868	5.797e-37	1.36977e-35
ATP13A3	9336.82	3.57562	0.52031	1.36607e-13	4.18485e-13
ATP1A1	17013.8	-0.701295	0.338986	0.0288636	0.0355842
ATP1B1	7902.51	0.692008	0.403332	0.0574757	0.068557
ATP1B3	1909.61	0.798981	0.310421	0.00635631	0.00833511
ATP2A1	97.7689	-1.46735	0.529997	0.00250088	0.00339334
ATP2A2	3543.8	0.484532	0.42923	0.213793	0.239103
ATP2B1	3124.01	3.08864	0.346457	2.25809e-20	1.29339e-19
ATP2B2	1305.7	0.185488	0.357664	0.582821	0.610918
ATP2C1	1721.25	2.45337	0.345815	8.91689e-14	2.78823e-13
ATP5F1A	7794.41	1.94868	0.236175	2.41957e-17	1.05123e-16
ATP5F1B	15894	-0.0512832	0.274424	0.837819	0.853575
ATP5F1C	3167.07	2.81179	0.213607	1.25019e-40	4.11387e-39
ATP5F1D	10938	-4.58971	0.4391	9.46761e-26	8.71731e-25
ATP5F1E	3099.96	0.547657	0.573115	0.241917	0.268717
ATP5MC1	2103.35	-2.61077	0.516492	1.58298e-07	2.94996e-07
ATP5MC2	6785.14	-2.8974	0.287083	2.28485e-24	1.87492e-23
ATP5MC3	3837.19	-1.01986	0.402703	0.00702931	0.00918079
ATP5MD	1387.96	-0.298162	0.45345	0.460723	0.490538
ATP5ME	2010.67	-1.8372	1.04363	0.0264943	0.0327662
ATP5MF	3717.03	-2.84152	0.739883	4.34298e-05	6.75773e-05
ATP5MF-PTCD1	687.641	-2.48669	0.353139	6.90299e-13	1.97695e-12
ATP5MG	3249.57	-2.2888	0.539107	7.97551e-06	1.31177e-05
ATP5MPL	1030.02	-0.608226	0.400415	0.102608	0.119059
ATP5PB	1162.65	5.11901	0.535499	2.07781e-23	1.58068e-22
ATP5PD	2033.22	0.542521	0.291578	0.050684	0.0608853
ATP5PF	2341.38	0.621526	0.234754	0.00619357	0.00813258
ATP5PO	3028.48	1.08806	0.248583	5.19352e-06	8.67149e-06
ATP6AP1	5137.56	-3.21647	0.331357	1.16295e-22	8.2637e-22
ATP6AP2	1216.51	2.44652	0.47795	2.01163e-08	4.00286e-08
ATP6V0A1	1352.13	-0.234951	0.19785	0.228414	0.254439
ATP6V0A2	568.748	0.389974	0.38731	0.272638	0.300595
ATP6V0B	5544.31	-3.91788	0.344586	2.95249e-30	4.06631e-29
ATP6V0C	10916.5	-4.08601	0.390737	7.11754e-26	6.62817e-25
ATP6V0D1	3479.95	-2.94723	0.396013	3.80591e-14	1.23171e-13
ATP6V0E1	1946.88	-1.00469	0.359348	0.00326545	0.00439487
ATP6V0E2	3445.65	-4.69995	0.308768	1.70303e-52	1.72164e-50
ATP6V1A	2523.76	2.67068	0.419697	1.0722e-11	2.77413e-11
ATP6V1B2	1092.61	2.03677	0.24231	5.74378e-18	2.65176e-17
ATP6V1C1	2093.32	3.02221	0.384476	1.6157e-16	6.50659e-16
ATP6V1D	744.796	2.21176	0.427372	1.77045e-08	3.5409e-08
ATP6V1E1	2862.4	2.07778	0.32246	1.28811e-11	3.30747e-11
ATP6V1F	5672.43	-4.04501	0.426478	1.25746e-21	8.09631e-21
ATP6V1G1	1726.72	0.697289	0.282715	0.00952249	0.0123059
ATP6V1H	442.376	1.48731	0.336684	2.37644e-06	4.07686e-06
ATP7A	276.948	2.43057	0.574826	1.67687e-06	2.90468e-06
ATP7B	880.995	0.955933	0.381594	0.00599166	0.00787802
ATP8B1	428.077	2.53228	0.521267	8.60849e-08	1.63626e-07
ATP8B2	2739.51	-0.449142	0.297359	0.112672	0.13026
ATP8B3	42.1766	-0.328115	0.627611	0.514047	0.54336
ATP9A	2765.86	0.563073	0.343181	0.0794607	0.0934618
ATP9B	485.622	0.690187	0.471264	0.0919699	0.107473
ATPAF1	765.979	1.57121	0.361359	2.9803e-06	5.07463e-06
ATPAF2	292.285	-1.83293	0.488021	6.86464e-05	0.000105146
ATPSCKMT	323.992	2.81295	0.475412	2.891e-10	6.63449e-10
ATR	597.188	3.71776	0.787255	5.68289e-08	1.09547e-07
ATRAID	1908.45	-1.76714	0.266613	1.41067e-11	3.60986e-11
ATRIP	163.093	-0.702264	0.465512	0.0969979	0.112978
ATRN	2975.64	2.22795	0.371528	1.98865e-10	4.63089e-10
ATRX	1110.94	4.645	0.483413	5.30204e-24	4.24077e-23
ATXN1	425.322	-0.916965	0.532041	0.0519423	0.0622977
ATXN10	3689.58	2.6446	0.576192	2.21156e-07	4.08255e-07
ATXN1L	959.52	0.691574	0.283975	0.0104861	0.0134873
ATXN2	934.442	0.473855	0.443174	0.229871	0.255945
ATXN2L	8054.04	-2.30071	0.326487	6.87547e-13	1.96964e-12
ATXN7	341.009	1.98325	0.418415	3.1107e-07	5.67401e-07
ATXN7L2	211.008	-3.41521	0.401917	7.46004e-18	3.41677e-17
ATXN7L3	3266.1	-1.28302	0.335842	6.83337e-05	0.0001047
ATXN7L3B	4136.49	0.940944	0.345725	0.00335259	0.00450906
AUP1	6946.81	-3.07106	0.350799	9.21257e-19	4.5419e-18
AURKA	2133.68	2.43484	0.239628	2.61002e-25	2.30368e-24
AURKAIP1	11798.2	-4.93051	0.388415	4.91435e-37	1.16966e-35
AURKB	2884.14	-1.77333	0.297117	1.00483e-09	2.20532e-09
AUTS2	250.665	-0.275302	0.62056	0.579247	0.607627
AVEN	372.094	0.765905	0.349283	0.0180369	0.0226902
AVL9	2299.59	2.15759	0.344349	3.80858e-11	9.37424e-11
AVPI1	2082.44	-4.67232	0.507326	2.1552e-20	1.2359e-19
AXIN1	1800.24	-3.05016	0.357999	6.18798e-18	2.84612e-17
AXIN2	103.38	-0.284168	0.352509	0.386637	0.416588
AZGP1	1328.9	-2.00855	1.01363	0.0158059	0.0200017
AZI2	293.435	2.54	0.452853	1.17737e-09	2.57363e-09
AZIN1	4111.55	2.75835	0.385841	4.30894e-14	1.38946e-13
B2M	4670.37	1.7239	0.493121	6.83665e-05	0.000104734
B3GALT1	334.593	0.548575	0.711404	0.285571	0.313936
B3GALT6	6700.63	-5.19677	0.351302	1.36595e-49	1.04645e-47
B3GAT3	3778.44	-4.88021	0.337162	1.21516e-47	7.83938e-46
B3GLCT	212.056	1.22905	0.393486	0.000659974	0.000936572
B3GNT2	721.185	1.7078	0.339098	8.33125e-08	1.58541e-07
B3GNT5	415.757	2.52923	0.405593	3.88079e-11	9.54957e-11
B3GNT8	225.689	-4.06977	0.370198	1.71248e-28	2.03793e-27
B3GNT9	665.843	-3.6266	0.471154	6.039e-15	2.094e-14
B3GNTL1	242.631	-3.43129	0.521882	1.9496e-11	4.92219e-11
B4GALNT1	739.177	-1.63319	0.686277	0.00704927	0.00920564
B4GALNT3	168.447	-0.454492	0.762623	0.412715	0.442498
B4GALNT4	11292	-5.38155	0.798627	1.49287e-11	3.81119e-11
B4GALT1	3013.29	-1.20317	0.187472	8.00338e-11	1.91651e-10
B4GALT2	10508.9	-5.283	0.572384	2.39577e-20	1.36746e-19
B4GALT3	2837.69	-2.54266	0.295017	2.52e-18	1.20601e-17
B4GALT4	566.204	2.72422	0.313814	2.18786e-19	1.14422e-18
B4GALT5	1421.72	1.08091	0.257969	1.23866e-05	2.00931e-05
B4GALT7	927.219	-3.54062	0.342175	1.82628e-25	1.63697e-24
B4GAT1	5407.18	-2.48094	0.332866	3.73625e-14	1.20956e-13
B9D1	325.124	-2.16166	0.403179	2.95049e-08	5.80507e-08
B9D2	278.391	-4.40967	0.470049	3.46218e-21	2.13523e-20
BABAM1	3471.69	-2.79424	0.291326	3.22524e-22	2.19935e-21
BABAM2	437.99	0.685924	0.298063	0.0151629	0.0192326
BACE1	1089.47	-1.56224	0.421058	9.37668e-05	0.000142048
BACH1	1140.96	2.84728	0.421884	7.39655e-13	2.11398e-12
BACH2	141.6	0.146007	0.432792	0.710313	0.732961
BAD	3382.87	-5.00293	0.469774	1.34211e-26	1.33884e-25
BAG1	768.512	0.336244	0.424838	0.382056	0.412013
BAG2	939.496	2.08385	0.279198	1.13543e-14	3.84196e-14
BAG3	1546.44	-1.76633	0.405523	5.55247e-06	9.25191e-06
BAG4	747.746	2.26778	0.437877	2.7736e-08	5.46472e-08
BAG6	13593.4	-2.06084	0.328075	1.30879e-10	3.08287e-10
BAHCC1	1008.76	-3.23168	0.380332	7.76749e-18	3.55096e-17
BAHD1	2940.93	-3.27964	0.222958	2.22807e-49	1.69368e-47
BAIAP2	813.066	-3.13498	0.471288	1.1192e-11	2.88811e-11
BAIAP2L1	3574.27	0.17621	0.219729	0.410412	0.440221
BAIAP2L2	966.335	-3.16744	0.851187	7.55338e-05	0.000115425
BAIAP3	468.502	-3.47863	0.364419	5.45807e-22	3.64694e-21
BAK1	3224.77	-3.30816	0.304627	7.34819e-28	8.18823e-27
BAMBI	1120.65	-1.07135	0.207773	1.56288e-07	2.91473e-07
BANF1	7943.37	-2.9713	0.317907	3.40202e-21	2.10209e-20
BANP	1103.49	-3.08072	0.431969	3.85062e-13	1.13289e-12
BAP1	3339.94	-2.50744	0.20324	2.10431e-35	4.46643e-34
BATF2	138.699	-3.07696	0.409653	2.02633e-14	6.71065e-14
BAX	5726.14	-4.09406	0.591999	2.46302e-12	6.72582e-12
BAZ1A	2350.14	2.98435	0.343793	1.70019e-19	8.9683e-19
BAZ1B	4875.38	2.37919	0.209913	8.06979e-31	1.1603e-29
BAZ2A	4179.62	-0.0802342	0.283859	0.757616	0.777761
BBC3	2748.16	-5.59689	0.529553	4.10694e-26	3.91376e-25
BBS1	754.024	-1.76886	0.503532	0.000180276	0.000266473
BBS10	251.565	3.02447	0.548985	3.76856e-09	7.94379e-09
BBS2	252.654	2.48326	0.346076	1.10894e-13	3.42606e-13
BBS4	263.387	2.73002	0.520798	2.48534e-08	4.91158e-08
BBX	1213.42	2.81214	0.53279	5.95856e-09	1.23634e-08
BCAM	13461.5	-3.28745	0.376816	1.07856e-18	5.28288e-18
BCAP29	248.564	3.0043	0.510498	3.91435e-10	8.8852e-10
BCAP31	3549	-1.81892	0.580278	0.000681277	0.000965824
BCAR1	3118.71	-2.75328	1.1756	0.00622734	0.00817365
BCAR3	293.751	-0.981359	0.590704	0.0573942	0.0684765
BCAS2	681.956	2.59745	0.394422	3.04756e-12	8.23942e-12
BCAS3	499.743	0.0445621	0.392402	0.90732	0.915913
BCAS4	173.276	-2.48383	0.702998	0.00013856	0.000207059
BCAT1	1921.89	2.00455	0.624109	0.000120118	0.00018049
BCAT2	2066.65	-3.13844	0.3551	3.82597e-19	1.96016e-18
BCCIP	1481.76	2.85507	0.349032	2.80472e-17	1.20893e-16
BCDIN3D	114.648	0.812768	0.45875	0.0447234	0.0541095
BCKDHA	3990.82	-3.74198	0.426774	8.51896e-19	4.21691e-18
BCKDHB	399.189	1.94451	0.407321	2.99762e-07	5.47285e-07
BCKDK	2974.32	-2.86696	0.365015	1.53017e-15	5.61348e-15
BCL10	240.114	2.11944	0.504288	2.62711e-06	4.49198e-06
BCL11A	121.623	0.337079	0.690735	0.508451	0.537792
BCL2L1	14480.4	-2.37251	0.386224	3.00803e-10	6.8966e-10
BCL2L11	512.985	0.914052	0.542123	0.0400697	0.0487256
BCL2L12	4739.97	-4.35885	0.326918	8.57986e-41	2.89121e-39
BCL2L13	512.858	1.05938	0.337973	0.000771471	0.00108803
BCL2L2	767.338	0.418885	0.444844	0.290137	0.318563
BCL2L2-PABPN1	221.371	0.39212	0.637166	0.426076	0.455976
BCL3	1654.13	-4.33418	0.579912	4.4203e-14	1.42303e-13
BCL6	1041.71	-0.116744	0.354292	0.717693	0.740031
BCL7A	1046.41	-0.339217	0.35872	0.313077	0.342219
BCL7B	908.26	-1.67894	0.407469	1.63394e-05	2.62706e-05
BCL7C	1750.85	-4.20806	0.545295	6.44653e-15	2.23216e-14
BCL9	1763.28	-0.755092	0.29844	0.00857333	0.0111219
BCL9L	5688.47	-3.83072	0.401493	6.83104e-22	4.52602e-21
BCLAF1	3856.92	4.053	0.408824	2.19493e-24	1.80264e-23
BCOR	1215.33	0.999318	0.290006	0.000273147	0.000398228
BCORL1	833.86	-1.57829	0.364684	6.83449e-06	1.13131e-05
BCR	8697.56	-3.6963	0.200613	3.74876e-76	2.29752e-73
BCS1L	747.819	-2.08166	0.541729	4.54915e-05	7.07293e-05
BDH2	237.898	2.05235	0.705444	0.000338217	0.000490905
BECN1	1171.87	2.31547	0.346684	2.1809e-12	5.9938e-12
BEND3	781.734	-0.326814	0.269094	0.207839	0.232762
BEST1	56.3753	-0.270269	0.673739	0.599465	0.627158
BET1	312.558	1.56861	0.396266	1.92953e-05	3.08059e-05
BET1L	2687.01	-2.48087	0.274949	6.82268e-20	3.7397e-19
BEX2	313.883	0.875395	0.623364	0.0734586	0.0866621
BEX3	2542.87	0.353935	0.193535	0.0623011	0.0740335
BFSP1	154.397	1.10263	0.536573	0.0144471	0.0183556
BGN	12292.7	-4.83935	0.676691	6.34136e-13	1.82356e-12
BHLHA15	5401.97	-5.79975	0.374784	5.72235e-54	6.60158e-52
BHLHE40	2086.5	-0.95359	0.430965	0.0172798	0.0217685
BHLHE41	143.754	-1.30725	0.636436	0.019015	0.0238624
BHMT2	499.452	3.07187	0.818271	4.80603e-06	8.05331e-06
BICC1	1938.96	1.96843	0.696529	0.000407265	0.000587732
BICD1	205.94	-0.651046	0.418249	0.0907983	0.106237
BICD2	1123.54	0.142942	0.222894	0.515691	0.544863
BICDL1	795.462	-2.68964	0.435945	2.51932e-10	5.80325e-10
BICRA	3441.95	-5.58943	0.507785	3.54558e-28	4.11455e-27
BICRAL	468.867	2.76774	0.41862	3.80491e-12	1.02146e-11
BID	2527.12	-3.09848	0.312144	1.2453e-23	9.69158e-23
BIN1	824.006	-1.38098	0.651734	0.0157622	0.019954
BIN3	327.108	-1.7319	0.458074	6.51368e-05	0.000100036
BIRC2	943.049	3.29191	0.345373	1.03774e-22	7.425e-22
BIRC3	232.921	1.61718	1.33725	0.0156432	0.0198111
BIRC5	2631.57	-0.411908	0.248884	0.0879288	0.103125
BIRC6	1497.92	2.13008	0.565636	1.35032e-05	2.18574e-05
BIVM	932.362	3.80454	0.385178	1.14795e-24	9.65417e-24
BLCAP	903.086	-1.29796	0.448794	0.00197531	0.00270115
BLM	540.824	3.6467	0.425372	8.38998e-19	4.15726e-18
BLMH	1310.38	2.58736	0.332276	5.47759e-16	2.09899e-15
BLOC1S1	1835.73	-2.99557	0.39333	8.27216e-15	2.83031e-14
BLOC1S2	514.001	2.82321	0.436524	7.72576e-12	2.02835e-11
BLOC1S3	1472.37	-4.52187	0.399229	5.81396e-30	7.73564e-29
BLOC1S4	1160.23	-3.26037	0.34217	6.39855e-22	4.24234e-21
BLOC1S5	653.131	3.09534	0.439583	1.19925e-13	3.69459e-13
BLOC1S6	1168.55	3.7871	0.470949	2.40785e-17	1.04707e-16
BLVRA	863.302	0.315874	0.363875	0.351139	0.380683
BLVRB	2789.06	-4.14528	0.771106	3.74533e-08	7.31462e-08
BLZF1	423.133	2.78805	0.377172	1.55407e-14	5.19222e-14
BMF	5732.77	-1.68354	0.741735	0.00892359	0.0115609
BMI1	1146.74	2.94727	0.250153	4.17191e-33	7.27932e-32
BMP1	1362.62	-3.76629	0.43099	1.06661e-18	5.23193e-18
BMP2	641.902	-0.556126	0.599687	0.270503	0.298476
BMP2K	507.532	3.45326	0.548996	1.38205e-11	3.54032e-11
BMP4	298.438	-0.845048	0.440522	0.0375784	0.0458326
BMP7	163.987	-4.34773	0.735946	1.81881e-09	3.92242e-09
BMP8A	172.699	-2.4622	0.517192	6.73741e-07	1.19947e-06
BMP8B	192.025	-1.01058	0.483974	0.0221548	0.0275978
BMPR1A	456.523	3.63443	0.586669	5.54185e-11	1.3438e-10
BMPR2	790.87	1.8644	0.488245	1.64705e-05	2.64684e-05
BMS1	1635.94	3.45822	0.318553	4.58075e-29	5.68593e-28
BNIP1	255.555	0.0746581	0.305994	0.802134	0.819773
BNIP2	784.375	2.47214	0.461415	5.6855e-09	1.18269e-08
BNIP3	540.697	3.46712	0.413023	3.3415e-18	1.5814e-17
BNIP3L	395.039	2.29982	0.570235	3.79275e-06	6.41126e-06
BOD1	945.655	1.10825	0.249838	3.90388e-06	6.58775e-06
BOD1L1	1727.81	3.36752	0.384286	1.00034e-19	5.40457e-19
BOK	5141.43	-5.2512	0.36316	1.71515e-47	1.08508e-45
BOLA1	1272.94	-3.92931	0.496831	1.27769e-15	4.7315e-15
BOLA2	819.075	-3.35289	0.541848	2.50441e-10	5.77298e-10
BOLA2-SMG1P6	379.413	1.15345	0.282239	1.8538e-05	2.96499e-05
BOLA2B	2375.35	-3.0519	0.510201	8.51355e-10	1.88027e-09
BOLA3	365.813	-0.0542008	0.513756	0.895827	0.905803
BORCS6	2208.41	-5.16288	0.517539	1.60346e-23	1.23807e-22
BORCS7	477.809	3.03732	0.393808	1.08092e-15	4.02869e-15
BORCS8	1196.45	-3.86239	0.302143	7.29671e-38	1.8879e-36
BPGM	312.359	1.9211	0.3845	8.87887e-08	1.68504e-07
BPHL	482.327	0.921124	0.375685	0.0073574	0.00958759
BPNT1	1253.84	1.96062	0.284277	7.73614e-13	2.20782e-12
BPNT2	1624.55	1.68646	0.434002	1.63636e-05	2.63052e-05
BPTF	1408.63	3.61207	0.466213	2.73462e-16	1.07867e-15
BRAF	541.694	3.03688	0.458439	2.12188e-12	5.83814e-12
BRAP	635.691	1.78465	0.36531	1.76077e-07	3.27568e-07
BRAT1	8253.3	-4.64772	0.549541	1.85339e-17	8.17558e-17
BRCA1	1121.11	4.75143	0.399462	6.09156e-34	1.13132e-32
BRCC3	585.975	3.2804	0.449999	1.77889e-14	5.91315e-14
BRD1	1321.41	-0.130114	0.238468	0.570849	0.59933
BRD2	123.217	-1.23962	0.650692	0.0270404	0.033412
BRD3	1690.3	0.0520352	0.359533	0.883031	0.894433
BRD3OS	162.624	-0.814821	0.466983	0.0554464	0.0662896
BRD4	4615.92	-1.83066	0.243191	2.16133e-14	7.14326e-14
BRD7	1335.57	3.48871	0.271931	8.37202e-39	2.36588e-37
BRD8	998.213	2.51066	0.347205	3.66102e-14	1.1856e-13
BRD9	700.982	0.605938	0.321995	0.0448973	0.0543065
BRF1	926.618	-2.76352	0.385658	2.87119e-13	8.54215e-13
BRF2	628.737	-1.26458	0.514144	0.00716337	0.00934717
BRI3	6060.78	-4.82978	1.09851	7.57829e-06	1.24958e-05
BRI3BP	3429.41	-2.84528	0.380708	2.8646e-14	9.37592e-14
BRICD5	119.045	-3.79521	0.607293	1.6028e-10	3.75287e-10
BRIP1	671.188	3.46265	0.491069	5.59119e-14	1.77953e-13
BRIX1	1117.11	2.91335	0.316954	2.3905e-21	1.49689e-20
BRK1	3600.53	-0.783077	0.327106	0.0118185	0.0151216
BRMS1	9643.39	-3.55298	0.312896	3.10059e-30	4.25417e-29
BROX	947.393	2.72971	0.422673	6.2928e-12	1.66237e-11
BRPF1	1392.89	-1.85044	0.264165	9.84599e-13	2.78723e-12
BRPF3	3458.67	-0.854069	0.213733	4.62218e-05	7.18306e-05
BRSK1	195.975	-2.39238	0.483673	2.68079e-07	4.91453e-07
BRSK2	1797.35	-3.62279	0.534921	5.64265e-12	1.4987e-11
BRWD1	1018.77	2.12494	0.394693	9.68924e-09	1.97614e-08
BRWD3	505.643	3.25016	0.594221	1.81762e-09	3.92072e-09
BSCL2	724.163	-5.60606	0.584638	8.63471e-22	5.67507e-21
BSDC1	727.879	-0.967411	0.403249	0.0103957	0.0133797
BSG	44524.6	-4.0046	0.308958	1.06233e-38	2.96786e-37
BSN	57.6622	-1.58004	0.503963	0.000682155	0.000966788
BSPRY	304.461	-1.86224	0.688668	0.00258009	0.00349839
BTAF1	1151.27	3.61454	0.487965	5.69532e-15	1.97973e-14
BTBD1	1447.15	1.96614	0.261442	8.0464e-15	2.75788e-14
BTBD10	408.585	2.42548	0.344216	2.80875e-13	8.3589e-13
BTBD19	97.6055	-3.46073	0.70592	3.71112e-07	6.73164e-07
BTBD2	15710.2	-4.52873	0.335622	1.06595e-41	3.88578e-40
BTBD3	1512.47	1.81191	0.408878	1.33909e-06	2.33608e-06
BTBD6	1544.44	-3.13213	0.361633	1.82953e-18	8.82892e-18
BTBD9	146.861	0.754734	0.486747	0.0742545	0.0875589
BTD	1186.56	-0.364982	0.273765	0.165633	0.187938
BTF3	5883.97	1.71375	0.215055	2.95121e-16	1.1613e-15
BTF3L4	1003.52	2.09467	0.305042	8.52276e-13	2.42314e-12
BTG1	653.19	-0.503027	0.605079	0.319076	0.348387
BTG2	551.127	0.110948	0.571508	0.82239	0.838901
BTN2A1	634.315	1.03171	0.262469	3.95832e-05	6.17881e-05
BTN2A2	326.328	0.411865	0.405262	0.264661	0.292457
BTN3A1	404.991	1.87177	0.319307	5.70038e-10	1.27679e-09
BTN3A2	513.195	2.93973	0.350802	5.00671e-18	2.32571e-17
BTN3A3	150.593	2.06123	0.515726	1.06134e-05	1.73083e-05
BTRC	473.89	3.43876	0.373957	1.58456e-21	1.00636e-20
BUB1	1497.58	3.82283	0.332375	2.18625e-32	3.54353e-31
BUB1B	3102.01	3.81393	0.432686	4.0301e-20	2.25824e-19
BUB3	2524.47	1.34594	0.389807	0.000153479	0.00022824
BUD13	486.094	1.21776	0.21732	8.27997e-09	1.69754e-08
BUD23	1179.23	-1.41174	0.693267	0.0186179	0.023391
BUD31	1119.19	-0.0965782	0.231056	0.663657	0.68895
BVES	162.72	1.08223	0.489867	0.0108205	0.0138972
BYSL	1947.22	-2.16171	0.310626	1.30673e-12	3.6517e-12
BZW1	5758.86	3.4499	0.372285	5.25648e-22	3.51843e-21
BZW2	3499.64	2.18736	0.310724	1.78673e-13	5.4143e-13
C10orf88	169.218	1.67462	0.471308	7.56924e-05	0.00011565
C11orf1	112.953	1.0443	0.483514	0.0134102	0.0170779
C11orf24	5033.83	-1.84013	0.288056	6.66343e-11	1.60544e-10
C11orf49	520.258	-1.47081	0.456491	0.000596431	0.000849964
C11orf52	161.823	-1.54897	0.37779	1.76644e-05	2.8308e-05
C11orf54	391.078	3.01233	0.494489	5.74498e-11	1.38928e-10
C11orf58	4057.13	1.81519	0.289092	6.19603e-11	1.49504e-10
C11orf68	2411.47	-4.42868	0.367027	9.59226e-34	1.76476e-32
C11orf71	117.445	-2.31638	0.41087	5.17125e-09	1.08009e-08
C11orf80	660.882	-0.370997	0.344102	0.252093	0.279356
C11orf95	2135.12	-2.44864	0.458696	3.4664e-08	6.78745e-08
C11orf98	1889.37	-2.20765	0.318752	1.64778e-12	4.56316e-12
C12orf29	132.663	1.30845	0.681052	0.0134691	0.0171507
C12orf4	581.42	3.42445	0.534588	5.96944e-12	1.58292e-11
C12orf43	564.596	-0.215848	0.31256	0.466518	0.496384
C12orf45	300.535	0.438381	0.51531	0.319815	0.349116
C12orf57	4094.65	-4.24311	0.625138	6.12939e-12	1.62226e-11
C12orf65	374.388	0.745887	0.385915	0.0338594	0.0414825
C12orf73	193.396	-0.270332	0.313643	0.363485	0.39311
C12orf75	458.966	-0.354778	0.436527	0.370075	0.400017
C14orf119	1326.64	1.23688	0.342707	0.000101768	0.000153718
C14orf132	900.57	-2.26443	0.718127	0.000568875	0.000811993
C14orf93	187.806	0.162695	0.37028	0.638812	0.665201
C15orf39	5154.08	-3.61876	0.250901	1.6495e-47	1.05032e-45
C15orf40	1615.68	-2.73719	0.405356	5.41551e-12	1.43993e-11
C15orf61	250.154	-3.20436	0.410853	2.33805e-15	8.43831e-15
C15orf62	92.9725	-2.42632	0.548269	3.27729e-06	5.56294e-06
C16orf70	552.562	1.0043	0.29343	0.000306683	0.000445862
C16orf72	1191.9	1.51545	0.254484	6.37874e-10	1.42224e-09
C16orf95	52.0938	-2.2279	0.442518	1.378e-07	2.57974e-07
C17orf100	110.489	0.0521681	0.369503	0.884225	0.895365
C17orf107	76.1583	-2.26841	0.503575	2.11787e-06	3.6422e-06
C17orf49	2116.53	-3.40138	0.30553	3.62921e-29	4.52774e-28
C17orf58	149.892	1.88523	0.378265	1.3444e-07	2.52021e-07
C17orf67	35.6624	-1.66615	0.62345	0.00279888	0.00378772
C17orf80	850.442	2.99531	0.431171	2.79067e-14	9.14617e-14
C18orf25	335.049	2.351	0.380559	5.80206e-11	1.40274e-10
C18orf32	292.265	1.28272	1.14915	0.0350689	0.0428945
C19orf12	780.674	-2.49591	0.375166	1.04536e-11	2.71113e-11
C19orf25	5448.89	-4.86339	0.26035	4.29526e-78	3.23995e-75
C19orf44	185.575	-0.711801	0.31962	0.0199473	0.0249813
C19orf47	1169.39	-3.23212	0.307726	3.22763e-26	3.10295e-25
C19orf53	5186.21	-3.86407	0.439193	6.61863e-19	3.31811e-18
C19orf54	1042.7	-2.34431	0.303508	4.13088e-15	1.4571e-14
C1D	372.043	2.38652	0.362274	5.73555e-12	1.52255e-11
C1GALT1	1878.85	2.77093	0.426388	4.01892e-12	1.07735e-11
C1orf109	247.47	0.733269	0.436279	0.059402	0.0707772
C1orf112	666.493	2.7559	0.312032	1.19182e-19	6.38284e-19
C1orf115	1373.73	0.769896	0.279549	0.00380839	0.00509274
C1orf116	578.739	-1.59214	0.61629	0.0041393	0.00551793
C1orf122	6371.85	-5.69374	0.669703	2.05234e-17	9.00057e-17
C1orf131	668.363	2.35012	0.334436	1.81025e-13	5.4788e-13
C1orf159	3175.71	-5.57857	0.352767	2.50502e-56	3.56003e-54
C1orf174	522.568	1.40713	0.315956	2.48771e-06	4.25881e-06
C1orf198	2074.62	-0.99928	0.303194	0.000633825	0.000901158
C1orf210	584.754	-2.06366	0.743486	0.00196595	0.00268946
C1orf216	341.049	0.214189	0.281922	0.429763	0.45967
C1orf226	737.324	-0.999482	0.334366	0.00178153	0.00244399
C1orf35	1329.62	-3.03271	0.516969	1.71395e-09	3.70362e-09
C1orf43	5531.38	0.371523	0.212495	0.0731316	0.0862866
C1orf50	98.4535	-0.0788733	0.567427	0.861054	0.874611
C1orf52	134.945	0.290085	0.45504	0.469311	0.498923
C1orf53	84.3123	-2.3083	0.385539	7.32962e-10	1.62611e-09
C1orf56	104.7	-1.93572	0.486716	2.53724e-05	4.01746e-05
C1orf74	142.44	0.84556	0.396888	0.0196807	0.0246663
C1QBP	5633.4	0.445924	0.282658	0.0999626	0.116196
C1QL4	460.412	-5.65127	0.642718	1.39957e-18	6.7774e-18
C1QTNF1	257.761	-2.4263	0.840612	0.00132612	0.00183619
C1QTNF6	656.902	-3.28533	0.681335	5.65869e-07	1.01424e-06
C1S	467.384	3.46942	0.829177	7.46372e-07	1.32565e-06
C2	843.917	0.0761538	0.812303	0.902794	0.911907
C20orf194	262.886	1.66594	0.493366	0.000146259	0.000218032
C20orf27	3696.15	-3.77883	0.447864	1.54446e-17	6.84671e-17
C20orf96	302.138	-0.57164	0.411212	0.133095	0.152612
C21orf58	177.033	-0.868351	0.457879	0.0384918	0.0468941
C21orf91	295.22	2.48714	0.504457	6.9811e-08	1.33522e-07
C22orf39	851.244	-2.16965	0.333942	2.97755e-11	7.39935e-11
C2CD2	275.299	0.469163	0.364675	0.165436	0.18774
C2CD2L	484.573	-3.84153	0.527053	1.4504e-13	4.43212e-13
C2CD3	650.919	-0.880674	0.418301	0.0236225	0.0293552
C2CD4C	133.089	-4.81035	0.569185	1.6979e-17	7.49982e-17
C2CD5	1267.37	3.48421	0.43445	4.96385e-17	2.08461e-16
C2orf42	203.895	1.65912	0.511196	0.000236602	0.000346494
C2orf49	525.387	2.25107	0.332957	2.41484e-12	6.60345e-12
C2orf68	877.99	-1.56646	0.312313	2.41991e-07	4.45543e-07
C2orf72	2618.82	-3.77846	1.08634	0.000224305	0.000328928
C2orf81	59.8848	-3.99876	0.507228	1.20057e-15	4.46786e-15
C2orf88	325.568	-1.97125	0.461537	7.3009e-06	1.20567e-05
C3	43323.2	-0.783201	0.569588	0.107431	0.124449
C3orf18	37.24	-1.19566	0.727886	0.047572	0.0573367
C3orf38	425.505	2.24451	0.44622	5.1991e-08	1.00636e-07
C3orf80	84.3545	-3.90266	0.479132	1.51959e-16	6.14223e-16
C4BPA	853.222	1.41351	0.830474	0.0145077	0.0184255
C4BPB	194.333	1.71483	0.56677	0.000449989	0.000647577
C4orf19	851.906	1.79466	0.577124	0.000234097	0.000343082
C4orf3	1054.67	0.54099	0.342854	0.090709	0.106158
C4orf46	462.219	2.39025	0.318562	6.55526e-15	2.26776e-14
C4orf48	4786.68	-7.41823	0.736469	2.03424e-23	1.55115e-22
C5	2612.82	3.98068	0.731323	7.69309e-10	1.70482e-09
C5orf15	971.656	2.36296	0.356263	3.27156e-12	8.8207e-12
C5orf24	672.001	2.39059	0.438771	3.33812e-09	7.06531e-09
C5orf34	171.831	2.33178	0.512907	4.87142e-07	8.77949e-07
C5orf51	1253.39	3.07215	0.437047	1.07405e-13	3.32453e-13
C5orf63	99.4234	0.236706	0.428512	0.544064	0.57305
C6orf120	959.844	-0.477737	0.249589	0.0489133	0.058852
C6orf132	878.355	-2.31244	0.728925	0.000532512	0.000762086
C6orf136	111.587	-0.560778	0.702874	0.309522	0.338558
C6orf226	158.011	-3.8672	0.497677	3.47908e-15	1.23385e-14
C6orf62	2014.56	3.22495	0.301531	3.94165e-28	4.53128e-27
C6orf89	2706.03	0.214998	0.269905	0.415215	0.444983
C7orf25	127.404	0.669679	0.789402	0.208441	0.23341
C7orf26	1559.36	-3.20627	0.403945	8.3004e-16	3.13415e-15
C7orf31	252.417	1.83482	0.379513	2.56487e-07	4.7117e-07
C7orf50	3220.65	-4.04838	0.443571	3.55395e-20	2.00123e-19
C8G	311.262	-2.37989	0.505425	8.94507e-07	1.57903e-06
C8orf58	47.3504	-2.1087	0.611555	0.000186058	0.000274648
C8orf76	322.069	1.36158	0.397468	0.00017144	0.000253987
C8orf82	2826.74	-5.63584	0.505406	7.28429e-29	8.9511e-28
C9orf116	77.0424	-2.46285	0.345263	2.76448e-13	8.23715e-13
C9orf16	3158.57	-5.95363	0.472901	2.92575e-36	6.62585e-35
C9orf40	395.068	-1.36713	0.354225	5.68336e-05	8.76136e-05
C9orf64	857.929	2.15731	0.283883	3.40014e-15	1.2076e-14
C9orf78	676.851	1.71179	0.280389	2.03723e-10	4.74064e-10
C9orf85	131.93	0.980585	0.436822	0.0117995	0.0150993
CA11	39.1569	-0.760107	0.648844	0.157639	0.179515
CA12	934.554	2.50527	0.522774	9.74668e-08	1.84545e-07
CA14	98.6462	0.463752	0.796992	0.370395	0.400275
CA2	109.657	1.44291	0.677219	0.0073087	0.00952667
CA5B	191.724	-0.198782	0.646013	0.68917	0.71302
CA9	308.519	-2.57274	0.791126	0.00039816	0.000574931
CAAP1	496.344	1.99086	0.380762	2.38471e-08	4.72414e-08
CAB39	1714.26	3.06214	0.350023	9.48906e-20	5.13519e-19
CABIN1	6244.63	-4.00914	0.271128	8.92826e-50	7.06053e-48
CABLES1	701.702	-0.433675	0.314573	0.147686	0.168514
CABLES2	859.806	-1.53639	0.296801	1.05561e-07	1.99524e-07
CABYR	118.139	1.16598	0.474623	0.00532539	0.00702554
CACHD1	174.172	1.55769	0.860376	0.00964658	0.0124565
CACNA1H	10507.3	-4.73862	0.342682	1.12772e-43	5.16749e-42
CACNB1	235.096	-3.49635	0.401134	1.13896e-18	5.55928e-18
CACNB3	167.943	-3.46695	0.588249	1.50473e-09	3.26735e-09
CACNG4	257.828	-1.14534	0.83772	0.0823855	0.0968092
CACTIN	4995.79	-4.21065	0.382618	1.98899e-28	2.3584e-27
CACUL1	602.109	3.27047	0.484619	5.77764e-13	1.67027e-12
CACYBP	2728.1	3.72805	0.477257	1.5677e-16	6.32888e-16
CAD	5642.16	-2.17712	0.270707	3.26949e-16	1.28038e-15
CADM4	995.027	-2.2101	0.392044	6.48391e-09	1.34166e-08
CADPS2	192.216	0.391652	0.725345	0.446602	0.476434
CALCOCO1	347.141	-0.928801	0.397662	0.0128368	0.0163712
CALCOCO2	1439.57	2.87082	0.368118	3.48366e-16	1.35828e-15
CALD1	3356.59	3.94925	0.315302	2.10705e-37	5.21762e-36
CALM1	2346.78	3.06093	0.405619	1.73693e-15	6.33642e-15
CALM2	7642.97	2.83035	0.272068	1.39414e-26	1.38933e-25
CALM3	11075	-1.70781	0.317848	2.90495e-08	5.71777e-08
CALML4	96.5276	0.943572	0.641698	0.0604732	0.0719748
CALR	31903.8	-0.786615	0.359125	0.0206791	0.0258383
CALU	6306.43	2.01762	0.380564	1.22156e-08	2.47186e-08
CAMK1	1035.82	-1.88681	0.407304	1.45318e-06	2.52568e-06
CAMK2D	1523.99	2.95413	0.350719	1.6975e-18	8.20388e-18
CAMK2G	463.525	0.697673	0.397733	0.053483	0.0640672
CAMK2N1	849.385	-2.30255	0.365002	1.04467e-10	2.47921e-10
CAMK2N2	362.778	-5.71064	0.462879	4.98466e-35	1.02904e-33
CAMKK2	1236.98	-0.497209	0.26129	0.0487189	0.0586468
CAMKMT	153.008	1.33509	0.453419	0.00083949	0.0011809
CAMLG	237.621	1.91492	0.412086	5.54538e-07	9.9484e-07
CAMSAP1	919.178	0.3256	0.204073	0.103462	0.119994
CAMSAP2	947.575	3.13183	0.421632	6.00223e-15	2.08273e-14
CAMSAP3	11869.3	-4.66643	0.318603	9.86627e-49	6.96033e-47
CAMTA1	410.558	-1.01849	0.695408	0.0790666	0.0930206
CAMTA2	815.895	-2.46619	0.370587	1.06354e-11	2.7532e-11
CAND1	1615.33	3.68677	0.442882	2.85118e-18	1.35853e-17
CAND2	269.074	-1.6162	0.689216	0.00772993	0.0100623
CANT1	3779.99	-2.71533	0.256968	1.5071e-26	1.49198e-25
CANX	992.874	3.4601	0.854939	1.0615e-06	1.86209e-06
CAP1	5148.83	1.22712	0.293589	1.03092e-05	1.68235e-05
CAP2	938.374	1.63749	0.28442	1.93349e-09	4.16149e-09
CAPG	2703.44	-4.29642	0.448355	5.41863e-22	3.6245e-21
CAPN1	13202.6	-3.86399	0.274507	2.987e-45	1.56634e-43
CAPN10	1440.99	-4.29388	0.555404	6.02246e-15	2.08901e-14
CAPN15	5534.18	-4.68161	0.603972	6.05257e-15	2.09797e-14
CAPN2	2465.72	-0.548	0.424785	0.160763	0.182818
CAPN5	337.002	-1.46871	0.557629	0.00381139	0.00509606
CAPN7	985.3	4.46593	0.417278	8.71467e-28	9.63428e-27
CAPNS1	6816.54	-2.53245	0.35795	5.52867e-13	1.60113e-12
CAPRIN1	7879.21	2.4739	0.339552	2.07256e-14	6.86142e-14
CAPS	10698.5	-8.1278	0.570338	1.84578e-45	9.7421e-44
CAPZA1	3035.04	3.1538	0.240442	1.2205e-40	4.0297e-39
CAPZA2	1166.76	3.08019	0.364508	1.40971e-18	6.82309e-18
CAPZB	4810.18	-0.991657	0.229489	1.027e-05	1.67622e-05
CARD10	7003.36	-4.45851	0.469231	1.27863e-21	8.21644e-21
CARD19	252.617	-4.40764	0.619881	6.36817e-13	1.83019e-12
CARHSP1	7709.36	-3.53435	0.200492	6.71286e-70	2.43801e-67
CARM1	6522.01	-3.29789	0.290024	2.40407e-30	3.33442e-29
CARMIL1	691.902	2.30899	0.40052	8.03974e-10	1.77963e-09
CARMIL2	330.921	-2.95711	0.52195	5.40953e-09	1.12717e-08
CARNMT1	394.395	2.18574	0.557201	8.4267e-06	1.38389e-05
CARS1	2172.64	0.0992549	0.47093	0.821653	0.838498
CARS2	801.884	-0.34613	0.299538	0.225801	0.251758
CASC3	1676.89	0.510359	0.24474	0.0309987	0.0381301
CASD1	339.647	2.91873	0.534965	2.67094e-09	5.68633e-09
CASK	801.659	1.21519	0.45081	0.00217628	0.00296562
CASKIN1	505.964	-3.74217	0.719445	8.89648e-08	1.68806e-07
CASKIN2	4443.88	-4.72617	0.313536	1.58649e-51	1.49588e-49
CASP10	471.099	2.13338	0.359604	3.40307e-10	7.76057e-10
CASP2	1118.64	-0.309644	0.352065	0.348396	0.378001
CASP3	741.67	3.94159	0.491397	4.7055e-17	1.98375e-16
CASP4	1466.35	2.2886	0.561096	3.09507e-06	5.26092e-06
CASP6	317.016	1.98089	0.443065	1.12131e-06	1.96491e-06
CASP7	392.066	2.72427	0.434121	3.16982e-11	7.86123e-11
CASP8	585.457	1.70109	0.436992	1.69956e-05	2.72764e-05
CASP9	212.547	-0.607763	0.424536	0.120193	0.138546
CAST	4996.83	2.14717	0.557243	9.25017e-06	1.51406e-05
CASTOR2	1772.71	-2.5129	0.566001	3.26512e-06	5.5442e-06
CASZ1	557.065	-3.30009	0.727764	2.28478e-06	3.92237e-06
CAT	3230.95	1.65494	0.440293	2.91889e-05	4.59507e-05
CAV1	324.988	0.621793	0.560549	0.176887	0.200133
CAV2	305.163	1.92996	0.466457	4.87258e-06	8.15785e-06
CAVIN1	6226.88	-4.28325	0.458394	5.21448e-21	3.16614e-20
CAVIN2	499.178	3.00468	0.928292	3.6361e-05	5.69487e-05
CBARP	5279.96	-7.53064	0.721003	4.30187e-25	3.74304e-24
CBFA2T2	577.022	0.18886	0.241845	0.424325	0.45425
CBFB	740.004	1.2263	0.356549	0.000202994	0.000298749
CBL	1252.05	0.0399634	0.366841	0.911245	0.919402
CBLB	265.14	2.04551	0.578971	4.64624e-05	7.21816e-05
CBLC	839.233	-3.2326	0.46263	1.11427e-12	3.1326e-12
CBLL1	803.666	1.58325	0.406461	1.88187e-05	3.00694e-05
CBLN2	62.2419	-0.0871139	0.719498	0.857566	0.871339
CBLN3	27.1713	-0.900375	0.554826	0.0618456	0.07351
CBR1	595.133	-1.26192	0.529825	0.00884429	0.0114627
CBR4	464.606	3.3913	0.500051	5.88489e-13	1.69977e-12
CBS	12826.2	-1.94282	0.42686	2.10219e-06	3.61651e-06
CBWD1	636.506	2.28572	0.402069	1.19028e-09	2.60068e-09
CBWD2	338.986	2.52627	0.495152	2.45645e-08	4.85643e-08
CBWD3	365.607	0.999599	0.553245	0.0292088	0.0359917
CBWD5	325.359	1.79628	0.414343	2.48106e-06	4.24892e-06
CBX1	3865.59	2.31211	0.289651	1.35222e-16	5.48382e-16
CBX2	3789.21	-2.86435	0.248486	3.66271e-31	5.40098e-30
CBX3	6686.11	2.71629	0.342808	1.1724e-16	4.77632e-16
CBX4	5226.11	-3.29011	0.482114	3.59784e-12	9.67118e-12
CBX5	5985.52	2.12049	0.510124	2.86655e-06	4.88604e-06
CBX6	2105.62	-3.59732	0.320263	1.26724e-29	1.65688e-28
CBX7	72.0504	-0.261369	0.447393	0.515248	0.544512
CBX8	486.574	-2.38163	0.47022	1.48285e-07	2.77126e-07
CBY1	363.351	-0.769964	0.428106	0.0518392	0.0621817
CC2D1B	1010.6	-1.62865	0.564005	0.00164846	0.00226651
CC2D2A	274.953	-0.86036	0.362598	0.0118478	0.0151571
CCAR1	1246.22	3.44345	0.496827	1.30487e-13	4.00362e-13
CCAR2	5160.58	-2.65835	0.433402	3.18506e-10	7.28034e-10
CCDC102A	1106.75	-5.43568	0.516261	5.93266e-26	5.56705e-25
CCDC106	3913.32	-5.62826	0.428743	2.36623e-39	6.94708e-38
CCDC107	556.664	-3.40269	0.326979	9.16644e-26	8.45589e-25
CCDC115	474.691	-1.49731	0.225698	1.50604e-11	3.84165e-11
CCDC117	2150.02	2.62185	0.315864	6.89123e-18	3.15773e-17
CCDC12	631.583	-1.30943	0.40537	0.000636791	0.000905112
CCDC120	1373.58	-4.34876	0.366027	8.26837e-33	1.40276e-31
CCDC124	5362.76	-4.29919	0.439343	7.49494e-23	5.42002e-22
CCDC125	381.146	2.85312	0.48143	1.90861e-10	4.45086e-10
CCDC127	693.635	0.548129	0.196465	0.00428685	0.00570455
CCDC130	803.738	-3.81961	0.378076	2.41298e-24	1.9751e-23
CCDC134	976.741	-0.541557	0.585618	0.275216	0.303335
CCDC137	1624.75	-1.42928	0.302963	1.14692e-06	2.00799e-06
CCDC14	793.145	4.38428	0.607526	8.93433e-15	3.04731e-14
CCDC142	667.531	-2.50018	0.421739	1.11653e-09	2.44227e-09
CCDC149	292.807	0.431858	0.424671	0.258873	0.286514
CCDC157	96.8883	-4.0659	0.464331	7.79282e-19	3.88281e-18
CCDC159	34.1415	-0.653654	0.622648	0.207167	0.232116
CCDC167	2464.51	-3.41805	0.42683	4.9271e-16	1.8962e-15
CCDC174	499.84	2.08673	0.291129	9.70892e-14	3.02336e-13
CCDC22	674.979	-2.41363	0.525133	1.55921e-06	2.7066e-06
CCDC28A	340.219	2.44431	0.427916	1.18248e-09	2.58423e-09
CCDC28B	312.889	-3.65229	0.462596	1.23706e-15	4.59667e-15
CCDC32	378.662	-0.467249	0.2434	0.0483392	0.0582256
CCDC34	503.221	2.49114	0.389108	1.67207e-11	4.24446e-11
CCDC40	82.2619	-0.77092	0.418921	0.0456319	0.0551203
CCDC43	817.609	2.95448	0.386056	1.11491e-15	4.15224e-15
CCDC47	3356.86	3.87323	0.365146	1.02674e-27	1.12368e-26
CCDC50	5341.36	1.47123	0.282213	4.75774e-08	9.22753e-08
CCDC51	480.612	-1.5555	0.341355	2.38237e-06	4.08633e-06
CCDC57	310.341	-0.748767	0.339225	0.0205003	0.025628
CCDC58	519.751	2.60839	0.521152	3.11832e-08	6.12301e-08
CCDC6	1122.05	3.10609	0.481766	5.59096e-12	1.48577e-11
CCDC61	537.194	-3.84672	0.620058	2.5855e-10	5.95151e-10
CCDC68	410.94	2.95037	0.571507	1.25286e-08	2.53414e-08
CCDC69	235.754	-0.27141	0.543822	0.556421	0.58531
CCDC71	884.929	-2.37147	0.336821	7.07739e-13	2.02571e-12
CCDC71L	179.508	-4.06881	0.686552	1.54251e-09	3.34569e-09
CCDC77	460.623	3.30695	0.452305	2.22531e-14	7.33987e-14
CCDC80	259.279	0.89836	0.850713	0.102534	0.119002
CCDC82	276.869	2.70408	0.362821	1.07067e-14	3.62786e-14
CCDC85B	3428.69	-5.56349	0.846089	4.8124e-11	1.17301e-10
CCDC85C	2060.79	-1.90599	0.28717	1.2943e-11	3.32161e-11
CCDC86	6408.04	-3.70908	0.376141	2.81982e-23	2.12538e-22
CCDC88A	429.51	2.1827	0.544703	5.87612e-06	9.76797e-06
CCDC88B	97.8148	-2.35279	0.781614	0.000865047	0.00121598
CCDC88C	1512.23	-0.000563405	0.304649	0.990082	0.990891
CCDC9	1768.5	-4.0405	0.491311	1.00122e-16	4.10449e-16
CCDC90B	256.852	2.41528	0.380983	4.15177e-11	1.01806e-10
CCDC91	319.21	3.18321	0.5876	2.95953e-09	6.28163e-09
CCDC92	427.601	-2.16262	0.700025	0.000715935	0.0010132
CCDC93	1406.94	2.96365	0.318345	4.77208e-22	3.20075e-21
CCDC97	2465.53	-3.14022	0.270615	1.56388e-31	2.38498e-30
CCDC9B	361.171	-1.17064	0.75998	0.0606406	0.0721565
CCL20	3526.33	2.33017	0.942261	0.000586672	0.000836543
CCM2	1842.17	-2.41031	0.348462	1.71453e-12	4.73862e-12
CCN1	1942.73	-2.24933	0.706207	0.000514515	0.000737299
CCN2	3488.27	-0.967662	0.511297	0.0355164	0.0434203
CCNA2	2562.25	3.16635	0.302346	4.73649e-27	4.93582e-26
CCNB1	1095.86	2.52564	0.388212	5.76597e-12	1.53021e-11
CCNB1IP1	1471.7	1.66595	0.257307	1.80436e-11	4.56373e-11
CCNB2	1964.06	2.64891	0.427101	3.00336e-11	7.46161e-11
CCNC	1397.78	3.32423	0.419437	9.15702e-17	3.76968e-16
CCND1	2311.61	0.238875	0.471621	0.573127	0.601529
CCND3	3099.99	-4.43567	0.266856	2.83791e-62	6.04968e-60
CCNE1	683.184	1.41359	0.278578	1.11694e-07	2.10588e-07
CCNE2	429.893	2.90464	0.408398	1.06673e-13	3.30425e-13
CCNF	1873.67	-1.72595	0.290807	1.27551e-09	2.7832e-09
CCNG1	1599.58	4.0747	0.44213	7.93852e-22	5.23505e-21
CCNG2	531.409	2.56645	0.672741	6.76003e-06	1.11937e-05
CCNH	399.548	2.32016	0.369597	5.24794e-11	1.27506e-10
CCNI	2864.32	1.58835	0.199388	3.70174e-16	1.44045e-15
CCNJ	887.58	2.83816	0.326309	2.53004e-19	1.31616e-18
CCNJL	1302.77	-3.97865	0.507748	2.28477e-15	8.25513e-15
CCNK	1107.74	-0.00629727	0.290547	0.974276	0.976467
CCNL1	410.248	0.0919342	0.68444	0.866843	0.879854
CCNL2	823.59	0.691866	0.410297	0.0609783	0.0725407
CCNP	129.2	-3.14577	0.797461	2.93736e-05	4.62339e-05
CCNQ	302.839	-2.3849	0.488635	3.80111e-07	6.8834e-07
CCNT1	1059.01	2.32569	0.542349	1.20778e-06	2.11303e-06
CCNY	1801.7	-0.908127	0.328984	0.00392166	0.00523778
CCNYL1	666.178	0.84529	0.310279	0.00387205	0.00517505
CCPG1	1066.89	3.98691	0.459747	1.31117e-19	6.98007e-19
CCS	1875.09	-3.53439	0.518606	4.10128e-12	1.09853e-11
CCSAP	385.386	3.41682	0.474495	6.13755e-14	1.94773e-13
CCSER2	327.939	2.18511	0.588044	1.8245e-05	2.91956e-05
CCT2	5698.88	2.87205	0.288754	1.24313e-24	1.04189e-23
CCT3	18792.9	0.912811	0.215383	1.25201e-05	2.0303e-05
CCT4	6526.77	1.79075	0.27256	8.68022e-12	2.26982e-11
CCT5	10490.4	2.68539	0.285952	3.24849e-22	2.21367e-21
CCT6A	12859.9	3.04262	0.280639	8.68632e-29	1.06075e-27
CCT7	9442.62	-0.185599	0.215588	0.376503	0.406338
CCT8	7349.55	3.43544	0.331953	1.22193e-26	1.22769e-25
CCZ1B	3243.1	2.32193	0.287667	5.89968e-17	2.466e-16
CD14	182.295	-1.9793	0.77072	0.00365281	0.00489404
CD151	13622.9	-4.36355	0.745078	2.80524e-09	5.96577e-09
CD164	4474.06	2.13728	0.32055	2.42621e-12	6.62945e-12
CD24	13963.1	0.889755	0.409963	0.0162417	0.0205319
CD276	4292.12	-3.75626	0.368608	1.02068e-24	8.63571e-24
CD2AP	1405.37	3.26359	0.340377	2.28687e-23	1.733e-22
CD2BP2	5432.82	-2.62922	0.43147	4.08652e-10	9.25459e-10
CD302	226.748	1.85341	0.771791	0.0017645	0.00242131
CD320	13602.1	-5.1949	0.368745	3.94406e-45	2.03555e-43
CD46	3798.07	2.227	0.315048	1.40554e-13	4.2977e-13
CD47	507.717	0.797286	0.396785	0.0262117	0.0324249
CD55	183.312	0.960753	0.480663	0.0214224	0.0267263
CD59	3786.78	-0.171056	0.339828	0.589448	0.617469
CD63	11733.9	-3.05711	0.315875	1.46426e-22	1.03373e-21
CD68	1292.58	-1.40415	0.538676	0.00433573	0.00576726
CD7	1033.49	-3.58792	0.288612	7.25109e-36	1.59785e-34
CD74	1207.63	-1.89356	0.757878	0.00459286	0.00609274
CD81	5603.02	-2.87962	0.343738	2.04695e-17	8.98095e-17
CD82	242.61	-2.92729	0.818828	0.00012585	0.000188843
CD83	253.674	1.00317	0.523696	0.02362	0.0293552
CD99	1434.2	-1.10433	0.547649	0.0242585	0.0301188
CD99L2	256.428	-0.107101	0.649362	0.821901	0.838664
CDAN1	965.431	-2.75201	0.416993	1.52441e-11	3.88369e-11
CDC123	1409.76	2.25199	0.266147	2.56762e-18	1.2276e-17
CDC14B	206.409	1.5193	0.545511	0.00106164	0.00148044
CDC16	1750.47	3.71032	0.32031	1.3783e-32	2.2869e-31
CDC20	5794.74	-2.22674	0.304725	1.04107e-13	3.2306e-13
CDC23	1059.69	2.75014	0.292219	2.84063e-22	1.94519e-21
CDC25A	799.05	0.88474	0.3242	0.00351613	0.004718
CDC25B	2761.72	-1.873	0.345432	2.40609e-08	4.76168e-08
CDC25C	508.068	2.41944	0.425554	1.27651e-09	2.78474e-09
CDC26	508.833	1.13851	0.230586	3.36941e-07	6.12881e-07
CDC27	1954.55	4.34426	0.426268	5.86868e-26	5.51229e-25
CDC34	16500	-4.93073	0.322351	6.07174e-53	6.47168e-51
CDC37	7454.98	-2.2444	0.380232	1.34633e-09	2.9351e-09
CDC40	805.952	3.69336	0.397345	3.90011e-22	2.62849e-21
CDC42	4750.43	2.3448	0.230012	1.67074e-25	1.50493e-24
CDC42BPA	1148.08	2.38361	0.462964	1.92063e-08	3.82799e-08
CDC42BPB	1430.23	0.729268	0.20468	0.000266058	0.00038818
CDC42BPG	1478.38	-3.19884	0.565848	6.22943e-09	1.29036e-08
CDC42EP1	49569.9	-5.19758	0.419868	3.49729e-35	7.29668e-34
CDC42EP4	7834.67	-4.25519	0.300785	1.09227e-45	5.95047e-44
CDC42SE1	2479.77	0.0988658	0.316853	0.745194	0.766052
CDC42SE2	960.378	2.91151	0.300623	2.63045e-23	1.98723e-22
CDC45	959.732	-0.0488266	0.285825	0.854717	0.868714
CDC5L	1846.06	4.01536	0.36551	2.55144e-29	3.25774e-28
CDC6	2645.08	2.4492	0.343827	7.3113e-14	2.30276e-13
CDCA2	538.529	3.34587	0.338068	6.26543e-24	4.98287e-23
CDCA3	1196.83	-1.99652	0.305217	2.36474e-11	5.91848e-11
CDCA4	1372.44	-2.00733	0.258192	3.04938e-15	1.08735e-14
CDCA5	2812.49	-0.954246	0.212271	4.52105e-06	7.58874e-06
CDCA7	825.733	2.06856	0.336137	9.68195e-11	2.3044e-10
CDCA7L	1737.74	2.17511	0.718313	0.000162332	0.000241113
CDCA8	1668.86	0.341772	0.213831	0.10169	0.118092
CDH1	2494.62	1.04335	0.426075	0.00598533	0.00787075
CDH12	213.415	1.93297	0.898926	0.00261806	0.00354841
CDH2	1378.39	1.75287	0.617218	0.000564129	0.000805452
CDH24	2071.28	-5.26344	0.366842	9.07333e-47	5.32773e-45
CDH6	1097.02	2.40202	0.599546	3.74013e-06	6.32559e-06
CDH7	64.6692	-1.11942	0.796017	0.0778383	0.0916305
CDIN1	471.02	1.64839	0.457835	5.09402e-05	7.89006e-05
CDIP1	1321.05	-2.50887	0.506372	2.64557e-07	4.85177e-07
CDIPT	5351.56	-3.64304	0.62091	1.97542e-09	4.24708e-09
CDK1	1755.24	3.5157	0.282399	1.15777e-36	2.69031e-35
CDK10	1363.4	-2.88938	0.454045	7.40659e-11	1.77751e-10
CDK11A	599.264	-0.16765	0.488834	0.686529	0.710587
CDK11B	2682.67	-0.150387	0.316748	0.614096	0.641016
CDK12	3379.9	2.05467	0.350513	4.78382e-10	1.0779e-09
CDK13	1609.77	-0.524126	0.563476	0.276805	0.304915
CDK14	921.291	2.55305	0.399068	1.50132e-11	3.83085e-11
CDK16	3318.07	-1.64498	0.346387	9.09997e-07	1.60464e-06
CDK17	476.572	1.85907	0.460904	8.80907e-06	1.44379e-05
CDK18	314.91	-1.60226	0.670128	0.00692409	0.00905287
CDK19	972.96	2.40031	0.467008	1.95693e-08	3.89795e-08
CDK2	1550.35	-0.52195	0.196314	0.00687395	0.00898866
CDK2AP1	1982.85	-0.4687	0.298413	0.0989519	0.115117
CDK2AP2	7701.49	-4.39205	0.402268	5.58512e-28	6.33886e-27
CDK4	7694.52	-2.44233	0.329868	4.88973e-14	1.56491e-13
CDK5	906.133	-2.87161	0.270004	7.57456e-27	7.76135e-26
CDK5R1	179.35	0.146832	0.275713	0.58215	0.610346
CDK5RAP1	743.535	0.249387	0.289367	0.370278	0.400193
CDK5RAP2	2102.93	2.10397	0.335307	3.50269e-11	8.65609e-11
CDK5RAP3	983.225	-0.677079	0.331198	0.0315371	0.0387778
CDK6	2910.02	1.85731	0.393318	3.06001e-07	5.58364e-07
CDK8	384.117	1.8419	0.307837	4.16252e-10	9.42019e-10
CDK9	1741.23	-2.69932	0.230874	5.78763e-32	9.09512e-31
CDKAL1	757.844	2.63586	0.302177	2.90774e-19	1.50466e-18
CDKN1A	792.173	-4.2359	0.719767	2.13128e-09	4.56815e-09
CDKN1B	1093	1.94163	0.349794	3.86774e-09	8.14584e-09
CDKN1C	39127.1	-7.28372	1.28704	3.83296e-08	7.4813e-08
CDKN2A	55188.9	-6.43205	0.523831	2.10281e-34	4.06709e-33
CDKN2AIP	323.023	1.50418	0.400897	4.12989e-05	6.43638e-05
CDKN2AIPNL	693.64	-1.64042	0.238107	2.45701e-12	6.71126e-12
CDKN2B	1393.84	-2.3449	0.48733	5.51065e-07	9.89153e-07
CDKN2C	243.615	0.465404	0.616086	0.338379	0.368029
CDKN2D	138.024	-2.9508	0.360393	8.74655e-17	3.60373e-16
CDKN3	499.503	3.07181	0.408572	8.68801e-15	2.96949e-14
CDON	210.201	0.93365	0.526935	0.0356387	0.0435643
CDPF1	214.058	-2.03042	0.280549	1.64198e-13	4.99264e-13
CDR2	1278.18	1.72879	0.318737	1.0008e-08	2.03692e-08
CDR2L	1955.27	-4.32995	0.362553	3.94596e-33	6.90966e-32
CDS2	836.87	0.689826	0.24741	0.00385339	0.00515081
CDT1	5317.14	-4.42651	0.407215	9.57284e-28	1.05119e-26
CDV3	6168.58	2.33643	0.296074	2.40656e-16	9.54256e-16
CDX2	92.032	-0.978157	0.793452	0.116946	0.134947
CDYL	845.443	1.96516	0.29302	2.67252e-12	7.27157e-12
CEACAM1	1801.79	-0.630042	0.379135	0.0763245	0.0899133
CEACAM19	27.8415	-0.990702	0.619783	0.0595819	0.0709742
CEBPA	84906.3	-6.07044	0.344041	1.51819e-69	5.31691e-67
CEBPB	6237.01	-5.57704	0.661902	3.71437e-17	1.58155e-16
CEBPD	3385.33	-5.28307	0.977155	5.5493e-08	1.07119e-07
CEBPG	2067.42	3.35637	0.48006	9.17533e-14	2.86448e-13
CEBPZ	972.705	3.99204	0.385137	9.54199e-27	9.67619e-26
CEBPZOS	388.754	1.74681	0.46014	2.72256e-05	4.29634e-05
CELF1	3938.18	1.27812	0.390169	0.000325104	0.000472222
CELSR1	8355.81	-4.25398	0.271936	2.04748e-55	2.70351e-53
CELSR2	2509.75	-3.25081	0.297583	3.56385e-28	4.13087e-27
CELSR3	623.361	-2.72022	0.515583	4.82484e-08	9.35026e-08
CEMIP2	7935.09	1.75878	0.380612	5.75995e-07	1.03126e-06
CENPA	256.26	0.0238321	0.365624	0.948476	0.953337
CENPB	8965.87	-4.44756	0.342882	1.09965e-38	3.06339e-37
CENPE	976.763	4.94998	0.61941	8.77132e-17	3.61241e-16
CENPF	5641.38	4.46121	0.464786	1.10226e-23	8.59201e-23
CENPH	265.803	2.48382	0.414911	1.69132e-10	3.95448e-10
CENPI	298.317	3.3765	0.612362	4.51551e-09	9.47349e-09
CENPL	293.567	2.0782	0.37328	2.63935e-09	5.6203e-09
CENPM	1588.65	-3.773	0.329939	1.27354e-30	1.81517e-29
CENPN	669.218	1.02756	0.193649	5.77415e-08	1.11213e-07
CENPO	1421.48	-0.361484	0.219773	0.0919003	0.107411
CENPP	233.63	3.55889	0.553191	5.04112e-13	1.46512e-12
CENPQ	266.168	3.03455	0.371594	4.66033e-17	1.9664e-16
CENPT	365.468	-1.92736	0.383424	1.9632e-07	3.63778e-07
CENPU	593.139	3.8859	0.790321	2.28041e-08	4.52484e-08
CENPV	1743	-2.81217	0.509702	1.28805e-08	2.60371e-08
CENPW	547.542	0.660991	0.336447	0.03505	0.0428768
CENPX	2833.95	-4.06021	0.682255	1.35593e-09	2.95472e-09
CEP104	458.672	0.166662	0.271591	0.525671	0.55463
CEP131	1504.44	-2.91886	0.274354	7.37805e-27	7.5679e-26
CEP164	427.031	-0.0148232	0.285299	0.951409	0.955991
CEP170B	6619.5	-3.95493	0.543609	1.73877e-13	5.27547e-13
CEP192	595.197	2.979	0.625455	8.6778e-08	1.64912e-07
CEP20	742.9	3.24981	0.313523	4.20188e-26	4.00036e-25
CEP250	858.315	1.65325	0.429103	2.03775e-05	3.24702e-05
CEP350	1188.18	3.77678	0.535295	5.09456e-14	1.6278e-13
CEP41	354.996	1.06523	0.381534	0.0025032	0.00339601
CEP43	973.86	3.99278	0.466496	4.26175e-19	2.17321e-18
CEP55	964.772	3.59618	0.502362	3.52484e-14	1.14414e-13
CEP57	620.414	4.4393	0.489013	1.7414e-20	1.00589e-19
CEP68	479.363	-1.76274	0.265114	1.20523e-11	3.10279e-11
CEP72	407.349	-0.827599	0.321187	0.00708493	0.00924851
CEP76	202.733	2.45736	0.497524	1.04596e-07	1.97776e-07
CEP85	674.046	1.17422	0.339813	0.000211032	0.000310159
CEP89	450.254	-2.1682	0.333239	2.8401e-11	7.06495e-11
CEP95	557.689	3.5628	0.471611	2.09538e-15	7.59322e-15
CEP97	271.905	3.12718	0.530455	3.61077e-10	8.22084e-10
CEPT1	310.368	2.14338	0.500513	1.93601e-06	3.34175e-06
CERCAM	465.82	-3.50586	0.618236	5.94687e-09	1.23444e-08
CERK	2135.35	0.378589	0.268967	0.145125	0.165688
CERS1	2192.97	-4.85141	0.343164	1.54687e-45	8.24378e-44
CERS2	10005.7	-1.75956	0.300115	1.84775e-09	3.98172e-09
CERS4	2470.9	-2.85423	0.484757	1.46984e-09	3.19371e-09
CERS6	1830.62	1.78203	0.3948	9.44529e-07	1.66285e-06
CERT1	258.163	1.22007	0.450076	0.00233405	0.00317356
CES2	473.25	0.564657	0.362911	0.0918409	0.107354
CES3	88.0841	0.363384	0.504248	0.405491	0.435133
CETN2	982.192	2.1797	0.375965	6.59278e-10	1.46796e-09
CFAP20	556.02	0.2384	0.262351	0.348104	0.377768
CFAP251	214.449	0.602558	0.599731	0.207639	0.232592
CFAP298	403.287	1.73269	0.34223	7.35657e-08	1.40457e-07
CFAP298-TCP10L	48.2616	-0.200656	0.443769	0.613687	0.64067
CFAP410	2540.33	-5.37215	0.407983	1.21028e-39	3.5747e-38
CFAP97	1315.57	3.47301	0.425619	1.11926e-17	5.03383e-17
CFDP1	727.093	3.26438	0.346707	1.74622e-22	1.22573e-21
CFI	978.512	3.16037	0.564998	7.79592e-10	1.72722e-09
CFL1	43683.1	-3.12703	0.233896	3.66302e-41	1.28744e-39
CFL2	1271.35	3.15552	0.326045	9.49828e-24	7.43931e-23
CFLAR	1460.28	0.82022	0.287112	0.00261536	0.00354524
CGA	337.881	0.188925	0.683647	0.716655	0.739117
CGGBP1	1276.47	2.50741	0.442416	1.01012e-09	2.21495e-09
CGN	2146.63	0.18497	0.287592	0.501937	0.531303
CGNL1	2477.38	2.00744	0.57324	4.28298e-05	6.66755e-05
CGREF1	170.459	-0.897569	0.539373	0.0609775	0.0725407
CHAC1	3959.08	-4.19608	0.679298	3.12682e-10	7.15724e-10
CHAC2	165.591	2.15561	0.538257	7.31239e-06	1.20699e-05
CHAF1A	3029.92	-0.248834	0.283419	0.353898	0.383334
CHAF1B	1164.46	0.544912	0.253491	0.0255902	0.0317121
CHAMP1	1740.27	2.223	0.376757	3.1791e-10	7.26841e-10
CHCHD1	835.8	-1.63344	0.4524	0.000131886	0.000197567
CHCHD10	1113.98	-2.87779	1.12158	0.00347271	0.00466166
CHCHD2	20022.4	-2.72864	0.333334	9.90555e-17	4.06418e-16
CHCHD3	1393.98	1.48334	0.238503	1.30673e-10	3.07877e-10
CHCHD4	548.871	0.959415	0.340728	0.00243743	0.0033109
CHCHD5	986.629	-3.87248	0.369714	5.32785e-26	5.0091e-25
CHCHD6	636.677	-2.97501	0.29415	1.75939e-24	1.45224e-23
CHCHD7	281.896	1.59808	0.531728	0.000481728	0.000691933
CHD1	1186.49	3.17597	0.396617	4.7941e-17	2.02024e-16
CHD1L	1329.93	2.1458	0.453577	2.1102e-07	3.89912e-07
CHD2	1831.18	3.07401	0.461829	9.95829e-13	2.8174e-12
CHD3	1757.26	0.719923	0.248099	0.00256552	0.00347911
CHD4	7149.1	0.915674	0.36382	0.00633186	0.00830527
CHD6	1355.46	2.39972	0.366329	4.2406e-12	1.1343e-11
CHD7	2199.57	1.27377	0.355353	0.000107273	0.000161735
CHD8	2694.64	1.45005	0.280528	5.77498e-08	1.11213e-07
CHDH	1452.86	0.10357	0.27509	0.703513	0.726556
CHEK1	798.567	3.0817	0.281511	8.65025e-29	1.05766e-27
CHEK2	594.579	2.02177	0.296607	1.19641e-12	3.35969e-12
CHERP	6049.77	-3.07374	0.242053	2.51202e-37	6.18917e-36
CHFR	980.598	-0.483022	0.318479	0.11075	0.128128
CHIC2	339.582	-0.654728	0.319971	0.0322782	0.0396294
CHID1	3266.45	-3.40627	0.274644	1.05783e-35	2.31026e-34
CHKA	6051.56	-0.779015	0.316041	0.0101044	0.0130237
CHKB	726.357	-3.28302	0.82333	2.61978e-05	4.14214e-05
CHM	609.713	3.31722	0.384728	3.0513e-19	1.57562e-18
CHML	714.514	3.17212	0.529036	1.96494e-11	4.95964e-11
CHMP1A	3766.62	-3.78506	0.283896	7.0253e-41	2.3937e-39
CHMP1B	1160.71	1.27083	0.307072	1.19617e-05	1.94263e-05
CHMP2A	2377.33	-1.50051	0.223573	9.25176e-12	2.4122e-11
CHMP2B	910.337	2.85098	0.417909	4.96851e-13	1.44616e-12
CHMP3	2464.35	1.65585	0.255103	1.49323e-11	3.81119e-11
CHMP4A	658.552	0.216802	0.831424	0.678074	0.702726
CHMP4B	2409.66	-0.249479	0.253358	0.307929	0.336928
CHMP4C	729.765	2.04288	0.50594	5.5908e-06	9.31261e-06
CHMP5	1186.85	2.54734	0.292443	2.3124e-19	1.20742e-18
CHMP6	1002.71	-3.53731	0.343026	2.63149e-25	2.32054e-24
CHMP7	422.283	-0.54076	0.505702	0.227161	0.253158
CHN2	1184.12	1.89732	0.511538	2.18226e-05	3.47165e-05
CHP1	2325.21	1.03939	0.327278	0.000661838	0.000938944
CHPF	14723.3	-5.85389	0.526863	1.39926e-28	1.68129e-27
CHPF2	2036.09	-2.81573	0.3999	7.17837e-13	2.05282e-12
CHPT1	532.202	0.178073	0.446198	0.660732	0.686422
CHRAC1	631.101	0.313317	0.284013	0.253642	0.281009
CHRD	446.704	-2.54365	0.370343	2.32364e-12	6.36469e-12
CHRNA5	118.667	0.656609	0.557856	0.155859	0.17755
CHST10	208.043	-0.114727	0.616725	0.808431	0.825865
CHST12	2146.74	-3.72397	0.461732	3.40527e-16	1.32877e-15
CHST13	4046.38	-3.79102	0.430554	6.14801e-19	3.09008e-18
CHST14	1183.22	-3.03144	0.29308	1.73224e-25	1.55553e-24
CHST3	1230.48	-1.71434	0.562622	0.000950573	0.00133105
CHST6	80.3402	-0.955453	0.650257	0.0789192	0.0928584
CHST7	213.927	-3.86954	0.498058	3.56872e-15	1.26335e-14
CHST9	404.899	2.83373	0.559619	1.85687e-08	3.70542e-08
CHSY1	453.687	0.101384	0.645196	0.848613	0.863047
CHSY3	97.6043	-2.49512	0.676395	7.61122e-05	0.000116219
CHTF18	1441.56	-3.57923	0.502178	4.46386e-13	1.30625e-12
CHTF8	1690.43	-1.67683	0.32706	1.29113e-07	2.42359e-07
CHTOP	2664.57	-0.68707	0.240038	0.00333048	0.00448054
CHUK	1166.58	3.96937	0.392698	2.04474e-25	1.82279e-24
CHURC1	549.707	1.7754	0.569226	0.000236756	0.000346667
CIAO1	2223.48	-1.6339	0.398489	1.81144e-05	2.90008e-05
CIAO2A	997.765	1.69255	0.291328	1.23629e-09	2.69881e-09
CIAO2B	1980.81	-3.65487	0.317292	4.62923e-31	6.78538e-30
CIAO3	1943.88	-4.43871	0.354686	3.58845e-36	7.97921e-35
CIAPIN1	1224.49	-0.927908	0.225999	2.7463e-05	4.33031e-05
CIB1	3063.93	-3.30021	0.408618	2.73192e-16	1.07842e-15
CIB2	317.916	-2.72742	0.583765	1.07549e-06	1.88595e-06
CIC	12205.9	-4.61811	0.304315	3.20769e-52	3.17723e-50
CILK1	525.066	3.38928	0.537972	1.37417e-11	3.52198e-11
CINP	371.031	-0.187911	0.253806	0.443272	0.473294
CIP2A	402.262	2.83378	0.512158	2.09183e-09	4.48753e-09
CIPC	380.475	2.73649	0.461998	2.21641e-10	5.14417e-10
CIR1	500.311	3.70683	0.472362	3.73834e-16	1.45354e-15
CIRBP	2749.33	-0.721168	0.402691	0.0547409	0.065486
CISD1	306.767	1.34775	0.553375	0.00373228	0.00499641
CISD2	560.668	0.970664	0.74297	0.0674197	0.0798066
CISH	95.1218	-1.75814	0.462733	5.61812e-05	8.66351e-05
CIT	650.466	1.09272	0.351265	0.000760826	0.00107394
CITED2	1240.2	-2.19408	0.291155	1.8036e-14	5.9892e-14
CITED4	1675.25	-5.71174	0.620231	3.43749e-20	1.93836e-19
CIZ1	2007.74	-2.41798	0.461823	6.06732e-08	1.16636e-07
CKAP2	1004.7	4.22977	0.471256	7.02978e-21	4.211e-20
CKAP2L	612.216	4.04552	0.428817	1.93285e-22	1.34997e-21
CKAP4	5225.39	-1.14687	0.399265	0.00230649	0.00313826
CKAP5	5278	3.1361	0.320996	6.77074e-24	5.35434e-23
CKB	10328.5	-3.86561	0.540514	4.37992e-13	1.28284e-12
CKLF	481.737	-1.26841	0.560819	0.0119867	0.0153249
CKM	339.147	-3.69933	0.943594	3.84446e-05	6.01161e-05
CKS1B	4140.25	-0.423374	0.265783	0.0991265	0.115291
CKS2	1845.62	0.0610579	0.321098	0.846653	0.861322
CLASP1	2141.06	1.9065	0.308202	9.40426e-11	2.24157e-10
CLASP2	916.025	4.09785	0.441154	3.88258e-22	2.62027e-21
CLASRP	2028.2	-4.49002	0.551029	2.22267e-16	8.83482e-16
CLBA1	146.51	-2.47328	0.439724	6.21558e-09	1.28804e-08
CLCC1	797.239	3.19333	0.321734	1.0355e-24	8.75353e-24
CLCF1	360.313	-3.04263	0.261448	8.81003e-32	1.36695e-30
CLCN2	285.867	-1.59539	0.402551	3.22969e-05	5.07457e-05
CLCN3	1088.94	2.53379	0.383371	2.78998e-12	7.57644e-12
CLCN4	383.921	0.0468095	0.420659	0.908833	0.917252
CLCN5	1180.16	3.30329	0.550987	6.34763e-11	1.53124e-10
CLCN6	806.277	-0.74448	0.283942	0.00663458	0.00868839
CLCN7	6857.78	-3.79283	0.30314	3.06861e-36	6.91742e-35
CLDN1	13157.1	1.92138	0.461267	4.2357e-06	7.12684e-06
CLDN12	1351.38	2.49777	0.321033	5.47076e-16	2.0972e-15
CLDN15	1072.43	-3.44889	0.331019	8.29983e-26	7.69264e-25
CLDN2	96.8289	-0.255225	0.75301	0.624548	0.651177
CLDN23	216.379	-1.64306	0.700758	0.00763468	0.00994232
CLDN9	133.411	-3.59664	0.547798	2.07697e-11	5.23163e-11
CLDND1	487.097	2.36652	0.384409	5.95731e-11	1.43885e-10
CLEC16A	783.503	-0.523137	0.288228	0.0593101	0.0706762
CLGN	1065.28	4.00218	0.661354	3.01614e-11	7.49146e-11
CLIC3	193.292	-5.02095	0.653546	1.14043e-14	3.85754e-14
CLIC4	2150.67	3.0721	0.493197	1.71614e-11	4.35182e-11
CLINT1	2096.19	3.10565	0.309402	4.33327e-25	3.76703e-24
CLIP1	1144.53	3.4593	0.42774	2.1101e-17	9.2332e-17
CLIP2	10179	-4.93272	0.378996	7.37996e-39	2.09762e-37
CLIP3	42.6066	0.172836	0.539304	0.70907	0.731756
CLK1	264.687	2.47329	0.420735	6.86652e-10	1.52717e-09
CLK2	509.455	-0.16992	0.395875	0.639303	0.66557
CLK3	663.231	-1.1987	0.505092	0.00946897	0.0122432
CLMN	578.689	1.29512	0.492391	0.00243177	0.00330367
CLN3	4461.7	-3.07002	0.332682	1.08104e-20	6.3898e-20
CLN5	170.873	1.9688	0.639342	0.00029161	0.000424389
CLN6	2389.83	-2.93097	0.32767	1.42796e-19	7.56489e-19
CLNS1A	1618.17	2.42743	0.289915	4.88435e-18	2.27103e-17
CLOCK	669.69	3.73226	0.520481	2.29651e-14	7.5696e-14
CLP1	693.995	0.219289	0.241759	0.351801	0.381274
CLPB	1116.65	-3.1659	0.534437	1.22437e-09	2.67399e-09
CLPP	6299.21	-4.64996	0.355903	3.37015e-39	9.77743e-38
CLPTM1	6538.74	-2.87385	0.293017	4.0211e-23	2.99172e-22
CLPTM1L	3043.24	-1.14961	0.425771	0.00393649	0.00525615
CLPX	685.795	2.52735	0.387678	6.29584e-12	1.66273e-11
CLSPN	1078.07	3.01255	0.42427	6.23653e-14	1.97467e-13
CLSTN1	1968.64	-2.42426	0.474415	1.18828e-07	2.23567e-07
CLTA	4432.54	-0.691063	0.329394	0.0273491	0.0337723
CLTB	6230.96	-4.78181	0.460257	1.92238e-25	1.71684e-24
CLTC	12946.9	3.10863	0.390238	7.07377e-17	2.93796e-16
CLTCL1	420.96	-0.126481	0.2944	0.644825	0.670963
CLU	9728.65	-0.910203	0.499616	0.0440075	0.0532763
CLUH	9502.7	-3.21054	0.509468	1.18813e-10	2.81081e-10
CLYBL	240.137	1.79481	0.419021	3.72859e-06	6.30714e-06
CMAS	596.383	2.58158	0.272699	4.01138e-22	2.69977e-21
CMC1	169.842	0.0715397	0.538128	0.881943	0.893423
CMC2	354.568	-0.357185	0.300584	0.211143	0.236247
CMIP	1896.01	-0.829645	0.398819	0.0261707	0.0323783
CMPK1	2268.5	3.54245	0.407517	2.09046e-19	1.09445e-18
CMSS1	523.225	3.04457	0.47824	1.08403e-11	2.80254e-11
CMTM3	1998.32	-2.51263	0.312872	3.61647e-16	1.40894e-15
CMTM4	787.975	0.21357	0.399576	0.561319	0.59021
CMTM6	1615.66	3.36244	0.442917	1.41176e-15	5.20441e-15
CMTM7	621.037	-3.78786	0.374138	1.95378e-24	1.60863e-23
CMTM8	1250.61	-2.18422	0.317395	2.24357e-12	6.15396e-12
CMTR1	2271.98	0.184312	0.195479	0.338098	0.367805
CNBP	7291.04	1.95257	0.224643	3.99408e-19	2.04308e-18
CNDP2	2046.62	-0.676739	0.269621	0.00952005	0.0123044
CNIH1	2284.3	1.75138	0.434059	8.4621e-06	1.38885e-05
CNIH2	843.528	-5.02331	0.572846	1.36872e-18	6.64109e-18
CNIH4	979.372	-1.00035	0.416791	0.0101785	0.0131122
CNKSR1	758.41	-2.62237	0.615698	7.3814e-06	1.21753e-05
CNKSR3	508.923	1.66851	0.307906	9.60248e-09	1.95926e-08
CNN2	16929.1	-3.11676	0.286359	5.53709e-28	6.29162e-27
CNN3	3529.66	1.26062	0.23552	2.96078e-08	5.82321e-08
CNNM1	864.156	-1.04062	0.779804	0.095186	0.110973
CNNM2	668.801	-2.35156	0.274993	4.11117e-18	1.9243e-17
CNNM3	3238.45	-3.61362	0.253218	1.45983e-46	8.38465e-45
CNNM4	568.436	-1.61541	0.261053	2.61479e-10	6.01751e-10
CNOT1	5707.21	2.54991	0.34549	1.07356e-14	3.63637e-14
CNOT10	567.765	2.2204	0.345336	1.47961e-11	3.78038e-11
CNOT11	2809.83	-0.139334	0.239725	0.545724	0.574613
CNOT2	1413.6	2.41225	0.401292	1.24639e-10	2.94296e-10
CNOT3	3489.55	-2.96378	0.363964	1.46974e-16	5.94755e-16
CNOT4	495.128	1.60284	0.340515	5.90837e-07	1.05668e-06
CNOT6	839.782	2.5161	0.39797	2.33133e-11	5.84082e-11
CNOT7	1722.01	1.22503	0.515052	0.00516263	0.0068209
CNOT8	683.856	2.05663	0.298628	7.75172e-13	2.21162e-12
CNOT9	2510.48	0.996547	0.204517	5.81694e-07	1.04127e-06
CNP	4951.18	-2.79438	0.317117	4.6409e-19	2.3543e-18
CNPPD1	1931.15	-3.0797	0.406403	1.38333e-14	4.65191e-14
CNPY3	2082.83	-2.80226	0.303007	8.65497e-21	5.14056e-20
CNPY4	327.231	0.0297846	0.341852	0.930766	0.936976
CNST	920.711	2.76483	0.330272	4.64417e-18	2.16758e-17
CNTNAP1	284.831	0.0487684	0.429715	0.905446	0.91421
CNTROB	1227.46	-1.76201	0.265919	1.36308e-11	3.49448e-11
COA1	775.33	-0.448616	0.294857	0.113824	0.131514
COA3	2026.11	-2.39929	0.406957	1.32443e-09	2.88864e-09
COA4	1574.26	-1.71465	0.31325	1.9138e-08	3.81514e-08
COA5	346.02	0.668962	0.344414	0.0365347	0.0446207
COA6	832.876	1.12428	0.436768	0.00376081	0.00503323
COA7	973.302	2.75725	0.371496	5.39538e-15	1.88081e-14
COA8	295.282	0.0229309	0.402201	0.956921	0.960742
COASY	6245.53	-2.68572	0.363047	5.1627e-14	1.64904e-13
COBL	1112.76	0.269021	0.299141	0.349279	0.378875
COBLL1	2209.4	1.45514	0.44125	0.000220953	0.000324205
COCH	1691.89	1.61233	0.322427	1.17202e-07	2.20634e-07
COG1	964.399	-1.11843	0.253091	5.96547e-06	9.90977e-06
COG2	1229.94	2.72251	0.35754	1.54608e-15	5.6676e-15
COG3	405.623	3.38774	0.407522	1.93969e-17	8.53709e-17
COG4	1729.35	-0.978923	0.248504	5.39269e-05	8.33029e-05
COG6	307.833	2.83696	0.651656	6.78626e-07	1.20773e-06
COG7	560.125	-1.0319	0.245073	1.60916e-05	2.58953e-05
COG8	1304.23	-2.34826	0.284858	6.13331e-17	2.5582e-16
COIL	1179.8	2.65991	0.35688	5.44681e-15	1.89806e-14
COL14A1	557.42	-0.364899	0.867456	0.489597	0.518913
COL18A1	24068.5	-4.00566	0.437054	2.63009e-20	1.49511e-19
COL26A1	624.448	-2.59312	0.606835	6.94169e-06	1.14809e-05
COL27A1	2436.06	-0.167868	0.421253	0.657087	0.683214
COL5A2	3791.32	0.808706	1.11734	0.121006	0.139408
COL6A1	112.36	-0.768171	0.863264	0.217494	0.243021
COL8A2	196.363	-1.66477	0.759448	0.0110735	0.014213
COL9A2	2537.18	-4.85936	0.771304	2.13415e-10	4.95676e-10
COL9A3	9166.46	-5.20123	0.77211	1.42667e-11	3.6489e-11
COLCA2	192.659	-0.66556	0.584885	0.184884	0.208537
COLGALT1	6899.84	-2.84878	0.304671	3.32871e-21	2.06155e-20
COLGALT2	269.693	-3.28105	0.688165	7.27102e-07	1.2926e-06
COMMD1	107.525	0.34422	0.734404	0.503127	0.532506
COMMD2	922.251	2.99891	0.392805	7.91652e-16	2.99381e-15
COMMD3	566.665	1.36089	0.280062	3.68484e-07	6.68645e-07
COMMD4	4306.84	-3.7261	0.291216	9.38756e-38	2.38483e-36
COMMD5	2328.56	-4.29032	0.326308	9.81331e-40	2.91604e-38
COMMD6	151.993	0.796607	0.405437	0.0297739	0.0366649
COMMD7	923.181	-0.163091	0.382339	0.639965	0.666189
COMMD8	372.907	2.55927	0.48569	8.89389e-09	1.81922e-08
COMMD9	1848.41	-1.72272	0.415025	1.40849e-05	2.2769e-05
COMT	6273.52	-3.96863	0.445888	2.76749e-19	1.43436e-18
COMTD1	1007.1	-5.36093	0.817146	4.70624e-11	1.14857e-10
COP1	697.466	1.77296	0.547522	0.000165232	0.000245235
COPA	5159.26	1.44091	0.3122	9.69688e-07	1.7053e-06
COPB1	4265.41	3.3236	0.298842	3.50258e-30	4.77696e-29
COPB2	4369.96	3.37736	0.232566	4.22096e-49	3.11208e-47
COPE	22698.4	-5.07089	0.36308	2.01037e-44	9.85425e-43
COPG1	6491.4	-0.191065	0.310924	0.500756	0.530168
COPG2	745.798	3.33309	0.512148	3.74172e-12	1.00524e-11
COPRS	1274.37	-1.95008	0.331301	1.57421e-09	3.41144e-09
COPS2	1445.62	3.56692	0.326112	2.53859e-29	3.24555e-28
COPS3	1955.86	2.78964	0.286136	1.25392e-23	9.75095e-23
COPS4	587.367	3.1891	0.25785	4.15544e-36	9.21907e-35
COPS5	806.839	2.38237	0.363057	5.28028e-12	1.40511e-11
COPS6	1770.06	-0.641299	0.257667	0.0103639	0.0133423
COPS7A	1369.19	-2.27825	0.3343	3.52206e-12	9.47266e-12
COPS7B	1081.59	-1.01819	0.277112	0.000151141	0.000225002
COPS8	905.411	1.47404	0.261843	5.04035e-09	1.05385e-08
COPS9	1072	-3.60298	0.522874	2.42638e-12	6.62945e-12
COPZ1	3648.13	-1.02786	0.306681	0.000509049	0.000729786
COQ10A	186.361	-0.0956806	0.440777	0.805239	0.822775
COQ10B	529.562	1.51644	0.406568	4.1101e-05	6.40859e-05
COQ2	207.919	0.985901	0.390023	0.00541444	0.00714013
COQ3	292.385	2.95376	0.51579	7.87069e-10	1.74261e-09
COQ4	1295.17	-3.51492	0.332014	1.46314e-26	1.45365e-25
COQ5	378.841	2.81784	0.383631	2.18045e-14	7.20399e-14
COQ6	239.381	-0.74712	0.319465	0.014393	0.0182892
COQ7	512.859	0.745919	0.382496	0.0328176	0.0402413
COQ8A	4619.62	-3.44697	0.298243	2.89397e-31	4.3128e-30
COQ8B	1013.52	-3.4399	0.344923	8.2551e-24	6.48114e-23
COQ9	740.822	-0.550136	0.786202	0.334679	0.364328
CORO1A	434.215	-3.04418	0.3976	7.15069e-15	2.4638e-14
CORO1B	33155.8	-4.81183	0.31259	1.2978e-53	1.44616e-51
CORO1C	4922.69	2.11307	0.343496	7.54617e-11	1.81012e-10
CORO2A	705.593	0.115817	0.29541	0.686646	0.710634
COTL1	3248.47	-4.18455	0.786087	5.46274e-08	1.05573e-07
COX10	615.207	0.241292	0.271781	0.357918	0.387432
COX11	262.572	1.9372	0.420871	7.10271e-07	1.26313e-06
COX14	892.78	-3.50157	0.277313	7.03631e-37	1.65067e-35
COX15	1015.61	1.86934	0.377058	9.9591e-08	1.88494e-07
COX16	295.599	0.807421	0.454832	0.0430085	0.0521441
COX17	674.914	-0.914338	0.370607	0.00911713	0.0118039
COX19	970.717	0.299067	0.323701	0.330827	0.360334
COX20	563.072	1.19764	0.474731	0.00376265	0.00503501
COX4I1	6625.75	-1.82681	0.335408	2.11222e-08	4.19789e-08
COX5A	2487.09	-0.0505939	0.300545	0.849474	0.863743
COX5B	3531.53	-3.0463	0.436131	1.11117e-12	3.1248e-12
COX6A1	10695	-3.41894	0.377291	5.44639e-20	3.01225e-19
COX6B1	7514.24	-3.17035	0.327309	1.36432e-22	9.64568e-22
COX6C	445.244	0.523254	1.03314	0.245102	0.272101
COX7A2	2918.29	-2.04288	0.44416	1.62762e-06	2.82187e-06
COX7A2L	1308.14	-0.659784	0.586162	0.189062	0.212999
COX7B	1557.05	1.731	0.677932	0.00128707	0.00178465
COX7C	3869.68	-1.64875	0.41822	3.5257e-05	5.52638e-05
COX8A	10189.1	-3.96957	0.394783	4.39301e-24	3.5326e-23
CP	1165.59	2.98667	0.56317	5.3949e-09	1.12439e-08
CPD	10787.6	3.0032	0.448462	8.73332e-13	2.48157e-12
CPE	822.876	1.17158	0.356394	0.000368621	0.000533692
CPEB4	603.262	2.05953	0.50549	4.74741e-06	7.95916e-06
CPLANE2	70.0746	-2.41425	0.788455	0.000726673	0.0010278
CPLX1	2433.03	-4.27808	1.009	1.22502e-05	1.98817e-05
CPN1	352.651	-0.514591	0.352858	0.122443	0.140974
CPN2	328.664	-0.0107764	0.59413	0.973284	0.975672
CPNE1	4908.55	-2.3961	0.341981	8.58234e-13	2.43937e-12
CPNE2	848.239	-2.701	0.354529	9.47677e-15	3.22559e-14
CPNE3	1038.8	4.3637	0.454789	2.92693e-23	2.20441e-22
CPNE7	583.464	-3.14749	0.428386	7.77566e-14	2.44388e-13
CPNE8	646.971	3.13118	0.450259	1.95551e-13	5.89479e-13
CPOX	718.929	2.65384	0.444363	1.25805e-10	2.96835e-10
CPPED1	2203.63	0.956998	0.392329	0.00710072	0.00926789
CPQ	559.458	1.61588	0.281465	2.15906e-09	4.62568e-09
CPSF2	1384.99	3.29053	0.306384	4.89246e-28	5.58504e-27
CPSF3	1267.77	3.07981	0.296497	2.06642e-26	2.01224e-25
CPSF4	2064.34	-2.9854	0.314368	8.35588e-22	5.50287e-21
CPSF6	3821.08	2.01142	0.649386	0.0001661	0.000246412
CPSF7	4271.51	-0.995263	0.290167	0.000392501	0.00056701
CPT1A	1005.03	1.01714	0.43727	0.00864971	0.011218
CPT1B	397.685	0.186101	0.531561	0.685336	0.709578
CPT2	617.226	0.304286	0.29673	0.28195	0.310338
CPTP	3350.05	-4.8038	0.353597	3.36475e-42	1.28886e-40
CPVL	904.27	3.49811	0.428158	1.1196e-17	5.03383e-17
CRACD	724.614	0.217498	0.25128	0.372823	0.402632
CRACDL	133.138	-2.27039	0.762915	0.00100401	0.00140267
CRACR2B	926.287	-3.84267	0.537923	4.2884e-13	1.25716e-12
CRADD	207.421	-1.18488	0.294268	3.06204e-05	4.8181e-05
CRAMP1	1084.95	-0.754876	0.231867	0.000856618	0.0012043
CRAT	1157.45	-2.60083	0.550702	8.50234e-07	1.5044e-06
CRB3	1883.89	-3.52427	0.34949	2.80207e-24	2.28595e-23
CRBN	547.611	3.37216	0.393277	9.99085e-19	4.91325e-18
CRCP	1297.74	0.45433	0.226885	0.0393077	0.0478465
CREB1	701.365	3.33863	0.443876	3.39276e-15	1.20541e-14
CREB3	875.263	-2.3925	0.272331	5.756e-19	2.89899e-18
CREB3L1	70.6438	-0.424581	0.670015	0.420345	0.450236
CREB3L2	2157.04	-0.393173	0.348714	0.229019	0.255055
CREB3L3	347	2.68876	1.02724	0.000278234	0.000405464
CREB3L4	312.664	-0.3077	0.438471	0.438583	0.468695
CREB5	677.245	0.666055	0.542143	0.139622	0.159666
CREBBP	3314.38	-0.996334	0.246743	3.53229e-05	5.53581e-05
CREBL2	297.406	2.34903	0.559957	2.3554e-06	4.04148e-06
CREBZF	479.232	3.61946	0.538671	1.48238e-12	4.12727e-12
CREG1	665.666	2.29296	0.463849	7.19729e-08	1.37496e-07
CRELD1	734.538	-1.498	0.555197	0.00313037	0.0042206
CRELD2	1180.69	-2.04742	0.342341	8.64191e-10	1.90819e-09
CREM	184.234	2.41374	0.688445	3.88583e-05	6.07242e-05
CRIM1	1049.79	0.925969	0.499243	0.0297447	0.0366336
CRIP1	154.144	-1.38781	0.870795	0.0464097	0.0560046
CRIP2	16520.1	-6.43255	0.542369	3.09983e-32	4.9632e-31
CRIPT	133.138	0.998165	0.685068	0.053948	0.0646084
CRK	2869.13	2.09407	0.252315	1.15094e-17	5.16055e-17
CRKL	4961.08	1.4396	0.357071	1.33579e-05	2.16258e-05
CRLF1	41992.5	-6.71079	0.963117	6.10296e-12	1.6157e-11
CRLF3	245.886	1.84381	0.320988	2.08235e-09	4.46816e-09
CRLS1	1327.89	2.67606	0.379124	8.87729e-14	2.77674e-13
CRNKL1	769	3.58287	0.305251	9.58954e-33	1.61295e-31
CROCC	353.991	-3.25177	0.417335	2.57596e-15	9.25608e-15
CRTAP	910.801	-0.272915	0.408787	0.464756	0.494724
CRTC1	2156.81	-4.67736	0.436463	5.65853e-27	5.87792e-26
CRTC2	1771.88	-2.89459	0.331596	9.67542e-19	4.7653e-18
CRTC3	584.589	0.0723017	0.276007	0.789085	0.807195
CRY1	433.921	2.17841	0.294471	2.70043e-14	8.85337e-14
CRY2	1017.69	-1.78569	0.32984	2.65853e-08	5.24538e-08
CRYBG1	811.208	1.05741	1.00317	0.065865	0.0780982
CRYBG2	579.966	-0.861935	0.890828	0.180679	0.204141
CRYL1	350.723	-0.282608	0.429956	0.466841	0.496673
CRYM	84.0933	-0.152697	0.583535	0.745897	0.766695
CRYZ	691.321	2.88539	0.429951	1.13244e-12	3.18279e-12
CS	6348.63	0.252766	0.302538	0.385654	0.415574
CSDE1	10510	3.81411	0.261487	9.21719e-50	7.2307e-48
CSE1L	4765.73	4.18848	0.335918	3.08194e-37	7.49913e-36
CSF1	814.473	-2.64476	0.530879	2.29904e-07	4.23767e-07
CSK	5923.71	-3.29887	0.4419	3.42096e-14	1.11337e-13
CSNK1A1	2432.36	2.91309	0.253948	1.08767e-31	1.67964e-30
CSNK1D	4061.13	-1.86202	0.454876	1.70418e-05	2.73462e-05
CSNK1E	4798.13	-3.01172	0.365894	7.94807e-17	3.28994e-16
CSNK1G1	582.202	1.70576	0.355008	2.8536e-07	5.22547e-07
CSNK1G2	16007.7	-4.66566	0.422125	1.45197e-28	1.73846e-27
CSNK1G3	559.189	4.38332	0.491148	4.39745e-20	2.45008e-19
CSNK2A1	4027.11	1.63912	0.302091	1.12444e-08	2.28192e-08
CSNK2A2	410.738	0.188879	0.328364	0.545553	0.574495
CSPG4	173.3	-2.00693	0.744418	0.00251817	0.00341585
CSPG5	39.2271	-0.853559	0.718206	0.138361	0.15839
CSPP1	382.192	2.99159	0.472404	1.52251e-11	3.87986e-11
CSRNP1	2328.61	-4.37209	0.462181	1.78137e-21	1.1248e-20
CSRNP2	822.003	-0.7608	0.314826	0.0116561	0.0149256
CSRP1	2327.5	-2.56926	0.606238	8.1577e-06	1.34129e-05
CSRP2	545.215	0.30838	0.497991	0.477208	0.506714
CST3	5169.68	-3.56973	0.374586	6.97252e-22	4.61042e-21
CSTB	3016.07	-2.1283	0.323881	1.92586e-11	4.86475e-11
CSTF2	595.867	0.673991	0.38037	0.0524112	0.0628294
CSTF2T	1239.14	1.94065	0.262517	2.08116e-14	6.88524e-14
CSTF3	1127.86	1.71898	0.346653	1.13342e-07	2.13654e-07
CTBP1	7057.39	-2.70544	0.367768	6.37916e-14	2.01722e-13
CTBP2	414.979	0.032213	0.638915	0.958777	0.962409
CTC1	430.488	0.597261	0.550825	0.189666	0.21363
CTCF	1911.69	1.991	0.222527	4.74728e-20	2.64199e-19
CTDP1	1651.06	-3.19516	0.392532	1.57295e-16	6.34748e-16
CTDSP1	3918.84	-3.06005	0.33244	1.33863e-20	7.84149e-20
CTDSP2	5268.19	-1.79653	0.268321	8.99892e-12	2.3494e-11
CTDSPL	707.147	0.231391	0.361017	0.493796	0.523194
CTDSPL2	1091.03	3.80874	0.484446	2.77822e-17	1.19986e-16
CTHRC1	289.382	0.258157	0.627288	0.60423	0.63147
CTNNA1	5725.59	1.25708	0.204056	2.5042e-10	5.77298e-10
CTNNAL1	1791.11	2.92265	0.333087	1.53837e-19	8.12783e-19
CTNNB1	6650.58	2.59435	0.355444	1.64405e-14	5.48351e-14
CTNNBIP1	4202.29	-3.36579	0.403042	2.83218e-17	1.22023e-16
CTNNBL1	1246.44	1.25191	0.229041	1.74284e-08	3.48781e-08
CTNND1	7305.92	1.07447	0.292037	0.000103487	0.000156218
CTNND2	1896.5	-1.06534	0.556147	0.0317717	0.0390418
CTNS	1551.83	-2.5921	0.223364	1.4257e-31	2.18444e-30
CTPS1	1534.38	1.71684	0.346902	1.22989e-07	2.31085e-07
CTPS2	1156.86	2.7511	0.229534	2.1543e-34	4.15849e-33
CTR9	1758.94	3.31618	0.272171	2.51426e-35	5.31353e-34
CTSA	9161.22	-2.46984	0.292883	1.19567e-17	5.34646e-17
CTSB	3393.99	-1.67266	0.396733	1.08059e-05	1.76134e-05
CTSC	4295.28	0.339584	0.35213	0.302191	0.330908
CTSD	49760.6	-4.10961	0.282926	4.62579e-48	3.10688e-46
CTSF	231.076	-3.13815	0.64836	4.93909e-07	8.89817e-07
CTSH	267.35	-0.661253	0.852459	0.270966	0.298919
CTSL	400.109	1.41363	0.355152	1.95251e-05	3.11576e-05
CTSV	296.633	3.17068	0.450996	3.77022e-13	1.11023e-12
CTSZ	6736.21	-1.78268	0.602672	0.00121509	0.00168698
CTTNBP2NL	273.992	2.15576	0.421117	4.69137e-08	9.1042e-08
CTU1	4387.52	-7.0902	0.735231	1.16361e-21	7.53156e-21
CTU2	1225.92	-4.36231	0.520914	3.17328e-17	1.3612e-16
CTXN1	9320.96	-7.25872	0.563644	1.52637e-37	3.81826e-36
CUEDC1	1028.1	-3.48105	0.402376	2.16921e-18	1.04118e-17
CUEDC2	1025.14	-2.62664	0.367074	3.06214e-13	9.08542e-13
CUL1	1658.83	2.5489	0.237791	5.62397e-28	6.37556e-27
CUL2	874.883	4.15993	0.436611	3.4736e-23	2.60016e-22
CUL3	2574.01	3.56025	0.388691	1.33516e-21	8.55907e-21
CUL4A	4102.05	0.750043	0.199975	0.000125938	0.000188945
CUL4B	1331.54	3.95627	0.393694	2.27105e-25	2.01721e-24
CUL5	442.956	3.86971	0.498695	2.74714e-16	1.08317e-15
CUL7	3350.39	-2.54665	0.199411	8.80828e-38	2.2611e-36
CUL9	481.117	-1.45009	0.375306	5.36554e-05	8.29228e-05
CUTA	5966.92	-3.52302	0.26026	4.11188e-42	1.54487e-40
CUTC	304.946	1.71271	0.518045	0.000145258	0.000216606
CUX1	2138.3	-0.814395	0.323197	0.00847887	0.0110051
CUX2	269.758	-0.535076	0.703379	0.330007	0.359561
CWC15	435.88	1.65696	0.624289	0.00119658	0.00166246
CWC22	711.402	3.86628	0.364257	1.59571e-27	1.7252e-26
CWC27	499.466	3.05735	0.432791	7.04373e-14	2.2195e-13
CWF19L1	587.064	2.00492	0.338637	4.61024e-10	1.0407e-09
CWF19L2	481.675	3.07182	0.459941	1.46886e-12	4.09195e-12
CX3CL1	3672.68	-4.62136	0.556574	6.54744e-17	2.72629e-16
CXADR	2488.11	2.35648	0.36716	1.08466e-11	2.80343e-11
CXCL1	700.932	0.396108	0.892908	0.42268	0.452588
CXCL12	1944.48	-0.073391	0.612971	0.86935	0.882032
CXCL16	5869.53	-1.99815	0.814213	0.00499467	0.00660433
CXCL2	129.696	0.995908	1.15297	0.0764555	0.090046
CXCL3	168.348	0.32313	0.841317	0.521727	0.550705
CXCL5	2595.98	1.72307	2.04542	0.0104178	0.0134064
CXCL8	981.118	1.06867	0.852297	0.0565431	0.0675102
CXCR4	106.754	-0.730836	0.791411	0.222189	0.248012
CXorf38	281.517	2.10865	0.547045	1.2237e-05	1.98636e-05
CXorf56	475.783	0.942593	0.287556	0.000550717	0.000786876
CXXC1	2315.7	-3.38933	0.353539	3.79018e-22	2.5632e-21
CXXC5	3622.99	-1.8991	0.313125	5.38647e-10	1.20897e-09
CYB561	534.383	-1.38555	0.517163	0.00353463	0.00473958
CYB561A3	4595.88	-4.26395	0.241531	5.35464e-70	2.02509e-67
CYB561D1	193.157	-0.529065	0.333688	0.0927336	0.108281
CYB561D2	640.839	-3.7406	0.339652	1.42424e-28	1.70734e-27
CYB5A	1301.04	-0.473445	0.325551	0.124926	0.143731
CYB5B	2522.83	0.688268	0.455024	0.084935	0.0997452
CYB5D1	802.076	1.66621	0.337498	1.47124e-07	2.75008e-07
CYB5D2	333.001	-1.37659	0.324921	1.12505e-05	1.83016e-05
CYB5R1	1147.15	-0.95356	0.330526	0.00258521	0.00350485
CYB5R2	111.411	-1.44096	0.871137	0.0399932	0.0486386
CYB5R3	18601.3	-3.57261	0.331582	2.02815e-27	2.17118e-26
CYB5R4	323.553	0.939285	0.517024	0.0324422	0.0398257
CYB5RL	107.375	-1.21503	0.506292	0.00727547	0.00948587
CYBA	29058.9	-5.4202	0.789284	6.27451e-12	1.65798e-11
CYBC1	3002.78	-4.38036	0.312096	5.38501e-45	2.76468e-43
CYC1	13487.8	-4.31289	0.415413	1.76238e-25	1.58114e-24
CYCS	7231.5	1.93193	0.467703	4.04766e-06	6.821e-06
CYFIP1	2939.68	1.03655	0.398496	0.00399411	0.00533092
CYFIP2	551.437	0.111038	0.581097	0.824075	0.840445
CYGB	138.839	-2.21561	0.719375	0.000721895	0.00102134
CYHR1	2960.12	-4.64482	0.307656	1.06711e-51	1.04641e-49
CYLD	396.591	3.14309	0.450152	1.73363e-13	5.26152e-13
CYP1A1	4808.34	0.170806	0.885706	0.71848	0.74061
CYP20A1	308.269	2.3279	0.704607	6.3657e-05	9.78556e-05
CYP26B1	1162.12	-0.758791	0.469434	0.0758467	0.0893612
CYP27A1	1732.35	-2.71822	0.396585	2.66155e-12	7.24374e-12
CYP2B6	347.463	0.588056	1.13528	0.153105	0.174575
CYP2J2	174.453	0.83408	0.433496	0.0307479	0.0378264
CYP2R1	123.565	1.63116	0.571207	0.000830882	0.00116912
CYP4V2	243.373	0.386603	0.508905	0.375778	0.40569
CYP51A1	4259.12	1.69355	0.60046	0.000661366	0.00093841
CYREN	1336.25	-0.844106	0.263905	0.000984146	0.00137629
CYRIB	1450.86	2.61118	0.3578	2.08006e-14	6.88391e-14
CYSTM1	1980.43	-2.75341	0.448791	3.10577e-10	7.11237e-10
CYTH1	749.839	0.0179293	0.321438	0.955532	0.959544
CYTH2	1974.72	-1.64481	0.435324	6.74649e-05	0.000103417
CYTH3	663.56	0.445093	0.367041	0.190265	0.214206
CZIB	380.03	-0.0347367	0.354289	0.912681	0.920566
D2HGDH	544.317	-3.77135	0.325931	2.50565e-31	3.76846e-30
DAAM1	758.484	1.62279	0.539724	0.000438713	0.000631906
DAB2	2666.8	1.74925	0.394667	1.42141e-06	2.47529e-06
[truncated: 7,807 more rows]

## Sheet: Hep3B_12_GSEA
Description	p value	adjusted p value	ID
dna_irdamage_and_cellular_response_via_atr	8.16843e-06	0.00272225	WP_DNA_IRDAMAGE_AND_CELLULAR_RESPONSE_VIA_ATR
il18_signaling_pathway	1.19923e-05	0.00272225	WP_IL18_SIGNALING_PATHWAY
retinoblastoma_gene_in_cancer	2.40103e-05	0.00363357	WP_RETINOBLASTOMA_GENE_IN_CANCER
transcriptional_cascade_regulating_adipogenesis	0.000166279	0.0188726	WP_TRANSCRIPTIONAL_CASCADE_REGULATING_ADIPOGENESIS

## Sheet: Hep3B_13_GSEA
Description	p value	adjusted p value	ID
retinoblastoma_gene_in_cancer	1.01836e-07	4.45023e-05	WP_RETINOBLASTOMA_GENE_IN_CANCER
endoderm_differentiation	6.76976e-06	0.00147919	WP_ENDODERM_DIFFERENTIATION
dna_irdamage_and_cellular_response_via_atr	9.52508e-05	0.0138749	WP_DNA_IRDAMAGE_AND_CELLULAR_RESPONSE_VIA_ATR
ciliary_landscape	0.00018881	0.0206275	WP_CILIARY_LANDSCAPE
il18_signaling_pathway	0.00028024	0.024493	WP_IL18_SIGNALING_PATHWAY
glycerolipids_and_glycerophospholipids	0.00045769	0.0300279	WP_GLYCEROLIPIDS_AND_GLYCEROPHOSPHOLIPIDS
cell_cycle	0.000480997	0.0300279	WP_CELL_CYCLE

## Sheet: Hep3B_13_volcano
SYMBOL	baseMean	log2FoldChange	lfcSE	pvalue	padj
A4GALT	623.079	-2.17072	0.424893	5.45725e-08	1.29463e-07
AAAS	1653.74	-1.69612	0.395801	4.65015e-06	9.05826e-06
AACS	858.103	-0.747938	0.423416	0.0513734	0.0650881
AAGAB	623.242	3.22211	0.429355	6.19593e-15	2.99792e-14
AAK1	354.42	0.785445	0.487118	0.0673536	0.0839539
AAMDC	161.906	-1.00813	0.690495	0.0619246	0.0776514
AAMP	5635.02	-3.04932	0.420449	4.45626e-14	1.97293e-13
AAR2	2159.56	-2.56923	0.394528	9.73269e-12	3.35359e-11
AARS1	6428.95	-0.432701	0.346286	0.188456	0.21959
AARS2	1875.65	-2.48966	0.369287	2.19281e-12	8.10721e-12
AARSD1	706.54	-1.11909	0.56318	0.019235	0.0257168
AASDHPPT	447.643	4.19928	0.554864	2.4254e-15	1.21865e-14
AATF	775.724	0.885954	0.45945	0.0314306	0.0409647
AATK	1173.98	1.31087	0.393071	0.000329357	0.000531574
ABCA2	4519.14	-0.947748	0.396413	0.00943468	0.0130207
ABCA3	1375.78	-0.952262	0.491513	0.0272779	0.0358737
ABCA7	996.291	-1.31408	0.435778	0.000931802	0.00143533
ABCB1	107.637	0.309462	0.540346	0.503099	0.54367
ABCB10	332.174	2.19063	0.473485	6.34706e-07	1.34682e-06
ABCB6	1283	-1.89073	0.398026	4.32715e-07	9.36851e-07
ABCB8	3356.11	-3.03841	0.470568	1.09359e-11	3.75128e-11
ABCB9	435.573	-2.36561	0.436668	8.84469e-09	2.27353e-08
ABCC1	709.338	-1.19221	0.440117	0.00278703	0.00409327
ABCC10	2023.38	-4.27595	0.370938	7.40527e-32	1.50552e-30
ABCC2	998.744	3.47675	0.808986	1.36527e-06	2.80173e-06
ABCC3	531.178	-0.926202	0.623631	0.0675677	0.0841865
ABCC5	850.896	0.047723	0.372764	0.890042	0.903342
ABCD1	2881.44	-1.97261	0.375097	2.91883e-08	7.10454e-08
ABCD3	786.449	2.99018	0.442464	1.63462e-12	6.11499e-12
ABCE1	1313.9	4.1042	0.426095	4.80344e-23	4.87199e-22
ABCF1	1559.51	-0.217519	0.410425	0.560786	0.598098
ABCF2	1311.34	0.3511	0.416442	0.357288	0.398294
ABCF2-H2BE1	601.911	1.34211	0.527975	0.00384598	0.00556299
ABCF3	1679.4	-0.897573	0.4665	0.0305726	0.0399316
ABHD10	270.597	1.90137	0.589957	0.000243208	0.000398351
ABHD11	383.391	-2.02644	0.427028	3.89069e-07	8.46955e-07
ABHD12	5959.66	-3.23263	0.667554	1.10105e-07	2.52451e-07
ABHD13	215.522	2.09992	0.545736	1.9878e-05	3.62638e-05
ABHD14A	573.546	-3.07684	0.593229	2.0529e-08	5.07633e-08
ABHD14B	1294.63	-0.702527	0.46749	0.089588	0.109583
ABHD15	463.34	-1.58188	0.417759	4.2456e-05	7.48901e-05
ABHD17A	39404.2	-7.18836	0.534079	1.59081e-42	7.15007e-41
ABHD17B	275.957	1.82906	0.491873	4.36801e-05	7.68867e-05
ABHD17C	188.935	1.81293	0.623707	0.000723715	0.00112527
ABHD2	1117.06	-0.429439	0.399211	0.240723	0.276002
ABHD3	347.378	0.637417	0.428828	0.101559	0.123108
ABHD4	1928.39	-2.0787	0.406413	5.66189e-08	1.34041e-07
ABHD6	149.295	1.14356	0.69072	0.0371205	0.0479715
ABHD8	9639.28	-5.59525	0.655974	8.43551e-19	5.92684e-18
ABI1	521.295	3.32672	0.523223	1.9407e-11	6.50374e-11
ABI2	477.268	1.82467	0.434662	6.11048e-06	1.17605e-05
ABITRAM	219.264	2.60041	0.683856	1.695e-05	3.11764e-05
ABL1	5340.63	-1.27297	0.437437	0.00126784	0.0019256
ABL2	772.38	2.0129	0.519444	1.91473e-05	3.50283e-05
ABLIM1	1462.9	3.24389	0.400002	4.96444e-17	2.94812e-16
ABLIM2	707.32	-2.75013	0.631174	1.38068e-06	2.83146e-06
ABLIM3	206.063	-2.44014	0.700726	5.82172e-05	0.000101366
ABRACL	82.57	-0.114114	0.635826	0.814363	0.83541
ABRAXAS2	207.772	2.76983	0.532132	2.33166e-08	5.72703e-08
ABT1	4909.11	-4.24735	0.429327	3.38393e-24	3.83052e-23
ABTB1	271.988	1.59922	0.513297	0.000482908	0.000765523
ABTB2	1318.42	-1.72139	0.560544	0.00046348	0.000736635
AC002996.1	96.0497	-3.56663	0.635954	1.77778e-09	4.89504e-09
AC004706.3	29.3681	-0.569997	0.748679	0.287728	0.326165
AC004922.1	87.6134	-1.43938	0.639471	0.00677451	0.00949633
AC005833.1	240.1	-0.266223	0.576343	0.572672	0.609428
AC006486.1	32.1422	-1.32354	0.997539	0.0419728	0.0538099
AC006538.2	709.746	-4.58121	0.421471	1.26521e-28	2.09022e-27
AC007326.4	228.317	1.87329	0.531619	9.01199e-05	0.000154259
AC009779.3	206.162	-2.83359	0.541055	1.77551e-08	4.42142e-08
AC011448.1	66.1033	-1.64335	0.933648	0.013783	0.0187113
AC013394.1	109.863	2.10362	0.657264	0.000231933	0.000380633
AC024592.3	195.56	-4.03437	0.610203	2.44112e-12	8.99217e-12
AC026464.4	588.578	-0.84167	0.544759	0.0694535	0.0864304
AC068580.4	1147.69	-2.99929	0.603158	6.44974e-08	1.51674e-07
AC069544.1	238.845	2.27128	0.510325	1.31267e-06	2.69983e-06
AC073111.3	453.562	-6.0405	0.589037	4.18411e-26	5.5843e-25
AC073896.1	526.335	-4.54222	0.555033	1.65728e-17	1.03372e-16
AC090517.4	50.7329	-0.147535	0.598396	0.75776	0.783391
AC093512.2	8413.82	-2.97643	0.393843	4.44658e-15	2.17212e-14
AC129492.3	56.4828	-0.103649	0.620286	0.829666	0.848924
AC135050.2	173.146	-2.10988	0.668174	0.000245468	0.000401552
AC138811.2	56.0513	-2.29512	0.935663	0.00160465	0.00241039
AC244197.3	75.2675	0.146293	0.687491	0.779108	0.802746
ACAA1	1426.05	-2.48567	0.501962	9.8428e-08	2.26926e-07
ACAA2	1027.48	2.56856	0.466002	4.82704e-09	1.27438e-08
ACACA	1518.81	1.69878	0.627009	0.00159367	0.00239469
ACACB	141.244	1.76701	0.673016	0.00176866	0.00264765
ACAD10	200.626	-0.216909	0.457152	0.592748	0.628386
ACAD8	212.67	0.650327	0.486204	0.128877	0.153824
ACAD9	1074.47	0.76559	0.418524	0.0446524	0.0570855
ACADM	555.289	4.38075	0.552038	1.51753e-16	8.57844e-16
ACADS	2807.15	-5.50807	0.450139	1.38696e-35	3.84201e-34
ACADVL	8060.37	-1.98047	0.595295	0.000150604	0.000251345
ACAP2	455.435	3.90733	0.487588	1.02145e-16	5.87649e-16
ACAP3	3715.44	-3.29561	0.393353	5.1372e-18	3.33591e-17
ACAT2	1449.79	-0.101625	0.348159	0.760132	0.785579
ACBD3	733.217	3.11676	0.430725	4.511e-14	1.99236e-13
ACBD4	559.92	-2.88387	0.480685	2.20696e-10	6.67622e-10
ACBD5	674.887	5.16304	0.531224	3.40472e-23	3.51553e-22
ACBD6	593.056	0.720728	0.521482	0.109745	0.132262
ACCS	87.8086	-0.99775	0.658158	0.0578456	0.0728653
ACD	1516.03	-2.99854	0.378009	2.33203e-16	1.29669e-15
ACIN1	3419.11	-0.738705	0.351429	0.0247366	0.0326768
ACLY	10109.1	-0.936916	0.362561	0.00551215	0.00781399
ACO1	1000.33	1.32154	0.579083	0.0077664	0.0108206
ACO2	7164.27	-2.91556	0.523952	2.64709e-09	7.18508e-09
ACOT1	718.55	-3.09138	0.564043	4.15555e-09	1.10441e-08
ACOT11	96.8884	-0.511553	0.729941	0.333086	0.373083
ACOT13	415.118	1.5053	0.528195	0.00126506	0.00192201
ACOT2	1164.67	-1.28904	0.508449	0.0040143	0.00579092
ACOT4	90.9313	-1.24548	0.797476	0.0358406	0.0464024
ACOT7	4499.28	-3.06204	0.371915	1.92509e-17	1.19345e-16
ACOT8	1496.69	-4.15378	0.462978	2.27382e-20	1.82403e-19
ACOT9	407.45	2.8965	0.63316	5.11211e-07	1.09619e-06
ACOX1	316.741	0.503451	0.436407	0.200928	0.233262
ACOX3	722.973	-3.70265	0.509656	3.20879e-14	1.44081e-13
ACP1	806.079	1.62845	0.480331	0.000188231	0.000311477
ACP2	4161.95	-3.80775	0.420068	1.01898e-20	8.48593e-20
ACSF2	632.433	-1.50248	0.69263	0.00749797	0.0104577
ACSF3	2129.37	-3.2145	0.597912	6.89377e-09	1.7886e-08
ACSL1	85.3172	0.748993	0.934389	0.191392	0.222812
ACSL3	2081.07	1.58611	0.454723	0.000136892	0.000229841
ACSL4	1236.05	1.06966	0.405559	0.00417655	0.0060089
ACSS2	1724.05	-2.11891	0.378288	3.79212e-09	1.01164e-08
ACTB	228422	-2.73762	0.422784	8.59829e-12	2.98176e-11
ACTG1	118845	-2.93881	0.399152	1.96495e-14	9.04451e-14
ACTL6A	773.28	2.09637	0.402241	3.4395e-08	8.31009e-08
ACTN1	11780.5	-2.25446	0.356372	4.42529e-11	1.42665e-10
ACTN4	13132.9	-2.52953	0.62471	5.68619e-06	1.09715e-05
ACTR1A	4321.09	-1.89011	0.361877	3.7823e-08	9.10951e-08
ACTR1B	3620.47	-2.7033	0.407008	4.07648e-12	1.46348e-11
ACTR2	2854.18	2.76153	0.379361	4.51031e-14	1.99236e-13
ACTR3	2193.67	3.06401	0.49822	8.2532e-11	2.59245e-10
ACTR3B	160.277	1.20161	0.652702	0.0243246	0.0321511
ACTR5	221.51	0.103888	0.481985	0.810405	0.831628
ACTR6	224.431	3.8164	0.559368	9.34822e-13	3.58485e-12
ACTR8	230.608	2.08224	0.562989	3.87235e-05	6.85435e-05
ACTRT3	38.8139	0.324728	0.755151	0.537819	0.576374
ACVR1	256.036	-0.636926	0.501227	0.143325	0.169699
ACVR1B	415.259	-0.507387	0.416449	0.17965	0.209756
ACVR2A	41.2568	0.321009	0.650321	0.528201	0.567443
ACVR2B	184.742	0.507511	0.665059	0.327179	0.367006
ACY1	1539.54	-2.1023	0.453363	6.33247e-07	1.34435e-06
ACYP2	179.457	-2.11887	0.518196	7.25719e-06	1.38685e-05
ADA	262.016	-0.0117118	0.420495	0.9725	0.975707
ADAM10	427.908	2.6364	0.493417	9.70124e-09	2.48465e-08
ADAM11	67.4253	-1.88521	0.681203	0.00101397	0.00155625
ADAM15	4391.76	-0.909264	0.501488	0.0360612	0.046675
ADAM17	256.421	2.8914	0.605263	1.75317e-07	3.96127e-07
ADAM8	401.454	-5.54312	0.515754	2.71476e-28	4.32147e-27
ADAM9	1748.89	2.4482	0.516991	3.20658e-07	7.0405e-07
ADAMTS10	150.883	-0.594098	0.484266	0.161802	0.19025
ADAMTS16	30.6116	0.00555361	0.670281	0.995218	0.995653
ADAMTS7	23.2803	-0.434337	0.77075	0.410069	0.451371
ADAMTSL4	1296.86	-1.3775	0.602619	0.00674108	0.00945091
ADAMTSL5	345.421	-0.543659	0.465526	0.186904	0.217865
ADAP1	4189.19	-6.06917	0.9164	1.43976e-12	5.41253e-12
ADAR	3616.68	0.64093	0.402985	0.0840154	0.103235
ADARB1	1111.25	3.64511	0.564581	8.83687e-12	3.06102e-11
ADAT1	403.961	2.92148	0.597317	1.06923e-07	2.45462e-07
ADAT3	4379.64	-6.42006	0.404233	6.17541e-58	7.25928e-56
ADCK1	172.212	-0.58036	0.576715	0.224128	0.258299
ADCK2	1281.46	-2.58379	0.699943	2.45389e-05	4.42472e-05
ADCY3	838.522	1.87779	0.51108	5.0835e-05	8.89854e-05
ADCY6	4849.58	-2.59575	0.376967	7.51656e-13	2.92155e-12
ADCY7	496.002	1.59561	0.70194	0.00539351	0.00765646
ADCY9	2202.03	-0.643365	0.382146	0.0689622	0.085854
ADD1	3366.94	-1.91829	0.380611	1.01943e-07	2.34499e-07
ADD3	181.354	1.20103	0.717744	0.0328814	0.0428191
ADGRA2	124.602	0.537859	0.690417	0.30698	0.345956
ADGRA3	615.342	0.37999	0.404406	0.306555	0.345519
ADGRB2	121.924	1.9387	0.613801	0.000308836	0.00049995
ADGRE5	1569.97	0.412545	0.352692	0.213361	0.246729
ADGRG1	1457.88	-0.610926	0.783965	0.259126	0.295698
ADGRG6	334.702	0.000845884	0.746338	0.993151	0.99391
ADH5	676.357	1.62551	0.435466	5.2388e-05	9.15642e-05
ADI1	1569.22	0.672877	0.582447	0.167421	0.196402
ADIPOR1	2435.48	-0.135281	0.478748	0.74391	0.770811
ADK	746.596	5.31874	0.479065	8.36145e-30	1.48866e-28
ADM	347.866	0.232713	0.454239	0.56871	0.605633
ADM2	4785.72	-5.57913	0.551878	2.92712e-25	3.61221e-24
ADM5	579.444	-5.22898	0.451369	2.77995e-32	6.02585e-31
ADNP	1507.83	2.46849	0.433931	1.99809e-09	5.47862e-09
ADNP2	419.754	1.86486	0.451991	7.92943e-06	1.50684e-05
ADO	765.587	-0.23346	0.455265	0.566297	0.603414
ADORA2A	1159.15	-7.36095	0.45617	5.94893e-60	7.79225e-58
ADORA2B	359.817	-1.80363	0.435191	7.65972e-06	1.45921e-05
ADPGK	573.515	0.149184	0.384039	0.675989	0.708197
ADPRHL1	160.553	-0.774347	0.50909	0.0792428	0.0977371
ADPRS	2010.72	-3.04071	0.51646	4.03433e-10	1.18865e-09
ADRA2C	14417.9	-9.05735	0.642867	1.63727e-46	9.62318e-45
ADRB1	30.7369	-1.32885	0.8963	0.0349058	0.0452561
ADRM1	32729.7	-4.7724	0.364235	2.22735e-40	8.54501e-39
ADSL	812.217	-0.0426377	0.518258	0.91963	0.929259
ADSS1	176.717	1.7091	0.537611	0.000358617	0.000576466
ADSS2	765.662	2.47994	0.446888	4.07239e-09	1.08357e-08
AEBP2	851.889	3.68101	0.417266	9.29701e-20	7.09187e-19
AEN	1700.19	-1.75276	0.397437	2.46493e-06	4.92824e-06
AFAP1	1214.85	0.269568	0.571581	0.575997	0.612611
AFDN	453.156	-0.268623	0.476921	0.521238	0.56068
AFF1	707.72	3.15486	0.453405	3.73175e-13	1.48251e-12
AFF4	1158.24	3.03111	0.57883	1.69576e-08	4.23317e-08
AFG3L2	991.525	3.71526	0.428613	4.07073e-19	2.92741e-18
AFMID	458.615	-1.9352	0.516795	3.45612e-05	6.14845e-05
AFTPH	477.39	2.76736	0.453809	1.41303e-10	4.34041e-10
AGA	83.9407	1.09074	0.708528	0.0487316	0.0619636
AGAP1	1099	-0.745844	0.464364	0.0700696	0.0871262
AGAP3	9734.01	-3.91528	0.373949	9.87334e-27	1.38848e-25
AGAP4	121.967	2.15876	1.03077	0.00418675	0.00602169
AGBL5	906.303	-0.373914	0.514967	0.397273	0.439073
AGFG1	827.697	1.73966	0.395661	2.86504e-06	5.68974e-06
AGFG2	4900.39	-2.42964	0.701971	6.37617e-05	0.0001106
AGGF1	416.79	4.54425	0.503451	1.60835e-20	1.31201e-19
AGK	257.047	3.74133	0.577113	9.2024e-12	3.17804e-11
AGMAT	1293.49	-2.07302	0.415643	1.11695e-07	2.56033e-07
AGO1	577.439	0.717233	0.401339	0.0517787	0.0655744
AGO2	1384.88	0.683274	0.524105	0.131548	0.156747
AGO3	238.395	0.209358	0.485611	0.62599	0.660799
AGPAT2	11375.4	-4.53053	0.487823	1.10481e-21	1.00099e-20
AGPAT3	1113.78	-0.594269	0.714895	0.260497	0.297151
AGPS	380.039	1.74732	0.664842	0.00181948	0.0027184
AGRN	94045.1	-4.07596	0.367751	1.18218e-29	2.08851e-28
AGTRAP	2806.17	-3.15342	0.387923	4.39715e-17	2.63169e-16
AHCTF1	1294.49	3.64212	0.45282	7.37323e-17	4.3088e-16
AHCY	16210.3	-3.12765	0.360305	4.06093e-19	2.92266e-18
AHCYL1	2103.72	3.32297	0.437316	3.03741e-15	1.50622e-14
AHCYL2	273.952	3.86679	0.591164	5.15745e-12	1.83147e-11
AHDC1	1782.69	-1.39636	0.580632	0.00488504	0.00697136
AHNAK	4427.32	3.07281	0.65474	2.69282e-07	5.96676e-07
AHR	925.364	0.277344	0.453369	0.49658	0.53737
AHSA1	1326.43	0.651923	0.447469	0.10576	0.127812
AIDA	796.211	2.93189	0.553816	1.2331e-08	3.12328e-08
AIF1L	904.963	-2.04327	0.422866	2.56099e-07	5.69254e-07
AIFM1	1108.98	0.901612	0.382243	0.0109356	0.0150125
AIFM2	2217.92	-1.95754	0.36695	1.94364e-08	4.81654e-08
AIG1	372.398	-2.07813	0.572773	4.71145e-05	8.26781e-05
AIMP1	510.619	3.41092	0.44655	2.14139e-15	1.08358e-14
AIMP2	1721.95	-1.09126	0.406839	0.0034313	0.00498915
AIP	14395.1	-4.98774	0.519452	5.45597e-23	5.48528e-22
AJM1	2439.75	-3.76477	0.764343	5.93112e-08	1.40161e-07
AJUBA	5845.52	-2.67332	0.39386	1.4096e-12	5.30568e-12
AK1	1503.77	-1.11176	0.517639	0.013146	0.0178862
AK2	2814.96	0.253826	0.347995	0.44195	0.483215
AK3	598.561	1.57166	0.498778	0.000453564	0.000721626
AK4	472.395	2.62846	0.445471	4.92494e-10	1.43995e-09
AKAP1	738.313	0.615462	0.377141	0.077631	0.0959039
AKAP10	302.189	4.27018	0.535284	1.57269e-16	8.88479e-16
AKAP12	488.54	1.39366	0.644053	0.00938925	0.0129634
AKAP13	1147.23	1.79197	0.516985	0.000120598	0.000203603
AKAP17A	587.016	-0.0793457	0.473197	0.848066	0.865626
AKAP8	548.805	0.154637	0.43582	0.697224	0.727286
AKAP8L	1205.61	-1.63731	0.405726	1.44697e-05	2.67972e-05
AKIP1	818.415	-1.40708	0.39849	0.000140878	0.000236144
AKIRIN1	1287.82	0.614116	0.47196	0.144602	0.171078
AKIRIN2	1126.1	-2.31299	0.382067	2.19035e-10	6.63033e-10
AKR1A1	1701.96	-1.18402	0.40099	0.00134247	0.00203356
AKR7A2	2731.99	-2.05675	0.45564	1.07596e-06	2.22847e-06
AKT1	9359.12	-2.86963	0.447933	1.65148e-11	5.57321e-11
AKT1S1	31329.6	-5.63133	0.477892	3.17196e-33	7.38165e-32
AKT2	2983.44	-3.26716	0.442585	1.46812e-14	6.84352e-14
AL031777.2	61.3062	-0.116078	0.748638	0.815014	0.835872
AL121900.1	83.9433	0.463868	0.560862	0.326268	0.366028
AL135905.2	3584.05	2.36463	0.371499	3.33092e-11	1.09121e-10
AL441992.2	206.655	-1.52376	0.491407	0.000543809	0.000857617
AL445524.2	177.238	-0.785056	0.525368	0.0818342	0.100744
AL512785.2	21.172	-1.54311	1.08701	0.026822	0.0353095
AL669918.1	137.194	-0.555842	0.62329	0.263576	0.300476
ALAD	433.185	-0.776017	0.425931	0.0443835	0.0567735
ALAS1	1439.42	-0.445679	0.381727	0.207457	0.240355
ALCAM	1101.92	1.86509	0.524311	7.92039e-05	0.000136226
ALDH16A1	5417.09	-3.99014	0.539101	1.02163e-14	4.85603e-14
ALDH18A1	2624.64	-0.384529	0.346475	0.23966	0.274852
ALDH1B1	1083.45	-0.886999	0.44537	0.0269428	0.0354584
ALDH2	640.182	-0.931322	0.534844	0.0421696	0.0540395
ALDH3A1	320.523	2.57488	1.69539	0.00661463	0.00928073
ALDH3A2	886.764	3.74681	0.650562	6.65886e-10	1.92299e-09
ALDH3B1	1637.04	0.117511	0.577057	0.812438	0.833622
ALDH4A1	11231.6	-6.46857	0.614003	3.53614e-27	5.08195e-26
ALDH5A1	495.812	3.00583	0.493349	1.08199e-10	3.3607e-10
ALDH6A1	318.076	2.56797	0.562155	5.8555e-07	1.248e-06
ALDH7A1	708.267	2.77891	0.574688	1.53628e-07	3.49173e-07
ALDH9A1	755.368	3.24686	0.530131	9.29128e-11	2.90163e-10
ALDOA	134777	-3.80906	0.469629	4.02037e-17	2.41407e-16
ALDOC	1229.51	-0.946994	0.420405	0.0132108	0.0179691
ALG1	1905.9	-2.20915	0.409756	1.16063e-08	2.94461e-08
ALG10B	400.062	4.16648	0.739475	8.91989e-10	2.53916e-09
ALG12	2568.31	-3.90253	0.577005	1.09286e-12	4.16302e-12
ALG14	125.335	0.529433	0.503033	0.228583	0.263235
ALG2	382.458	0.495316	0.444045	0.21591	0.249393
ALG3	4474.22	-2.6364	0.499857	1.61639e-08	4.04273e-08
ALG5	121.958	1.55028	0.673701	0.00547474	0.00776337
ALG8	725.164	2.37056	0.472981	8.20337e-08	1.91148e-07
ALG9	140.536	2.05466	0.667753	0.000355563	0.000571856
ALKBH1	169.566	0.648378	0.493095	0.134312	0.15977
ALKBH2	379	0.110611	0.45246	0.785511	0.808708
ALKBH3	195.565	0.715448	0.602958	0.149207	0.17614
ALKBH4	875.202	-2.8565	0.43314	4.87087e-12	1.73441e-11
ALKBH5	8068	-3.14828	0.426771	1.62068e-14	7.52407e-14
ALKBH6	1058.14	-3.54658	0.385792	3.41962e-21	2.96637e-20
ALKBH7	9071.53	-5.89219	0.473868	7.46188e-37	2.27302e-35
ALMS1	172.933	3.37831	0.635489	9.854e-09	2.52167e-08
ALPK3	1455.48	-5.27536	0.925156	5.83942e-10	1.69328e-09
ALS2CL	153.68	0.0459572	0.486908	0.918658	0.928378
ALYREF	7338.92	-2.58982	0.513578	5.40836e-08	1.2837e-07
AMACR	191.865	1.58466	0.630822	0.00294	0.00430208
AMBRA1	1385.23	-1.78085	0.413229	3.83796e-06	7.537e-06
AMD1	1108.51	2.1937	0.407249	1.1763e-08	2.98355e-08
AMDHD1	58.3867	-0.632025	0.706745	0.23234	0.267327
AMDHD2	2426.81	-3.53567	0.36734	5.59934e-23	5.62326e-22
AMER1	249.494	1.94576	0.637515	0.000415591	0.000663514
AMFR	1131.88	-0.258214	0.468842	0.531324	0.570458
AMH	99.8313	-0.852504	0.906277	0.141905	0.168173
AMIGO1	132.778	0.0974054	0.484676	0.822774	0.842907
AMIGO2	50.7549	-1.40454	1.04421	0.0353355	0.045768
AMMECR1	294.709	2.35068	0.508564	5.87756e-07	1.25241e-06
AMMECR1L	417.794	3.15287	0.633423	6.15845e-08	1.45234e-07
AMOTL1	482.902	0.917455	0.506971	0.038666	0.0498424
AMOTL2	4075.59	-1.94369	0.440989	2.01641e-06	4.06518e-06
AMPD2	4449.23	-2.5701	0.35986	1.23277e-13	5.16368e-13
AMZ2	357.733	2.80044	0.491493	1.47566e-09	4.10009e-09
ANAPC1	1079.32	2.92287	0.507455	9.71698e-10	2.75495e-09
ANAPC11	6815.1	-3.64801	0.736515	5.37061e-08	1.2754e-07
ANAPC13	467.295	3.01873	0.443988	1.2091e-12	4.58488e-12
ANAPC15	341.112	1.02432	0.520849	0.0239091	0.0316338
ANAPC16	582.939	1.73232	0.487196	9.0923e-05	0.000155565
ANAPC2	7074.14	-3.36533	0.433156	8.20087e-16	4.31405e-15
ANAPC4	140.335	2.79841	0.608298	5.21787e-07	1.11834e-06
ANAPC5	1561.9	2.06649	0.409254	8.95531e-08	2.07456e-07
ANAPC7	945.585	2.66597	0.470148	1.92556e-09	5.29081e-09
ANG	98.8451	-1.06831	0.731511	0.0561015	0.0707947
ANGEL1	530.628	-0.602169	0.444057	0.131046	0.156189
ANGEL2	161.852	3.53775	0.603935	4.85029e-10	1.41993e-09
ANGPTL4	61.7349	-0.377076	0.654276	0.453935	0.495071
ANKEF1	117.854	2.60168	0.692678	2.00043e-05	3.64578e-05
ANKFY1	993.271	1.15954	0.530689	0.0123998	0.0169187
ANKH	3757.02	0.669355	0.385652	0.0575844	0.0725662
ANKHD1	361.269	1.10904	0.566964	0.0218869	0.0290758
ANKIB1	722.363	4.49854	0.524338	8.71422e-19	6.11329e-18
ANKLE2	1554.88	1.33451	0.534684	0.00440218	0.00631569
ANKMY1	183.696	-1.77257	0.513308	0.000123662	0.000208506
ANKMY2	309.298	3.36905	0.518539	7.39518e-12	2.58606e-11
ANKRD10	542.883	0.7343	0.512263	0.0992542	0.120506
ANKRD11	3864.83	-0.552884	0.500081	0.199958	0.232225
ANKRD13A	297.137	1.59673	0.54111	0.00085659	0.00132379
ANKRD13B	1290.71	-2.57261	0.38438	2.90962e-12	1.05993e-11
ANKRD13C	413.008	2.9709	0.472924	3.65454e-11	1.1912e-10
ANKRD13D	2019.89	-4.71164	0.444449	1.7456e-27	2.56909e-26
ANKRD16	373.159	-2.98776	0.452791	4.45252e-12	1.591e-11
ANKRD17	970.947	1.04798	0.427187	0.00707657	0.00989857
ANKRD23	46.5406	-0.756089	0.795204	0.174749	0.204502
ANKRD27	497.519	1.88049	0.644662	0.000686018	0.00106938
ANKRD28	461.904	3.25621	0.467659	3.07477e-13	1.23652e-12
ANKRD33B	554.623	3.42894	0.907819	1.17145e-05	2.18536e-05
ANKRD34A	33.2917	0.339626	0.713013	0.51744	0.557054
ANKRD39	730.348	-2.90551	0.442744	5.90661e-12	2.0862e-11
ANKRD40	484.317	2.1214	0.467263	9.9785e-07	2.07561e-06
ANKRD50	339.555	3.69374	0.559105	3.07703e-12	1.1178e-11
ANKRD52	4985.33	-1.17537	0.417957	0.00211437	0.00313547
ANKRD54	2282.3	-2.93915	0.40962	7.94195e-14	3.42359e-13
ANKRD9	5996.32	-4.08055	0.511918	1.17273e-16	6.71207e-16
ANKS1A	1301.67	-1.38571	0.473236	0.00112534	0.00172028
ANKS3	626.634	-2.1617	0.430057	8.36783e-08	1.94732e-07
ANKS6	319.945	0.511611	0.424394	0.185076	0.215871
ANKZF1	367.347	0.420912	0.404664	0.257949	0.294427
ANLN	2316.21	4.22136	0.428847	5.66751e-24	6.29884e-23
ANO10	229.966	1.42446	0.504928	0.00151977	0.00228701
ANO2	93.1927	0.704635	0.915675	0.213476	0.24683
ANO6	996.633	3.80416	0.538348	1.25144e-13	5.23572e-13
ANO8	1748.88	-2.63263	0.470304	2.74459e-09	7.42993e-09
ANO9	215.474	-3.67392	0.886332	2.16879e-06	4.35706e-06
ANP32A	1295.53	2.31647	0.434133	1.48739e-08	3.73334e-08
ANP32B	2418.61	2.75469	0.384618	1.1149e-13	4.70652e-13
ANP32E	1212.29	3.42755	0.533197	1.1092e-11	3.80197e-11
ANTKMT	5026.93	-5.26381	0.415826	6.65745e-38	2.11952e-36
ANXA11	8495.09	-1.81263	0.616757	0.000627426	0.000981886
ANXA2	9510.73	1.63986	0.369855	2.85643e-06	5.6751e-06
ANXA2R	58.0034	1.24975	0.738568	0.0299185	0.0391554
ANXA3	895.307	3.42628	0.549311	4.10556e-11	1.3297e-10
ANXA4	651.699	0.497892	0.423256	0.197009	0.228915
ANXA5	3985.41	1.32522	0.38618	0.000227866	0.000374428
ANXA6	743.923	2.05727	0.447854	7.84367e-07	1.648e-06
ANXA7	970.904	3.08283	0.420541	2.57102e-14	1.17107e-13
ANXA9	1051.35	-5.53395	0.829083	1.21207e-12	4.59426e-12
AOC2	53.305	0.0321581	0.791179	0.954908	0.960671
AOC3	38.2479	0.274688	0.818498	0.594092	0.629592
AOPEP	150.001	-0.73923	0.573537	0.121784	0.145738
AP001267.5	82.8916	-2.98222	0.833755	3.12713e-05	5.59357e-05
AP001453.3	302.268	-3.2256	0.500351	1.03833e-11	3.56974e-11
AP003108.2	60.3918	-2.0658	0.752103	0.000887916	0.00137082
AP003419.1	442.059	-4.35661	0.73721	2.41314e-10	7.25445e-10
AP006621.6	250.231	-4.45133	0.545144	2.71903e-17	1.66205e-16
AP1AR	209.225	3.29547	0.59301	2.74389e-09	7.42993e-09
AP1B1	10107.1	-3.15215	0.471263	2.2224e-12	8.20998e-12
AP1G1	920.356	2.51385	0.414659	1.84349e-10	5.61559e-10
AP1G2	1225.19	-3.42136	0.382192	3.24465e-20	2.55805e-19
AP1M1	6568.6	-3.39468	0.447166	3.14403e-15	1.55573e-14
AP1M2	647.556	-1.87113	0.496134	3.33249e-05	5.93888e-05
AP1S1	3304.33	-1.77043	0.407613	3.42581e-06	6.75075e-06
AP1S2	155.17	2.89446	0.600416	1.57354e-07	3.57213e-07
AP1S3	184.366	1.87483	0.719391	0.001611	0.00241954
AP2A1	11061.3	-3.52996	0.366848	5.80412e-23	5.82254e-22
AP2A2	1212.6	-0.500635	0.48922	0.244881	0.280419
AP2B1	2641.19	2.50752	0.391464	2.1934e-11	7.31319e-11
AP2M1	8140.53	0.134343	0.400013	0.720178	0.749014
AP2S1	5976.4	-2.35448	0.678153	6.2923e-05	0.000109207
AP3B1	582.716	4.40615	0.482046	6.6853e-21	5.65997e-20
AP3D1	6393.73	-2.4761	0.358017	6.5876e-13	2.57467e-12
AP3M1	1044.24	4.06949	0.509081	1.06835e-16	6.13763e-16
AP3M2	154.74	2.53432	0.74489	7.40812e-05	0.000127751
AP3S1	246.726	2.33748	0.567535	5.5333e-06	1.06923e-05
AP3S2	393.659	-0.204018	0.400486	0.57914	0.615525
AP4B1	195.745	2.60904	0.563379	4.57696e-07	9.87207e-07
AP4E1	292.376	3.93313	0.53749	1.94792e-14	8.97964e-14
AP4M1	880.162	-2.84186	0.403318	2.11666e-13	8.67962e-13
AP5B1	8571.04	-3.44416	0.637841	5.42489e-09	1.42256e-08
AP5S1	1978.05	-3.61178	0.694661	1.5191e-08	3.80667e-08
AP5Z1	2733.29	-5.02448	0.635716	1.58181e-16	8.93079e-16
APAF1	267.465	2.26103	0.594727	2.16202e-05	3.92468e-05
APBA3	9831.28	-6.22554	0.36478	1.55698e-66	2.69358e-64
APBB1	1909.73	-6.7539	0.418534	5.22489e-60	6.94305e-58
APBB2	214.199	1.08007	0.671015	0.0445758	0.0570036
APC	641.153	4.35399	0.641048	8.07781e-13	3.12822e-12
APC2	355.642	-3.50885	0.447377	3.84411e-16	2.09802e-15
APEH	7355.83	-2.63304	0.36773	1.14481e-13	4.8084e-13
APEX1	3363.44	-0.144977	0.504656	0.736283	0.763599
APEX2	1839.28	-1.52634	0.382851	2.03398e-05	3.70179e-05
APH1A	11999.2	-3.72078	0.427017	2.33032e-19	1.7162e-18
API5	1198.21	3.7819	0.439328	6.53698e-19	4.62481e-18
APIP	200.676	2.27563	0.618053	3.4371e-05	6.117e-05
APLP1	376.223	-1.34085	0.485182	0.00197874	0.0029434
APLP2	6515.46	1.40579	0.357738	3.1473e-05	5.62636e-05
APMAP	1707.57	-0.241623	0.369484	0.484099	0.52498
APOL2	229.953	1.40333	0.604381	0.00625843	0.00880154
APOO	186.088	2.21399	0.645473	8.61506e-05	0.000147813
APP	12272.2	0.0608827	0.464127	0.896592	0.908683
APPBP2	228.542	3.29124	0.566542	7.13065e-10	2.04763e-09
APPL1	374.259	4.30519	0.677382	1.35556e-11	4.6085e-11
APRT	7386.06	-3.77857	0.37003	1.51373e-25	1.92502e-24
APTX	214.022	1.54741	0.684963	0.00604552	0.00851611
AQP11	29.7263	-1.46698	0.927907	0.0243149	0.032143
AQP3	2018.99	-0.263712	0.51919	0.549894	0.588055
AQR	376.036	4.35495	0.569186	1.1797e-15	6.11459e-15
ARAF	3991.96	-2.55935	0.366553	3.90068e-13	1.54761e-12
ARAP1	6865.43	-2.59236	0.457141	1.74017e-09	4.79581e-09
ARAP2	85.5864	1.87036	0.700821	0.00139437	0.00210799
ARAP3	161.697	2.30579	0.569692	8.05584e-06	1.52991e-05
ARC	71.0121	-1.88133	0.812309	0.00326514	0.00476115
ARCN1	1809.04	2.15502	0.410368	2.82606e-08	6.88238e-08
AREG	282.641	-2.10767	1.04236	0.00471189	0.00673579
AREL1	385.693	1.37091	0.43387	0.00056089	0.00088243
ARF1	16868.5	-2.134	0.39375	1.00165e-08	2.55897e-08
ARF3	7013.42	-1.66832	0.361528	1.08948e-06	2.25496e-06
ARF4	1641.42	1.17555	0.459331	0.0045517	0.00651899
ARF5	10052.7	-3.39363	0.47523	8.34769e-14	3.58669e-13
ARF6	4723.72	-2.24605	0.411978	7.94598e-09	2.05172e-08
ARFGAP1	6342.24	-3.57384	0.380217	4.88402e-22	4.55561e-21
ARFGAP2	4944.85	-3.3528	0.377211	5.44393e-20	4.22296e-19
ARFGAP3	318.064	1.99408	0.640511	0.000330666	0.000533217
ARFGEF1	471.756	3.4757	0.502346	4.92239e-13	1.93622e-12
ARFGEF2	899.46	2.99929	0.448542	2.46829e-12	9.07449e-12
ARFGEF3	602.112	-0.673727	0.887259	0.223364	0.257516
ARFIP1	252.139	2.87738	0.541126	1.22585e-08	3.10578e-08
ARFIP2	4932.53	-2.58955	0.401733	1.51102e-11	5.12184e-11
ARFRP1	1898.01	-2.79116	0.388651	8.20099e-14	3.52862e-13
ARG2	196.371	-0.35964	0.612711	0.462998	0.503825
ARGLU1	240.773	2.04054	0.658855	0.000336677	0.000542434
ARHGAP1	5978.37	-3.48181	0.370525	5.55941e-22	5.15018e-21
ARHGAP11A	777.331	4.27583	0.664391	6.10856e-12	2.15504e-11
ARHGAP12	335.491	3.4217	0.530797	1.15407e-11	3.94396e-11
ARHGAP18	826.64	2.45344	0.570771	2.35416e-06	4.715e-06
ARHGAP19	159.825	2.62886	0.585609	8.81319e-07	1.84283e-06
ARHGAP21	968.669	4.07668	0.559665	2.79698e-14	1.26832e-13
ARHGAP23	5553.66	-3.41583	0.400816	1.44843e-18	9.94514e-18
ARHGAP26	66.481	0.633213	0.668914	0.224902	0.259126
ARHGAP29	298.642	2.55025	0.700966	3.17594e-05	5.67645e-05
ARHGAP32	287.981	0.794489	0.552129	0.0908221	0.110989
ARHGAP33	168.535	-2.0775	0.633431	0.000162538	0.000270278
ARHGAP35	1992.57	0.26419	0.362492	0.432614	0.473968
ARHGAP39	1914.21	-2.82021	0.414803	1.20429e-12	4.5723e-12
ARHGAP4	3846.25	-0.72142	1.37434	0.0413175	0.0530292
ARHGAP42	245.077	3.77951	0.896593	1.89182e-06	3.82326e-06
ARHGAP45	6679.31	-4.23785	0.366083	4.03431e-32	8.48408e-31
ARHGAP5	579.339	4.125	0.543515	2.67634e-15	1.33803e-14
ARHGDIA	36118.8	-3.99685	0.36264	2.78186e-29	4.80355e-28
ARHGEF1	19263.6	-4.77427	0.360055	2.75674e-41	1.13348e-39
ARHGEF10L	8713.32	-5.53901	0.361339	3.12839e-54	2.98794e-52
ARHGEF11	741.705	-0.300296	0.366171	0.377597	0.419354
ARHGEF12	1933.02	4.0329	0.400037	5.60242e-25	6.76793e-24
ARHGEF16	6254.37	-3.81921	0.469295	3.1865e-17	1.93875e-16
ARHGEF17	1981.65	-1.9468	0.512467	2.7479e-05	4.9403e-05
ARHGEF18	9152.44	-3.14028	0.643743	9.52942e-08	2.202e-07
ARHGEF19	263.023	-1.32188	0.561144	0.00611719	0.00860781
ARHGEF2	8529.26	-3.63579	0.392573	1.73817e-21	1.55032e-20
ARHGEF28	219.686	1.35342	0.55511	0.00496191	0.00707555
ARHGEF3	168.927	3.36794	0.724262	3.10982e-07	6.84445e-07
ARHGEF35	148.68	1.1749	0.545689	0.0128183	0.0174716
ARHGEF39	278.702	-1.2484	0.487165	0.00393194	0.00567748
ARHGEF40	307.239	-1.42114	0.499203	0.00139604	0.0021101
ARHGEF5	1233.65	-2.35896	0.472458	8.74152e-08	2.02892e-07
ARHGEF7	520.51	1.24974	0.41354	0.00101213	0.0015537
ARID1A	3312.95	-2.72429	0.491623	3.46453e-09	9.27482e-09
ARID1B	301.298	0.486425	0.46104	0.237615	0.272746
ARID2	340.792	3.6883	0.561659	4.2047e-12	1.50656e-11
ARID3A	6574.46	-6.40923	0.488808	1.50356e-40	5.81693e-39
ARID3B	2228.28	-4.67713	0.680876	3.92879e-13	1.55809e-12
ARID4B	412.179	3.63458	0.55949	8.8583e-12	3.06613e-11
ARID5B	378.475	2.6783	0.537975	7.90967e-08	1.84445e-07
ARIH1	567.536	2.5473	0.438874	9.1301e-10	2.59658e-09
ARIH2	988.637	1.52919	0.386337	2.35205e-05	4.24945e-05
ARL1	526.685	3.45784	0.579137	2.12348e-10	6.43431e-10
ARL14EP	146.924	2.76416	0.582382	2.52979e-07	5.62456e-07
ARL16	2249.53	-4.41941	0.510098	3.34522e-19	2.42278e-18
ARL17A	186.08	2.26532	0.898439	0.00142206	0.00214596
ARL2	13530.4	-4.69949	0.514307	4.46973e-21	3.83736e-20
ARL2BP	406.112	4.1174	0.763209	5.61567e-09	1.47031e-08
ARL3	215.801	2.38399	0.519972	6.58279e-07	1.39466e-06
ARL4A	423.325	2.70786	0.51946	2.38924e-08	5.86375e-08
ARL4D	2753.84	-2.94731	0.679721	1.30503e-06	2.68473e-06
ARL5A	256.849	2.23136	0.714723	0.000244745	0.00040044
ARL5B	401.971	1.72572	0.544308	0.000357548	0.000574848
ARL6IP1	1951.39	2.72827	0.382438	1.27702e-13	5.33439e-13
ARL6IP4	5092.33	-2.96778	0.563262	1.18211e-08	2.99744e-08
ARL6IP5	910.891	4.15587	0.567269	2.15043e-14	9.8537e-14
ARL6IP6	256.012	-0.154233	0.415708	0.681891	0.713321
ARL8A	1205.42	-2.32357	0.465369	8.83194e-08	2.04857e-07
ARL8B	825.7	1.59384	0.428595	5.71697e-05	9.96292e-05
ARMC10	326.664	2.37161	0.547319	2.2104e-06	4.43386e-06
ARMC5	2957.87	-4.58601	0.372296	5.38147e-36	1.53716e-34
ARMC6	10968.5	-4.11099	0.433004	1.71745e-22	1.66638e-21
ARMC7	1630.49	-3.86268	0.395437	1.31052e-23	1.41035e-22
ARMC8	325.907	3.44128	0.507805	1.13873e-12	4.33238e-12
ARMC9	274.192	2.84946	0.679545	2.93618e-06	5.82219e-06
ARMCX3	447.924	2.74043	0.493592	3.32882e-09	8.93499e-09
ARMCX6	253.313	-0.591273	0.43224	0.128935	0.153873
ARMH3	231.183	1.80542	0.599466	0.000545291	0.000859806
ARMT1	253.32	2.38338	0.492482	1.91778e-07	4.31725e-07
ARNT	630.276	0.868049	0.401451	0.0182504	0.0244611
ARNTL2	156.671	2.75283	0.584808	2.80221e-07	6.20016e-07
ARPC1A	1655.1	0.0777888	0.368042	0.821109	0.841389
ARPC1B	6495.88	-3.04564	0.400828	3.1303e-15	1.54977e-14
ARPC2	1859.84	0.943429	0.419845	0.0139243	0.0188864
ARPC3	1459.5	2.04538	0.383422	1.91141e-08	4.73923e-08
ARPC4	9488.76	-3.24604	0.389692	7.92619e-18	5.06095e-17
ARPC4-TTLL3	37.4487	-1.69449	1.00371	0.0144182	0.0195331
ARPC5	1581.52	1.02561	0.620796	0.0447544	0.057192
ARPC5L	1127.39	-0.2311	0.367698	0.502156	0.542828
ARPIN	442.429	0.396829	0.425366	0.305744	0.344691
ARPIN-AP3S2	652.057	-0.763273	0.420472	0.0457476	0.0583718
ARPP19	1153.1	1.93032	0.460174	5.5099e-06	1.06493e-05
ARRB1	1226.17	-1.28839	0.488379	0.00293701	0.00429839
ARRB2	3094.07	-2.98655	0.689474	1.36818e-06	2.80644e-06
ARRDC1	2666.72	-3.90333	0.370858	5.4756e-27	7.79593e-26
ARRDC2	996.835	-1.46766	0.473838	0.000583645	0.000916342
ARSA	1924.37	-3.82911	0.490757	5.02438e-16	2.71151e-15
ARSB	828.39	-2.47432	0.392474	4.04157e-11	1.31037e-10
ARSG	136.835	1.7191	0.60621	0.00105017	0.00160913
ARSK	111.915	2.58866	0.652282	9.12613e-06	1.72375e-05
ARV1	215.539	2.7967	0.635727	1.13147e-06	2.33923e-06
ARVCF	2059.96	-6.26472	0.389846	2.67643e-59	3.45637e-57
ASAH1	313.241	0.712344	0.586663	0.144082	0.170551
ASAP1	554.938	1.77706	0.515672	0.000125594	0.000211569
ASAP2	492.409	2.43109	0.513958	3.23409e-07	7.09751e-07
ASB1	1913.95	-3.92661	0.432716	9.25791e-21	7.75921e-20
ASB13	393.428	-0.224218	0.457247	0.583674	0.619769
ASB3	175.677	2.53578	0.542955	4.06589e-07	8.83626e-07
ASB6	3426.83	-2.82377	0.442705	1.99198e-11	6.66099e-11
ASB7	239.792	2.06423	0.545537	2.63619e-05	4.7469e-05
ASB8	266.276	2.2722	0.503336	1.00337e-06	2.08662e-06
ASB9	55.809	1.56487	0.771036	0.00981668	0.013523
ASCC1	408.082	3.53216	0.573573	6.70786e-11	2.1223e-10
ASCC2	1663.3	-1.93115	0.40592	4.08927e-07	8.87655e-07
ASCC3	706.306	3.9465	0.512066	1.25756e-15	6.49975e-15
ASF1A	247.573	2.76285	0.504529	5.31607e-09	1.39705e-08
ASH1L	954.875	1.29121	0.524555	0.00505263	0.0071982
ASH2L	358.772	1.77121	0.446796	1.77475e-05	3.2604e-05
ASIC1	265.163	1.43273	0.722636	0.0130085	0.0177098
ASIC3	55.1166	-0.147126	0.738106	0.769047	0.793779
ASL	5780.68	-4.13334	0.504377	2.19721e-17	1.353e-16
ASMTL	320.954	0.0285232	0.416756	0.943131	0.950701
ASNS	1026.22	1.54648	0.510726	0.000731167	0.00113571
ASNSD1	330.023	2.8719	0.627543	5.00727e-07	1.07471e-06
ASPH	2878.98	2.3028	0.390076	5.60776e-10	1.63023e-09
ASPM	1637.47	4.60309	0.431217	8.91517e-28	1.34005e-26
ASPSCR1	3603.48	-3.28124	0.604305	4.93343e-09	1.30134e-08
ASRGL1	361.064	-1.37844	0.550337	0.00388053	0.00560765
ASS1	15053.3	0.892632	0.742647	0.115004	0.138219
ASTN2	103.19	1.00852	0.598435	0.0432964	0.0554447
ASXL1	5971.73	-3.3617	0.389035	5.81867e-19	4.13256e-18
ASXL2	430.668	1.81916	0.491818	4.57343e-05	8.03328e-05
ATAD2	1577.5	3.36828	0.394531	1.47284e-18	1.0093e-17
ATAD3A	11117.1	-3.25242	0.438672	1.24306e-14	5.86599e-14
ATAD3B	3581.65	-3.09181	0.42858	5.41456e-14	2.37769e-13
ATE1	281.935	3.65855	0.636924	6.57384e-10	1.90144e-09
ATF1	525.715	2.94701	0.533269	3.79323e-09	1.01164e-08
ATF2	352.621	2.28023	0.553628	5.29949e-06	1.02643e-05
ATF3	492.824	0.722399	0.553396	0.124347	0.14861
ATF4	8404.04	-1.31747	0.353889	8.00775e-05	0.000137703
ATF5	950.522	-2.45112	0.532525	5.59111e-07	1.19359e-06
ATF6	383.61	2.85383	0.838511	6.09969e-05	0.000106045
ATF6B	1545.95	-1.08659	0.498175	0.0129873	0.0176861
ATF7	861.795	0.679732	0.380043	0.0536183	0.0678292
ATF7IP	389.766	1.00016	0.472957	0.0174896	0.0234757
ATG10	91.264	1.00191	0.59698	0.0440737	0.0563867
ATG101	8405.87	-4.158	0.425004	1.02591e-23	1.1132e-22
ATG12	247.29	2.04477	0.583041	8.18976e-05	0.00014078
ATG13	3058.69	-1.72776	0.418805	9.09597e-06	1.71925e-05
ATG14	166.548	2.50405	0.572813	1.61183e-06	3.28054e-06
ATG2A	12754	-4.99766	0.428445	1.23737e-32	2.74707e-31
ATG3	768.364	2.30203	0.409263	3.17247e-09	8.53782e-09
ATG4A	147.469	3.17514	0.607954	1.85356e-08	4.5983e-08
ATG4B	2043.96	-3.38898	0.500622	1.16544e-12	4.42665e-12
ATG4D	1652.88	-4.20532	0.474682	6.23379e-20	4.81936e-19
ATG7	328.978	0.265636	0.402783	0.473715	0.514632
ATG9A	10082.5	-3.60609	0.367056	8.42824e-24	9.22178e-23
ATIC	1876.23	0.444943	0.404587	0.232611	0.267571
ATL2	385.259	3.15402	0.583077	5.37084e-09	1.41023e-08
ATL3	682.584	3.17601	0.47093	1.59835e-12	5.99152e-12
ATM	437.925	4.26876	0.480428	5.28302e-20	4.10857e-19
ATMIN	503.813	2.85898	0.499001	1.24789e-09	3.50012e-09
ATN1	9438.26	-2.45959	0.420301	6.67703e-10	1.92764e-09
ATOH8	7652.79	-6.0182	0.618432	1.32814e-23	1.42597e-22
ATOX1	694.841	-2.53116	0.397001	2.46352e-11	8.17519e-11
ATP10D	131.187	-0.0476643	0.542732	0.913482	0.924268
ATP11A	1431	0.173665	0.357086	0.602394	0.638022
ATP11B	318.932	1.68293	0.469386	8.55933e-05	0.000146912
ATP11C	258.516	3.95724	0.783143	3.50945e-08	8.4724e-08
ATP13A1	8928.82	-3.45269	0.3574	4.17977e-23	4.27727e-22
ATP13A2	4282.18	-3.59936	0.398363	1.41307e-20	1.15993e-19
ATP13A3	1063.66	1.51125	0.417092	8.9388e-05	0.00015311
ATP1A1	12783.1	-0.770308	0.344915	0.0170653	0.0229363
ATP1B1	7714.55	1.71745	0.568384	0.000578866	0.000909307
ATP1B3	5206.75	3.5059	0.473813	1.27308e-14	5.99225e-14
ATP2A1	77.2132	-2.55088	0.960919	0.000719221	0.00111848
ATP2A2	1947.22	0.617563	0.355078	0.0632005	0.0791754
ATP2B1	1424.07	3.17084	0.460295	5.92438e-13	2.3204e-12
ATP2C1	1048.94	3.15534	0.424243	1.05428e-14	5.00607e-14
ATP5F1A	4115.45	2.19044	0.509133	2.8897e-06	5.73747e-06
ATP5F1B	12895	0.581346	0.355296	0.0791863	0.0976805
ATP5F1C	1048.67	2.45259	0.42677	1.35057e-09	3.77196e-09
ATP5F1D	20060.3	-4.88324	0.417445	9.21013e-33	2.0597e-31
ATP5F1E	1341.08	0.0332382	0.369248	0.924038	0.933198
ATP5MC1	2750.31	-1.74652	0.513887	0.000150555	0.000251315
ATP5MC2	8766.31	-2.48947	0.370731	2.50856e-12	9.21513e-12
ATP5MC3	2579.79	-1.46288	0.507204	0.00110101	0.00168477
ATP5MD	775.601	-0.438609	0.372832	0.20496	0.237673
ATP5ME	1981.49	-4.80608	0.525517	4.3089e-21	3.71319e-20
ATP5MF	5249.79	-2.34205	0.394809	4.82487e-10	1.41294e-09
ATP5MF-PTCD1	871.212	-2.309	0.397198	9.41716e-10	2.67491e-09
ATP5MG	3851.31	-2.3543	0.575882	5.89126e-06	1.13553e-05
ATP5MPL	783.719	-0.546874	0.380303	0.119173	0.142867
ATP5PB	1349.74	5.59897	0.774184	3.26917e-14	1.46649e-13
ATP5PD	1176.18	0.736429	0.431136	0.0591283	0.0743788
ATP5PF	1081.06	0.247326	0.377919	0.481142	0.522143
ATP5PO	1316.71	0.870303	0.409571	0.0203859	0.0271723
ATP6AP1	7861.41	-2.56892	0.420338	1.28517e-10	3.96759e-10
ATP6AP2	930.324	3.38134	0.452155	7.37834e-15	3.5457e-14
ATP6V0A1	910.732	-0.264922	0.390993	0.460311	0.501317
ATP6V0A2	254.263	0.333412	0.496408	0.444348	0.485432
ATP6V0B	9330.03	-3.47865	0.432854	8.21396e-17	4.7788e-16
ATP6V0C	19199.7	-4.04522	0.358793	1.43116e-30	2.69451e-29
ATP6V0D1	4784.62	-2.98761	0.498984	2.19813e-10	6.65171e-10
ATP6V0E1	1849.84	-0.746273	0.396377	0.0402958	0.0518121
ATP6V0E2	4942.45	-5.35732	0.531968	4.82208e-25	5.85611e-24
ATP6V1A	1347.01	3.07658	0.531119	7.11674e-10	2.04492e-09
ATP6V1B2	509.08	2.09694	0.456951	8.18834e-07	1.71766e-06
ATP6V1C1	812.737	3.26686	0.556261	4.02721e-10	1.18693e-09
ATP6V1D	555.884	3.07105	0.628556	9.26745e-08	2.14417e-07
ATP6V1E1	1083.94	1.85772	0.413541	1.57242e-06	3.2039e-06
ATP6V1F	9251.12	-3.77113	0.562573	1.62362e-12	6.07631e-12
ATP6V1G1	1069.94	0.879404	0.383657	0.0129137	0.0175936
ATP6V1H	370.523	2.41761	0.62339	1.39822e-05	2.59362e-05
ATP7A	285.984	3.85587	0.561453	4.93461e-13	1.9402e-12
ATP7B	173.798	-1.81256	0.506395	7.40987e-05	0.000127757
ATP8B1	65.7706	0.578028	0.656381	0.262771	0.29967
ATP8B2	1376.07	-1.91295	0.677582	0.00081903	0.0012681
ATP8B3	45.1496	0.327942	0.63631	0.515164	0.554927
ATP9A	1586.52	0.695261	0.360443	0.0393948	0.0507248
ATP9B	287.796	0.930092	0.566688	0.0526507	0.0666419
ATPAF1	497.823	2.61532	0.43403	2.29315e-10	6.92096e-10
ATPAF2	345.863	-1.23506	0.473904	0.00361584	0.00524333
ATPSCKMT	351.028	4.0614	0.772062	1.1592e-08	2.9418e-08
ATR	432.818	4.86247	0.533404	7.75608e-21	6.53635e-20
ATRAID	2079.85	-1.31092	0.558628	0.00603378	0.00850219
ATRIP	224.855	0.411853	0.452848	0.311424	0.350577
ATRN	600.654	0.856189	0.436974	0.0302937	0.0395956
ATXN1	168.841	-1.98274	0.589622	0.000131291	0.000220964
ATXN10	1607.34	2.1269	0.794305	0.00105443	0.00161539
ATXN1L	652.669	1.13203	0.486005	0.00880071	0.0121949
ATXN2	616.872	0.577091	0.49174	0.182384	0.212867
ATXN2L	9816.77	-2.34061	0.537355	1.84698e-06	3.73839e-06
ATXN7	203.544	2.1323	0.780672	0.000900194	0.00138791
ATXN7L2	320.37	-3.47405	0.47909	3.87579e-14	1.72594e-13
ATXN7L3	2449.79	-2.50021	0.430265	8.79453e-10	2.50581e-09
ATXN7L3B	1328.97	-0.0688589	0.371535	0.843188	0.861318
AUP1	9353.55	-3.90761	0.356678	6.77824e-29	1.14667e-27
AURKA	1078.96	2.72034	0.398069	1.10144e-12	4.19224e-12
AURKAIP1	22792.1	-5.14526	0.398284	2.4323e-39	8.44765e-38
AURKB	2681.89	-2.21336	0.406332	8.80838e-09	2.26547e-08
AVEN	164.296	0.379526	0.553988	0.417875	0.459412
AVL9	461.179	0.910334	0.48269	0.0333034	0.0433502
AVPI1	5106.15	-1.21374	0.358723	0.000315073	0.000509776
AVPR2	21.1617	-1.06447	1.00804	0.0858239	0.105302
AXIN1	2775	-2.31291	0.390371	4.80664e-10	1.4085e-09
AXL	885.681	5.1646	0.507267	2.15139e-25	2.69115e-24
AZIN1	1136.52	2.15728	0.408902	2.36904e-08	5.81571e-08
B2M	5578.25	3.48708	0.502414	4.1169e-13	1.6281e-12
B3GALT1	72.8655	-1.98097	0.800126	0.00197173	0.00293392
B3GALT6	12682.6	-5.57355	0.419656	1.94227e-41	8.13181e-40
B3GAT3	6885.5	-4.91363	0.455946	3.09522e-28	4.91005e-27
B3GLCT	127.342	1.56069	0.586458	0.00206927	0.00307157
B3GNT2	372.704	1.85432	0.460633	1.23119e-05	2.29214e-05
B3GNT3	107.824	-1.81045	0.765578	0.0031553	0.0046061
B3GNT4	39.8472	-1.35199	1.00094	0.0383876	0.0495113
B3GNT5	65.5065	0.284305	0.836967	0.578462	0.614947
B3GNT9	1175.66	-2.2662	0.427078	1.75835e-08	4.38107e-08
B3GNTL1	403.44	-2.30599	0.451732	4.98276e-08	1.18606e-07
B4GALNT1	702.043	-2.12755	1.01504	0.00398691	0.00575503
B4GALNT4	21932.9	-6.51223	0.358063	3.87039e-75	1.07538e-72
B4GALT1	3482.31	0.383103	0.344343	0.237985	0.273102
B4GALT2	21668.9	-4.3049	0.524241	1.74121e-17	1.08459e-16
B4GALT3	3372.42	-3.43513	0.380858	1.75684e-20	1.42679e-19
B4GALT4	340.405	3.06204	0.828105	1.87573e-05	3.4356e-05
B4GALT5	941.646	1.62451	0.396761	1.19613e-05	2.23004e-05
B4GALT7	1463.53	-3.08486	0.560605	3.63313e-09	9.70916e-09
B4GAT1	5935.25	-4.62051	0.41651	1.00395e-29	1.7805e-28
B9D1	409.933	-0.657403	0.44209	0.097266	0.118296
B9D2	485.437	-4.21967	0.499697	2.51933e-18	1.68611e-17
BABAM1	4584.71	-2.49656	0.471578	1.57486e-08	3.94209e-08
BABAM2	390.136	1.60382	0.5921	0.00171225	0.00256572
BACE1	1152.37	-1.90167	0.483932	1.6946e-05	3.11754e-05
BACH1	416.585	2.66707	0.487367	5.54585e-09	1.45286e-08
BAD	6076.9	-4.78569	0.388575	5.47918e-36	1.56021e-34
BAG1	1565.67	2.68696	0.812055	9.93068e-05	0.000169309
BAG2	768.853	3.12321	0.434869	7.26451e-14	3.13894e-13
BAG3	1630.58	-1.65323	0.442464	4.76882e-05	8.36207e-05
BAG4	205.824	1.56532	0.559229	0.00139622	0.0021101
BAG6	12860.5	-4.89462	0.358603	1.98264e-43	9.32246e-42
BAHCC1	1992.1	-0.735556	0.751606	0.175241	0.205004
BAHD1	4314.93	-3.55461	0.435129	2.67636e-17	1.63706e-16
BAIAP2	1326.18	-2.07288	0.384842	1.31331e-08	3.3189e-08
BAIAP2L1	1525.5	-0.791489	0.359751	0.0189164	0.0253167
BAIAP2L2	1416.98	-4.84378	0.700993	2.82244e-13	1.14054e-12
BAIAP3	641.556	-5.68251	0.656404	2.15357e-19	1.59242e-18
BAK1	4615.46	-3.96704	0.387129	9.80308e-26	1.27135e-24
BAMBI	847.294	-1.25735	0.621016	0.0146375	0.0198068
BANF1	10510.4	-2.79821	0.395319	1.86735e-13	7.6779e-13
BANP	1515.05	-3.32068	0.376073	1.00436e-19	7.62329e-19
BAP1	4230.71	-2.21814	0.421667	2.29117e-08	5.6306e-08
BATF3	52.1318	-1.66557	1.00097	0.0155409	0.0209828
BAX	8310.16	-4.45192	0.809366	2.34174e-09	6.39219e-09
BAZ1A	672.057	2.39581	0.414148	1.09541e-09	3.08757e-09
BAZ1B	2519.1	2.67227	0.438272	1.48584e-10	4.55945e-10
BAZ2A	2709.23	-0.0433646	0.481716	0.914644	0.924935
BBC3	5944.8	-6.71958	0.386887	7.87159e-69	1.53563e-66
BBS1	694.282	-2.07979	0.433971	2.97365e-07	6.56048e-07
BBS2	427.673	4.64219	0.600117	7.30506e-16	3.86721e-15
BBX	1281.04	4.39201	0.5557	1.99025e-16	1.11565e-15
BCAM	18527.6	-5.96355	0.750505	9.1368e-17	5.29219e-16
BCAP31	4259.56	-1.20677	0.405939	0.00127614	0.00193723
BCAR1	5253.78	-3.10205	0.398173	6.8674e-16	3.65239e-15
BCAR3	785.647	1.39437	0.503803	0.00185757	0.00277395
BCAS2	485.985	3.52169	0.461458	2.21146e-15	1.11718e-14
BCAS3	258.433	-0.459851	0.453875	0.255208	0.291517
BCAS4	139.88	-2.60769	0.662554	9.20041e-06	1.73649e-05
BCAT2	2904.89	-2.84041	0.529558	8.78769e-09	2.26078e-08
BCCIP	682.201	2.96185	0.483565	1.08045e-10	3.35706e-10
BCDIN3D	87.4002	1.44628	0.699194	0.0106648	0.0146561
BCKDHA	6381.42	-3.83508	0.568372	1.16379e-12	4.42219e-12
BCKDHB	109.483	1.31349	0.651822	0.0144785	0.0196033
BCKDK	4028.18	-2.91018	0.394243	1.65993e-14	7.69461e-14
BCL10	126.052	2.26377	0.664901	9.20142e-05	0.000157373
BCL2L1	16166.1	-4.74954	0.410715	4.39227e-32	9.17374e-31
BCL2L11	204.46	0.814654	0.724472	0.133996	0.159415
BCL2L12	7740.36	-5.35409	0.463843	5.4784e-32	1.13134e-30
BCL2L13	302.112	0.832207	0.486853	0.0528761	0.066918
BCL2L2	308.047	0.0610656	0.532916	0.896887	0.908881
BCL2L2-PABPN1	173.721	0.730957	0.821431	0.19487	0.226603
BCL3	3028.65	-3.45595	0.418659	1.35766e-17	8.48558e-17
BCL6	553.371	-0.537737	0.392856	0.136995	0.162771
BCL7A	556.557	-1.26431	0.446933	0.00178236	0.00266685
BCL7B	1116.48	-0.731396	0.376772	0.036255	0.0468992
BCL7C	3048.24	-3.4629	0.591499	4.07087e-10	1.19903e-09
BCL9	1081.31	-1.85471	0.439865	5.40691e-06	1.04569e-05
BCL9L	9374.17	-2.71235	0.366488	1.67802e-14	7.76856e-14
BCLAF1	1444.09	4.11168	0.443707	1.68351e-21	1.50303e-20
BCOR	963.275	1.62406	0.606155	0.00180821	0.00270289
BCORL1	748.034	-2.13746	0.621454	8.8228e-05	0.000151208
BCR	13455.7	-4.0639	0.451386	1.81565e-20	1.47194e-19
BCS1L	833.21	-1.62606	0.490333	0.000232854	0.000382008
BDH2	121.956	2.41011	0.703089	8.02914e-05	0.000138045
BECN1	370.161	1.8082	0.444522	1.11208e-05	2.07967e-05
BEGAIN	508.157	1.88063	0.595668	0.000319425	0.000516272
BEND3	399.162	-1.39252	0.443493	0.000561711	0.00088357
BEST1	53.2555	0.184873	0.749735	0.724061	0.752602
BET1	259.058	2.76553	0.515929	1.07163e-08	2.72863e-08
BET1L	3131.71	-3.26924	0.386247	2.54081e-18	1.69677e-17
BEX3	2035.48	0.959129	0.591582	0.0528971	0.0669261
BFSP1	80.0227	1.04994	0.773513	0.0679771	0.0846735
BHLHA15	6750.49	-8.19834	0.824191	1.52986e-24	1.78919e-23
BHLHE40	2606.72	0.254798	0.3427	0.426732	0.468027
BHLHE41	121.244	-2.04923	1.07993	0.00635143	0.00892646
BICC1	692.444	1.79242	0.441184	1.13964e-05	2.12905e-05
BICD1	170.338	0.0814069	0.48858	0.85283	0.870101
BICD2	833.802	0.658873	0.380311	0.0616098	0.0772883
BICDL1	1025.64	-2.8732	0.697503	3.5971e-06	7.07763e-06
BICRA	6781.26	-5.62286	0.504176	4.08446e-30	7.5051e-29
BICRAL	209.858	2.86585	0.572163	6.76499e-08	1.58965e-07
BID	3234.64	-3.34062	0.367909	1.03677e-20	8.61066e-20
BIK	58.472	-1.51814	0.705858	0.00772825	0.0107707
BIN1	1849.03	0.876385	0.3831	0.0134621	0.0182919
BIN3	326.081	-1.9378	0.618909	0.000307892	0.00049851
BIRC2	446.414	3.42687	0.477131	7.06899e-14	3.06312e-13
BIRC3	504.807	4.88578	0.55113	6.57812e-20	5.07273e-19
BIRC5	2024.6	-0.0595012	0.386177	0.863982	0.880401
BIRC6	565.876	1.9785	0.488334	9.52622e-06	1.79466e-05
BIRC7	92.6827	0.48486	0.865096	0.365069	0.406376
BIVM	218.686	2.98682	0.644914	3.38164e-07	7.40184e-07
BLCAP	1139.56	-0.137701	0.361112	0.680342	0.712107
BLM	379.95	4.43797	0.689678	1.04669e-11	3.5971e-11
BLMH	569.402	2.65642	0.448417	4.23461e-10	1.24566e-09
BLOC1S1	2476.63	-3.10423	0.577982	7.43803e-09	1.92382e-08
BLOC1S2	246.752	2.94529	0.526987	2.82337e-09	7.62968e-09
BLOC1S3	1880.33	-4.50144	0.470254	7.17161e-23	7.16302e-22
BLOC1S4	1630.99	-4.1068	0.382688	5.80228e-28	8.86685e-27
BLOC1S5	133.695	1.7099	0.657615	0.00206498	0.00306571
BLOC1S6	461.57	3.77066	0.459572	2.06626e-17	1.27733e-16
BLVRA	550.383	0.524089	0.618834	0.295956	0.334575
BLVRB	5044.26	-2.8651	0.564817	4.04138e-08	9.69275e-08
BLZF1	227.366	3.25374	0.543171	2.21382e-10	6.69255e-10
BMERB1	262.421	3.37332	1.16991	0.000244565	0.000400217
BMF	4543.56	-8.11292	0.670674	4.09616e-35	1.08863e-33
BMI1	432.921	2.74839	0.52309	1.7479e-08	4.35739e-08
BMP1	1797.19	-1.73593	0.416537	7.30492e-06	1.39553e-05
BMP2	1038.51	1.01469	0.56318	0.0345067	0.0447703
BMP2K	198.78	3.45906	0.673329	2.48097e-08	6.071e-08
BMP4	192.533	-1.29798	1.11757	0.0496852	0.06308
BMP6	677.237	4.90325	0.888205	2.11524e-09	5.78771e-09
BMP7	250.079	-5.26653	0.61759	7.14794e-19	5.03762e-18
BMP8A	199.572	-4.04055	0.699781	4.81264e-10	1.40981e-09
BMP8B	207.964	-0.198205	0.525334	0.656033	0.68926
BMPR2	437.664	1.85539	0.463937	1.38139e-05	2.56292e-05
BMS1	971.512	4.07683	0.48651	4.40104e-18	2.87415e-17
BNIP1	159.159	0.205977	0.478603	0.629518	0.663912
BNIP2	617.954	3.4563	0.50706	8.079e-13	3.12822e-12
BNIP3	329.226	4.14375	0.522937	2.16146e-16	1.20697e-15
BNIP3L	730.649	4.58563	0.692468	2.04073e-12	7.57548e-12
BOD1	560.031	1.23035	0.418205	0.00133165	0.00201783
BOD1L1	739.703	3.43998	0.557046	6.4981e-11	2.05878e-10
BOK	9726.85	-6.02887	0.360146	3.96205e-64	6.1573e-62
BOLA1	2036.38	-4.16928	0.603188	3.44226e-13	1.37365e-12
BOLA2	1198.61	-3.86149	0.492661	3.49795e-16	1.91708e-15
BOLA2-SMG1P6	141.747	0.588119	0.487672	0.170964	0.200278
BOLA2B	3089.61	-4.56547	0.503121	8.21522e-21	6.90425e-20
BOLA3	271.757	0.482619	0.459113	0.239852	0.275038
BORCS6	4243.89	-4.59395	0.436202	4.55125e-27	6.50007e-26
BORCS7	113.605	1.72062	0.633443	0.00150295	0.0022643
BORCS8	1976.2	-3.60043	0.511119	1.6245e-13	6.71854e-13
BPGM	191.242	2.4022	0.650128	2.90037e-05	5.20625e-05
BPHL	142.086	-0.356574	0.715358	0.489697	0.530674
BPNT1	434.107	1.36886	0.49238	0.00187663	0.00280059
BPNT2	1052.27	2.36581	0.453016	2.74519e-08	6.69077e-08
BPTF	381.447	2.99433	0.550216	5.89338e-09	1.53906e-08
BRAF	210.639	3.01261	0.539345	2.67569e-09	7.25667e-09
BRAP	259.944	1.48389	0.489883	0.000750286	0.00116442
BRAT1	15045.5	-4.85867	0.379027	9.09385e-39	3.03205e-37
BRCA1	620.443	4.97626	0.495624	9.88421e-25	1.17546e-23
BRCC3	388.796	4.09633	0.530556	1.04349e-15	5.43931e-15
BRD1	688.195	-0.751703	0.378903	0.0317109	0.0413243
BRD2	75.9391	-1.59412	0.870651	0.0130647	0.0177809
BRD3	1029.88	0.18228	0.416521	0.634345	0.668464
BRD3OS	321.206	1.27254	0.522413	0.00546795	0.00775493
BRD4	4994.61	-1.66967	0.394952	6.10209e-06	1.17493e-05
BRD7	912.171	4.1766	0.443984	4.56744e-22	4.27772e-21
BRD8	632.103	3.19251	0.429461	1.08195e-14	5.13214e-14
BRD9	867.198	2.21258	0.421864	2.71609e-08	6.62336e-08
BRF1	1394.43	-2.43161	0.393428	9.1872e-11	2.87108e-10
BRF2	501.461	-2.53069	0.433931	7.21933e-10	2.07115e-09
BRI3	11475.2	-4.5375	0.440878	5.70801e-26	7.54131e-25
BRI3BP	3034.34	-3.07033	0.474679	9.91141e-12	3.41389e-11
BRICD5	183.221	-1.32983	0.963434	0.0386651	0.0498424
BRIP1	240.843	3.25629	0.550402	3.14266e-10	9.34038e-10
BRIX1	1433.35	4.73068	0.41799	8.02998e-31	1.53389e-29
BRK1	2376.27	-1.31421	0.54699	0.00549602	0.00779234
BRMS1	14088.1	-5.2976	0.402366	8.58065e-41	3.37665e-39
BROX	599.548	3.45891	0.474794	3.1987e-14	1.43698e-13
BRPF1	1471.49	-1.83066	0.394691	7.75916e-07	1.63136e-06
BRPF3	2021.71	-2.92408	0.401022	3.34106e-14	1.49654e-13
BRSK2	3038.29	-5.22287	0.371467	4.61562e-46	2.64504e-44
BRWD1	301.772	1.61947	0.561421	0.00102545	0.00157283
BRWD3	401.756	4.34186	0.6575	2.67613e-12	9.79588e-12
BSCL2	1543.62	-2.28732	0.870977	0.000978234	0.00150393
BSDC1	592.179	-0.400347	0.40121	0.276515	0.31425
BSG	75808.8	-3.33598	0.403444	1.29293e-17	8.09205e-17
BSN	55.6829	-1.40861	1.02418	0.0339864	0.0441515
BTAF1	806.935	4.40723	0.726408	1.03479e-10	3.22174e-10
BTBD1	1052.11	2.90545	0.423714	8.58319e-13	3.31226e-12
BTBD10	199.058	2.70424	0.546437	9.91943e-08	2.28578e-07
BTBD2	27421.1	-5.89981	0.474471	1.04384e-36	3.14834e-35
BTBD3	1883.08	3.55975	0.407745	2.36789e-19	1.74247e-18
BTBD6	2456.98	-2.63583	0.419063	4.05132e-11	1.31306e-10
BTBD9	124.576	1.46845	0.573477	0.00310655	0.00454
BTD	531.478	-0.582128	0.527507	0.197168	0.229072
BTF3	3249.48	2.08689	0.398689	3.47839e-08	8.40183e-08
BTF3L4	555.929	2.54108	0.430927	5.0285e-10	1.46835e-09
BTG1	576.766	-0.147908	0.385984	0.679147	0.710937
BTG2	310.041	0.012165	0.454365	0.977992	0.980237
BTG3	261.348	4.32353	0.651003	2.44198e-12	8.99217e-12
BTN2A1	259.995	0.587377	0.444269	0.141908	0.168173
BTN2A2	87.4701	-0.76677	0.839114	0.175245	0.205004
BTN3A1	193.211	1.75645	0.754665	0.00381081	0.00551386
BTN3A2	357.616	3.67663	0.656822	1.86086e-09	5.11764e-09
BTRC	299.007	3.96704	0.779289	2.40358e-08	5.89578e-08
BUB1	802.723	4.24907	0.521916	2.56563e-17	1.57142e-16
BUB1B	846.31	3.28716	0.411563	1.32049e-16	7.52021e-16
BUB3	1238.85	1.69358	0.456818	5.17704e-05	9.05538e-05
BUD13	194.588	0.738497	0.489522	0.086408	0.105962
BUD23	1725.99	-0.131264	0.402894	0.719143	0.748125
BUD31	868.687	0.435123	0.373922	0.210788	0.243937
BX255925.3	5909.37	-4.67045	0.610088	1.22483e-15	6.34489e-15
BX664615.2	102.168	-2.07562	0.631759	0.000160153	0.000266505
BYSL	2155	-2.3223	0.459156	6.29998e-08	1.48457e-07
BZW1	5397.01	4.81978	0.428682	1.86678e-30	3.48605e-29
BZW2	1550.91	2.26784	0.381135	4.42713e-10	1.30145e-09
C10orf88	73.354	1.45789	0.689412	0.00936342	0.0129316
C11orf1	60.2029	1.01824	0.763879	0.0746735	0.0925245
C11orf24	4342.32	-3.52857	0.401006	1.22968e-19	9.26452e-19
C11orf49	599.407	-0.543516	0.600373	0.263322	0.300223
C11orf54	187.944	3.26717	0.587528	2.42116e-09	6.59721e-09
C11orf58	1479.91	1.29966	0.385028	0.000283467	0.000460999
C11orf68	4219.79	-4.78964	0.364457	1.37447e-40	5.36277e-39
C11orf71	111.681	-1.40519	0.788469	0.0191693	0.0256365
C11orf80	320.616	-1.92543	0.481942	1.28805e-05	2.39508e-05
C11orf95	2539.25	-4.01799	0.566028	9.07726e-14	3.87654e-13
C11orf98	1855.02	-3.33589	0.430895	9.01191e-16	4.72713e-15
C12orf29	124.166	2.68507	0.617048	1.64523e-06	3.34704e-06
C12orf4	136.138	2.36993	0.719583	0.000129486	0.000218086
C12orf43	375.204	-0.371321	0.432418	0.340129	0.380461
C12orf45	166.159	0.0569816	0.459389	0.890972	0.903986
C12orf57	6704.05	-4.11272	0.574269	5.79001e-14	2.53044e-13
C12orf65	324.739	1.62973	0.447231	7.23475e-05	0.000124878
C12orf73	149.743	-0.0273923	0.485367	0.94454	0.951807
C12orf75	297.821	-0.503117	0.687687	0.331345	0.371542
C14orf119	456.721	0.284839	0.435194	0.471542	0.512514
C14orf132	613.13	-5.31313	0.841155	1.45111e-11	4.92787e-11
C14orf93	100.891	-0.00773333	0.576633	0.982667	0.9846
C15orf39	8054.11	-3.82318	0.369122	3.43859e-26	4.62973e-25
C15orf40	3508.86	-2.70348	0.534313	4.73778e-08	1.13156e-07
C15orf61	489.164	-3.01469	0.657553	4.3161e-07	9.34679e-07
C15orf62	112.999	-2.77803	0.751027	2.05354e-05	3.73589e-05
C16orf70	251.1	0.811757	0.491414	0.0606123	0.076089
C16orf72	416.149	0.887892	0.433576	0.0237847	0.0314874
C16orf91	349.27	-1.86261	0.441802	5.28228e-06	1.02331e-05
C16orf95	81.5014	-0.503296	0.692525	0.332737	0.372784
C17orf100	51.2339	-0.386725	0.776999	0.459276	0.500368
C17orf107	80.4028	-4.00033	0.806024	4.16678e-08	9.98567e-08
C17orf113	32.4854	0.344354	0.711087	0.51089	0.550841
C17orf49	2980	-4.40444	0.381243	5.46604e-32	1.13133e-30
C17orf58	49.1677	0.849739	0.789538	0.135139	0.160732
C17orf67	43.2864	-0.796874	0.700889	0.137123	0.162881
C17orf75	74.2325	2.20058	0.723719	0.000346416	0.000557635
C17orf80	199.697	2.14488	0.722815	0.000365899	0.000587656
C18orf25	274.581	3.33678	0.558085	1.91618e-10	5.83314e-10
C18orf32	106.478	1.42941	0.91647	0.0266831	0.0351483
C19orf12	749.585	-3.12151	0.48202	9.51991e-12	3.28521e-11
C19orf25	8954.81	-6.1675	0.360234	6.62984e-67	1.19194e-64
C19orf44	183.137	0.0486496	0.497203	0.914517	0.924935
C19orf47	1714.01	-3.31543	0.37481	8.7593e-20	6.69283e-19
C19orf53	8545.22	-3.44045	0.495661	3.43241e-13	1.37072e-12
C19orf54	1160.82	-2.80965	0.379776	1.62696e-14	7.54939e-14
C1D	185.392	2.51809	0.652825	1.44002e-05	2.66791e-05
C1GALT1	348.623	1.412	0.498394	0.00150358	0.00226488
C1orf109	132.113	1.0684	0.539904	0.021984	0.0292005
C1orf112	162.578	2.19356	0.56743	1.79255e-05	3.29112e-05
C1orf115	331.222	-1.4944	0.62829	0.00457555	0.00655109
C1orf116	571.29	-1.14287	1.04506	0.0700021	0.0870658
C1orf122	12376.3	-5.44851	0.452069	1.2325e-34	3.18331e-33
C1orf131	182.658	1.50387	0.534131	0.00139994	0.00211502
C1orf159	6008.53	-5.53002	0.411741	2.57262e-42	1.12863e-40
C1orf174	214.499	1.10025	0.483516	0.0105401	0.014489
C1orf198	1365.21	-2.37963	0.41608	1.5671e-09	4.341e-09
C1orf216	357.898	1.41865	0.438715	0.000409597	0.000654741
C1orf226	567.489	-1.3244	0.398946	0.000330457	0.000533069
C1orf35	1878.02	-3.08274	0.542785	1.3171e-09	3.68747e-09
C1orf43	3005.91	0.368466	0.463766	0.378861	0.420503
C1orf50	86.771	0.554706	0.55233	0.236239	0.271302
C1orf52	96.9568	0.272362	0.558041	0.562473	0.599688
C1orf53	100.275	-1.59051	0.77923	0.00892222	0.0123539
C1orf56	170.94	-0.184038	0.569655	0.693496	0.724221
C1orf74	65.291	0.502658	0.632229	0.320578	0.360306
C1QBP	3578.4	0.467963	0.374615	0.181841	0.21226
C1QL1	244.905	-0.412769	0.452611	0.305995	0.344931
C1QL4	900.148	-6.35672	0.443336	1.14138e-47	7.21744e-46
C1QTNF6	2358.64	0.448125	0.716668	0.40042	0.442077
C1S	1031.21	6.12856	0.931227	2.66198e-12	9.75917e-12
C20orf194	73.6507	0.563439	0.720023	0.293153	0.331801
C20orf27	5918.93	-3.8569	0.465877	1.00069e-17	6.34528e-17
C20orf96	154.896	-2.36506	0.789508	0.000315683	0.000510674
C21orf58	234.041	0.438456	0.525142	0.332025	0.372123
C21orf62	27.7714	-0.338413	0.82623	0.507755	0.547976
C21orf91	93.3049	1.96665	0.715176	0.00102313	0.00156979
C22orf23	243.24	-3.79628	0.918799	2.12491e-06	4.27172e-06
C22orf39	775.018	-1.9459	0.488211	1.29301e-05	2.40338e-05
C2CD2	199.269	0.86404	0.554354	0.0671622	0.0837496
C2CD2L	884.83	-2.49121	0.431826	1.09755e-09	3.0917e-09
C2CD3	530.244	-0.0927081	0.45229	0.815499	0.836107
C2CD5	389.179	3.06116	0.481819	2.39179e-11	7.95442e-11
C2orf42	76.9533	1.10426	0.699627	0.0457754	0.0583992
C2orf49	315.454	2.85668	0.697538	4.55024e-06	8.87118e-06
C2orf68	801.695	-1.4021	0.38713	0.000102019	0.000173643
C2orf72	4374.75	-10.0924	0.49955	7.67633e-91	4.39902e-88
C2orf81	107.529	-3.65561	0.699958	1.49283e-08	3.74595e-08
C3	27230.6	-2.70069	0.551211	9.62345e-08	2.22204e-07
C3orf18	58.4058	0.0795403	0.648702	0.878041	0.893139
C3orf38	189.355	2.13405	0.628771	0.000110986	0.000187998
C3orf52	67.4362	0.968083	0.669347	0.0686077	0.0854358
C4BPA	104.165	-1.07312	1.00196	0.0829525	0.10197
C4BPB	911.491	5.69574	0.668016	1.45018e-18	9.94514e-18
C4orf3	441.05	0.016045	0.529024	0.976037	0.978599
C4orf46	228.071	2.59551	0.518216	7.1231e-08	1.67038e-07
C4orf48	9060.26	-6.87448	0.381275	7.69365e-74	2.01552e-71
C5	95.6872	-0.124789	0.605946	0.793786	0.816402
C5orf15	583.458	2.94564	0.461778	1.93613e-11	6.49083e-11
C5orf24	627.68	3.64997	0.592608	4.80604e-11	1.54295e-10
C5orf51	965.874	4.09519	0.519033	2.77676e-16	1.53652e-15
C5orf63	66.4275	-0.167239	0.744698	0.739311	0.76648
C6orf120	554.044	-1.19584	0.407467	0.00140962	0.00212859
C6orf132	720.268	-5.16566	0.523146	5.82626e-24	6.45181e-23
C6orf136	95.959	-1.64816	0.594898	0.00131766	0.00199763
C6orf226	248.857	-3.35896	0.855409	6.62377e-06	1.27057e-05
C6orf62	862.108	3.25356	0.421466	1.13058e-15	5.8699e-15
C6orf89	1118.76	-0.142609	0.368844	0.677413	0.709446
C7orf26	2213.31	-3.84668	0.413305	1.10196e-21	9.99391e-21
C7orf31	31.6349	-0.91844	0.934952	0.120999	0.144836
C7orf50	5365.88	-3.6067	0.454335	1.75874e-16	9.89928e-16
C8orf33	1058.59	-0.153177	0.415109	0.683456	0.714551
C8orf58	106.58	0.24141	0.544012	0.603228	0.638831
C8orf76	127.348	0.973362	0.55405	0.0392544	0.0505581
C8orf82	5559.96	-5.38756	0.613393	9.824e-20	7.47521e-19
C9orf116	144.016	-0.28306	0.539346	0.533183	0.57232
C9orf16	6256	-4.14616	0.556039	6.53683e-15	3.15786e-14
C9orf40	466.785	-0.319717	0.485482	0.450717	0.491804
C9orf64	254.426	1.4897	0.47074	0.000473291	0.000751186
C9orf78	738.865	3.21915	0.416275	1.01565e-15	5.30023e-15
C9orf85	98.1847	1.82965	0.677034	0.00130906	0.00198525
CA11	98.2505	1.40579	0.773495	0.0187161	0.0250522
CA12	129.461	0.315932	0.70125	0.54511	0.583346
CA5B	671.941	2.85754	1.03906	0.000477312	0.000757438
CA9	443.74	-2.37143	0.772509	0.000248376	0.000405874
CAAP1	228.301	2.01676	0.566824	6.62405e-05	0.000114704
CAB39	611.515	2.6399	0.42744	8.91242e-11	2.78996e-10
CABIN1	10083.8	-4.34646	0.359368	8.35496e-35	2.19503e-33
CABLES1	721.06	-0.0665515	0.479274	0.87065	0.886332
CABLES2	704.19	-2.84559	0.400326	1.364e-13	5.68737e-13
CACHD1	139.243	2.31737	1.08607	0.00328194	0.00478411
CACNB1	422.481	-1.85506	0.625648	0.000569481	0.000895178
CACNB3	386.635	-0.568878	0.399746	0.119972	0.143737
CACTIN	8333.91	-4.56317	0.374593	2.75036e-35	7.43896e-34
CACUL1	382.292	4.0336	0.519082	6.02729e-16	3.22617e-15
CACYBP	941.604	3.19209	0.416484	1.86087e-15	9.46328e-15
CAD	6725.05	-1.86774	0.357044	3.75158e-08	9.04027e-08
CADM4	1053.04	-3.38323	0.419423	6.89214e-17	4.03796e-16
CALCOCO1	442.831	0.523245	0.418382	0.169941	0.199181
CALCOCO2	509.284	2.6008	0.528698	1.11805e-07	2.56166e-07
CALD1	2487.89	4.88379	0.502235	1.95051e-23	2.06277e-22
CALM1	1515.48	3.61607	0.682384	9.52661e-09	2.44198e-08
CALM2	3221.04	2.87272	0.400723	9.66562e-14	4.11249e-13
CALM3	10402.7	-2.78374	0.596286	3.10816e-07	6.84243e-07
CALML4	19.9826	-0.485477	0.863288	0.355696	0.396713
CALR	22601.9	-1.18	0.361653	0.000478924	0.000759601
CALU	5039.32	3.09289	0.406823	3.10898e-15	1.54004e-14
CAMK1	982.244	-2.74201	0.870003	0.000145971	0.000244191
CAMK1D	285.904	4.00763	0.751448	5.41995e-09	1.42231e-08
CAMK2D	267.023	0.95288	0.479449	0.0251282	0.0331846
CAMK2G	480.78	2.0688	0.512743	9.81388e-06	1.84619e-05
CAMK2N1	967.925	-2.61518	0.615947	2.49265e-06	4.97932e-06
CAMK2N2	815.202	-1.73825	1.15316	0.0170345	0.0228983
CAMKK2	681.604	-0.681902	0.401718	0.063557	0.0795786
CAMKMT	88.1008	1.44512	0.766955	0.0148478	0.0200826
CAMLG	231.231	3.2128	0.542999	3.39861e-10	1.00782e-09
CAMSAP1	957.375	1.47963	0.516249	0.0012574	0.00191132
CAMSAP2	905.324	4.36802	0.481234	9.90792e-21	8.2587e-20
CAMSAP3	20976.4	-6.9727	0.400323	3.34682e-69	6.67108e-67
CAMTA1	293.485	-0.249572	0.523017	0.576209	0.612765
CAMTA2	1108.59	-1.7657	0.384632	1.05161e-06	2.18051e-06
CAND1	899.772	4.26012	0.443546	7.16663e-23	7.16302e-22
CANT1	4569.79	-3.06878	0.36048	1.81607e-18	1.23345e-17
CANX	6022.01	7.87008	0.423506	5.80977e-78	1.90249e-75
CAP1	2473.34	1.21446	0.394017	0.00088852	0.00137152
CAP2	359.493	1.25763	0.562471	0.0093651	0.012932
CAPG	5115.68	-2.49883	0.359188	4.83303e-13	1.90189e-12
CAPN1	21212.4	-4.6193	0.371659	1.55152e-36	4.63383e-35
CAPN10	2934.2	-4.65333	0.595796	3.83912e-16	2.09654e-15
CAPN15	10387	-4.13909	0.536736	9.34037e-16	4.89662e-15
CAPN2	3390.23	0.963565	0.379949	0.00638907	0.00897661
CAPN5	286.626	-3.31992	0.730123	4.4467e-07	9.60693e-07
CAPN7	365.912	4.41521	0.537315	2.25781e-17	1.38845e-16
CAPNS1	10763.8	-2.4714	0.362787	1.36776e-12	5.15667e-12
CAPRIN1	2875.45	1.99959	0.420736	3.98502e-07	8.66666e-07
CAPS	22555.4	-11.5872	0.689919	2.81144e-65	4.68693e-63
CAPZA1	1912.35	3.84304	0.453647	2.12416e-18	1.43315e-17
CAPZA2	713.359	3.73464	0.436404	9.72549e-19	6.80191e-18
CAPZB	4018.48	-0.812177	0.367534	0.0173929	0.0233596
CARD10	13199.7	-3.88069	0.421275	2.52279e-21	2.22204e-20
CARD19	456.85	-3.40705	0.496589	5.91447e-13	2.31751e-12
CARHSP1	9778.85	-4.02164	0.448656	2.73609e-20	2.1834e-19
CARM1	9462.28	-4.00653	0.376121	1.50032e-27	2.22236e-26
CARMIL1	704.441	3.76298	0.590407	1.60592e-11	5.42545e-11
CARMIL2	484.687	-1.82646	1.21942	0.0151211	0.0204311
CARNMT1	134.748	2.16221	0.650223	0.000133846	0.000224892
CARS1	1308.16	0.100153	0.576664	0.838851	0.857366
CARS2	952.696	0.928069	0.483446	0.0303034	0.0396026
CASC3	1096.46	0.853955	0.404072	0.0214708	0.0285478
CASD1	114.498	2.45807	0.782393	0.000194293	0.000320525
CASK	321.476	1.25875	0.547926	0.00780211	0.0108654
CASKIN1	812.191	-5.3726	0.43639	5.97497e-36	1.68568e-34
CASKIN2	7925.48	-4.72437	0.416668	6.07769e-31	1.16827e-29
CASP10	132.426	1.31265	0.606287	0.010262	0.0141153
CASP2	666.967	-0.16835	0.44882	0.673384	0.706033
CASP3	109.397	2.29366	0.628123	3.92036e-05	6.93532e-05
CASP4	336.745	1.29622	0.469079	0.00213813	0.00316816
CASP6	100.507	1.0597	0.629521	0.0405675	0.0521322
CASP7	209.699	3.11105	0.638886	1.17325e-07	2.68469e-07
CASP8	220.152	1.35725	0.57173	0.00586951	0.00829238
CASP9	677.72	2.35008	0.741112	0.000198418	0.000327212
CAST	2192.24	2.12462	0.373336	2.69752e-09	7.31113e-09
CASTOR1	59.6408	-2.32526	0.731281	0.000189537	0.000313298
CASTOR2	2274.51	-2.81136	0.367703	2.4788e-15	1.24401e-14
CASZ1	736.281	-3.97881	0.657739	1.01164e-10	3.1518e-10
CAT	730.741	0.297903	0.40765	0.427392	0.46864
CAV1	751.397	3.56361	0.441112	5.46178e-17	3.23091e-16
CAV2	585.752	4.24353	0.520847	3.86577e-17	2.32733e-16
CAVIN1	14194.2	-1.28126	0.481731	0.00259005	0.00381313
CAVIN2	40.5936	0.210011	0.795805	0.685258	0.716271
CBARP	9664.47	-6.67239	0.680969	5.94297e-24	6.57311e-23
CBFA2T2	343.557	0.270488	0.599568	0.582461	0.618696
CBFB	401.808	1.35362	0.433248	0.000640915	0.00100197
CBL	1045.99	0.902709	0.621545	0.0775033	0.0957719
CBLB	91.55	1.25824	0.90812	0.0462672	0.0589958
CBLL1	329.195	1.40534	0.598545	0.00574455	0.00812711
CBR1	933.577	0.35595	0.47029	0.395028	0.437071
CBR4	98.4887	2.2138	0.721225	0.00031608	0.000511226
CBS	11725.8	-4.50077	0.418245	4.51075e-28	7.03385e-27
CBWD1	285.983	1.97951	0.81923	0.00241041	0.0035555
CBWD2	206.814	3.16768	0.661065	1.5043e-07	3.42088e-07
CBWD3	234.377	1.56056	0.712053	0.00690264	0.00966855
CBWD5	197.086	2.11809	0.743288	0.000658254	0.00102783
CBX1	1089.8	1.51428	0.410685	7.11087e-05	0.00012281
CBX2	5107.85	-2.7301	0.493857	3.70879e-09	9.89982e-09
CBX3	2669.8	2.6782	0.394374	1.39947e-12	5.26972e-12
CBX4	8156.22	-3.62843	0.375537	3.89118e-23	3.98639e-22
CBX5	2338.01	2.0909	0.410601	7.06278e-08	1.65665e-07
CBX6	3209.75	-2.20591	0.438299	7.78832e-08	1.81893e-07
CBX7	77.4919	0.823184	0.715659	0.131396	0.156586
CBX8	633.908	-1.93975	0.468159	6.73807e-06	1.29115e-05
CBY1	247.864	-1.11753	0.680629	0.0384413	0.0495736
CC2D1B	1058.53	-1.60062	0.542602	0.000769541	0.00119309
CC2D2A	160.312	-0.691477	0.497291	0.110625	0.133245
CCAR1	877.238	4.36145	0.458164	1.40677e-22	1.37075e-21
CCAR2	6650.39	-3.12365	0.469984	3.03057e-12	1.10179e-11
CCDC102A	2193	-4.49829	0.387941	3.10489e-32	6.6111e-31
CCDC106	7263.05	-5.88839	0.575942	9.09265e-26	1.18256e-24
CCDC107	809.476	-3.23922	0.764808	1.82093e-06	3.68771e-06
CCDC115	468.471	-1.43711	0.531133	0.00207052	0.00307294
CCDC117	590.338	1.89155	0.411787	9.59798e-07	2.00009e-06
CCDC12	587.142	-1.07475	0.465533	0.00976853	0.0134627
CCDC120	2217.57	-3.57559	0.376666	1.98261e-22	1.90951e-21
CCDC124	9342.41	-3.33023	0.610812	3.70289e-09	9.88983e-09
CCDC125	98.6252	1.8315	0.809257	0.00416663	0.00599719
CCDC127	496.751	1.0379	0.452215	0.0108255	0.0148658
CCDC130	1285.37	-4.0914	0.411864	2.40288e-24	2.74371e-23
CCDC134	824.856	-2.20996	0.397173	4.37245e-09	1.1597e-08
CCDC137	1397.37	-1.87784	0.391951	3.54972e-07	7.75675e-07
CCDC142	792.653	-2.48544	0.432596	1.26323e-09	3.54099e-09
CCDC157	169.79	-3.25509	0.59324	3.92558e-09	1.04511e-08
CCDC159	20.6437	-1.00719	0.983481	0.0994277	0.120701
CCDC163	49.4573	-1.66008	1.04585	0.018059	0.0242257
CCDC167	3349.81	-5.10261	0.689135	8.10711e-15	3.87965e-14
CCDC174	139.486	1.13907	0.542901	0.0150888	0.0203965
CCDC189	116.325	-1.38593	0.609218	0.00698264	0.00977462
CCDC22	918.293	-1.78831	0.424467	5.85066e-06	1.12817e-05
CCDC24	91.9237	-0.838412	0.664199	0.108358	0.130711
CCDC28A	71.5254	1.03231	0.686166	0.056976	0.071833
CCDC28B	461.747	-4.1979	0.71973	3.86132e-10	1.14024e-09
CCDC32	254.369	-0.44804	0.424647	0.243313	0.278867
CCDC34	513.649	3.93825	0.543358	3.95512e-14	1.75956e-13
CCDC40	61.8577	-0.814687	0.625056	0.106739	0.128893
CCDC43	370.052	3.13525	0.482317	8.10272e-12	2.8195e-11
CCDC47	1337.49	3.7739	0.396464	1.54551e-22	1.50114e-21
CCDC50	1065.36	-0.162945	0.360527	0.626514	0.661048
CCDC51	652.324	-0.212113	0.485601	0.61594	0.65139
CCDC57	291.942	-0.0605842	0.553703	0.891842	0.904569
CCDC58	236.638	2.61771	0.643037	5.14175e-06	9.96296e-06
CCDC6	1130.79	4.54211	0.566662	9.13656e-17	5.29219e-16
CCDC61	996.556	-4.42597	0.411806	4.83535e-28	7.48908e-27
CCDC68	216.806	3.05089	0.909257	6.75316e-05	0.00011683
CCDC71	1033.1	-2.62967	0.469523	2.75029e-09	7.44316e-09
CCDC71L	453.947	-1.78494	0.52676	0.000150892	0.000251734
CCDC77	224.595	3.63446	0.570294	2.01739e-11	6.73859e-11
CCDC80	267.792	2.43206	0.977165	0.00132323	0.00200574
CCDC82	237.366	3.70572	0.656556	1.35734e-09	3.78626e-09
CCDC85B	6824.85	-4.23452	0.451269	4.67859e-22	4.37734e-21
CCDC85C	3599.23	-0.876861	0.41003	0.0193837	0.0259042
CCDC86	10410.6	-3.38929	0.377987	2.95647e-20	2.34497e-19
CCDC88A	321.23	3.80897	0.539445	1.2678e-13	5.2983e-13
CCDC88B	135.217	-1.88928	0.796495	0.00281578	0.00413276
CCDC88C	616.693	-1.27678	0.395359	0.0004811	0.00076292
CCDC9	2912.91	-4.67169	0.39592	2.87328e-33	6.75516e-32
CCDC90B	169.49	3.04272	0.632211	1.68874e-07	3.81946e-07
CCDC92	399.602	-3.07964	0.84473	2.17527e-05	3.94796e-05
CCDC93	574.235	2.81786	0.674238	3.09295e-06	6.11982e-06
CCDC97	3483.43	-3.40233	0.362421	5.76562e-22	5.32913e-21
CCDC9B	289.664	-1.57536	0.648456	0.00362431	0.00525479
CCHCR1	196.334	-0.0985823	0.603773	0.834718	0.853712
CCL5	54.969	1.06602	0.870109	0.0777829	0.0960657
CCM2	2066.4	-3.38859	0.413611	2.38419e-17	1.46421e-16
CCN1	3627.54	-0.329512	0.502158	0.446777	0.487969
CCN2	2248.81	-3.20394	0.373964	1.03624e-18	7.22531e-18
CCNA2	911.554	2.96751	0.419839	1.67056e-13	6.90366e-13
CCNB1	700.01	3.21362	0.529866	1.37568e-10	4.23561e-10
CCNB1IP1	429.034	0.751568	0.449352	0.0621485	0.0779109
CCNB2	725.675	2.5308	0.419962	2.38636e-10	7.18807e-10
CCNC	395.523	2.81165	0.519171	7.56132e-09	1.9546e-08
CCND1	1707.66	0.802127	0.383428	0.0235438	0.0311821
CCND3	6269.73	-2.52436	0.41022	1.04376e-10	3.24746e-10
CCNE1	279.094	0.872033	0.627049	0.0876006	0.107295
CCNE2	180.07	2.92476	0.661203	1.08016e-06	2.23617e-06
CCNF	1831.3	-1.769	0.655698	0.00138268	0.00209066
CCNG1	837.39	4.54231	0.507269	3.07382e-20	2.42964e-19
CCNG2	172.835	2.22046	0.617499	4.75671e-05	8.34403e-05
CCNH	277.62	3.12181	0.580741	8.84384e-09	2.27353e-08
CCNI	1473.51	1.75256	0.404651	3.64218e-06	7.1602e-06
CCNJ	130.818	0.90999	0.572801	0.0594938	0.0747566
CCNK	874.096	0.452677	0.497733	0.299997	0.338752
CCNL1	204.464	0.169391	0.530395	0.711388	0.740797
CCNL2	485.634	0.641129	0.531931	0.160923	0.189288
CCNO	107.983	-0.806746	0.531951	0.0765301	0.0946459
CCNQ	426.852	-1.49657	0.429882	0.000150397	0.000251137
CCNT1	574.107	2.88857	0.740448	9.12035e-06	1.72315e-05
CCNY	1578.97	-0.882061	0.401712	0.0164667	0.0221839
CCNYL1	211.755	0.109574	0.486452	0.801101	0.823002
CCPG1	1268.98	5.75571	0.588074	8.4592e-24	9.24462e-23
CCR10	64.9083	-2.32054	0.801158	0.000443356	0.00070612
CCS	2750.39	-5.23545	0.430885	3.96366e-35	1.05648e-33
CCSER2	235.235	3.30009	0.577814	9.96033e-10	2.81871e-09
CCT2	2606.67	3.09448	0.371705	1.03968e-17	6.57019e-17
CCT3	7855.54	0.454056	0.404233	0.225478	0.259757
CCT4	3260.59	1.96866	0.394055	1.195e-07	2.73158e-07
CCT5	11113.5	4.16841	0.374074	5.07868e-30	9.1847e-29
CCT6A	4543.65	2.83652	0.363067	6.55949e-16	3.49878e-15
CCT7	6726.01	0.027135	0.373263	0.945041	0.952207
CCT8	3097.22	3.55641	0.433903	2.32164e-17	1.42675e-16
CCZ1B	659.518	0.927369	0.395246	0.0107594	0.0147794
CD14	186.095	-5.89148	0.605721	2.11582e-23	2.23245e-22
CD151	24416.4	-4.05069	0.442821	4.49892e-21	3.8588e-20
CD164	1293.96	1.42128	0.414511	0.000202865	0.000334364
CD24	3583.55	-0.286945	0.673113	0.565134	0.602314
CD276	7759.89	-2.5891	0.463934	2.52397e-09	6.86511e-09
CD2AP	367.055	2.54667	0.479263	1.44151e-08	3.6301e-08
CD2BP2	6306.92	-3.44315	0.444877	8.98194e-16	4.7141e-15
CD320	25711.6	-4.89277	0.4893	1.44238e-24	1.6912e-23
CD46	4214.75	3.83802	0.378045	2.5678e-25	3.18595e-24
CD47	350.743	1.35279	0.501176	0.0024009	0.00354206
CD55	6530.12	7.52152	0.63331	1.01877e-33	2.47405e-32
CD59	3284.3	0.836533	0.364527	0.0137556	0.0186769
CD63	18072.1	-2.96545	0.415149	8.33509e-14	3.58295e-13
CD68	1052.64	-2.7754	0.644016	1.70913e-06	3.46857e-06
CD81	8311.58	-3.02776	0.442367	8.42207e-13	3.25419e-12
CD82	426.339	-1.01894	0.469215	0.0146481	0.0198183
CD83	440.127	3.07147	0.863057	3.21459e-05	5.74329e-05
CD99	1547.39	-0.350967	0.470271	0.395962	0.437999
CD99L2	362.892	1.72663	0.47602	7.05189e-05	0.000121837
CDAN1	1318.29	-2.586	0.376685	8.73298e-13	3.36157e-12
CDC123	1047.26	3.18379	0.401325	2.11858e-16	1.18446e-15
CDC14B	113.959	1.46343	0.592389	0.00388914	0.00561922
CDC16	506.839	3.12583	0.587423	1.01392e-08	2.58743e-08
CDC20	6605.14	-2.2515	0.357298	4.87777e-11	1.56488e-10
CDC23	545.553	3.30292	0.434118	2.78069e-15	1.38566e-14
CDC25A	456.73	1.08823	0.431702	0.00555077	0.0078663
CDC25B	3810.83	-0.510566	0.366106	0.135453	0.161064
CDC25C	146.21	1.71936	0.595576	0.000897357	0.001384
CDC26	246.245	1.08911	0.467166	0.00910508	0.0125976
CDC27	976.707	4.69115	0.559327	4.47553e-18	2.91657e-17
CDC34	29866.3	-6.10079	0.374642	7.2131e-61	1.01749e-58
CDC37	8278.47	-2.79411	0.358503	7.76676e-16	4.10452e-15
CDC40	234.806	2.99357	0.56445	1.13232e-08	2.87756e-08
CDC42	1761.22	2.12848	0.382459	4.59494e-09	1.21555e-08
CDC42BPA	672.007	2.91803	0.436357	2.67615e-12	9.79588e-12
CDC42BPB	1884.22	2.41086	0.435754	4.59828e-09	1.21608e-08
CDC42BPG	2102.88	-4.60951	0.41803	1.90727e-29	3.34374e-28
CDC42EP1	92740.7	-6.86023	0.353489	3.92955e-85	1.63773e-82
CDC42EP2	1312.14	-3.15936	0.493972	1.56462e-11	5.29568e-11
CDC42EP4	13570.7	-4.17128	0.519748	7.89926e-17	4.60154e-16
CDC42SE1	1164.74	-0.589276	0.367266	0.0856124	0.10507
CDC42SE2	493.632	3.22254	0.535526	1.81751e-10	5.53831e-10
CDC45	803.548	0.655118	0.376275	0.0593312	0.0745931
CDC5L	769.357	4.11778	0.489918	4.40464e-18	2.87446e-17
CDC6	1521	2.85659	0.387417	1.96409e-14	9.04451e-14
CDCA2	382.357	4.19017	0.623808	1.75437e-12	6.54694e-12
CDCA3	1247.38	-2.08206	0.392882	2.11944e-08	5.23625e-08
CDCA4	1696.59	-1.63263	0.385317	6.25738e-06	1.20281e-05
CDCA5	2085.04	-1.05905	0.372422	0.00227995	0.0033723
CDCA7	367.51	2.18017	0.461266	3.97951e-07	8.65879e-07
CDCA7L	860.944	2.56696	0.487105	1.87317e-08	4.64569e-08
CDCA8	854.642	0.0888854	0.363258	0.792051	0.814892
CDH2	411.5	0.963061	0.538115	0.0378291	0.0488322
CDH24	3481.13	-4.70613	0.422507	5.90362e-30	1.06346e-28
CDIN1	82.616	-0.218689	0.588715	0.645045	0.67896
CDIP1	1620.03	-2.73817	0.379919	7.02388e-14	3.04789e-13
CDIPT	9088.61	-3.85099	0.445662	4.44654e-19	3.19266e-18
CDK1	1308.55	4.507	0.446375	5.25253e-25	6.37043e-24
CDK10	2035.91	-3.9781	0.750878	8.25499e-09	2.12851e-08
CDK11A	393.174	-0.205314	0.462198	0.617298	0.652465
CDK11B	1468.73	-0.697827	0.382518	0.0478464	0.0608718
CDK12	818.573	0.964088	0.415263	0.0111309	0.0152623
CDK13	975.18	-0.814124	0.462544	0.0476145	0.0605937
CDK14	300.684	1.10715	1.21174	0.0801495	0.0987889
CDK16	3578.79	-1.35596	0.456554	0.00101846	0.00156288
CDK17	280.56	2.46894	0.490773	7.12949e-08	1.67145e-07
CDK18	461.423	-0.284435	0.526697	0.525857	0.565349
CDK19	188.892	0.931676	0.500227	0.0339749	0.0441429
CDK2	1662.41	0.673249	0.377169	0.0542055	0.0685248
CDK20	112.285	-1.0084	0.569241	0.0356572	0.0461716
CDK2AP1	1935.75	0.19422	0.357018	0.563824	0.601058
CDK2AP2	12850.2	-6.11206	0.390193	1.70801e-56	1.80008e-54
CDK4	10276.4	-3.04253	0.377964	8.9227e-17	5.17799e-16
CDK5	1264.41	-2.13005	0.504334	3.95722e-06	7.7579e-06
CDK5R1	70.9324	-0.959775	0.667367	0.0690717	0.0859669
CDK5RAP1	457.638	0.372319	0.456894	0.36461	0.405914
CDK5RAP2	931.635	2.13391	0.456771	5.20364e-07	1.11555e-06
CDK5RAP3	711.049	-0.729868	0.395655	0.0445456	0.0569729
CDK6	2273.39	2.46639	0.966328	0.00110466	0.00169007
CDK8	204.941	1.98411	0.671076	0.000535651	0.000845188
CDK9	2474.64	-1.80942	0.444231	1.00185e-05	1.88275e-05
CDKAL1	206.814	1.83933	0.540044	0.000142904	0.000239366
CDKN1A	1830.76	-1.27116	0.404969	0.000654355	0.00102228
CDKN1B	775.657	2.77289	0.436574	2.58496e-11	8.57507e-11
CDKN1C	98218.1	-8.31162	0.740039	1.47082e-30	2.76351e-29
CDKN2A	118801	-6.31879	0.413131	4.81329e-54	4.45789e-52
CDKN2AIP	183.905	1.92941	0.770137	0.0020093	0.00298691
CDKN2AIPNL	707.745	-1.06374	0.446925	0.00821907	0.0114183
CDKN2B	1822.58	-2.8003	0.385486	4.40734e-14	1.95222e-13
CDKN2C	935.204	3.97559	0.583855	8.07221e-13	3.12822e-12
CDKN2D	219.386	-2.18437	0.560608	1.52384e-05	2.81411e-05
CDON	184.49	1.77485	0.665847	0.00152832	0.00229913
CDPF1	238.626	-1.69673	0.561377	0.000581601	0.00091329
CDR2	426.224	1.02923	0.570737	0.0333269	0.0433685
CDR2L	4192.07	-1.74437	0.361767	3.48124e-07	7.61619e-07
CDS2	370.107	0.243181	0.433313	0.535845	0.574578
CDT1	9694.51	-3.69889	0.359787	8.15491e-26	1.06362e-24
CDV3	2177.61	2.15595	0.38524	4.46916e-09	1.1833e-08
CDYL	517.213	2.26878	0.48964	5.69454e-07	1.21454e-06
CEBPA	167896	-10.0361	0.812016	2.20208e-36	6.4098e-35
CEBPB	13408.9	-2.9763	0.420129	1.56447e-13	6.48784e-13
CEBPD	6804.78	-3.94451	0.396396	2.39714e-24	2.74057e-23
CEBPG	472.731	2.35769	0.66909	5.6193e-05	9.80091e-05
CEBPZ	831.355	5.20685	0.481962	1.9374e-28	3.13299e-27
CEBPZOS	280.464	2.84414	0.511932	3.36555e-09	9.03095e-09
CEL	36.8026	-2	0.989011	0.00542744	0.00770106
CELF1	2020.62	1.44455	0.611429	0.00533741	0.00758269
CELSR1	12737	-4.28155	0.445605	5.36481e-23	5.40548e-22
CELSR2	4033.02	-2.10376	0.637257	0.000147377	0.000246362
CELSR3	1246.19	-0.421241	0.538011	0.354669	0.395664
CEMIP2	1557.34	-0.158827	0.420557	0.680844	0.712551
CENPA	333.619	1.58014	0.492455	0.000369636	0.00059345
CENPB	16397.9	-3.59415	0.505537	9.78277e-14	4.15462e-13
CENPF	3425.88	4.98671	0.533034	6.05136e-22	5.57637e-21
CENPH	260.773	3.82715	0.617769	3.93738e-11	1.27884e-10
CENPK	277.204	4.38301	0.559501	3.61501e-16	1.97887e-15
CENPL	145.045	2.08336	0.632279	0.000153323	0.000255696
CENPM	2549.7	-3.37102	0.493008	7.64241e-13	2.9692e-12
CENPN	920.899	2.7961	0.446465	4.66583e-11	1.50109e-10
CENPO	871.664	-0.670776	0.397728	0.066223	0.0826234
CENPP	145.127	3.4926	0.852497	1.92512e-06	3.88883e-06
CENPT	463.341	-1.32716	0.427955	0.000697605	0.00108633
CENPV	2249.46	-3.47727	0.560739	4.80452e-11	1.54295e-10
CENPW	206.968	-0.0962198	0.485988	0.818251	0.838648
CENPX	4948.06	-3.12835	0.522909	2.12735e-10	6.44388e-10
CEP104	407.953	1.11947	0.445717	0.00542838	0.00770119
CEP131	2137.79	-2.49129	0.430213	9.81273e-10	2.78037e-09
CEP164	300.752	0.271844	0.443517	0.498224	0.538959
CEP170	551.634	3.5872	0.470542	2.642e-15	1.32158e-14
CEP170B	11345.5	-3.71576	0.533427	2.67852e-13	1.08478e-12
CEP192	170.785	2.44363	0.59661	6.07399e-06	1.17001e-05
CEP250	540.644	2.2087	0.533112	5.33016e-06	1.03215e-05
CEP350	506.775	3.96749	0.473928	5.49132e-18	3.5583e-17
CEP41	80.7254	-0.502615	0.756896	0.345097	0.385642
CEP43	185.983	2.67753	0.539363	8.7428e-08	2.02892e-07
CEP55	848.649	4.85418	0.559548	3.99168e-19	2.87507e-18
CEP68	534.701	-1.3331	0.480297	0.00191001	0.0028467
CEP72	644.593	0.878705	0.55025	0.0610991	0.0766791
CEP85	467.777	1.79002	0.511267	0.000105832	0.000179831
CEP89	520.149	-1.7136	0.408397	6.69883e-06	1.2839e-05
CEP95	188.363	3.17884	0.774265	3.63072e-06	7.14226e-06
CEPT1	261.126	3.30451	0.546741	1.40893e-10	4.33069e-10
CERCAM	1025.35	-0.711283	0.372108	0.0398682	0.0512839
CERK	878.616	-0.435689	0.412032	0.24477	0.280327
CERS1	4207	-6.60727	0.671339	3.70509e-24	4.18374e-23
CERS2	9135.61	-2.70045	0.426916	3.0702e-11	1.01007e-10
CERS4	3070.77	-7.25572	0.43154	7.51029e-65	1.22968e-62
CERS5	145.667	1.50299	0.580892	0.00269987	0.00397098
CERT1	183.531	1.87726	0.52612	7.59326e-05	0.00013082
CES2	470.334	1.57736	0.537355	0.000894111	0.00137946
CES3	57.2983	0.509439	0.741887	0.342696	0.383146
CETN2	450.27	2.32585	0.437933	1.71789e-08	4.28609e-08
CFAP20	403.856	0.698267	0.487107	0.104003	0.125805
CFAP298	229.675	2.02417	0.593911	0.000114741	0.000194179
CFAP298-TCP10L	36.6187	0.230312	0.659003	0.652384	0.686055
CFAP410	4441.16	-5.7708	0.493209	8.32008e-33	1.86978e-31
CFAP97	229.031	2.03115	0.533791	2.64066e-05	4.75309e-05
CFD	723.526	-1.4517	0.473596	0.000671484	0.00104744
CFDP1	344.15	3.52067	0.524816	1.6032e-12	6.00725e-12
CFL1	66628.9	-3.41164	0.369637	2.55218e-21	2.24577e-20
CFL2	508.95	3.28571	0.527619	4.12929e-11	1.33644e-10
CFLAR	581.345	0.532944	0.553846	0.255733	0.29197
CGGBP1	650.056	2.88449	0.5254	4.75572e-09	1.25643e-08
CGN	610.664	-4.55628	0.536124	1.17393e-18	8.14818e-18
CHAC1	6758.76	-5.40921	0.671106	4.33053e-17	2.59351e-16
CHAC2	172.992	3.64513	0.664689	3.52465e-09	9.43026e-09
CHAF1A	2003.18	-0.241788	0.346897	0.461794	0.502634
CHAF1B	511.979	0.0296327	0.43434	0.942699	0.950369
CHAMP1	597.592	1.83355	0.413114	2.07927e-06	4.18364e-06
CHCHD1	843.964	-1.42574	0.417941	0.000213222	0.000350931
CHCHD10	2278.41	-0.966708	0.361979	0.00418814	0.00602275
CHCHD2	24828.8	-3.0672	0.372637	1.92302e-17	1.19298e-16
CHCHD3	812.106	1.88354	0.4187	1.52259e-06	3.10858e-06
CHCHD4	289.348	1.06053	0.44766	0.00869401	0.0120562
CHCHD5	1540.87	-3.62255	0.46353	4.75344e-16	2.57135e-15
CHCHD6	888.901	-2.49812	0.605871	4.58524e-06	8.93372e-06
CHCHD7	112.024	1.50559	0.701076	0.00800694	0.0111337
CHD1	866.293	3.98663	0.505341	2.67669e-16	1.48204e-15
CHD1L	443.327	1.65337	0.502751	0.000253001	0.000413064
CHD2	1004.64	3.66524	0.680679	5.88888e-09	1.53832e-08
CHD3	3113.23	2.9271	0.416717	2.66793e-13	1.08096e-12
CHD4	4131.98	1.11994	0.501354	0.0115421	0.0157955
CHD6	617.989	2.48798	0.541556	5.95353e-07	1.26742e-06
CHD7	737.498	0.456289	0.61874	0.362184	0.403458
CHD8	1008.68	0.997492	0.393892	0.00609826	0.00858513
CHDH	497.097	-2.29896	0.527338	1.88573e-06	3.81178e-06
CHEK1	555.737	3.78159	0.541031	2.52948e-13	1.02714e-12
CHEK2	235.473	1.87905	0.497267	3.26917e-05	5.83511e-05
CHERP	8396.02	-3.37841	0.357746	3.49042e-22	3.30958e-21
CHFR	462.848	-3.89206	0.754813	1.80068e-08	4.47801e-08
CHIC2	195.638	-1.7192	0.498902	0.000133084	0.000223735
CHID1	4587.93	-3.34272	0.568734	3.65098e-10	1.08056e-09
CHKA	3117.72	-2.90183	0.461983	3.61846e-11	1.17986e-10
CHKB	1074.91	-5.02292	0.568862	7.26558e-20	5.57941e-19
CHM	351.912	3.99293	0.522436	1.53092e-15	7.85507e-15
CHML	585.463	4.43728	0.729514	3.39366e-11	1.11011e-10
CHMP1A	6290.07	-3.20344	0.38632	1.10921e-17	6.97554e-17
CHMP1B	748.496	1.82671	0.40286	1.31683e-06	2.70778e-06
CHMP2A	1956.92	-2.07656	0.508271	7.38958e-06	1.41098e-05
CHMP2B	915.803	4.1738	0.626934	2.06611e-12	7.66349e-12
CHMP3	872.921	1.12336	0.561073	0.0187153	0.0250522
CHMP4A	392.364	0.596939	0.571649	0.212809	0.246151
CHMP4B	1639.97	-0.118401	0.363013	0.728525	0.75658
CHMP4C	149.742	0.641606	0.505591	0.14602	0.172689
CHMP5	616.704	2.91328	0.431674	1.6968e-12	6.33468e-12
CHMP6	1561.73	-3.29556	0.565625	5.30177e-10	1.5452e-09
CHMP7	362.823	-0.150904	0.408779	0.68394	0.714975
CHP1	1994.83	2.06306	0.569334	5.2822e-05	9.22875e-05
CHPF	29829.5	-6.20169	0.620447	8.91344e-25	1.06694e-23
CHPF2	3061.56	-1.9545	0.38276	6.86937e-08	1.61377e-07
CHPT1	355	0.539047	0.411433	0.151688	0.178884
CHRAC1	687.437	1.6595	0.417424	1.91298e-05	3.50102e-05
CHRD	527.878	-3.20596	0.901422	2.73282e-05	4.91415e-05
CHRNA5	154.996	2.61043	0.708818	2.73242e-05	4.91415e-05
CHST10	76.4212	-3.97767	0.701748	1.15011e-09	3.23379e-09
CHST12	3417.32	-4.41111	0.431707	1.24233e-25	1.59313e-24
CHST13	6417.67	-4.50623	0.641829	1.48392e-13	6.17054e-13
CHST14	1669.41	-3.09823	0.389325	1.83098e-16	1.02932e-15
CHST15	241.174	3.7143	0.827936	5.23855e-07	1.12251e-06
CHST3	1855.23	-0.24872	0.553891	0.587567	0.623325
CHSY1	544.469	1.57087	0.450761	0.000140565	0.000235663
CHTF18	2532.85	-2.18964	0.529556	5.39011e-06	1.04288e-05
CHTF8	1808.32	-1.43437	0.417386	0.00019371	0.000319735
CHTOP	1821.73	-0.985526	0.37035	0.00416549	0.00599676
CHUK	313.344	3.37261	0.530077	1.97089e-11	6.59287e-11
CHURC1	424.348	2.23267	0.491439	8.73037e-07	1.82635e-06
CIAO1	2464.1	-1.13032	0.35879	0.000793097	0.00122898
CIAO2A	611.487	2.26729	0.418629	1.02442e-08	2.61276e-08
CIAO2B	2980.96	-3.72001	0.394268	3.53534e-22	3.34872e-21
CIAO3	3506.26	-3.77311	0.464623	3.76372e-17	2.27036e-16
CIAPIN1	1228.29	-0.131331	0.436946	0.735804	0.763188
CIB1	4798.39	-2.60574	0.360659	6.59095e-14	2.86817e-13
CIB2	404.928	-5.26616	0.737171	3.72329e-14	1.66288e-13
CIC	22603.2	-4.82582	0.475017	1.95983e-25	2.46836e-24
CILK1	123.906	2.50923	0.620295	6.92527e-06	1.32563e-05
CILP2	287.973	-4.07851	0.886881	2.45192e-07	5.46466e-07
CINP	367.779	0.841693	0.431246	0.0313609	0.0408855
CIP2A	232.348	3.48353	0.542411	1.35106e-11	4.59489e-11
CIPC	207.789	2.97849	0.568577	1.78887e-08	4.45226e-08
CIRBP	1599.59	-1.5931	0.678994	0.00434767	0.00624139
CISD1	356.316	3.04217	0.505913	1.9504e-10	5.93536e-10
CISD2	323.728	1.53899	0.441204	0.000144747	0.000242231
CISH	92.2731	-2.14964	0.756469	0.000608907	0.000954207
CIT	322.973	1.37868	0.522611	0.00272959	0.00401212
CITED2	1600.64	-1.84002	0.399245	8.91733e-07	1.86418e-06
CITED4	4197.63	-1.41646	0.650844	0.00822526	0.0114252
CIZ1	3517.24	-0.59329	0.375517	0.0873437	0.107023
CKAP2	675.044	5.13272	0.495787	2.79735e-26	3.79983e-25
CKAP2L	328.356	4.51102	0.59801	3.29739e-15	1.62898e-14
CKAP4	4882.64	-0.788959	0.485773	0.0618576	0.0775779
CKAP5	1924.06	2.83181	0.609485	3.84671e-07	8.37778e-07
CKB	18892.4	-2.37014	0.413265	1.34539e-09	3.75864e-09
CKLF	525.371	-0.408418	0.564373	0.382095	0.423785
CKS1B	2515.54	-0.701229	0.360907	0.0366916	0.0474573
CKS2	1107.53	0.170949	0.356747	0.605719	0.641247
CLASP1	935.81	1.73144	0.604162	0.000929801	0.00143259
CLASP2	505.181	4.56115	0.478893	1.2832e-22	1.25702e-21
CLASRP	3560.45	-4.00698	0.375259	1.04101e-27	1.55711e-26
CLBA1	235.735	-0.901859	0.468758	0.030177	0.0394621
CLCC1	311.056	3.06343	0.524223	4.71835e-10	1.38396e-09
CLCF1	457.16	-2.79547	0.57156	1.04814e-07	2.40922e-07
CLCN2	263.636	-2.1107	0.460994	8.06051e-07	1.692e-06
CLCN3	467.252	2.61007	0.554585	3.17072e-07	6.97012e-07
CLCN4	92.3084	-1.13324	0.849836	0.058981	0.0742241
CLCN5	137.782	1.13716	0.597512	0.023319	0.0309111
CLCN6	578.506	-0.858886	0.53041	0.0591177	0.0743757
CLCN7	11445.6	-3.67586	0.374849	1.02776e-23	1.1139e-22
CLDN1	1517.83	-1.03841	0.716329	0.0590617	0.0743155
CLDN12	411.445	1.81393	0.591844	0.000454208	0.000722525
CLDN15	1554.03	-4.62856	0.599048	6.90821e-16	3.67197e-15
CLDN23	193.263	-4.5592	0.549832	9.2433e-18	5.8733e-17
CLDN4	168.914	2.64637	0.607809	1.51425e-06	3.09223e-06
CLDND1	274.042	2.8902	0.532752	5.77379e-09	1.50955e-08
CLEC16A	693.307	0.0951043	0.408787	0.802167	0.824005
CLIC3	445.119	-1.32838	0.80908	0.0271152	0.0356722
CLIC4	2237.06	4.58078	0.538144	1.34031e-18	9.23313e-18
CLINT1	911.471	3.19178	0.421891	3.96314e-15	1.94633e-14
CLIP1	1332.61	5.08869	0.498942	1.4025e-25	1.79351e-24
CLIP2	18954.5	-5.5863	0.356903	1.22575e-56	1.32222e-54
CLK2	249.471	-1.10744	0.456832	0.00690004	0.00966638
CLK3	684.205	-0.738436	0.379239	0.034999	0.0453577
CLN3	6038.99	-3.72534	0.580994	1.13781e-11	3.89565e-11
CLN6	3208.28	-2.92304	0.608671	1.56031e-07	3.54384e-07
CLN8	90.761	-2.46633	1.215	0.00334812	0.00487362
CLNS1A	987.751	3.01233	0.469672	1.6496e-11	5.56891e-11
CLOCK	182.205	3.12646	0.673066	3.02778e-07	6.66867e-07
CLP1	340.686	-0.332849	0.421236	0.382807	0.424472
CLPB	1493.26	-0.926528	0.394694	0.0107759	0.0147999
CLPP	14600.3	-4.84264	0.390514	1.80289e-36	5.29829e-35
CLPTM1	8867.4	-3.18411	0.364224	2.31812e-19	1.70859e-18
CLPTM1L	4585.93	0.364788	0.34116	0.259784	0.296374
CLPX	334.35	2.76109	0.507238	6.31211e-09	1.64326e-08
CLSPN	567.053	3.34388	0.458066	2.98239e-14	1.3484e-13
CLSTN1	3563.99	-0.470874	0.379791	0.179029	0.209071
CLTA	3191.37	-0.736999	0.451044	0.0662969	0.0827042
CLTB	11933.2	-3.27757	0.481298	9.26378e-13	3.55545e-12
CLTC	4668.47	2.85156	0.378527	6.88135e-15	3.31556e-14
CLTCL1	623.71	1.36401	0.68237	0.0137893	0.0187171
CLU	6809.58	-1.86711	0.750023	0.00208516	0.00309416
CLUH	14547.8	-2.95169	0.493991	2.39712e-10	7.21339e-10
CLYBL	34.5023	-0.329208	0.672843	0.517126	0.55691
CMAS	350.105	3.1275	0.47287	4.22899e-12	1.51467e-11
CMC1	144.758	0.711346	0.51839	0.113079	0.135995
CMC2	425.408	1.26499	0.542542	0.00730123	0.0101973
CMIP	1966.72	-0.413916	0.410953	0.271809	0.30917
CMPK1	1254.32	3.97477	0.492057	5.64308e-17	3.32957e-16
CMSS1	477.638	4.42606	0.543174	2.62239e-17	1.60512e-16
CMTM1	25.569	0.00591033	0.702079	0.994845	0.995496
CMTM4	342.791	-0.06336	0.475417	0.875868	0.891226
CMTM6	468.454	2.86639	0.471416	1.43483e-10	4.40589e-10
CMTR1	1083.79	-0.386863	0.374872	0.264557	0.301445
CNBP	4421.65	2.46992	0.365566	1.91799e-12	7.14298e-12
CNDP2	1454.14	-0.813433	0.375782	0.0192929	0.0257904
CNIH1	641.419	1.67805	0.409028	1.09349e-05	2.04742e-05
CNIH4	635.069	-1.48525	0.449559	0.000286781	0.00046614
CNKSR1	990.154	-2.97483	0.446546	2.8245e-12	1.03055e-11
CNKSR3	279.663	1.27073	0.768644	0.0302137	0.0395023
CNN2	22632.2	-4.50295	0.409032	2.76115e-29	4.77679e-28
CNN3	898.821	-0.12003	0.61752	0.800709	0.822692
CNNM2	774.409	-1.18415	0.401183	0.00137021	0.00207352
CNNM3	4894.94	-3.34258	0.362357	2.74407e-21	2.41e-20
CNNM4	668.726	-0.626038	0.528518	0.165866	0.194679
CNOT1	3133.87	3.01426	0.397993	4.23397e-15	2.07379e-14
CNOT10	437.793	3.22535	0.484527	2.64715e-12	9.71645e-12
CNOT11	1485.6	-0.691765	0.408632	0.0632752	0.0792583
CNOT2	487.38	2.03524	0.46478	2.24374e-06	4.49876e-06
CNOT3	4423.52	-4.81966	0.370006	6.57041e-40	2.40976e-38
CNOT4	267.683	1.85414	0.491975	3.47766e-05	6.18317e-05
CNOT6	531.545	3.21096	0.442393	4.06985e-14	1.80885e-13
CNOT7	611.311	1.64418	0.617881	0.00185826	0.00277453
CNOT8	806.272	3.68106	0.435566	2.74087e-18	1.82506e-17
CNOT9	1025.23	0.603912	0.367642	0.0757049	0.0936885
CNP	6797.27	-2.98884	0.461264	9.56824e-12	3.29941e-11
CNPPD1	2650.63	-3.8541	0.387973	2.48021e-24	2.82849e-23
CNPY2	533.105	1.50274	0.544092	0.00167073	0.00250677
CNPY3	2873.89	-2.34755	0.443315	1.78002e-08	4.43144e-08
CNPY4	236.055	0.410642	0.463121	0.320819	0.360534
CNST	323.184	2.48178	0.47382	2.30734e-08	5.66881e-08
CNTNAP1	285.962	0.976573	0.613201	0.0536362	0.0678425
CNTROB	1203.18	-2.00095	0.381829	3.12286e-08	7.57901e-08
COA1	561.917	-0.163842	0.401432	0.657613	0.690761
COA3	2291.5	-2.91522	0.51904	2.05456e-09	5.62503e-09
COA4	1576.68	-1.36529	0.368824	7.78602e-05	0.000133993
COA5	190.3	0.701637	0.479399	0.0978838	0.119
COA6	337.457	0.858816	0.438601	0.0302207	0.0395058
COA7	614.745	3.44718	0.49841	4.11775e-13	1.6281e-12
COA8	242.167	0.717789	0.485973	0.0939599	0.114609
COASY	8701.8	-2.09013	0.415392	8.45558e-08	1.96575e-07
COBL	969.243	1.08319	0.452238	0.00786581	0.0109491
COBLL1	561.764	0.622146	0.637595	0.221401	0.255382
COG1	728.179	-1.6652	0.393961	6.16221e-06	1.18551e-05
COG2	381.769	2.21672	0.48666	8.68793e-07	1.8183e-06
COG4	1343.74	-0.444057	0.362954	0.18959	0.220799
COG6	189.181	3.60568	0.584852	6.33227e-11	2.00763e-10
COG7	507.641	-0.596798	0.40217	0.104404	0.126224
COG8	1291.29	-2.28744	0.4116	4.26679e-09	1.13299e-08
COIL	307.474	1.83674	0.469564	2.01942e-05	3.67674e-05
COL18A1	38969.9	-5.93297	0.94525	1.57008e-11	5.31023e-11
COL1A1	388.632	3.89383	0.737877	1.06153e-08	2.70442e-08
COL26A1	732.292	-6.70007	0.593864	4.65014e-31	9.05247e-30
COL27A1	881.134	-4.66216	0.469892	2.07681e-24	2.4013e-23
COL6A1	475.199	2.28181	0.434073	2.42853e-08	5.95061e-08
COL9A2	4657.72	-8.64453	0.451079	1.62301e-82	6.20057e-80
COL9A3	17529.4	-5.96812	0.921669	4.6081e-12	1.64404e-11
COLEC12	52.9892	-0.766949	0.874004	0.176249	0.206073
COLGALT1	10560.2	-1.75284	0.355517	2.03998e-07	4.58109e-07
COMMD1	107.452	1.55255	0.785493	0.0110129	0.0151118
COMMD2	447.564	3.30934	0.470101	1.73801e-13	7.17185e-13
COMMD3	216.801	0.904886	0.504324	0.0404973	0.0520567
COMMD4	6820.93	-3.32747	0.637576	1.49455e-08	3.74823e-08
COMMD5	3980.41	-4.30852	0.47973	1.98639e-20	1.60469e-19
COMMD6	152.723	1.13359	0.665854	0.0344933	0.0447651
COMMD7	488.379	-0.729886	0.429541	0.0598476	0.0751909
COMMD8	120.582	2.05141	0.667817	0.000341342	0.000549757
COMMD9	1970.34	-1.92543	0.404164	3.97808e-07	8.65773e-07
COMT	10482.7	-4.08374	0.527889	7.98214e-16	4.21591e-15
COMTD1	2029.45	-3.81117	0.380187	9.81514e-25	1.16877e-23
COP1	289.247	1.68436	0.459817	6.40492e-05	0.000111047
COPA	2565.21	1.55143	0.367767	7.44182e-06	1.42036e-05
COPB1	1640.88	3.28507	0.388399	2.80068e-18	1.86083e-17
COPB2	2355.96	3.84083	0.396874	3.58106e-23	3.68103e-22
COPE	41607.5	-5.12493	0.529278	2.27931e-23	2.39668e-22
COPG1	4431.04	-0.0652992	0.376614	0.85306	0.870142
COPG2	302.663	3.35204	0.607864	3.64868e-09	9.7479e-09
COPRS	1296.87	-2.17926	0.380169	1.68479e-09	4.64877e-09
COPS2	942.386	4.34615	0.472573	2.7629e-21	2.42421e-20
COPS3	711.738	2.54551	0.435718	7.09882e-10	2.04105e-09
COPS4	381.06	3.7653	0.484462	6.83237e-16	3.63798e-15
COPS5	538.261	3.14923	0.505195	5.17051e-11	1.65359e-10
COPS6	2310.16	0.623975	0.442231	0.116892	0.140305
COPS7A	1817.75	-1.32432	0.43578	0.000856216	0.00132344
COPS7B	819.099	-1.33734	0.479787	0.00183373	0.00273924
COPS8	509.171	1.8901	0.505848	3.9221e-05	6.93707e-05
COPS9	1579.21	-3.39435	0.740263	3.59615e-07	7.85075e-07
COPZ1	3306.62	-0.319251	0.389355	0.372957	0.414653
COQ10A	148.284	0.329263	0.49326	0.448238	0.489289
COQ10B	212.279	1.14129	0.54657	0.015414	0.0208146
COQ2	225.363	2.40916	0.529811	7.52236e-07	1.58412e-06
COQ4	2042.52	-2.50721	0.376804	3.94979e-12	1.42245e-11
COQ5	244.919	3.50623	0.596778	4.08076e-10	1.20156e-09
COQ6	222.842	-0.0799558	0.465796	0.843588	0.861631
COQ7	178.762	0.166332	0.467696	0.692388	0.723147
COQ8A	6832.41	-4.15011	0.491994	2.89722e-18	1.92218e-17
COQ8B	1570.25	-2.97507	0.493813	1.77796e-10	5.42138e-10
COQ9	889.32	0.174174	0.467423	0.679129	0.710937
CORO1B	60042.7	-6.61517	0.409167	4.9171e-60	6.63014e-58
CORO1C	1831.7	1.70286	0.405685	6.96809e-06	1.33355e-05
CORO2A	400.232	-0.0198567	0.422471	0.957127	0.962752
COTL1	7448.09	-1.41269	0.418874	0.000242304	0.000396942
COX10	371.153	0.331863	0.420841	0.388239	0.430235
COX11	103.876	1.7148	0.62264	0.0013462	0.00203853
COX14	1275.29	-2.52096	0.551271	5.9672e-07	1.27004e-06
COX15	638.641	2.51783	0.415597	2.00439e-10	6.0855e-10
COX16	219.502	1.54439	0.538731	0.00114431	0.00174666
COX17	463.138	-1.26179	0.418699	0.00100646	0.0015455
COX19	383.083	-0.648854	0.556256	0.164717	0.193379
COX20	338.723	0.800927	0.484181	0.0611992	0.0767942
COX4I1	6850.38	-1.64813	0.442588	4.54926e-05	7.99391e-05
COX5A	1634.39	0.162461	0.419487	0.676774	0.708938
COX5B	4995.29	-2.63413	0.365561	7.44773e-14	3.21357e-13
COX6A1	15069.8	-3.70515	0.3558	2.22566e-26	3.0413e-25
COX6B1	9050.37	-3.6476	0.425811	9.33579e-19	6.53933e-18
COX6C	94.2549	0.0648393	0.553508	0.892541	0.905077
COX7A2	4097.38	-3.01993	0.508015	2.81267e-10	8.40317e-10
COX7A2L	1183.2	-0.177628	0.38625	0.618008	0.65305
COX7B	868.521	1.59286	0.424142	4.93387e-05	8.64489e-05
COX7C	3650.56	-1.4846	0.477585	0.000523527	0.000827338
COX8A	15651.7	-4.19548	0.479689	1.92949e-19	1.43135e-18
CPD	1337.32	0.652246	0.363137	0.0542828	0.0686035
CPEB2	165.592	3.00589	0.66703	7.03447e-07	1.48444e-06
CPEB4	345.518	2.17236	0.910338	0.00216115	0.00320071
CPLANE2	103.219	-1.4088	0.75269	0.0160873	0.0216886
CPLX1	4315.34	-6.02488	0.380773	1.38084e-57	1.56308e-55
CPM	633.282	5.60928	0.96686	3.56707e-10	1.05641e-09
CPNE1	5858.98	-2.54228	0.460191	4.23373e-09	1.12486e-08
CPNE2	1373.21	-2.03541	0.49246	6.36409e-06	1.22178e-05
CPNE3	643.497	5.109	0.510074	1.05875e-24	1.25422e-23
CPNE7	1119.73	-0.967837	0.480015	0.0227323	0.0301551
CPNE8	321.938	3.30799	0.576881	9.38259e-10	2.66591e-09
CPOX	238.748	2.29462	0.508187	9.6293e-07	2.0057e-06
CPQ	65.4458	-3.07506	0.764921	5.43217e-06	1.05035e-05
CPSF2	903.478	4.05224	0.422408	7.94161e-23	7.90626e-22
CPSF3	476.892	2.93138	0.503346	6.74312e-10	1.94549e-09
CPSF4	2914.54	-2.8191	0.373342	5.1017e-15	2.47631e-14
CPSF6	1337.66	1.42579	0.380782	6.29097e-05	0.000109205
CPSF7	3295.11	-1.04676	0.366286	0.00223182	0.00330332
CPT1A	965.152	2.41965	0.525057	5.73369e-07	1.22233e-06
CPT1B	141.993	-1.42528	0.522757	0.00196464	0.00292384
CPT2	342.023	0.267002	0.445919	0.504779	0.545085
CPTP	6195.59	-4.52025	0.379976	8.88718e-34	2.17077e-32
CRABP2	52.3289	0.446235	0.622539	0.372718	0.414487
CRACD	249.988	-1.00576	0.86782	0.089241	0.109187
CRACDL	204.379	-1.01662	0.67804	0.0569791	0.071833
CRACR2B	1517.9	-5.14626	0.610703	2.37127e-18	1.58934e-17
CRADD	166.744	-0.896864	0.592773	0.0677063	0.0843477
CRAMP1	902.85	-0.428886	0.498264	0.321007	0.360656
CRAT	1590.23	-3.12863	0.456944	7.40363e-13	2.87888e-12
CRB2	29.5319	0.0913324	0.700677	0.862246	0.878827
CRB3	2485.97	-5.00033	0.384941	9.00936e-40	3.26509e-38
CRBN	146.364	2.64673	0.651527	6.19142e-06	1.19088e-05
CRCP	537.842	-0.0682047	0.375887	0.845133	0.863016
CREB1	262.705	3.25371	0.573544	1.56757e-09	4.34101e-09
CREB3	1054.83	-2.24181	0.473343	3.37709e-07	7.39363e-07
CREB3L1	38.0654	-1.98656	0.91415	0.00405803	0.00585124
CREB3L2	1284.86	0.267529	0.388709	0.45943	0.500477
CREB3L4	179.478	-0.621717	0.601708	0.204316	0.236956
CREBBP	2765.75	-0.753004	0.564306	0.110467	0.13308
CREBL2	570.722	4.83263	0.532268	1.04398e-20	8.66264e-20
CREG1	685.005	3.70824	0.639035	5.36404e-10	1.56186e-09
CRELD1	603.893	-2.72508	0.590719	4.38991e-07	9.49318e-07
CRELD2	1261.77	-2.22117	0.601668	3.24708e-05	5.79682e-05
CRIM1	3026.15	3.99663	0.520203	1.25615e-15	6.49615e-15
CRIP1	720.156	2.10874	0.436776	2.62195e-07	5.82381e-07
CRIP2	33265.9	-6.01435	0.539376	4.17066e-30	7.63289e-29
CRIPT	92.9302	1.75341	0.679431	0.00204936	0.0030435
CRK	966.556	1.60042	0.452297	0.000111043	0.00018806
CRKL	1375.39	0.349486	0.447636	0.386568	0.428487
CRLF1	85822.7	-9.33277	0.825248	5.81797e-31	1.12069e-29
CRLF3	175.974	2.57793	0.589566	1.59387e-06	3.24543e-06
CRLS1	493.341	1.5029	0.479424	0.000522514	0.000825879
CRNKL1	253.406	3.26102	0.519007	3.53829e-11	1.15536e-10
CROCC	586.038	-2.00698	0.559138	5.75615e-05	0.000100243
CRTAP	2240.13	2.63327	0.372746	2.15482e-13	8.8164e-13
CRTC1	3753.31	-4.40632	0.367437	2.94228e-34	7.37098e-33
CRTC2	2414.94	-2.93763	0.370782	2.58415e-16	1.4334e-15
CRTC3	2026.08	3.25434	0.619379	1.41125e-08	3.55682e-08
CRY1	345.049	3.16476	0.517207	1.04802e-10	3.2596e-10
CRY2	870.853	-2.84256	0.553049	2.96259e-08	7.20721e-08
CRYAB	54.6297	-0.765665	0.669293	0.143672	0.170087
CRYBG1	103.424	-1.75054	0.774082	0.00435982	0.00625785
CRYBG2	457.532	-4.30762	0.544888	1.69197e-16	9.54102e-16
CRYL1	172.576	-0.944554	0.868239	0.107471	0.129709
CRYZ	371.951	3.36968	0.47096	8.62801e-14	3.7002e-13
CS	3703.3	0.266052	0.37509	0.450638	0.491776
CSDC2	75.7766	-0.156071	0.769219	0.753975	0.780007
CSDE1	5612.62	4.24219	0.417935	2.48442e-25	3.09086e-24
CSE1L	3219.17	5.03342	0.469293	6.21957e-28	9.48872e-27
CSF1	999.142	-4.05285	0.807481	3.31109e-08	8.02098e-08
CSK	9986.6	-3.77259	0.467997	6.30031e-17	3.70305e-16
CSNK1A1	2046.78	3.86159	0.430549	2.81215e-20	2.23825e-19
CSNK1D	4019.3	-2.29044	0.497073	6.03402e-07	1.28366e-06
CSNK1E	6079.66	-2.51569	0.412186	1.41069e-10	4.33466e-10
CSNK1G1	348.208	2.44299	0.518349	3.25886e-07	7.14844e-07
CSNK1G2	28719.8	-5.55525	0.370674	5.02354e-52	4.04043e-50
CSNK2A1	1145.54	0.946821	0.374616	0.00653401	0.00917181
CSNK2A2	281.213	0.475795	0.420937	0.215074	0.24849
CSPG4	1402.5	2.69692	0.443898	1.61695e-10	4.94852e-10
CSPG5	60.9172	0.375637	0.674786	0.466963	0.507838
CSPP1	154.083	2.96434	0.582768	4.02297e-08	9.65112e-08
CSRNP1	4118.54	-4.68812	0.369864	5.86688e-38	1.88089e-36
CSRNP2	574.09	-1.14325	0.396982	0.00178492	0.00267025
CSRP1	5108.05	-0.154019	0.391873	0.66474	0.697768
CSRP2	211.665	-0.489174	0.486263	0.25046	0.286378
CST3	7602.07	-3.76079	0.420213	3.00473e-20	2.37913e-19
CSTB	3320.16	-1.90125	0.410768	7.64437e-07	1.60834e-06
CSTF2	456.106	1.37582	0.420182	0.000371582	0.000596261
CSTF2T	594.891	1.97023	0.568402	0.000101476	0.000172815
CSTF3	453.138	1.85952	0.479809	2.28915e-05	4.14151e-05
CTBP1	8709.78	-3.60999	0.393826	4.36563e-21	3.75149e-20
CTBP2	691.849	2.35339	0.415025	2.27285e-09	6.206e-09
CTC1	198.718	0.392359	0.458383	0.339382	0.379672
CTCF	723.614	1.65522	0.417858	2.01412e-05	3.66782e-05
CTDP1	2522.05	-3.28943	0.368055	3.90352e-20	3.05909e-19
CTDSP1	5527.25	-3.41489	0.418313	2.97392e-17	1.81303e-16
CTDSP2	4834.88	-2.13507	0.364581	8.82274e-10	2.51307e-09
CTDSPL	476.685	0.547805	0.407449	0.14197	0.168224
CTDSPL2	588.942	4.09837	0.662521	3.07987e-11	1.01289e-10
CTNNA1	4495.71	2.13742	0.37576	2.39837e-09	6.53706e-09
CTNNAL1	1012.48	3.42395	0.437577	5.05546e-16	2.72507e-15
CTNNB1	2070.67	2.10006	0.382159	7.35849e-09	1.90378e-08
CTNNBIP1	5607.46	-6.41326	0.451579	6.14165e-47	3.70479e-45
CTNNBL1	525.062	0.914117	0.426488	0.0184475	0.0247108
CTNND1	2358.32	0.156882	0.363885	0.646612	0.680374
CTNS	1848.7	-3.39171	0.375445	1.5486e-20	1.26778e-19
CTPS1	1264.69	2.76264	0.407243	1.43054e-12	5.3823e-12
CTPS2	266.601	1.57424	0.556636	0.00125855	0.00191276
CTR9	760.743	3.40008	0.499676	9.73985e-13	3.73036e-12
CTSA	10652.9	-3.24658	0.357102	9.54449e-21	7.9848e-20
CTSB	2366.53	-4.20003	0.368927	3.8415e-31	7.52691e-30
CTSC	1473.14	-0.448014	0.766489	0.39221	0.434279
CTSD	84919.9	-3.87619	0.789877	6.11359e-08	1.4425e-07
CTSF	496.114	-0.712767	0.429185	0.0658703	0.0822505
CTSL	1566.08	4.81499	0.415449	3.10763e-32	6.6111e-31
CTSZ	6985.58	-1.51211	0.425824	0.000116134	0.000196427
CTTNBP2NL	393.423	3.96967	0.797442	4.84255e-08	1.15538e-07
CTU1	9095.9	-7.33352	0.394403	2.53773e-78	8.61795e-76
CTU2	2189.18	-3.88332	0.649975	1.73833e-10	5.30585e-10
CTXN1	19288.1	-6.20874	0.425818	2.27042e-49	1.58912e-47
CUEDC1	2491.09	-3.59423	0.407619	1.03644e-19	7.84736e-19
CUEDC2	1427.14	-1.74327	0.487566	7.78619e-05	0.000133993
CUL1	916.749	2.97836	0.425031	2.68634e-13	1.08746e-12
CUL2	535.876	4.71295	0.554833	1.24137e-18	8.59025e-18
CUL3	1094.51	3.102	0.469732	4.3791e-12	1.5666e-11
CUL4A	3115.63	1.81761	0.732802	0.0025679	0.00378173
CUL4B	1038.85	4.73246	0.452131	9.89094e-27	1.38882e-25
CUL7	3804.13	-4.11925	0.379441	1.4747e-28	2.42757e-27
CUL9	595.345	-0.364557	0.422207	0.340644	0.380991
CUTA	8972.23	-3.64292	0.435792	6.14448e-18	3.96751e-17
CUTC	199.525	2.27967	0.766735	0.000382562	0.000613236
CUX1	2528.24	-0.127655	0.43282	0.748092	0.774619
CWC15	255.476	2.27995	0.506661	1.1116e-06	2.2997e-06
CWC22	165.97	2.90985	0.684815	2.1997e-06	4.41529e-06
CWC25	179.322	1.82081	0.56604	0.00027874	0.000453633
CWC27	356.302	3.9398	0.591284	1.83579e-12	6.848e-12
CWF19L1	267.754	2.02399	0.511158	1.37443e-05	2.55053e-05
CWF19L2	198.501	3.07386	0.609457	4.85594e-08	1.15828e-07
CXADR	401.89	0.558918	0.449277	0.166396	0.195225
CXCL16	6100.31	-5.73944	0.956134	9.48979e-11	2.96261e-10
CXCL2	31.597	0.425144	0.793131	0.426373	0.467746
CXCL8	120.069	-3.66011	0.690041	9.92357e-09	2.53805e-08
CXCR4	255.991	1.30263	0.569156	0.00773119	0.0107731
CXorf38	205.087	3.03902	0.5587	5.82186e-09	1.52168e-08
CXorf56	340.337	1.57745	0.467277	0.000206822	0.000340642
CXXC1	3595.53	-2.93015	0.380617	1.53816e-15	7.88781e-15
CXXC5	3941.17	-1.94807	0.361392	1.43738e-08	3.62069e-08
CYB561	591.018	-0.203625	0.37761	0.560432	0.59786
CYB561A3	8847.98	-2.49977	0.705747	4.20976e-05	7.43009e-05
CYB561D1	153.78	-0.0171164	0.570019	0.966777	0.970588
CYB561D2	1053.73	-3.12274	0.431369	4.6438e-14	2.04904e-13
CYB5A	723.506	-1.56531	0.403878	3.08689e-05	5.52591e-05
CYB5B	1932.83	1.80784	0.431478	6.63863e-06	1.27316e-05
CYB5D1	363.797	1.74476	0.460533	3.58366e-05	6.36424e-05
CYB5D2	341.722	-0.629135	0.653856	0.21883	0.252575
CYB5R1	857.225	-1.14912	0.582033	0.0191342	0.0255969
CYB5R3	30367.8	-4.63188	0.514628	1.61886e-20	1.31941e-19
CYB5R4	112.3	0.870401	0.697997	0.107221	0.129441
CYB5RL	94.8808	-0.138416	0.581483	0.767022	0.791895
CYBA	53821.7	-5.97551	0.449695	1.61488e-41	6.79214e-40
CYBC1	4901.06	-5.54738	0.371926	1.73391e-51	1.3139e-49
CYC1	23836.6	-3.58979	0.598169	1.50846e-10	4.62733e-10
CYCS	2179.65	1.18217	0.36277	0.000515895	0.000815982
CYFIP1	1283.58	0.721405	0.376166	0.0391001	0.0503807
CYHR1	5126.36	-4.62086	0.550554	3.24036e-18	2.14519e-17
CYLD	274.905	4.09813	0.545657	4.58973e-15	2.2349e-14
CYP1A1	1088.23	-6.07591	0.683353	4.06343e-20	3.18169e-19
CYP20A1	63.1554	0.967698	0.830595	0.099179	0.120431
CYP26B1	738.448	-2.1117	0.52447	9.4375e-06	1.77831e-05
CYP51A1	1894.48	1.79909	0.438638	1.02136e-05	1.91745e-05
CYREN	922.214	-1.08454	0.48418	0.0114291	0.0156501
CYRIB	638.67	2.66242	0.448766	3.8554e-10	1.13959e-09
CYSRT1	124.262	0.798659	0.707137	0.139588	0.165681
CYSTM1	2682.18	-2.1374	0.64766	0.000143956	0.00024104
CYTH1	456.214	-0.0139665	0.458523	0.97188	0.975284
CYTH2	1619.53	-3.09146	0.379408	3.90209e-17	2.34765e-16
CYTH3	821.271	2.0468	0.402726	7.46261e-08	1.74642e-07
CZIB	234.934	0.00538322	0.558965	0.995353	0.995679
D2HGDH	901.341	-3.68572	0.472827	5.59618e-16	3.00594e-15
DAAM1	243.715	1.03656	0.634237	0.0454794	0.0580538
DAB2	2148.54	2.74465	0.416948	5.82917e-12	2.06044e-11
DAB2IP	12001.3	-5.03529	0.37658	5.96825e-42	2.55715e-40
DACT3	57.7761	-3.699	0.832158	5.93633e-07	1.26406e-06
DAD1	2721.08	-1.59118	0.57524	0.00140922	0.00212833
DAG1	6983.64	-0.200532	0.344639	0.554616	0.592413
DAGLA	5447.03	-5.19111	0.446692	1.9846e-32	4.36374e-31
DAGLB	1976.44	-2.42206	0.384325	4.23082e-11	1.36737e-10
DALRD3	1034.24	-2.54919	0.386225	5.53754e-12	1.95962e-11
DAP	6638.52	-0.0300164	0.518111	0.942372	0.950144
DAP3	1102.14	1.61656	0.435437	5.71762e-05	9.96292e-05
DAPK1	629.957	0.28781	0.513246	0.520304	0.559806
DAPK2	64.7201	1.38653	0.72082	0.0160026	0.021584
DAPK3	12122	-5.3176	0.402521	4.97672e-41	2.0102e-39
DARS1	502.659	3.33026	0.473128	1.87274e-13	7.69663e-13
DARS2	550.044	2.06471	0.432904	3.55703e-07	7.77089e-07
DAXX	1102.7	-0.15547	0.411546	0.676989	0.709083
DAZAP1	5582.19	-1.57322	0.360522	3.68697e-06	7.24669e-06
DAZAP2	1587.14	0.69541	0.418937	0.0689906	0.0858776
DBF4B	84.6549	0.411744	0.586877	0.396672	0.43852
DBI	1860.56	-0.56958	0.413968	0.130457	0.155568
DBN1	16051	-3.65917	0.42952	1.67305e-18	1.13968e-17
DBNDD1	6067.27	-6.01442	0.366024	7.1648e-62	1.07695e-59
DBNDD2	2631.63	-4.17816	0.653273	1.1443e-11	3.91349e-11
DBNL	6821.28	-3.32981	0.356868	1.03554e-21	9.41019e-21
DBP	286.595	-0.762396	0.519778	0.0888602	0.108765
DBR1	289.99	2.36857	0.491172	2.21876e-07	4.96796e-07
DBT	445.221	4.75769	0.754518	9.53389e-12	3.2888e-11
DCAF1	543.773	2.71956	0.473296	1.1129e-09	3.13205e-09
DCAF10	366.478	0.63844	0.424663	0.0981834	0.119348
DCAF12	1110.52	0.781948	0.371253	0.0228238	0.0302677
DCAF13	595.855	3.61327	0.467324	9.93658e-16	5.19433e-15
DCAF16	314.072	1.18096	0.514507	0.00893314	0.0123672
DCAF5	353.506	-0.0541025	0.407972	0.883618	0.897518
DCAF6	630.906	3.05201	0.436624	3.02594e-13	1.21741e-12
DCAF7	1208.03	0.286377	0.380699	0.419177	0.460402
DCAF8	784.779	1.78219	0.470672	3.55026e-05	6.30614e-05
DCAKD	809.637	-3.00935	0.625062	1.41803e-07	3.22708e-07
DCBLD1	273.573	0.219085	0.444869	0.58695	0.622878
DCBLD2	621.181	0.200196	0.380576	0.572597	0.609418
DCK	233.539	2.67576	0.555495	1.86728e-07	4.20873e-07
DCLRE1B	182.019	0.935897	0.664024	0.0761246	0.0941698
DCP1A	250.647	0.813369	0.506999	0.0657752	0.082154
DCP2	194.129	2.86987	0.67795	2.57676e-06	5.13728e-06
DCPS	851.782	-0.252087	0.391046	0.481506	0.522477
DCTD	413.078	-0.536381	0.407278	0.148623	0.175473
DCTN1	5926.11	-1.04287	0.355153	0.00168141	0.00252239
DCTN2	1729.77	-0.856798	0.589165	0.0784461	0.0968195
DCTN3	1368.33	-2.11524	0.582565	4.32193e-05	7.61486e-05
DCTN4	530.888	2.29782	0.450247	5.45941e-08	1.29481e-07
DCTN5	446.076	0.376355	0.425158	0.331693	0.371841
DCTN6	277.141	3.18067	0.522649	1.30571e-10	4.02828e-10
DCTPP1	942.979	0.33573	0.529169	0.462648	0.503503
DCUN1D1	486.035	3.36176	0.455149	1.42267e-14	6.63839e-14
DCUN1D2	91.8799	0.196289	0.694403	0.70558	0.73525
DCUN1D3	180.701	-0.46263	0.46969	0.264811	0.301697
DCUN1D4	232.454	3.6608	0.543901	1.62116e-12	6.06959e-12
DCXR	4102.28	-4.18352	0.524225	1.23606e-16	7.05694e-16
DDA1	4565.64	-3.46467	0.410309	2.79093e-18	1.8557e-17
DDAH1	616.622	2.02918	0.636523	0.000247776	0.00040511
DDAH2	5300.45	-5.52251	0.398162	6.3919e-45	3.38771e-43
DDB1	9482.99	-1.1596	0.351037	0.000456927	0.000726491
DDB2	458.113	0.522611	0.3944	0.150417	0.177522
DDHD1	128.922	1.78749	0.661584	0.00139727	0.00211133
DDHD2	306.601	3.49084	0.561304	4.93005e-11	1.57944e-10
DDI2	551.236	3.98955	0.627813	1.51391e-11	5.12972e-11
DDIT3	230.292	-1.3108	0.533071	0.00478519	0.00683417
DDIT4	2609.22	0.307774	0.449849	0.45273	0.493824
DDN	688.869	-1.54502	0.973061	0.0206	0.0274417
DDOST	9161.04	-2.43448	0.38242	2.82787e-11	9.33697e-11
DDR1	4126.8	-3.82154	0.36235	4.30195e-27	6.15361e-26
DDRGK1	2815.63	-2.67655	0.666945	6.43326e-06	1.23455e-05
DDX1	1473.08	4.6415	0.517667	2.14239e-20	1.72312e-19
DDX11	1327.03	-0.33387	0.362648	0.321889	0.361518
DDX17	914.536	1.01256	0.468068	0.0150981	0.020403
DDX18	1053.1	3.56124	0.444247	1.00547e-16	5.79456e-16
DDX19A	820.941	0.91888	0.40821	0.0141496	0.0191834
DDX19B	317.99	0.389372	0.421311	0.310796	0.349913
DDX21	4096.3	4.85031	0.531786	5.07411e-21	4.33189e-20
DDX23	2093.72	0.669628	0.380022	0.0565852	0.0713659
DDX27	1151.17	1.22596	0.491676	0.00506656	0.00721691
DDX28	492.982	-1.08768	0.451952	0.00743021	0.0103679
DDX31	444.702	1.3554	0.51892	0.00308186	0.00450463
DDX39A	7884.56	-2.98797	0.460345	8.90144e-12	3.07874e-11
DDX3X	3698.38	3.68046	0.386507	1.54444e-22	1.50114e-21
DDX41	2335.1	-1.81978	0.597114	0.000456939	0.000726491
DDX42	1043.28	2.17599	0.397075	7.87363e-09	2.03361e-08
DDX46	1492.42	4.04691	0.49969	4.70118e-17	2.79903e-16
DDX47	831.168	2.67063	0.432712	8.26198e-11	2.59432e-10
DDX49	5888.64	-3.22809	0.374541	6.714e-19	4.74274e-18
DDX5	1742.73	4.08496	0.393017	2.02906e-26	2.78509e-25
DDX52	314.346	2.53336	0.538924	3.36387e-07	7.36821e-07
DDX54	7886.12	-2.54274	0.357383	1.52558e-13	6.33802e-13
DDX55	387.04	3.04503	0.486961	4.5988e-11	1.48056e-10
DDX56	8151.43	-3.00427	0.407919	2.09351e-14	9.60732e-14
DDX6	936.167	3.17565	0.565863	1.97447e-09	5.41709e-09
DEAF1	5748.16	-4.09513	0.453432	1.30686e-20	1.07564e-19
DECR2	1668.89	-3.08752	0.524956	4.01425e-10	1.18349e-09
DEDD	607.252	-0.460843	0.508527	0.294237	0.332822
DEDD2	4308.65	-5.47699	0.376105	3.05355e-49	2.0894e-47
DEF8	2421.4	-2.53255	0.57652	1.35121e-06	2.77413e-06
DEGS1	701.704	1.21095	0.520361	0.00819284	0.0113836
DEK	1987.65	3.55162	0.41451	1.10493e-18	7.68089e-18
DELE1	479.705	0.204286	0.440082	0.611065	0.646607
DENND10	179.673	1.86624	0.541742	0.000118827	0.000200761
DENND1A	1042.75	-0.522249	0.4979	0.227658	0.262203
DENND2B	2831.19	-3.71398	0.655044	1.06181e-09	2.9947e-09
DENND3	315.09	-0.00372113	0.401777	0.988923	0.990219
DENND4A	293.863	2.70541	0.494289	5.34452e-09	1.40412e-08
DENND4B	7676.37	-3.5424	0.368443	6.22086e-23	6.23378e-22
DENND4C	262.887	3.24967	0.591133	4.45378e-09	1.17991e-08
DENND5A	800.369	0.955417	0.426584	0.0138701	0.018824
DENND5B	502.249	3.03062	0.543233	2.75395e-09	7.45087e-09
DENND6A	213.973	2.8555	0.679955	2.897e-06	5.74824e-06
DENND6B	50.9318	-0.82277	0.689716	0.122566	0.146634
DENR	831.129	1.6298	0.400374	1.30285e-05	2.42064e-05
DEPDC1B	192.795	2.25477	0.642007	6.62156e-05	0.000114686
DEPDC5	162.454	0.564999	0.506724	0.200865	0.23322
DERA	396.289	2.55509	0.484935	1.95189e-08	4.83438e-08
DERL1	1039.63	-0.719632	0.400943	0.0500352	0.063498
DERL2	263.679	0.19323	0.483082	0.653411	0.686819
DERPC	564.183	-1.30278	0.40868	0.000535568	0.000845188
DESI1	2794.65	-2.05033	0.365161	3.70734e-09	9.89883e-09
DESI2	507.211	1.45116	0.447911	0.000385701	0.000617836
DET1	44.9814	0.663719	0.890499	0.236985	0.272119
DEXI	1702.34	-3.32203	0.381859	3.21638e-19	2.34055e-18
DFFA	1290.89	0.126146	0.351634	0.701198	0.731182
DFFB	78.204	-0.557757	0.643271	0.269962	0.307183
DGAT2	114.814	-0.0112795	0.495151	0.975975	0.978599
DGCR2	10809	-4.26599	0.371034	1.00548e-31	2.03516e-30
DGCR6	112.548	-2.81507	1.01033	0.000411432	0.000657331
DGCR6L	2104.7	-2.944	0.556949	1.27858e-08	3.2358e-08
DGCR8	605.941	-0.457417	0.399994	0.212548	0.245882
DGKA	177.416	1.3139	0.550947	0.0059864	0.00844581
DGKH	146.651	1.44821	0.599363	0.00468021	0.00669362
DGKQ	4035.05	-6.19239	0.450577	2.89988e-44	1.45295e-42
DGKZ	12081	-4.58743	0.397849	6.42614e-32	1.31228e-30
DGLUCY	75.5628	-1.75894	0.992072	0.0114962	0.015735
DGUOK	681.761	-1.65092	0.395326	7.8125e-06	1.48585e-05
[truncated: 7,170 more rows]

## Sheet: Hep3B_23_GSEA
Description	p value	adjusted p value	ID
ciliopathies	4.29035e-07	0.000194782	WP_CILIOPATHIES
vitamin_b12_metabolism	3.27217e-06	0.000495189	WP_VITAMIN_B12_METABOLISM
selenium_micronutrient_network	2.37984e-06	0.000495189	WP_SELENIUM_MICRONUTRIENT_NETWORK
blood_clotting_cascade	8.45891e-06	0.000960087	WP_BLOOD_CLOTTING_CASCADE
complement_system	2.11877e-05	0.00137417	WP_COMPLEMENT_SYSTEM
genes_related_to_primary_cilium_development_based_on_crispr	2.00854e-05	0.00137417	WP_GENES_RELATED_TO_PRIMARY_CILIUM_DEVELOPMENT_BASED_ON_CRISPR
network_map_of_sarscov2_signaling_pathway	1.71217e-05	0.00137417	WP_NETWORK_MAP_OF_SARSCOV2_SIGNALING_PATHWAY
retinoblastoma_gene_in_cancer	2.47841e-05	0.0014065	WP_RETINOBLASTOMA_GENE_IN_CANCER
folate_metabolism	4.05911e-05	0.0020476	WP_FOLATE_METABOLISM
ciliary_landscape	0.000196215	0.00890814	WP_CILIARY_LANDSCAPE
integrated_cancer_pathway	0.000304975	0.0125872	WP_INTEGRATED_CANCER_PATHWAY
complement_and_coagulation_cascades	0.000340811	0.012894	WP_COMPLEMENT_AND_COAGULATION_CASCADES
statin_inhibition_of_cholesterol_production	0.000387036	0.0135165	WP_STATIN_INHIBITION_OF_CHOLESTEROL_PRODUCTION
dna_damage_response	0.000475424	0.0136871	WP_DNA_DAMAGE_RESPONSE
joubert_syndrome	0.000482364	0.0136871	WP_JOUBERT_SYNDROME
cell_cycle	0.000427659	0.0136871	WP_CELL_CYCLE
metabolic_pathway_of_ldl_hdl_and_tg_including_diseases	0.000649845	0.0173547	WP_METABOLIC_PATHWAY_OF_LDL_HDL_AND_TG_INCLUDING_DISEASES
mirna_regulation_of_dna_damage_response	0.00131608	0.0331944	WP_MIRNA_REGULATION_OF_DNA_DAMAGE_RESPONSE
fibrin_complement_receptor_3_signaling_pathway	0.00193085	0.0461371	WP_FIBRIN_COMPLEMENT_RECEPTOR_3_SIGNALING_PATHWAY
cholesterol_metabolism_with_bloch_and_kandutschrussell_pathways	0.00215508	0.0489202	WP_CHOLESTEROL_METABOLISM_WITH_BLOCH_AND_KANDUTSCHRUSSELL_PATHWAYS

## Sheet: Hep3B_23_volcano
SYMBOL	baseMean	log2FoldChange	lfcSE	pvalue	padj
A2M	27443.4	-10.1664	0.730467	1.40282e-46	6.09992e-44
A4GALT	150.209	1.34942	0.771138	0.0289178	0.0821186
AAAS	1303.75	0.0627471	0.332837	0.83992	0.905424
AACS	1004.31	0.162721	0.312877	0.572503	0.715183
AADAT	213.971	-0.448078	0.331306	0.138243	0.265448
AAGAB	1864.29	-0.00161114	0.343673	0.993278	0.997034
AAK1	1329.04	-0.36919	0.390912	0.281806	0.444458
AAMDC	176.253	-0.00175094	0.38712	0.995246	0.997732
AAMP	3330.34	-0.633772	0.380905	0.0584018	0.139597
AAR2	1477.04	-0.466787	0.240799	0.0413127	0.108136
AARS1	9791.84	0.00617316	0.390956	0.973159	0.985935
AARS2	1308.27	-0.434222	0.21362	0.0346727	0.0941566
AARSD1	1019.58	-0.443622	0.393017	0.197273	0.343696
AASDH	460.263	-1.64754	0.316744	2.63912e-08	4.78157e-07
AASDHPPT	1179.91	0.446502	0.27417	0.0882347	0.190527
AATF	1922.9	-0.00120487	0.720532	0.995429	0.997769
ABCA1	1519.69	-3.40472	0.86245	9.39548e-07	1.21652e-05
ABCA2	1592.39	2.38974	0.415277	2.95549e-09	6.67607e-08
ABCA3	1112.39	0.364847	0.619645	0.439561	0.601134
ABCA5	334.729	-0.0556576	0.480689	0.889471	0.936978
ABCA7	648.648	0.615916	0.38134	0.078967	0.174931
ABCB1	972.015	-1.96973	0.69725	0.000257885	0.00167891
ABCB10	1359.4	-0.402212	0.372404	0.223953	0.376781
ABCB6	1147.76	-0.260969	0.38152	0.441447	0.602529
ABCB7	473.39	0.900232	0.324221	0.00332232	0.0143643
ABCB8	818.079	0.71978	0.381187	0.0405577	0.106615
ABCB9	152.774	0.63716	0.295274	0.023055	0.0688743
ABCC1	441.51	0.609495	0.585459	0.200833	0.347925
ABCC10	900.391	-1.43933	0.279365	4.63045e-08	7.92187e-07
ABCC2	2921.82	0.194828	0.474303	0.63198	0.761393
ABCC3	335.938	1.06789	0.507341	0.0174935	0.0553889
ABCC4	1668.81	1.79482	0.617472	0.00120225	0.00620442
ABCC5	1839.16	-0.0262925	0.199557	0.890205	0.93736
ABCC6	651.311	-5.63532	0.528513	2.94997e-28	4.52733e-26
ABCD1	836.914	1.46867	0.448451	0.000415618	0.00250571
ABCD3	3587.72	-0.411935	0.275632	0.11124	0.22568
ABCE1	3520.3	0.411353	0.291565	0.140898	0.269207
ABCF1	4483.94	-0.723338	0.463212	0.0605404	0.14339
ABCF2	1874.9	0.608414	0.293344	0.029306	0.0829727
ABCF2-H2BE1	1224.23	0.470782	0.27358	0.072603	0.163647
ABCF3	1750.57	0.217581	0.264826	0.391133	0.557784
ABCG2	570.582	1.78938	1.05139	0.0246541	0.072476
ABHD10	1039.59	-0.224802	0.296391	0.416606	0.580545
ABHD11	311.514	-0.18409	0.499803	0.649865	0.775439
ABHD12	1606.43	0.132359	0.53287	0.758878	0.851743
ABHD13	879.76	-0.440657	0.289266	0.101902	0.21235
ABHD14A	202.106	-0.0198443	0.428433	0.956691	0.976528
ABHD14B	856.149	1.37183	0.367411	7.96481e-05	0.000626895
ABHD15	515.084	-0.353864	0.361217	0.274542	0.436556
ABHD17A	1638.18	-0.62257	0.62463	0.161116	0.296753
ABHD17B	628.328	0.216612	0.355332	0.508439	0.661027
ABHD17C	191.977	1.62776	0.611366	0.00265929	0.0118803
ABHD18	269.691	-0.0084916	0.346685	0.977984	0.987732
ABHD2	3703.35	-0.86912	0.346203	0.00524142	0.0209416
ABHD3	1221.19	-0.614806	0.329586	0.0400225	0.105466
ABHD4	977.638	0.344151	0.460305	0.389613	0.556454
ABHD5	126.171	2.02185	0.435978	1.09776e-06	1.3988e-05
ABHD6	243.843	0.711323	0.391059	0.0472587	0.119707
ABHD8	706.372	-0.112152	0.392425	0.747213	0.842927
ABI1	1041.24	0.869069	0.280059	0.00121124	0.00623606
ABI2	1306.07	0.0655282	0.338859	0.834972	0.902887
ABITRAM	560.789	0.612252	0.336069	0.0516495	0.127638
ABL1	3288.4	0.842602	0.212926	4.99977e-05	0.000417087
ABL2	1859.1	0.910261	0.447677	0.0241174	0.0711992
ABLIM1	3266.87	0.765306	0.436656	0.0504982	0.125596
ABLIM2	321.96	-0.11001	0.509863	0.788715	0.873041
ABLIM3	612.475	-2.45867	0.75348	3.34051e-05	0.000292955
ABRACL	452.25	-1.53364	0.610652	0.00132794	0.00670136
ABRAXAS1	95.8052	0.478313	0.542524	0.286018	0.449464
ABRAXAS2	704.5	-0.0656961	0.267756	0.795025	0.877513
ABT1	2117.32	-1.3855	0.271968	7.14291e-08	1.17207e-06
ABTB2	450.502	1.39481	0.334271	1.258e-05	0.000124559
AC000120.3	145.185	0.245204	0.657921	0.595557	0.734661
AC002996.1	141.855	-1.82729	1.38822	0.00563394	0.0222711
AC004706.3	76.3794	-0.749418	0.726688	0.110767	0.225297
AC004922.1	798.659	-0.41943	1.01115	0.0370081	0.0989846
AC005833.1	295.088	0.360712	0.404835	0.323169	0.488145
AC006538.2	121.259	-0.151214	0.597704	0.726152	0.829661
AC009779.3	185.146	-0.752803	0.444338	0.044569	0.114248
AC013394.1	167.342	1.12079	0.483949	0.00979163	0.0348637
AC024592.3	29.6546	0.350998	0.462303	0.377787	0.54418
AC026464.4	769.336	-0.091399	0.487449	0.820001	0.893588
AC068580.4	211.304	1.01573	0.497189	0.0211857	0.0646102
AC068631.2	446.926	-1.69414	0.670958	0.000949977	0.00507367
AC069544.1	584.604	0.291574	0.473961	0.474609	0.631763
AC090517.4	78.7103	0.0885037	0.540793	0.837458	0.904569
AC091959.1	385.605	0.817873	0.517675	0.067957	0.155937
AC092647.5	57.4856	-0.194664	0.52639	0.638598	0.766098
AC093512.2	2436.07	0.221731	0.68634	0.628085	0.758645
AC114490.2	31.98	-0.908191	0.768759	0.066122	0.152903
AC126283.1	207.765	-3.09295	0.864388	6.90428e-06	7.22699e-05
AC244197.3	133.61	0.372113	0.539849	0.400747	0.565391
ACAA1	1108.01	-0.613983	0.310486	0.0311428	0.086877
ACAA2	2306.65	0.475735	0.298127	0.0944034	0.20065
ACACA	3893.29	0.157588	0.43236	0.679933	0.796563
ACACB	274.656	0.608176	0.41661	0.10574	0.218126
ACAD10	383.253	-0.222779	0.37605	0.507025	0.6596
ACAD11	480.591	0.0748727	0.412576	0.839168	0.904894
ACAD8	325.334	0.684405	0.275465	0.00948948	0.0340234
ACAD9	1633.18	0.724839	0.279629	0.00677546	0.0259863
ACADM	964.398	1.03749	0.48833	0.0172008	0.0547112
ACADS	501.105	-1.20701	0.467263	0.00219782	0.0101582
ACADSB	1024.3	-1.01112	0.605347	0.0258141	0.0752293
ACADVL	5974.73	-0.182854	0.339648	0.556103	0.701837
ACAP2	1316.97	0.540705	0.350998	0.097911	0.206591
ACAP3	1072.9	0.167211	0.338326	0.597142	0.735942
ACAT1	1623.21	1.02908	0.433561	0.00928507	0.0335059
ACAT2	6852.84	-1.39029	0.465956	0.00045665	0.00270312
ACBD3	2004.7	0.309383	0.22296	0.152781	0.285687
ACBD4	264.983	-0.197343	0.387648	0.565588	0.710115
ACBD5	1045.05	1.36416	0.420265	0.000493024	0.00288603
ACBD6	1418.15	-0.0228409	0.298352	0.934337	0.964084
ACBD7	65.2696	-0.821752	0.927791	0.0867253	0.18832
ACCS	77.941	0.227359	0.448442	0.561402	0.706815
ACD	486.967	0.321583	0.336784	0.305509	0.470111
ACER2	66.2842	-0.706871	0.510073	0.0854874	0.186097
ACER3	402.657	0.420368	0.431929	0.273878	0.4357
ACIN1	7807.45	-0.625831	0.37087	0.0573099	0.137523
ACLY	16448.6	-0.408728	0.290627	0.127873	0.250559
ACO1	2029.91	0.398222	0.365378	0.237084	0.392482
ACO2	4035.74	-0.51748	0.322264	0.0788285	0.174735
ACOT1	413.594	-0.71321	0.400823	0.0406479	0.106798
ACOT11	106.319	0.28408	0.50682	0.502859	0.655936
ACOT13	1471.76	-0.32128	0.320115	0.275038	0.436945
ACOT2	718.184	0.693095	0.402595	0.0591396	0.14107
ACOT4	140.252	-0.714041	0.526418	0.0866753	0.188251
ACOT7	1373.33	0.184777	0.366151	0.58336	0.72398
ACOT8	393.8	-0.52537	0.281861	0.0462617	0.117609
ACOT9	786.625	0.526957	0.447718	0.183992	0.327055
ACOX1	2269.85	-1.80411	0.325376	2.86554e-09	6.54372e-08
ACOX3	731.263	-2.11576	0.34737	8.2584e-11	2.42774e-09
ACP1	2264.53	0.0275915	0.231409	0.90172	0.94434
ACP2	2301.5	-1.18755	0.349582	0.000171931	0.00120511
ACP6	202.376	0.244661	0.6132	0.592892	0.732586
ACSF2	648.555	-0.301783	0.457204	0.430705	0.592987
ACSF3	671.475	-0.257738	0.431877	0.487062	0.643484
ACSL1	827.131	-1.5958	0.709584	0.00221896	0.010242
ACSL3	12348.9	-1.04814	0.404902	0.00293145	0.0129083
ACSL4	15501.7	-2.30924	0.522038	3.69498e-07	5.3041e-06
ACSL5	77.2273	-1.32274	0.996331	0.0182487	0.0574663
ACSS2	917.442	0.263398	0.447226	0.499352	0.653323
ACTB	144975	-0.405894	0.349606	0.197342	0.343707
ACTG1	71790.5	-0.410308	0.351499	0.194383	0.340365
ACTL6A	3678.42	-0.676325	0.290598	0.0120402	0.0412786
ACTN1	9540.09	-0.402623	0.314318	0.163767	0.300417
ACTN4	4905.51	0.264205	0.532167	0.542479	0.690825
ACTR10	116.055	0.992842	0.474733	0.0193624	0.0601924
ACTR1A	3556.02	-0.152465	0.264977	0.544127	0.692079
ACTR1B	1637.1	0.0381941	0.2621	0.879271	0.930831
ACTR2	11513.2	-0.482992	0.310902	0.089747	0.192756
ACTR3	6382.39	0.151979	0.29694	0.595454	0.734621
ACTR3B	398.317	0.13567	0.425263	0.718401	0.82496
ACTR3C	38.309	0.489857	0.638086	0.313289	0.478441
ACTR5	315.587	0.442525	0.365413	0.188628	0.332858
ACTR6	536.819	0.591378	0.305351	0.040791	0.10712
ACTR8	869.249	-0.385256	0.309452	0.177596	0.318671
ACTRT3	154.071	-0.774115	0.436374	0.0373342	0.0996465
ACVR1	1536.31	-2.34554	0.44479	5.56882e-09	1.20573e-07
ACVR1B	931.531	-0.533852	0.33428	0.077868	0.173084
ACVR2A	475.466	-2.41237	0.430497	9.91578e-10	2.47562e-08
ACVR2B	635.098	-0.475198	0.51025	0.242275	0.398609
ACY1	983.794	0.0309485	0.432121	0.935083	0.964281
ACYP1	100.863	1.59795	0.479667	0.000308706	0.00195016
ACYP2	103.569	0.150543	0.322157	0.61722	0.75122
ADA	243.507	0.991872	0.529653	0.0315299	0.0877455
ADAL	336.646	1.38665	0.317142	5.20304e-06	5.61458e-05
ADAM10	2065.91	-0.241594	0.378552	0.474788	0.63192
ADAM15	1836.91	1.80818	0.466325	3.62591e-05	0.000313504
ADAM17	921.793	-0.121448	0.405846	0.732742	0.833177
ADAM22	511.23	-0.698096	0.511717	0.0866159	0.18819
ADAM8	172.181	-2.21988	0.974339	0.000729544	0.00407576
ADAM9	5312.33	0.0479917	0.507805	0.908397	0.948382
ADAMTS1	275.856	2.07149	0.739309	0.00152124	0.00750622
ADAMTSL4	685.962	0.859969	0.448157	0.0324365	0.0896234
ADAMTSL5	256.213	1.1416	0.532646	0.0147846	0.0487339
ADAP1	575.296	-1.33602	0.887329	0.0139167	0.0464602
ADAP2	69.0815	-0.197637	0.588739	0.645629	0.772239
ADAR	11422.6	-0.497642	0.261303	0.0436279	0.112448
ADARB1	810.582	3.2015	0.690364	1.2351e-06	1.55295e-05
ADAT1	673.73	0.870991	0.421139	0.0231506	0.0690796
ADAT2	442.375	-0.42205	0.352788	0.18336	0.326161
ADAT3	165.214	0.0738661	0.61172	0.868442	0.923576
ADCK1	200.562	0.233443	0.384053	0.504022	0.656531
ADCK2	551.654	0.0579387	0.528602	0.891752	0.938138
ADCY3	558.005	2.76455	0.809927	0.00020015	0.00136342
ADCY6	2217.04	0.126954	0.252884	0.605079	0.741792
ADCY7	582.446	2.41	0.655605	7.25921e-05	0.000579626
ADCY9	2117.02	0.543989	0.364229	0.106408	0.219043
ADD1	6486.03	-1.48635	0.280867	1.98051e-08	3.72407e-07
ADD3	2630.98	-2.4782	0.42321	1.83658e-10	5.12473e-09
ADGRA3	2460.39	-0.948821	0.322495	0.00121569	0.0062559
ADGRD1	138.972	0.303966	0.646685	0.516912	0.668462
ADGRE5	1135.91	1.91595	0.52728	9.17492e-05	0.000706638
ADGRG1	1535.58	0.0736676	0.727599	0.861226	0.918712
ADGRG6	4429.13	-2.78755	0.748488	4.33482e-06	4.75191e-05
ADH5	4727.16	-1.33409	0.295285	1.27842e-06	1.59462e-05
ADI1	2877.83	0.40394	0.322854	0.184244	0.327373
ADIPOR1	3623.43	0.23929	0.259352	0.336222	0.500697
ADK	1008.49	1.62976	0.33624	4.70134e-07	6.54176e-06
ADM	372.153	0.934318	0.56834	0.0530393	0.130087
ADM2	902.514	-1.21915	0.693552	0.0132887	0.0448662
ADM5	105.315	-0.929001	0.467606	0.0172645	0.054897
ADNP	4488.48	0.0112174	0.343596	0.973836	0.985935
ADNP2	1342	-0.134669	0.234573	0.54981	0.696984
ADO	931.826	0.453026	0.364782	0.178248	0.319127
ADORA2A	355.228	-3.99286	0.389511	2.64051e-26	3.77485e-24
ADORA2B	169.384	0.708916	0.441616	0.0728583	0.16401
ADPGK	1008.39	-0.267976	0.302271	0.340168	0.504977
ADPRHL1	163.272	0.0209156	0.378044	0.952028	0.974114
ADPRM	115.922	-0.256478	0.381371	0.449315	0.609047
ADPRS	678.259	0.117587	0.362298	0.724731	0.829345
ADRA2C	500.692	-2.05482	0.933313	0.00103999	0.00549256
ADRM1	5718.9	-0.388846	0.468171	0.321332	0.486214
ADSL	2350.72	-0.692775	0.425022	0.0574067	0.137692
ADSS1	113.163	3.07608	0.614651	1.86692e-07	2.84426e-06
ADSS2	2236.48	0.115635	0.29595	0.678931	0.796104
AEBP2	1095.02	0.692066	0.301744	0.0157451	0.0510932
AEN	1107.04	0.270855	0.402644	0.455406	0.614271
AFAP1	1388.42	1.02995	0.417509	0.00714171	0.0271214
AFDN	6481.95	-3.15757	0.467978	3.26581e-13	1.37984e-11
AFF1	1654.77	0.526072	0.350615	0.10682	0.21979
AFF3	277.839	-4.6995	0.918121	2.00044e-09	4.67039e-08
AFF4	2826.26	0.464332	0.417059	0.213647	0.363783
AFG1L	88.3882	-0.533127	0.428718	0.145029	0.274787
AFG3L2	2026.06	0.871024	0.250084	0.000316928	0.00199365
AFMID	794.43	-1.22067	0.472399	0.0021106	0.00982872
AFP	7283.09	-10.1736	1.27323	2.21856e-18	1.7948e-16
AFTPH	1569.2	-0.101602	0.296513	0.714598	0.821949
AGA	332.607	-0.539004	0.380231	0.108291	0.221637
AGAP1	1310.68	0.587528	0.365376	0.0827536	0.181458
AGAP3	1611.07	0.436622	0.397169	0.225909	0.379155
AGAP4	344.759	0.156528	0.465151	0.694905	0.807817
AGAP5	163.766	0.42436	0.477283	0.302981	0.467254
AGAP6	179.388	0.362333	0.578913	0.42927	0.591719
AGAP9	324.862	-1.53393	0.674244	0.00235236	0.0107389
AGBL5	874.092	0.673244	0.361264	0.0448801	0.114824
AGFG1	3036.53	-0.190678	0.344587	0.541385	0.690021
AGFG2	1452.92	0.710529	0.439081	0.0713208	0.161665
AGGF1	765.885	1.10682	0.244345	3.12177e-06	3.56053e-05
AGK	766.301	0.20558	0.274561	0.433247	0.595042
AGL	1012.17	0.685681	0.364474	0.0426404	0.11075
AGMAT	3233.36	-2.00418	0.335089	1.64312e-10	4.63449e-09
AGO1	1544.79	-0.116252	0.286169	0.665592	0.786098
AGO2	3025.01	0.414697	0.351009	0.203884	0.351867
AGO3	649.652	0.544124	0.37835	0.117336	0.235168
AGO4	397.57	-0.0187198	0.375544	0.954162	0.975473
AGPAT2	1530.85	0.0870251	0.366992	0.796256	0.878241
AGPAT3	3498.72	-1.27719	0.546501	0.00350579	0.0149913
AGPS	1994.36	-0.230632	0.376225	0.49147	0.647272
AGRN	12790.9	0.48761	0.479459	0.241312	0.397608
AGT	20280.1	-11.4701	0.623366	1.82432e-77	6.34621e-74
AGTPBP1	462.931	1.38135	0.257612	3.5268e-08	6.22769e-07
AGTRAP	499.048	1.17762	0.343379	0.000291491	0.00186626
AHCTF1	4262.47	0.0351802	0.332772	0.914417	0.952096
AHCY	10638.9	-0.914619	0.247818	9.62102e-05	0.000736107
AHCYL1	4562.31	0.70336	0.26864	0.00653845	0.0252443
AHCYL2	436.213	1.29777	0.381601	0.000291796	0.00186707
AHDC1	706.308	1.38004	0.441035	0.000723033	0.00404588
AHI1	386.735	1.62836	0.463218	0.000159065	0.00112926
AHNAK	8029.63	1.43513	0.582552	0.00525755	0.020998
AHR	5612.57	-1.54485	0.468462	0.00012141	0.000899073
AHSA1	2559.08	0.231121	0.454901	0.559776	0.705534
AHSG	70500.4	-13.3697	0.739473	2.38673e-73	4.98159e-70
AIDA	2263.56	0.357878	0.260237	0.15203	0.28461
AIF1L	647	-0.142136	0.593615	0.740982	0.838162
AIFM1	3106.5	-0.206846	0.352518	0.515117	0.666802
AIFM2	2018.65	-0.324206	0.395927	0.349781	0.515217
AIG1	843.255	-1.08868	0.336733	0.000376981	0.00230338
AIMP1	1557.99	0.170267	0.318274	0.568021	0.711714
AIMP2	2912.82	-0.603006	0.308338	0.0333795	0.0913639
AIP	2382.84	-0.643041	0.353985	0.0423169	0.110129
AJM1	221.082	1.28815	0.605258	0.0134614	0.04529
AJUBA	3465.74	-0.242362	0.368582	0.466111	0.623481
AK1	633.057	1.28399	0.359571	0.000160834	0.00114103
AK2	4169.83	0.918231	0.283873	0.000743496	0.00414483
AK3	3581.06	-1.09237	0.495057	0.00738113	0.0278487
AK4	1873.42	0.126807	0.401915	0.725758	0.829633
AK9	83.0448	-0.13586	0.402882	0.70257	0.813494
AKAP1	3740.09	-1.22587	0.392971	0.000411088	0.00248558
AKAP10	796.24	0.339123	0.288289	0.216494	0.367311
AKAP11	961.184	0.704425	0.429023	0.0684519	0.156826
AKAP12	1916	-0.435383	0.419401	0.226163	0.379459
AKAP13	2575.7	0.276243	0.349204	0.394542	0.560623
AKAP17A	928.911	0.105323	0.49468	0.799694	0.879721
AKAP5	117.206	0.482662	0.430246	0.206586	0.355412
AKAP6	77.2476	0.470412	0.634651	0.331803	0.497157
AKAP7	103.816	-0.33084	0.517149	0.417948	0.581638
AKAP8L	1374.23	-0.382795	0.466423	0.321331	0.486214
AKAP9	852.442	0.65531	0.572372	0.165603	0.302775
AKIP1	636.524	0.337059	0.3118	0.251276	0.409289
AKIRIN1	5114.14	-0.951174	0.313544	0.000938401	0.00503232
AKIRIN2	1457.41	-1.21941	0.250455	2.94522e-07	4.35759e-06
AKNA	760.017	-1.55819	1.27324	0.0098362	0.0349866
AKR1A1	1287.26	0.484887	0.310599	0.0983804	0.207204
AKR7A2	1078.59	0.815998	0.354027	0.0135614	0.0455071
AKT1	3384.74	0.262247	0.283888	0.331548	0.49706
AKT1S1	3527.04	-0.579826	0.342878	0.0603479	0.143069
AKT2	1078.78	-0.0938854	0.348329	0.767099	0.857756
AKTIP	194.52	0.569913	0.401608	0.118375	0.236749
AL121900.1	336.714	-0.729514	0.490661	0.0674821	0.155188
AL135905.2	9669.81	0.200183	0.356743	0.545096	0.69289
AL353671.1	68.7592	-0.225728	0.567008	0.597597	0.735957
AL441992.2	203.257	-0.153681	0.463855	0.69363	0.806812
AL445524.2	256.372	-0.17776	0.476102	0.651559	0.776484
ALAD	908.648	-0.700404	0.359171	0.0288089	0.0818317
ALAS1	2162.64	0.0205003	0.253912	0.935646	0.964672
ALB	191625	-12.4993	0.701911	1.35539e-73	3.53621e-70
ALCAM	7322.8	-1.28162	0.487617	0.00161224	0.00784035
ALDH16A1	1754.4	-0.559688	0.419246	0.120753	0.240034
ALDH18A1	4995.12	-0.255465	0.411089	0.474241	0.631353
ALDH1B1	1719.15	-0.392079	0.309049	0.169433	0.308156
ALDH2	1940.43	-1.24202	0.634357	0.00866945	0.0316787
ALDH3A2	3499.12	-0.0414961	0.377741	0.899737	0.9434
ALDH3B1	659.27	4.35687	0.544282	6.71609e-16	4.07495e-14
ALDH4A1	3204.01	-2.92755	0.548386	2.24751e-09	5.2139e-08
ALDH5A1	796.349	1.8877	0.577306	0.000349826	0.00216023
ALDH6A1	955.503	-0.229378	0.516546	0.576654	0.718576
ALDH7A1	2408.72	-0.0605425	0.297656	0.828286	0.899198
ALDH9A1	1715.89	0.566877	0.400132	0.119092	0.237592
ALDOA	30490.8	0.0275876	0.340093	0.931256	0.961955
ALDOC	1075.43	0.334746	0.560745	0.455349	0.614271
ALG1	865.957	0.758347	0.27268	0.00376189	0.0158815
ALG10	184.954	0.75657	0.452103	0.0605766	0.14339
ALG10B	714.276	1.18387	0.395929	0.00132378	0.00669168
ALG11	507.327	0.461196	0.488523	0.272799	0.434413
ALG12	925.984	-0.793214	0.351775	0.0119276	0.0409732
ALG13	401.005	0.400435	0.334445	0.199602	0.346481
ALG14	407.768	-0.565577	0.250072	0.0169663	0.0541137
ALG2	950.739	-0.433201	0.390317	0.207201	0.355826
ALG3	1830.84	0.186844	0.378986	0.589085	0.729263
ALG5	611.838	-0.740774	0.296085	0.00686046	0.0262737
ALG6	66.5734	0.261461	0.460114	0.511829	0.664109
ALG8	1676.88	0.506473	0.252467	0.0371666	0.0992757
ALG9	282.537	0.707213	0.295597	0.011935	0.040985
ALKBH1	303.736	0.42725	0.219366	0.0447846	0.114636
ALKBH2	335.638	1.34375	0.416735	0.000535152	0.00309925
ALKBH3	585.671	-0.162821	0.64902	0.704727	0.815177
ALKBH4	296.533	0.278668	0.434963	0.468256	0.62546
ALKBH5	3342.64	-0.338725	0.269025	0.180823	0.322851
ALKBH6	307.876	-0.0289843	0.331816	0.923358	0.957489
ALKBH7	662.892	-0.362174	0.453559	0.340448	0.505033
ALKBH8	331.74	-0.142163	0.376864	0.673195	0.791164
ALMS1	545.471	0.069941	0.502284	0.866458	0.922313
ALPK1	153.025	-0.342808	0.609178	0.428338	0.590897
ALPK3	2717.34	-4.74333	0.510728	8.59015e-23	1.00727e-20
ALS2	526.413	-1.06774	0.419699	0.00327338	0.0141924
ALS2CL	156.114	0.756035	0.643653	0.139317	0.266974
ALX1	92.7183	-1.81212	0.735746	0.000941394	0.00504073
ALYREF	3335.26	0.0765446	0.359904	0.816951	0.89125
AMACR	655.801	-0.0285862	0.37169	0.930788	0.961848
AMBRA1	1392.87	-0.389873	0.250064	0.100434	0.210214
AMD1	5106.29	-0.600525	0.341994	0.0513238	0.127044
AMDHD1	430.752	-2.50555	0.676479	6.78421e-06	7.10843e-05
AMDHD2	746.734	-0.116285	0.371422	0.727513	0.830599
AMER1	533.653	0.522608	0.340559	0.10005	0.209495
AMFR	1526.17	0.263904	0.38257	0.449115	0.608933
AMIGO1	219.922	0.239293	0.257311	0.332547	0.497557
AMIGO2	255.672	-2.72633	0.880317	4.23976e-05	0.000361187
AMMECR1	589.503	0.933927	0.343976	0.00389725	0.0163807
AMMECR1L	897.364	0.658599	0.39905	0.0703928	0.160013
AMN1	153.051	-0.307698	0.417179	0.394575	0.560623
AMOTL1	1321.86	-0.138275	0.299302	0.6208	0.754215
AMOTL2	2295.02	0.420298	0.361794	0.209151	0.358434
AMPD2	1295.04	0.772095	0.429545	0.0466119	0.118298
AMPD3	86.6569	-0.482072	0.649407	0.276546	0.438673
AMZ1	449.484	-4.99266	1.10213	2.66938e-08	4.82802e-07
AMZ2	834.527	0.510401	0.251458	0.0352254	0.0952609
ANAPC1	3592.02	-0.0219232	0.329944	0.942133	0.969028
ANAPC10	123.497	0.168142	0.370798	0.618649	0.752325
ANAPC11	1472.49	0.110837	0.458662	0.779308	0.865938
ANAPC13	1356.1	0.0886579	0.244844	0.706824	0.816969
ANAPC15	440.488	1.08912	0.46395	0.00936587	0.0337158
ANAPC16	910.021	0.987209	0.389539	0.00624147	0.0243135
ANAPC2	1280.85	0.835879	0.364296	0.0137234	0.0459323
ANAPC4	1008.06	-1.11388	0.424039	0.00232498	0.0106466
ANAPC5	3846.45	0.2664	0.258735	0.286722	0.450231
ANAPC7	1776.76	0.894995	0.257587	0.000320835	0.00201566
ANG	226.698	-0.923205	0.841627	0.0620017	0.146061
ANGEL1	708.961	-0.164487	0.266971	0.516069	0.667786
ANGEL2	610.408	-0.189313	0.376604	0.573592	0.71608
ANK2	790.234	-4.51675	0.932338	6.04609e-09	1.30212e-07
ANK3	622.979	-2.31625	0.900064	0.000298857	0.00190291
ANKEF1	599.09	-0.665719	0.323833	0.0242031	0.0713713
ANKFY1	3073.16	-0.18872	0.237328	0.406612	0.57081
ANKH	2668.81	2.28136	0.366534	1.54252e-10	4.37438e-09
ANKHD1	1216.64	-0.210369	0.50551	0.605458	0.742051
ANKHD1-EIF4EBP3	1106.47	0.254965	0.714578	0.577506	0.719281
ANKIB1	1144.02	1.39082	0.339361	1.76788e-05	0.000169262
ANKLE1	62.9571	-1.96926	0.87286	0.00127095	0.00647953
ANKLE2	2473.94	0.895865	0.308782	0.00233158	0.0106627
ANKMY1	237.298	-0.688944	0.408344	0.0511513	0.126767
ANKMY2	807.281	0.487124	0.311249	0.0972888	0.205736
ANKRA2	137.182	-0.596405	0.64495	0.18311	0.325821
ANKRD1	3001.64	-7.06508	1.3454	2.35461e-10	6.50072e-09
ANKRD10	1823.77	-0.33992	0.364135	0.296879	0.460841
ANKRD11	4634.31	0.396439	0.387811	0.257635	0.416268
ANKRD12	751.099	1.30045	0.43957	0.00132474	0.00669168
ANKRD13A	1138.12	-0.432016	0.317608	0.137694	0.264599
ANKRD13B	165.154	1.87978	0.88708	0.00991351	0.0352016
ANKRD13C	600.215	1.56691	0.375323	1.13425e-05	0.000113273
ANKRD13D	660.079	-1.32582	0.453398	0.000632812	0.00358914
ANKRD16	156.146	-0.0509764	0.460464	0.895025	0.940632
ANKRD17	4008.57	-0.614099	0.379851	0.0659868	0.152657
ANKRD18A	59.0672	0.569045	0.641029	0.250532	0.408284
ANKRD23	38.7163	0.29152	0.559761	0.512301	0.664462
ANKRD26	355.536	0.729375	0.381881	0.038158	0.101224
ANKRD27	1287.61	0.23279	0.301248	0.413339	0.576839
ANKRD28	1357.96	0.171058	0.34714	0.596574	0.735742
ANKRD29	87.6332	-0.104842	0.597507	0.808042	0.884954
ANKRD33B	343.246	4.14991	0.893602	1.60694e-06	1.95911e-05
ANKRD36	105.579	1.37753	0.551295	0.00459441	0.018862
ANKRD36B	71.0619	1.07625	0.551993	0.0230593	0.0688743
ANKRD39	253.194	0.239873	0.376512	0.485041	0.641475
ANKRD40	1802.21	-0.315607	0.235538	0.16147	0.297248
ANKRD42	141.348	2.21636	0.451808	2.79652e-07	4.15733e-06
ANKRD44	131.065	0.470072	0.427954	0.218352	0.369742
ANKRD46	437.229	-0.985908	0.43217	0.00759984	0.0284476
ANKRD49	331.349	1.14201	0.524523	0.0135612	0.0455071
ANKRD50	860.608	0.240206	0.425673	0.52456	0.675841
ANKRD52	3701.78	0.560081	0.307603	0.0542359	0.132213
ANKRD54	738.48	0.422333	0.242116	0.0710358	0.161089
ANKRD9	833.506	1.45842	0.738006	0.0168635	0.0538516
ANKS1A	2473.82	-1.08444	0.228123	6.56251e-07	8.80287e-06
ANKS3	241.63	0.82735	0.372047	0.016451	0.0529231
ANKS6	637.629	0.111285	0.310287	0.702802	0.813672
ANKZF1	605.933	0.363445	0.351926	0.264919	0.42501
ANLN	6732.15	0.291348	0.254908	0.235695	0.39074
ANO10	300.747	1.3459	0.331655	2.15283e-05	0.000202041
ANO2	671.559	-1.28815	0.701842	0.00949042	0.0340234
ANO6	2155.61	0.726238	0.356131	0.0281399	0.0803924
ANO8	583.118	0.434801	0.318302	0.146521	0.27681
ANO9	171.992	-1.49428	0.943851	0.00882966	0.0321323
ANP32A	3541.36	0.510258	0.260667	0.0416837	0.108889
ANP32B	6789.12	0.220702	0.30265	0.448368	0.608396
ANP32E	4437.27	-0.0910837	0.274623	0.72666	0.83006
ANPEP	4529.69	-4.38341	1.41698	7.64247e-06	7.9439e-05
ANTKMT	253.269	0.701287	0.662436	0.173397	0.312966
ANTXR2	847.591	-3.90626	0.736938	1.39121e-09	3.36861e-08
ANXA11	4001.46	0.272631	0.356083	0.403166	0.567499
ANXA2	17179.2	0.678884	0.339103	0.0309084	0.0863152
ANXA2R	53.1392	2.31834	0.582762	1.95781e-05	0.00018507
ANXA3	1449.18	1.10175	0.512738	0.0151978	0.0497746
ANXA4	4458.42	-1.71905	0.384724	8.22091e-07	1.08188e-05
ANXA5	7704.52	0.465413	0.236739	0.0418991	0.109311
ANXA6	815.737	1.37966	0.77264	0.0265917	0.0768722
ANXA7	1733.56	0.750763	0.621743	0.134224	0.259357
ANXA9	800.429	-3.60186	0.50047	7.87277e-15	4.14951e-13
AOC2	99.2081	0.00923718	0.533049	0.983392	0.990893
AOC3	55.9903	0.402637	0.559432	0.372762	0.538876
AOPEP	188.403	0.0239223	0.413543	0.948533	0.972219
AOX1	244.295	3.22082	1.18746	0.00215761	0.0100075
AP001453.3	118.872	-0.182035	0.549634	0.666266	0.7862
AP002495.1	29.8762	0.501439	0.504937	0.241693	0.397986
AP003108.2	52.3455	-0.460729	0.471253	0.237062	0.392482
AP003419.1	365.688	-1.75695	1.38355	0.00634785	0.0246819
AP1AR	615.817	0.152618	0.259001	0.538843	0.687621
AP1B1	5067.79	-0.552751	0.309317	0.0506379	0.125793
AP1G1	3213.18	0.0235213	0.337253	0.942808	0.969459
AP1G2	791.495	-1.08292	0.454449	0.00475945	0.0194255
AP1M1	2443.2	-0.272847	0.291252	0.316146	0.481087
AP1M2	226.01	0.890071	0.678727	0.0973881	0.205904
AP1S1	1163.36	1.27983	0.501624	0.00461046	0.018913
AP1S2	303.39	0.77007	0.489762	0.0726501	0.163718
AP1S3	334.769	0.310187	0.393851	0.384238	0.550888
AP2A1	3687.29	-0.249097	0.314367	0.388516	0.555266
AP2A2	545.843	0.895247	0.519881	0.0477881	0.120608
AP2B1	6018.03	0.53334	0.258773	0.0319875	0.0887114
AP2M1	7876.69	1.19566	0.284351	1.34215e-05	0.000131642
AP2S1	2292.13	0.361397	0.427186	0.342152	0.50713
AP3B1	1700.43	0.28869	0.260378	0.241201	0.397608
AP3D1	7117.92	-1.07935	0.377127	0.00128567	0.00653228
AP3M1	2728.74	0.507328	0.331078	0.101937	0.212381
AP3M2	467.452	0.0695765	0.351467	0.829974	0.89986
AP3S1	903.757	-0.219101	0.305752	0.440842	0.602098
AP3S2	829.675	0.178306	0.400081	0.620188	0.75373
AP4B1	323.524	1.09949	0.361116	0.00118606	0.00613671
AP4E1	614.868	0.79041	0.331444	0.0113131	0.0392761
AP4M1	512.583	-0.302481	0.329625	0.31614	0.481087
AP4S1	174.961	-0.0649346	0.425815	0.859998	0.918448
AP5B1	1986.2	0.194124	0.481802	0.636361	0.764659
AP5M1	661.92	0.182245	0.359956	0.581769	0.722779
AP5S1	625.25	-0.310381	0.414781	0.387609	0.554274
AP5Z1	873.814	-1.35468	0.8471	0.0117819	0.0405127
APAF1	930.55	-0.108959	0.414627	0.763394	0.85508
APBA3	761.559	-0.703809	0.374	0.033164	0.0911029
APBB1	623.686	-3.34687	0.540731	1.15978e-11	3.99456e-10
APBB2	1095.75	-0.924516	0.624456	0.0423996	0.110258
APC	1217.8	0.923953	0.464251	0.0262401	0.0761216
APEH	3310.5	0.110571	0.261657	0.658981	0.782114
APEX1	6814.65	-0.228658	0.376792	0.508129	0.660707
APEX2	989.433	0.816844	0.34483	0.0115618	0.0399665
APH1A	6347.22	-1.14	0.289737	2.31893e-05	0.000214923
API5	3611.15	0.14935	0.399028	0.675495	0.793055
APIP	702.791	-0.156504	0.301563	0.57513	0.717177
APLF	86.5	-2.22362	0.8192	0.000266391	0.00172353
APLP2	14747.5	0.396241	0.260403	0.112622	0.227688
APMAP	2903.43	-0.0319363	0.254752	0.896401	0.94151
APOA1	11894.1	-10.4468	0.909413	6.32288e-33	1.29384e-30
APOB	127785	-13.1522	0.65619	2.5839e-90	2.69655e-86
APOBEC3B	134.083	3.25607	0.716639	1.91479e-06	2.2916e-05
APOE	35519	-12.0247	0.851769	1.29943e-47	6.45755e-45
APOL2	477.719	0.481595	0.329462	0.118869	0.237225
APOL6	252.733	0.192884	0.541621	0.657004	0.780477
APOO	284.227	1.05875	0.542317	0.0247911	0.0727764
APOOL	692.979	0.578892	0.29506	0.0389111	0.103013
APP	39014.4	-0.797538	0.47873	0.0418871	0.109311
APPBP2	648.365	0.241728	0.361899	0.467736	0.624845
APPL1	894.376	0.57094	0.374202	0.097642	0.206315
APPL2	526.985	0.119345	0.417506	0.746499	0.842478
APRT	1750.52	-0.0710357	0.368348	0.831422	0.900541
APTX	571.232	0.211075	0.25825	0.394628	0.560623
AQP11	53.9844	-1.29126	0.503046	0.00219366	0.0101476
AQP3	1115.79	2.15786	0.590908	8.15868e-05	0.000639219
AQR	1018.65	0.359924	0.397227	0.317333	0.481981
ARAF	1785.33	0.186948	0.403296	0.604551	0.741374
ARAP1	2177	0.422758	0.405545	0.249011	0.406742
ARAP2	373.984	-0.478415	0.470064	0.218598	0.370098
ARCN1	6294.13	-0.331507	0.382527	0.339062	0.503837
AREG	1503.4	-2.59879	1.85121	0.00127302	0.00648696
AREL1	1411.78	-0.468977	0.206828	0.0185937	0.0582914
ARF1	10802.3	0.0242293	0.252476	0.930605	0.961821
ARF3	5126.96	0.861922	0.393235	0.0173923	0.0551411
ARF4	4549.78	-0.0718183	0.328323	0.807222	0.884241
ARF5	2625.33	0.193879	0.382969	0.578532	0.720043
ARF6	3131.75	-0.143787	0.319558	0.626362	0.757478
ARFGAP1	1937.1	-0.149843	0.429735	0.685363	0.800084
ARFGAP2	3046.3	-1.02598	0.305704	0.000273326	0.00176087
ARFGAP3	1264.47	-0.397844	0.326588	0.182793	0.325572
ARFGEF1	1153.41	0.471968	0.389992	0.184959	0.328215
ARFGEF2	2869.43	0.0344784	0.29556	0.901928	0.944408
ARFGEF3	1815.48	-1.24448	0.79885	0.0159397	0.0515601
ARFIP1	774.54	0.348595	0.283113	0.196395	0.342682
ARFIP2	2204.93	0.228751	0.263861	0.365522	0.531576
ARFRP1	765.679	-0.000403715	0.408076	0.999197	0.999484
ARG2	959.383	-1.60871	0.597302	0.000712722	0.00399461
ARGLU1	952.348	-0.380327	0.287046	0.155559	0.289018
ARHGAP1	3015.93	-0.824818	0.311097	0.00384228	0.0161947
ARHGAP10	203.418	1.18218	0.33005	0.000163601	0.00115674
ARHGAP11A	1972.18	0.478219	0.354925	0.146214	0.276329
ARHGAP12	1166.11	-0.0484205	0.298359	0.860933	0.918677
ARHGAP18	2144.1	0.208937	0.54621	0.632038	0.761393
ARHGAP19	825.478	-0.701834	0.32405	0.0173941	0.0551411
ARHGAP21	1885.56	0.88093	0.371985	0.0108545	0.0379618
ARHGAP23	588.747	1.47342	0.722468	0.0145483	0.0481681
ARHGAP24	60.4541	0.0643513	0.609333	0.885351	0.934606
ARHGAP26	489.626	-1.84752	0.347546	9.31154e-09	1.8869e-07
ARHGAP29	1482.07	-0.520625	0.395937	0.13199	0.256317
ARHGAP32	645.408	0.265336	0.345614	0.40777	0.571552
ARHGAP33	84.3735	0.267872	0.475203	0.509737	0.662224
ARHGAP35	6280.42	-0.737994	0.220951	0.000485483	0.00284635
ARHGAP39	444.443	0.848702	0.540995	0.0670885	0.154726
ARHGAP4	924.961	-0.246303	0.592319	0.566318	0.710604
ARHGAP42	330.98	1.59829	0.476673	0.000290088	0.00185956
ARHGAP44	47.3944	1.39261	0.731783	0.0199868	0.0618203
ARHGAP45	1305.62	-0.136014	0.418894	0.709643	0.818909
ARHGAP5	1669.38	0.201003	0.340756	0.527707	0.678388
ARHGDIA	6449.71	0.262704	0.30847	0.372621	0.538746
ARHGEF1	2898.35	-0.269811	0.280929	0.306913	0.471646
ARHGEF10L	2441.74	-2.00122	0.327137	7.02482e-11	2.1006e-09
ARHGEF11	2169.49	-0.926371	0.249916	8.87082e-05	0.000685747
ARHGEF12	3470.93	0.958224	0.311928	0.00124455	0.00638546
ARHGEF16	1274.08	0.137841	0.324777	0.64958	0.775277
ARHGEF17	729.228	0.83434	0.515925	0.0624227	0.146821
ARHGEF18	2793.53	0.111881	0.336352	0.725777	0.829633
ARHGEF19	96.0303	1.4697	0.634151	0.007342	0.0277311
ARHGEF2	3999.7	-0.760015	0.33224	0.011605	0.0400267
ARHGEF25	331.967	-3.01463	0.663246	1.18459e-07	1.86462e-06
ARHGEF26	759.901	-2.62042	0.773682	1.78138e-05	0.000170243
ARHGEF28	898.357	-0.661491	0.444251	0.0769968	0.17155
ARHGEF3	317.516	1.12259	0.379834	0.00156119	0.00765988
ARHGEF35	333.88	0.231926	0.39306	0.513912	0.665821
ARHGEF39	448.519	-0.670525	0.376863	0.0436471	0.112469
ARHGEF40	673.603	-0.994103	0.723912	0.040491	0.106516
ARHGEF5	1370.39	-1.09032	0.247665	3.39232e-06	3.82759e-05
ARHGEF7	1725.76	-0.34716	0.236137	0.124037	0.244884
ARHGEF9	197.634	0.911573	0.436661	0.0212368	0.0647464
ARID1A	1576.09	-0.0771859	0.584121	0.857097	0.916368
ARID1B	857.196	-0.616174	0.421575	0.0886505	0.191075
ARID2	711.62	0.634108	0.453437	0.115032	0.231707
ARID3A	8790.91	-5.21673	0.338111	4.44805e-56	5.15776e-53
ARID3B	1414.77	-2.42469	0.465606	8.3865e-09	1.71948e-07
ARID4A	680.369	-0.119444	0.287347	0.658118	0.781445
ARID4B	1173.93	0.283268	0.347819	0.38128	0.547817
ARID5A	142.107	-1.09564	1.169	0.0345848	0.0939914
ARID5B	1127.76	0.186903	0.303305	0.513902	0.665821
ARIH1	1094.66	0.681015	0.488336	0.110084	0.224426
ARIH2	2666.98	0.182031	0.336375	0.563524	0.708776
ARL1	1400.59	0.236344	0.278861	0.373563	0.539735
ARL10	168.791	-3.88894	0.702875	4.49476e-10	1.17562e-08
ARL13B	265.574	0.767311	0.417626	0.0426574	0.110767
ARL14EP	521.175	-0.132492	0.234996	0.557017	0.702735
ARL15	293.805	-0.165657	0.470636	0.67246	0.790893
ARL16	558.261	-0.840196	0.305838	0.00295378	0.0129847
ARL17A	458.021	0.257399	0.701039	0.57654	0.718576
ARL2	2578.33	-0.54688	0.375586	0.0994345	0.208735
ARL2BP	666.145	1.27491	0.385983	0.000430805	0.00257791
ARL3	402.452	0.831085	0.337861	0.00887264	0.0322518
ARL4A	992.069	0.512714	0.26123	0.0412177	0.107996
ARL4D	699.652	0.474789	0.454081	0.235153	0.390028
ARL5A	1351.64	-1.11266	0.378922	0.000928431	0.00499181
ARL5B	2823.23	-1.33305	0.310695	3.65723e-06	4.09956e-05
ARL6	104.702	0.99198	0.687425	0.0702681	0.159792
ARL6IP1	10705.8	-0.807436	0.302686	0.00360794	0.0153746
ARL6IP4	1900.11	-0.153686	0.353641	0.632894	0.761906
ARL6IP5	1296.1	1.56598	0.412167	5.50033e-05	0.000454034
ARL6IP6	508.449	-0.181063	0.446359	0.63456	0.763198
ARL8A	963.228	-0.472036	0.385564	0.163832	0.300483
ARL8B	3792.04	-0.686568	0.331647	0.0221419	0.0667069
ARMC1	956.051	0.811004	0.253813	0.000933091	0.00500913
ARMC10	759.846	0.374336	0.420613	0.320044	0.484828
ARMC5	508.726	-0.236757	0.36306	0.468388	0.625521
ARMC6	2341.43	-0.191526	0.34029	0.534849	0.684702
ARMC7	593.23	-0.668897	0.297027	0.0149522	0.0491164
ARMC8	1081.85	-0.0272051	0.30879	0.924168	0.958211
ARMC9	296.935	1.91111	0.520195	7.80362e-05	0.000617803
ARMCX3	1275.97	0.168625	0.327485	0.581927	0.722889
ARMCX5	296.931	0.564719	0.244069	0.0165522	0.0531651
ARMCX6	319.05	0.158659	0.354254	0.62689	0.75764
ARMH3	654.963	0.391285	0.376152	0.25679	0.415353
ARMT1	1325.36	-0.73308	0.365366	0.0238851	0.0706533
ARNT	2076.18	-0.36181	0.1931	0.0533936	0.130771
ARNTL	249.166	1.47444	0.594209	0.00475959	0.0194255
ARNTL2	473.792	-0.012971	0.30718	0.963305	0.980418
ARPC1A	3433.48	-0.118083	0.369971	0.720531	0.826496
ARPC1B	2272.93	0.098088	0.492197	0.812733	0.888507
ARPC2	6139.8	-0.430412	0.290419	0.111384	0.225803
ARPC3	4141.99	0.10253	0.276487	0.696487	0.808795
ARPC4	4459.74	-0.55404	0.307757	0.0504834	0.125589
ARPC5	2759.05	0.742343	0.39506	0.0405321	0.106574
ARPC5L	1470.65	0.310242	0.216299	0.140141	0.268253
ARPIN	1124.66	0.460061	0.324274	0.131456	0.255588
ARPIN-AP3S2	965.588	-0.200678	0.250599	0.401088	0.565719
ARPP19	5328.78	-0.187797	0.287594	0.482966	0.639705
ARRB1	921.281	0.355357	0.489042	0.395592	0.561472
ARRB2	1758.9	-0.557722	0.478777	0.154694	0.28813
ARRDC1	429.76	0.424754	0.456087	0.288142	0.45178
ARRDC2	371.476	1.46298	0.488911	0.00106745	0.0056092
ARRDC3	378.734	1.13112	0.549868	0.0183391	0.0576988
ARRDC4	91.9947	0.412756	0.660902	0.3936	0.560002
ARSA	483.418	0.0103231	0.446404	0.978822	0.988274
ARSB	1014.34	-0.886564	0.365747	0.0064295	0.0249343
ARSG	154.617	1.55201	0.553845	0.00182438	0.00869372
ARSJ	175.94	-0.074064	0.588851	0.863365	0.920146
ARSK	221.509	1.0952	0.292612	9.5045e-05	0.00072829
ARV1	581.592	0.266962	0.303622	0.352466	0.518441
ARVCF	492.244	-2.38744	0.56585	1.00281e-06	1.29362e-05
ASAH1	1370.56	-0.389967	0.407058	0.269222	0.43019
ASAH2	70.3693	-1.46485	0.539449	0.000932359	0.00500777
ASAH2B	296.769	0.0238221	0.461397	0.952085	0.974114
ASAP1	1355.73	0.229762	0.447786	0.557602	0.703219
ASAP2	794.019	1.10525	0.345089	0.000701512	0.00394025
ASB1	1620.08	-1.55215	0.338072	6.11302e-07	8.27438e-06
ASB13	576.598	0.148924	0.480698	0.714894	0.822108
ASB3	392.119	0.443041	0.29694	0.115754	0.232756
ASB6	816.851	0.836941	0.30842	0.00431676	0.0178911
ASB7	636.133	0.45712	0.235822	0.0436222	0.112448
ASB8	640.125	0.414891	0.23283	0.0662737	0.153173
ASB9	255.511	-0.52712	0.516804	0.197836	0.344441
ASCC1	888.852	0.637883	0.385257	0.071358	0.161691
ASCC2	1709.8	-0.508819	0.345142	0.101958	0.212383
ASCC3	2680.12	-0.0952038	0.343659	0.758831	0.851743
ASF1A	1068.5	-0.401511	0.357702	0.210805	0.360471
ASH1L	2567.91	-0.0155808	0.386353	0.96099	0.978983
ASH2L	1343.38	-0.409285	0.220151	0.0528768	0.129779
ASIC1	173.954	2.71008	0.990338	0.00182316	0.00869188
ASL	2184.08	-0.933677	0.528189	0.0257265	0.0750368
ASMTL	201.416	1.75382	0.709715	0.00428435	0.0177742
ASNS	4859.74	-0.626968	0.640132	0.159722	0.29472
ASNSD1	1414.7	-0.542181	0.30562	0.0543405	0.132437
ASPH	8803.38	0.0130557	0.34948	0.973322	0.985935
ASPM	4827	0.244141	0.383119	0.484001	0.640507
ASPSCR1	848.482	0.420743	0.384989	0.232065	0.38675
ASRGL1	748.363	-0.509461	0.48374	0.197622	0.344133
ASS1	9916.74	2.67681	0.721518	6.51762e-05	0.00052727
ASTE1	202.707	0.251978	0.308453	0.385652	0.552157
ASTN2	177.01	0.657594	0.538602	0.148292	0.279271
ASXL1	6067.99	-0.788091	0.221174	0.00019636	0.00134639
ASXL2	1303.14	0.0134961	0.350023	0.969897	0.983856
ATAD2	5947.43	-0.163452	0.362937	0.618671	0.752325
ATAD2B	472.147	0.189073	0.396464	0.596814	0.735864
ATAD3A	2487.57	0.567674	0.326673	0.0644427	0.150117
ATAD3B	724.233	0.549329	0.516936	0.211296	0.360981
ATAD3C	39.0556	-1.19014	0.562397	0.00761856	0.0284811
ATAD5	619.064	0.484213	0.450064	0.223257	0.376096
ATE1	897.964	0.108473	0.273135	0.668359	0.787424
ATF1	787.816	1.3396	0.381506	0.000192106	0.00132244
ATF2	1972.16	-1.14154	0.310067	6.55738e-05	0.000529666
ATF3	836.752	0.259576	0.534476	0.5522	0.6986
ATF4	14150.3	-0.703267	0.396513	0.0421689	0.109799
ATF5	792.351	-0.472343	0.542142	0.258424	0.416982
ATF6	1406.28	-0.194208	0.373483	0.561053	0.706574
ATF6B	1207.09	0.288727	0.627283	0.535457	0.685144
ATF7	1477.77	0.293423	0.327229	0.337975	0.502867
ATF7IP	1981.01	-0.917428	0.43288	0.0127575	0.0433532
ATF7IP2	254.244	-2.46647	0.675753	9.61632e-06	9.79082e-05
ATG10	252.191	-0.0724591	0.34403	0.816174	0.890682
ATG101	1211.16	0.390977	0.31101	0.18252	0.32527
ATG12	927.89	-0.502126	0.25447	0.0368576	0.0986776
ATG13	3957.37	-0.71634	0.326103	0.0157252	0.0510606
ATG14	467.73	0.186801	0.28053	0.484274	0.640787
ATG2A	1829.09	-0.328276	0.452069	0.388816	0.555619
ATG2B	740.236	0.365153	0.342755	0.25313	0.411026
ATG3	1730.34	0.479125	0.303092	0.095105	0.201911
ATG4A	422.566	0.228588	0.335309	0.464085	0.621789
ATG4B	879.716	-0.760525	0.43736	0.0403131	0.106078
ATG4C	280.097	0.859836	0.315978	0.00405364	0.016969
ATG4D	322.99	-0.114919	0.475309	0.771816	0.861094
ATG5	326.569	-0.387888	0.40308	0.269127	0.43019
ATG7	796.521	-0.318739	0.319184	0.27716	0.439329
ATG9A	3466.46	-0.362639	0.317334	0.212465	0.36221
ATIC	6443.33	-0.712061	0.25451	0.00303698	0.013328
ATL2	1365.7	-0.171917	0.355545	0.591968	0.731704
ATL3	1367.49	1.13761	0.353056	0.000636151	0.00360612
ATM	1077.77	0.549655	0.38944	0.122715	0.243008
ATMIN	1029.86	0.761101	0.314685	0.0107627	0.0377285
ATN1	3740.22	0.419615	0.376604	0.225317	0.378587
ATOH8	223.606	0.568743	0.663695	0.25846	0.416982
ATOX1	655.489	-0.717824	0.375413	0.0303484	0.0851159
ATP10D	694.455	-1.19233	0.873082	0.0227911	0.0683276
ATP11A	6525.41	-1.26492	0.330786	2.9268e-05	0.000261284
ATP11B	2139.74	-0.418281	0.429614	0.254318	0.412313
ATP11C	651.597	0.326846	0.502332	0.439946	0.601486
ATP13A1	2660.95	-0.0710639	0.263822	0.776569	0.864448
ATP13A2	1030.92	0.153146	0.310298	0.599525	0.737116
ATP13A3	11574	-1.97465	0.524073	9.50848e-06	9.70945e-05
ATP1A1	18557.4	-0.150849	0.337017	0.621381	0.754562
ATP1B1	11626.5	0.877309	0.428774	0.0238087	0.0705837
ATP1B3	4338.91	2.58577	0.326868	8.30059e-16	4.95e-14
ATP2A1	82.163	-1.10948	0.687243	0.0222012	0.0668662
ATP2A2	4588.75	0.0104452	0.40173	0.979088	0.988274
ATP2B1	4371.15	0.0231563	0.30966	0.937141	0.965736
ATP2B4	908.145	0.974302	0.697849	0.077573	0.172612
ATP2C1	2562.72	0.562588	0.298745	0.0484705	0.12183
ATP5F1A	10913.1	0.229499	0.274618	0.381693	0.548218
ATP5F1B	20606.1	0.553408	0.280248	0.0410058	0.107576
ATP5F1C	4215.25	-0.370031	0.197702	0.052667	0.129569
ATP5F1D	2788.76	-0.310094	0.418937	0.392435	0.558877
ATP5F1E	3725.03	-0.556969	0.570027	0.194773	0.340877
ATP5MC1	1528.22	0.54631	0.487013	0.195288	0.341164
ATP5MC2	4236.69	0.2332	0.28646	0.391755	0.558137
ATP5MC3	3855.88	-0.513965	0.431375	0.162446	0.298729
ATP5MD	1511.5	-0.180235	0.45597	0.638292	0.765833
ATP5ME	1192.25	-0.768833	1.20387	0.0493567	0.123433
ATP5MF	2229.72	0.358079	0.592117	0.437	0.598653
ATP5MF-PTCD1	495.478	0.0388012	0.341666	0.902704	0.944612
ATP5MG	2340.94	-0.133176	0.497869	0.742405	0.839227
ATP5MPL	1122.25	-0.025958	0.389441	0.940616	0.967788
ATP5PB	1609.77	0.346218	0.467642	0.390901	0.557605
ATP5PD	2574.12	0.138441	0.300333	0.628401	0.758939
ATP5PF	2701.31	-0.442743	0.243554	0.0559468	0.135397
ATP5PO	3828.66	-0.240993	0.247609	0.307191	0.471795
ATP6AP1	2963.46	0.420481	0.337294	0.181772	0.32438
ATP6AP2	1851.65	0.657731	0.419227	0.0827231	0.181441
ATP6V0A1	1585.86	-0.166056	0.192709	0.374085	0.540339
ATP6V0A2	748.71	-0.109822	0.365686	0.738486	0.8367
ATP6V0B	2234.07	0.248541	0.345046	0.439294	0.601015
ATP6V0C	3922.21	-0.0475116	0.373264	0.885165	0.934505
ATP6V0D1	2051.31	-0.163316	0.396578	0.64009	0.767285
ATP6V0E1	2172.88	0.122262	0.345065	0.697221	0.809356
ATP6V0E2	910.118	-0.732062	0.362536	0.0233631	0.0695033
ATP6V1A	3634.86	0.2901	0.376135	0.399393	0.564046
ATP6V1B2	1503.16	0.0415734	0.228563	0.854023	0.915047
ATP6V1C1	2741.88	0.201053	0.302026	0.484824	0.641278
ATP6V1D	1179.78	0.733642	0.377524	0.0347988	0.094401
ATP6V1E1	3804.63	-0.249585	0.297077	0.367434	0.533303
ATP6V1E2	41.7514	1.07334	0.506202	0.0160818	0.0519113
ATP6V1F	2038.4	0.077723	0.422324	0.836284	0.903627
ATP6V1G1	2252.65	0.114434	0.27184	0.659377	0.782316
ATP6V1H	678.837	0.891375	0.306589	0.00225485	0.0103709
ATP7A	458.353	1.08936	0.451079	0.00782234	0.0290616
ATP7B	1036.41	-3.05682	0.401047	6.36149e-16	3.92831e-14
ATP8B1	533.553	-1.75538	0.515568	5.87323e-05	0.000480144
ATP8B2	2836.38	-1.68866	0.431206	9.22386e-06	9.43728e-05
ATP8B3	53.5507	0.575854	0.60479	0.23201	0.38675
ATP9A	3578.26	0.0363542	0.328659	0.910468	0.949965
ATP9B	608.537	0.167184	0.435584	0.662136	0.783683
ATPAF1	1197.15	0.862508	0.329187	0.00551048	0.0218659
ATPAF2	264.469	0.373306	0.452364	0.346943	0.511904
ATPSCKMT	518.357	1.10884	0.416292	0.00385885	0.0162448
ATR	947.715	0.626884	0.559207	0.177217	0.318154
ATRAID	1721	0.141649	0.320887	0.640352	0.767422
ATRIP	216.397	1.03728	0.469991	0.0139959	0.0467097
ATRN	3743.68	-1.32803	0.364926	5.50358e-05	0.000454034
ATRX	1803.76	0.957069	0.371068	0.00566008	0.0223491
ATXN1	544.919	-0.938637	0.584895	0.0341206	0.0930204
ATXN10	4693.39	-0.285466	0.525244	0.488741	0.644724
ATXN1L	1310.89	0.403294	0.296697	0.151649	0.284182
ATXN2	1175.08	0.026843	0.424492	0.938791	0.966958
ATXN2L	5972.9	-0.216723	0.358232	0.501537	0.655367
ATXN3	194.748	0.640323	0.388943	0.0719661	0.162562
ATXN7	484.683	0.247569	0.381529	0.475395	0.632582
ATXN7L1	95.9312	1.25874	0.362651	0.000226895	0.00151206
ATXN7L2	102.367	-0.159659	0.408081	0.655455	0.779614
ATXN7L3	2966.19	-1.23644	0.370807	0.000194222	0.00133436
ATXN7L3B	5004.07	-1.0993	0.352968	0.000534306	0.00309896
AUH	269.203	0.68727	0.268577	0.00767491	0.0286333
AUNIP	156.061	2.64742	0.432906	2.89706e-10	7.7922e-09
AUP1	3728.35	-0.828996	0.367976	0.0111113	0.0386911
AURKA	3000.79	0.214438	0.224264	0.32422	0.489237
AURKAIP1	2586.56	-0.272907	0.380754	0.420615	0.58408
AURKB	2430.04	-0.529186	0.315536	0.0673242	0.154948
AVEN	464.085	-0.368798	0.355907	0.249586	0.407236
AVL9	3174.59	-1.17467	0.348438	0.000193089	0.00132833
AVPI1	1231.42	3.23386	0.507225	6.58767e-11	1.98124e-09
AXIN1	1123.41	0.515935	0.356543	0.118648	0.237019
AXIN2	195.8	1.8074	0.774021	0.00597813	0.0234276
AZI2	411.783	0.0196548	0.288177	0.943212	0.969507
AZIN1	5424.79	-0.596243	0.352888	0.0598148	0.14207
B2M	8132.99	1.42074	0.476184	0.00114461	0.00594908
B3GALT1	380.38	-2.90854	0.956628	4.02765e-05	0.00034496
B3GALT6	1251.71	-0.433397	0.363757	0.182118	0.32483
B3GAT2	37.4246	-0.678315	0.714304	0.142735	0.271822
B3GAT3	861.816	-0.153871	0.346554	0.625967	0.757478
B3GLCT	294.181	0.312861	0.318951	0.295885	0.459913
B3GNT10	61.6447	-0.400904	0.489867	0.313974	0.4789
B3GNT2	986.102	0.0915838	0.285832	0.735716	0.835103
B3GNT5	518.324	-1.64736	0.72851	0.00188534	0.0089393
B3GNT9	350.542	1.06568	0.461858	0.0106201	0.037317
B3GNTL1	133.668	0.80895	0.506912	0.0662825	0.153173
B4GALNT1	615.209	-0.444211	0.697484	0.313908	0.478899
B4GALNT4	1610.98	-0.556201	0.735821	0.215313	0.366019
B4GALT1	4288.95	1.51574	0.191989	1.19988e-15	6.9955e-14
B4GALT2	2101.99	0.643763	0.532047	0.153673	0.287008
B4GALT3	1863.73	-0.945481	0.3193	0.00119502	0.00617695
B4GALT4	838.342	0.463278	0.361127	0.165319	0.30252
B4GALT5	1995.75	0.4591	0.249821	0.0567857	0.136736
B4GALT6	129.614	-2.27205	0.647339	2.15947e-05	0.000202481
B4GALT7	447.579	0.192383	0.371177	0.571179	0.714355
B4GAT1	3449.88	-2.16602	0.364148	1.61177e-10	4.55839e-09
B9D1	320.857	1.23599	0.409727	0.00116127	0.00602338
B9D2	82.7261	0.040222	0.464558	0.919368	0.955249
BABAM1	2259.37	0.0900883	0.308001	0.75588	0.849673
BABAM2	642.385	0.910628	0.323676	0.00296711	0.0130378
BACE1	1002.64	-0.385888	0.428519	0.293314	0.457005
BACH1	1547.5	-0.20555	0.354382	0.52161	0.672788
BACH2	173.82	-0.625735	0.72359	0.170701	0.309707
BAD	725.577	0.0980919	0.431892	0.796755	0.878241
BAG1	1628.12	2.32811	0.531664	3.77465e-06	4.20858e-05
BAG2	1469.87	0.929854	0.251106	0.000129935	0.000954931
BAG3	1361.99	-0.0160059	0.387838	0.962248	0.979613
BAG4	1011.74	-0.595066	0.391906	0.083304	0.182371
BAG6	9811.3	-2.8435	0.344001	3.7297e-18	2.94872e-16
BAHCC1	781.461	1.82865	0.54178	0.000258218	0.00168002
BAHD1	1521.33	-0.416958	0.260929	0.0902329	0.1936
BAIAP2	506.563	0.810435	0.450203	0.0442873	0.113642
BAIAP2L1	4093.92	-1.11865	0.236616	7.00307e-07	9.35775e-06
BAIAP2L2	421.36	-0.781012	0.937753	0.0950647	0.201892
BAIAP3	197.484	-2.22624	0.500217	4.39013e-07	6.17458e-06
BAK1	1590.57	-0.715428	0.318493	0.0140344	0.0467484
BAMBI	1117.96	-0.483339	0.322497	0.101349	0.211451
BANF1	4731.65	0.0345671	0.319175	0.916498	0.953692
BANP	605.83	-0.25776	0.417275	0.475967	0.633166
BAP1	2446.29	0.0789606	0.233157	0.725796	0.829633
BARD1	501.02	0.145035	0.367823	0.666199	0.7862
BAX	1910.1	-0.357703	0.590223	0.406164	0.570718
BAZ1A	3098.33	-0.591021	0.30627	0.0360131	0.0969392
BAZ1B	6938.58	0.251319	0.222011	0.248076	0.405724
BAZ2A	5011.17	-0.0624016	0.324998	0.835223	0.902972
BAZ2B	518.35	-0.174853	0.404286	0.622685	0.755358
BBC3	372.4	-0.914236	0.58097	0.0374595	0.0999048
BBIP1	240.208	0.562713	0.387833	0.11218	0.226937
BBS1	664.803	-0.267668	0.471328	0.494178	0.649527
BBS10	392.118	0.734051	0.391379	0.0409088	0.107375
BBS12	48.8377	1.68717	0.483628	0.000157935	0.00112353
BBS2	519.681	2.07537	0.267542	2.94263e-15	1.61628e-13
BBS4	407.965	0.755046	0.307104	0.00959855	0.0342697
BBS5	74.7152	-0.0404935	0.641175	0.924587	0.95836
BBS7	179.94	0.863928	0.337924	0.00650995	0.0252089
BBS9	127.013	0.705012	0.36988	0.0392414	0.103782
BBX	2174.49	1.27572	0.46596	0.00267212	0.0119223
BCAM	6326.9	-2.74077	0.530326	6.21628e-09	1.32937e-07
BCAP29	415.833	1.05882	0.362152	0.00181773	0.00867788
BCAP31	3169.69	0.435167	0.515033	0.31349	0.478441
BCAR1	1519.13	0.0962822	0.720986	0.82162	0.894523
BCAR3	536.808	2.42527	0.643873	5.09533e-05	0.000423704
BCAS2	1044.88	0.734656	0.340321	0.0212912	0.064797
BCAS3	587.168	-0.597278	0.417424	0.0950639	0.201892
BCAS4	121.48	-0.0955529	0.584104	0.824015	0.89596
BCAT1	2473.14	-3.093	1.53722	0.000328723	0.00205422
BCAT2	1167.93	0.0796562	0.366463	0.813586	0.888946
BCCIP	2047.12	0.0593575	0.301368	0.834953	0.902887
BCDIN3D	164.642	0.605106	0.400353	0.0967811	0.204787
BCKDHA	1640.96	-0.20381	0.430395	0.580853	0.722068
BCKDHB	550.9	-0.484341	0.35189	0.125782	0.247439
BCKDK	1826.97	-0.141017	0.357045	0.662506	0.783865
BCL10	329.189	0.11459	0.379276	0.739379	0.837258
BCL2L1	9449.84	-2.34385	0.418317	9.55258e-10	2.39641e-08
BCL2L11	708.305	-0.00430013	0.425929	0.988992	0.994136
BCL2L12	1370.72	-1.03176	0.374436	0.00191036	0.0090497
BCL2L13	663.726	-0.221501	0.308926	0.438391	0.600085
BCL2L2	976.64	-0.427879	0.410391	0.229745	0.384059
BCL2L2-PABPN1	292.409	0.372671	0.538102	0.399998	0.564639
BCL3	552.369	0.605469	0.523917	0.173611	0.313219
BCL6	1213.29	-0.503689	0.360894	0.117941	0.23607
BCL7A	1129.69	-0.999563	0.40245	0.00435152	0.0180208
BCL7B	911.564	0.740101	0.400487	0.0432669	0.111904
BCL7C	606.704	0.416897	0.506531	0.331362	0.496853
BCL9	1781.26	-1.19188	0.329469	7.59851e-05	0.000603946
BCL9L	2709.75	0.879754	0.392773	0.0148622	0.0489436
BCLAF1	5540.7	-0.00542903	0.346275	0.982581	0.990362
BCLAF3	142.109	0.47714	0.438718	0.220093	0.371846
BCOR	1733.41	0.620127	0.344871	0.0542075	0.132206
BCORL1	732.102	-0.681567	0.433189	0.0643589	0.149989
BCR	3825.08	-0.509259	0.245206	0.0286303	0.0814353
BCS1L	616.744	0.258478	0.485025	0.531452	0.681474
BDH2	336.485	0.165286	0.497963	0.692037	0.805319
BECN1	1534.06	-0.49789	0.309385	0.0803989	0.1772
BEND3	843.675	-1.21949	0.300489	1.24215e-05	0.000123106
BEND6	101.35	0.393014	0.58438	0.394041	0.560324
BEST1	77.5402	0.389545	0.647949	0.415471	0.579195
BET1	530.745	1.04274	0.322648	0.000667939	0.0037679
BET1L	1838.51	-0.865184	0.289418	0.00127673	0.00649513
BEX3	3458.23	0.648701	0.311931	0.0279784	0.080092
BFSP1	204.85	0.0663635	0.428344	0.860669	0.918677
BHLHA15	627.245	-2.41824	0.586072	1.57485e-06	1.92674e-05
BHLHB9	43.9615	0.813926	0.676928	0.123332	0.243768
BHLHE40	2633.24	1.10227	0.435916	0.00569847	0.0224836
BICC1	2556.05	-0.285225	0.531901	0.492412	0.648022
BICD1	286.865	0.625712	0.394773	0.0824765	0.180952
BICD2	1472.99	0.457245	0.220054	0.0330253	0.0908488
BICDL1	503.187	-0.325558	0.46678	0.401602	0.5661
BICRA	509.635	-0.101339	0.475617	0.796864	0.878241
BICRAL	657.765	0.0638247	0.319539	0.831171	0.900457
BID	1484.99	-0.327693	0.310917	0.25395	0.411908
BIN1	1295.87	2.2365	0.684873	0.000333604	0.00207886
BIN3	299.133	-0.314529	0.466328	0.418023	0.581665
BIRC2	1329.89	0.0715332	0.276983	0.786318	0.871034
BIRC3	510.669	1.75881	0.899178	0.0150125	0.0492675
BIRC5	3139.32	0.233203	0.261833	0.352809	0.518726
BIRC6	2007.01	-0.214655	0.459618	0.583035	0.723749
BIVM	1288.64	-0.685858	0.307636	0.0153739	0.0501068
BLCAP	1043.01	1.00206	0.448457	0.0135876	0.0455657
BLM	820.855	0.679539	0.359777	0.0419838	0.109373
BLMH	1817.36	0.00986836	0.287555	0.970981	0.984662
BLOC1S1	1033.59	-0.245308	0.411921	0.493308	0.648955
BLOC1S2	709.696	0.0543455	0.343788	0.864627	0.920964
BLOC1S3	442.39	-0.0922246	0.400662	0.794868	0.877513
BLOC1S4	575.061	-0.856768	0.373077	0.00951152	0.0340873
BLOC1S5	832.982	-1.16432	0.419014	0.00137013	0.00689091
BLOC1S6	1590.94	-0.099644	0.37541	0.766205	0.857216
BLVRA	1111.98	0.21068	0.415872	0.569946	0.713441
BLVRB	1028.79	0.805423	0.678381	0.128969	0.252187
BLZF1	630.545	0.385197	0.277509	0.145973	0.276074
BMF	4472.29	-5.96306	0.914976	1.7322e-13	7.75846e-12
BMI1	1570.77	-0.175312	0.23472	0.435506	0.597167
BMP1	800.577	1.73207	0.444164	3.34562e-05	0.000293029
BMP2	993.704	1.52388	0.688105	0.00936445	0.0337158
BMP2K	694.314	-0.0162513	0.421488	0.963735	0.980649
BMP4	292.194	-0.919386	0.70183	0.0528639	0.129778
BMP7	48.9185	-0.477646	0.714763	0.282389	0.445167
BMP8A	109.625	-1.4032	0.670613	0.00478601	0.0194876
BMP8B	220.287	0.620677	0.477721	0.13673	0.263268
BMPR1A	678.189	0.40845	0.352574	0.21165	0.361325
BMPR1B	101.81	-0.280397	0.618439	0.517609	0.669168
BMPR2	1023.37	-0.0945868	0.405916	0.791304	0.874978
BMS1	2452.27	0.506536	0.284089	0.0615051	0.145095
BMT2	104.347	0.703452	0.511795	0.110371	0.224924
BNIP1	313.931	0.063358	0.282685	0.813798	0.888946
BNIP2	1259.84	0.758676	0.392158	0.0351394	0.0951025
BNIP3	814.589	0.540845	0.307579	0.0637378	0.148874
BNIP3L	798.78	1.98195	0.513427	3.68003e-05	0.000317395
BOD1	1251.25	0.0844551	0.235828	0.710793	0.819469
BOD1L1	2436.89	0.0401835	0.343242	0.899643	0.943396
BOK	907.492	-0.776895	0.386252	0.0217522	0.0657036
BOLA1	463.959	-0.28587	0.495327	0.477632	0.634734
BOLA2	381.005	-0.407284	0.525529	0.323529	0.488547
BOLA2-SMG1P6	473.542	-0.556463	0.259768	0.0232831	0.0693641
BOLA2B	1155.88	-1.3254	0.596488	0.00410912	0.01716
BOLA3	457.995	0.381804	0.503424	0.37095	0.537074
BORA	301.597	0.654112	0.359524	0.0499748	0.12468
BORCS6	448.347	0.349001	0.473696	0.393861	0.560171
BORCS7	593.066	-1.16041	0.326805	0.000105665	0.000797337
BORCS8	493.032	0.0581164	0.335124	0.85214	0.91397
BPGM	451.677	0.45765	0.332703	0.141907	0.27064
BPHL	552.202	-1.53638	0.56419	0.000777654	0.00430993
BPNT1	1628.92	-0.536932	0.281182	0.0407893	0.10712
BPNT2	2357.6	0.480062	0.373135	0.159699	0.29472
BPTF	1878.01	-0.548244	0.41728	0.125422	0.246869
BRAF	746.317	-0.0725549	0.357965	0.822955	0.895273
BRAP	837.8	-0.28898	0.316978	0.322772	0.487757
BRAT1	2072.27	-0.176563	0.493608	0.659569	0.782316
BRCA1	1552.65	0.126511	0.309959	0.664206	0.785279
BRCA2	673.315	-0.321661	0.402743	0.35953	0.525503
BRCC3	913.327	0.639599	0.347294	0.0486245	0.12207
BRD1	1495.72	-0.766133	0.248814	0.00114143	0.00593816
BRD2	110.073	-0.398277	0.587501	0.356391	0.522709
BRD3	2138.38	0.0414768	0.36388	0.902442	0.944556
BRD3OS	275.089	2.15408	0.484003	2.70758e-06	3.13262e-05
BRD4	3975.84	-0.0133628	0.251046	0.955642	0.976173
BRD7	1999.07	0.5901	0.225481	0.00704466	0.0268118
BRD8	1478.69	0.541501	0.299114	0.0563871	0.136096
BRD9	1152.85	1.46331	0.325144	2.79216e-06	3.21622e-05
BRF1	617.203	0.171216	0.371064	0.613223	0.748141
BRF2	565.437	-1.03039	0.581737	0.0204473	0.0627613
BRI3	1189.65	0.223959	0.705892	0.621497	0.754562
BRI3BP	2415.72	-0.305292	0.383963	0.369894	0.535917
BRICD5	68.6097	1.46002	0.706913	0.0133674	0.045088
BRIP1	899.459	-0.227745	0.384209	0.505401	0.65798
BRIX1	2058.15	1.66144	0.279147	1.0118e-09	2.52009e-08
BRK1	3672.69	-0.678501	0.387635	0.0462356	0.117609
BRMS1	4046.24	-1.77619	0.344512	2.42271e-08	4.44349e-07
BRMS1L	277.436	0.991499	0.396708	0.00685651	0.0262682
BROX	1415.51	0.554459	0.35417	0.092113	0.196631
BRPF1	1206.45	-0.133762	0.269268	0.598744	0.736503
BRPF3	3352.88	-2.20022	0.245116	1.6854e-20	1.65932e-18
BRSK1	123.173	-2.93554	0.636993	1.82134e-07	2.78702e-06
BRSK2	694.018	-1.3488	0.606065	0.00389741	0.0163807
BRWD1	1494.16	-0.435985	0.316036	0.133069	0.257832
BRWD3	808.299	0.806156	0.472519	0.0539254	0.131733
BSCL2	200.186	2.57461	0.697348	6.84992e-05	0.000549891
BSDC1	910.825	0.416233	0.390963	0.242403	0.398694
BSG	17740.6	0.473824	0.313934	0.111387	0.225803
BSN	50.3241	-0.310169	0.54225	0.457794	0.616262
BTAF1	1784.78	0.656967	0.418603	0.0828487	0.181564
BTBD1	2277.92	0.84152	0.236791	0.000249339	0.00163449
BTBD10	582.698	0.240734	0.251966	0.320661	0.485621
BTBD19	40.0019	-0.570678	0.82986	0.19557	0.341528
BTBD2	4072.92	-1.39227	0.38862	5.85022e-05	0.000479222
BTBD3	2667.03	1.49649	0.378	2.88405e-05	0.00025813
BTBD6	897.653	0.295865	0.354197	0.366695	0.532614
BTBD9	204.607	0.571413	0.415591	0.127598	0.25021
BTD	1390.99	-0.405278	0.327662	0.175605	0.315926
BTF3	8118.05	0.314925	0.216169	0.138761	0.266197
BTF3L4	1492.98	0.362052	0.257511	0.143694	0.272918
BTG1	769.731	0.269694	0.563012	0.547009	0.694622
BTG2	671.471	-0.163473	0.554718	0.698466	0.810348
BTG3	389.156	1.49116	0.38614	4.45617e-05	0.000376251
BTN2A1	802.557	-0.457883	0.244144	0.0479324	0.120856
BTN2A2	375.031	-1.67887	0.578691	0.000374427	0.0022918
BTN3A1	565.347	0.0947811	0.308559	0.744698	0.840816
BTN3A2	778.049	0.674988	0.325565	0.0278928	0.0798817
BTN3A3	200.334	-0.117462	0.529092	0.778656	0.865511
BTRC	719.51	0.574863	0.328223	0.0621451	0.146366
BUB1	2211.11	0.348681	0.278716	0.189662	0.334095
BUB1B	4141.33	-0.525987	0.387178	0.122319	0.242361
BUB3	3718.47	0.231257	0.357208	0.48007	0.637244
BUD13	618.622	-0.443973	0.197448	0.0203291	0.0624903
BUD23	1347.01	1.07944	0.678896	0.0501899	0.125088
BUD31	1415.55	0.456436	0.234493	0.044534	0.114191
BVES	187.514	-3.90782	0.549209	5.24247e-14	2.55656e-12
BYSL	1505.74	-0.295599	0.323997	0.320543	0.485513
BZW1	9538.04	1.16128	0.350669	0.000443853	0.00264537
BZW2	4790.75	0.00366256	0.277849	0.991742	0.996229
C10orf88	226.451	-0.117571	0.350336	0.71229	0.820561
C11orf1	154.687	0.112336	0.387975	0.748826	0.844381
C11orf24	3941.06	-1.74176	0.322681	7.12766e-09	1.49366e-07
C11orf49	529.6	0.585858	0.472976	0.157222	0.291325
C11orf54	548.873	0.160253	0.360147	0.629048	0.759281
C11orf58	5495.66	-0.522357	0.274322	0.0421107	0.109675
C11orf68	693.783	-0.39444	0.371926	0.233015	0.387777
C11orf71	106.714	0.370506	0.429289	0.331996	0.497233
C11orf80	680.791	-1.65639	0.387752	2.30431e-06	2.70808e-05
C11orf95	1379.21	-1.46978	0.542736	0.000883242	0.00480032
C11orf98	1326.31	-1.16608	0.357831	0.000291446	0.00186626
C12orf29	211.751	0.903458	0.537223	0.0509819	0.126467
C12orf4	773.624	-0.847332	0.433604	0.0218526	0.0659495
C12orf43	639.229	-0.279802	0.327716	0.351884	0.517731
C12orf45	424.833	-0.441572	0.492506	0.268735	0.429749
C12orf57	1250.94	0.0361956	0.531771	0.927893	0.960378
C12orf60	53.4346	0.130198	0.42068	0.726249	0.82968
C12orf65	518.957	0.715613	0.366339	0.0352006	0.0952187
C12orf66	180.964	0.491191	0.434137	0.204007	0.351932
C12orf73	241.787	0.136128	0.291219	0.621479	0.754562
C12orf75	514.719	-0.335975	0.511747	0.41014	0.573603
C12orf76	115.788	0.548122	0.324304	0.0717317	0.162208
C14orf119	1630.58	-0.98718	0.346113	0.00155873	0.00765863
C14orf132	622.202	-2.5824	0.993973	0.00019623	0.00134639
C14orf28	73.0549	-0.497804	0.465976	0.200245	0.347193
C14orf93	225.76	-0.255128	0.382917	0.453573	0.612908
C15orf39	2306.44	-0.318504	0.259665	0.19509	0.341146
C15orf40	924.262	-0.121224	0.407954	0.735419	0.834867
C15orf61	133.169	-0.0464625	0.439207	0.901593	0.944302
C15orf62	62.4911	-0.379568	0.552189	0.36825	0.534055
C16orf70	699.904	-0.183587	0.285341	0.496834	0.651377
C16orf72	1524.25	-0.616754	0.24613	0.00817729	0.0301335
C16orf87	283.986	1.67788	0.40297	1.13393e-05	0.000113273
C16orf95	49.3066	1.20901	0.506646	0.00747998	0.0280896
C17orf100	126	-0.778253	0.495142	0.0518958	0.128125
C17orf107	53.3675	-1.64475	0.664773	0.00134615	0.00678391
C17orf49	975.251	-1.04163	0.332944	0.000620642	0.00353164
C17orf58	187.426	-0.66661	0.345012	0.0327994	0.0903628
C17orf67	33.6451	0.460165	0.5444	0.303884	0.468301
C17orf75	300.451	-0.372727	0.341014	0.228376	0.3824
C17orf80	1189.16	-0.600734	0.277034	0.0202921	0.0623948
C18orf21	246.331	-0.00123165	0.288816	0.996041	0.998145
C18orf25	521.816	0.886031	0.283024	0.00108502	0.0056901
C18orf32	365.204	-0.0878704	0.650562	0.838525	0.904793
C18orf54	224.854	0.673595	0.423436	0.0778438	0.173067
C19orf12	566.325	-0.659326	0.403621	0.0594279	0.141499
C19orf25	1131.82	-1.36502	0.279739	2.14688e-07	3.24708e-06
C19orf44	224.136	0.649102	0.320849	0.0316393	0.0879563
C19orf47	628.803	-0.188267	0.308912	0.510912	0.663087
C19orf53	2098.56	0.213723	0.419366	0.567348	0.711143
C19orf54	760.069	-0.536695	0.310173	0.0595551	0.141729
C1D	523.704	0.171629	0.258518	0.489511	0.645344
C1GALT1	2338.99	-1.24899	0.429074	0.000760971	0.00423095
C1orf109	358.977	0.258783	0.374163	0.44921	0.608984
C1orf112	945.717	-0.493117	0.218447	0.0186596	0.0584429
C1orf115	1571.69	-2.6123	0.367896	4.31893e-14	2.11607e-12
C1orf116	502.913	-0.110984	0.607568	0.796489	0.878241
C1orf122	870.018	0.131676	0.548637	0.762736	0.854559
C1orf131	860.636	-0.761615	0.298624	0.00578427	0.0227758
C1orf159	492.621	-0.0630186	0.356406	0.845225	0.909263
C1orf174	679.332	-0.293255	0.284912	0.272341	0.433995
C1orf198	1987.19	-1.44517	0.330778	2.08649e-06	2.47439e-05
C1orf216	504.122	1.1526	0.26751	8.32707e-06	8.5786e-05
C1orf226	745.998	-0.409125	0.332174	0.176321	0.316875
C1orf35	739.586	-0.124293	0.481454	0.755212	0.849272
C1orf43	7105.12	-0.0470544	0.27047	0.854312	0.915047
C1orf50	130.598	0.501916	0.546976	0.267652	0.428407
C1orf52	187.637	-0.076042	0.403115	0.830371	0.89987
C1orf53	63.872	0.233476	0.413076	0.527622	0.678361
C1orf56	115.31	1.4905	0.521403	0.00159799	0.00778223
C1orf74	181.516	-0.271119	0.351451	0.395006	0.561083
C1QBP	7063.74	-0.0522967	0.28776	0.846793	0.909969
C1QL4	60.4991	-0.435961	0.644431	0.323085	0.488088
C1QTNF6	1099.12	3.89713	0.763243	1.45946e-07	2.25978e-06
C1S	1108.15	2.10119	0.741583	0.00139115	0.0069611
C20orf194	331.465	-0.834321	0.483467	0.0347834	0.0943838
C20orf27	1492.08	-0.152647	0.427414	0.680375	0.79674
C20orf96	300.726	-1.96302	0.546364	2.16171e-05	0.00020251
C21orf58	236.194	1.2775	0.481665	0.00342605	0.0147379
C21orf91	387.881	-0.373099	0.384445	0.271474	0.432866
C22orf39	711.067	0.0257714	0.337874	0.934988	0.964281
C2CD2	369.461	0.370234	0.353418	0.258476	0.416982
C2CD2L	229.743	1.0155	0.523268	0.0265988	0.0768722
C2CD3	782.633	0.642562	0.418713	0.0894618	0.192341
C2CD5	1700.79	-0.411348	0.367029	0.208623	0.357679
C2orf15	100.477	-1.05841	0.82144	0.037818	0.100604
C2orf42	265.641	-0.393817	0.406927	0.26536	0.425588
C2orf49	842.668	0.600144	0.324262	0.0490812	0.122862
C2orf68	872.196	0.0176042	0.301924	0.950697	0.973491
C2orf69	318.58	1.12212	0.393222	0.00214909	0.00997241
C2orf72	727.888	-5.31083	1.52184	1.33626e-06	1.6641e-05
C2orf74	268.161	0.0270624	0.323962	0.929125	0.960986
C2orf76	90.8308	0.117946	0.298335	0.67497	0.792528
C2orf81	22.1544	0.0745151	0.523714	0.860948	0.918677
C3	40992.7	-1.56621	0.759464	0.00337885	0.0145589
C3orf14	124.238	-0.411961	0.641134	0.349494	0.51494
C3orf33	178.068	-0.155169	0.383855	0.650318	0.775625
C3orf38	595.858	-0.0761877	0.367906	0.818121	0.892154
C3orf62	133.116	0.201098	0.394526	0.571285	0.714355
C3orf80	31.1783	-0.244873	0.569182	0.569421	0.712955
C4BPA	1006.58	-3.39672	0.978916	5.50779e-06	5.88927e-05
C4BPB	745.343	3.68998	0.490182	2.16379e-14	1.09088e-12
C4orf19	965.325	-3.53408	0.756149	3.95022e-08	6.89373e-07
C4orf3	1275.54	-0.585734	0.393028	0.08896	0.191469
C4orf33	174.165	0.233389	0.360082	0.481077	0.638174
C4orf46	650.732	0.17676	0.240609	0.446479	0.606779
C4orf48	209.736	0.319248	0.593725	0.487411	0.643632
C5	3185.02	-4.27767	0.739209	5.04299e-11	1.55706e-09
C5orf15	1421.89	0.461044	0.314798	0.120236	0.239371
C5orf22	957.667	0.797832	0.514566	0.0735547	0.165257
C5orf24	1186.32	1.12178	0.337398	0.000452525	0.00268327
C5orf34	311.443	1.60714	0.332198	4.92193e-07	6.80335e-06
C5orf51	1981.88	0.827242	0.377417	0.0179382	0.0566423
C5orf63	136.58	-0.54603	0.52917	0.18805	0.332119
C6orf120	1028.11	-0.864118	0.254872	0.00032902	0.00205485
C6orf132	510.844	-2.25752	0.950754	0.000548395	0.0031654
C6orf136	107.329	-0.511738	0.767116	0.246738	0.403852
C6orf226	60.7485	0.107056	0.523478	0.801517	0.880673
C6orf62	2814.62	-0.0312839	0.257723	0.898538	0.942995
C6orf89	3489.86	-0.457371	0.266237	0.0678906	0.155853
C7orf25	199.389	0.740031	0.655936	0.151201	0.283546
C7orf26	796.057	-0.624511	0.422502	0.0844871	0.184496
C7orf31	295.886	-3.60081	0.441212	5.20798e-18	4.05601e-16
C7orf50	1204.25	0.245142	0.419986	0.512175	0.664395
C8orf37	98.1082	0.864675	0.48601	0.0434448	0.112198
C8orf58	61.81	2.34514	0.597154	2.51314e-05	0.00022846
C8orf76	414.626	-0.33842	0.339748	0.273103	0.434666
C8orf82	414.587	0.0596492	0.482247	0.883986	0.933732
C9orf116	77.3826	1.93128	0.382688	1.35025e-07	2.10779e-06
C9orf16	481.964	1.42082	0.509046	0.00206943	0.00968024
C9orf40	435.372	0.825667	0.372288	0.0168802	0.0538722
C9orf64	1100.12	-0.630299	0.25755	0.00941692	0.0338413
C9orf72	75.2911	1.08412	0.459578	0.00897924	0.0325825
C9orf78	1138.69	1.38433	0.252384	1.84052e-08	3.49231e-07
C9orf85	193.718	0.811131	0.356543	0.0146302	0.0484086
CA11	75.5049	2.47318	0.696549	0.000113882	0.000851864
CA12	1132.48	-1.94609	0.64451	0.000148591	0.00106871
CA5B	571.935	3.21483	0.851894	5.55787e-05	0.000458151
CA9	193.209	0.0682666	0.6194	0.877911	0.93014
CAAP1	723.848	0.0272406	0.313196	0.926555	0.959564
CAB39	2279.57	-0.435373	0.307804	0.125153	0.24662
CAB39L	89.8174	-0.00815493	0.376064	0.980083	0.988418
CABIN1	2465.18	-0.428614	0.276627	0.098295	0.207172
CABLES1	788.44	0.23851	0.337237	0.44745	0.607544
CABLES2	740.888	-1.3651	0.321449	4.26744e-06	4.6879e-05
CABYR	130.584	-2.79605	0.61512	3.10675e-07	4.55365e-06
CACHD1	264.721	0.497942	0.61653	0.301328	0.46556
CACNA1D	128.292	-1.74279	0.658827	0.000708759	0.00397453
CACNA1H	2344.93	-1.41209	1.69256	0.0120191	0.0412195
CACNB1	136.197	1.18613	0.455244	0.0041612	0.0173497
CACNB3	148.101	2.66373	0.593549	2.23289e-06	2.63305e-05
CACTIN	1599.41	-0.381535	0.374602	0.252611	0.410503
CACUL1	912.108	0.556071	0.373037	0.105691	0.218112
CACYBP	3539.69	-0.524582	0.425665	0.14927	0.280783
CAD	4607.72	0.150194	0.266104	0.554661	0.700865
CADM4	711.79	-1.12954	0.434279	0.00243752	0.0110648
CALCOCO1	475.748	1.41157	0.400697	0.000174782	0.00122009
CALCOCO2	1925.93	-0.249211	0.336356	0.417089	0.581063
CALD1	5302.7	0.822089	0.263819	0.00119814	0.00618998
CALM1	3349.19	0.533764	0.282819	0.0479132	0.120845
CALM2	10517.1	-0.0123632	0.247796	0.948292	0.972139
CALM3	9362.37	-1.17653	0.402788	0.000838048	0.00459583
CALML4	118.398	-2.14258	0.724544	0.000140199	0.00102102
CALR	33282.5	-0.443779	0.368639	0.182637	0.325423
CALU	9871.18	0.861345	0.357844	0.0100388	0.0356101
CAMK1	809.467	-0.995613	0.580594	0.0242592	0.0714763
CAMK2D	1819.54	-1.93387	0.344407	1.59321e-09	3.81694e-08
CAMK2G	732.06	1.21531	0.389339	0.000831864	0.00456672
CAMK2N1	616.501	-0.456735	0.413284	0.20032	0.347228
CAMK2N2	106.07	2.83572	0.714059	2.25627e-05	0.000209302
CAMKK2	1458.74	-0.327814	0.275782	0.206048	0.354779
CAMKMT	215.296	0.255173	0.342399	0.422958	0.586224
CAMLG	388.276	1.13825	0.326433	0.000246004	0.00161364
CAMSAP1	1379.58	1.1634	0.255826	2.76305e-06	3.18974e-05
CAMSAP2	1524.41	1.03684	0.362512	0.00227766	0.0104574
CAMSAP3	2784.97	-2.3379	0.348579	9.62099e-13	3.78886e-11
CAMTA1	451.879	0.576304	0.636073	0.244023	0.400539
CAMTA2	628.132	0.500032	0.349312	0.123821	0.244503
CAND1	2398.69	0.392163	0.365551	0.243043	0.399433
CANT1	2496.75	-0.455771	0.272107	0.074458	0.166867
CANX	4350.23	3.81294	0.706731	2.93229e-08	5.28521e-07
CAP1	6861.78	-0.0666981	0.278166	0.801984	0.880908
CAP2	1288.7	-0.294796	0.29541	0.284089	0.447172
CAPG	1125.28	1.53337	0.450736	0.000253271	0.00165299
CAPN1	5048.65	-0.811782	0.295711	0.00298664	0.0131181
CAPN10	432.167	-0.327363	0.53651	0.431889	0.593918
CAPN15	1454.02	0.300897	0.524633	0.48483	0.641278
CAPN2	3577.36	1.43779	0.443588	0.000473504	0.00278708
CAPN5	290.397	-1.6527	0.726493	0.00187721	0.00890481
CAPN7	1376.18	-0.0975808	0.297633	0.725969	0.829633
CAPNS1	4792.44	-0.0434264	0.337786	0.897149	0.942106
CAPRIN1	10407.1	-0.468057	0.324922	0.112877	0.228076
CAPS	264.803	-3.27723	0.750422	2.0631e-07	3.12943e-06
CAPZA1	4570.67	0.607202	0.236266	0.00795063	0.0294438
CAPZA2	1746.82	0.502971	0.312337	0.0886382	0.191075
CAPZB	5113.64	0.0177119	0.237504	0.938765	0.966958
CARD10	2152.6	0.36499	0.436445	0.34479	0.510025
CARD19	81.0305	0.633035	0.582341	0.182759	0.325572
CARD8	373.89	-0.835127	0.36159	0.00965764	0.0344453
CARF	102.756	-0.382022	0.533315	0.358652	0.524949
CARHSP1	3740.17	-0.623587	0.241189	0.00635572	0.0246986
CARM1	3228.71	-0.763847	0.311514	0.00747565	0.0280835
CARMIL1	1204.12	1.28991	0.371805	0.00023205	0.00154026
CARMIL2	200.038	0.19193	0.571583	0.666247	0.7862
CARNMT1	572.481	-0.0469639	0.41667	0.898199	0.942923
CARS1	2658.46	-0.0585269	0.491213	0.883975	0.933732
CARS2	1144.7	1.24778	0.343678	0.000131087	0.000962039
CASC3	2216.54	0.287369	0.248924	0.232856	0.387636
CASD1	457.764	-0.291532	0.416065	0.418362	0.581981
CASK	1169.65	-0.00177268	0.366746	0.993552	0.997034
CASKIN1	180.543	-1.00851	0.855457	0.0456976	0.116545
CASKIN2	1149.44	-0.122255	0.323783	0.682516	0.798113
CASP10	596.416	-0.67775	0.336591	0.0259801	0.0755444
CASP2	1396.13	0.0305506	0.331693	0.921311	0.955966
CASP3	939.918	-1.48063	0.437583	0.000103429	0.000782728
CASP4	1851.65	-0.915386	0.527881	0.0289989	0.0822595
CASP6	406.87	-0.763491	0.384683	0.0238537	0.0705988
CASP7	566.772	0.321808	0.350075	0.321722	0.486611
CASP8	786.057	-0.287597	0.383851	0.397195	0.562427
CASP9	533.985	3.12326	0.507865	2.68147e-10	7.26851e-09
CAST	6980	-0.164198	0.44924	0.666986	0.786669
CASTOR2	1183.6	-0.201032	0.504985	0.621615	0.754586
CASZ1	254.153	-0.376036	0.655911	0.390093	0.556833
CAT	3970.19	-1.38354	0.450781	0.00035594	0.00219021
CAV1	822.355	2.55051	0.54447	8.9209e-07	1.16373e-05
CAV2	607.812	2.08236	0.384116	1.94302e-08	3.66018e-07
CAVIN1	3677.36	2.67185	0.472929	5.25516e-09	1.14256e-07
CAVIN2	610.238	-2.45479	1.06751	0.000463631	0.00274133
CAVIN4	78.3574	-0.941526	0.862174	0.059166	0.141101
CBARP	237.966	0.441503	0.615434	0.354407	0.520408
CBFA2T2	746.043	0.077673	0.347741	0.808828	0.885443
CBFB	1091.04	0.0543348	0.311392	0.852744	0.914242
CBL	1864.48	0.865583	0.42549	0.0252061	0.073725
CBLB	346.619	-0.377567	0.487635	0.341941	0.506888
CBLL1	1120.62	-0.123939	0.367103	0.707455	0.817518
CBR1	779.294	1.55549	0.553415	0.00180074	0.00860464
CBR4	595.974	-0.951627	0.428612	0.00943399	0.0338772
CBS	9455.53	-2.46516	0.474104	7.60985e-09	1.5664e-07
CBWD1	863.465	-0.0810934	0.413944	0.821922	0.894523
CBWD2	507.565	0.515503	0.383265	0.14169	0.270353
CBWD3	516.873	0.436707	0.482526	0.29449	0.458205
CBWD5	464.322	0.345034	0.39237	0.33234	0.497478
CBX1	4929.38	-0.778836	0.274201	0.00231406	0.0106059
CBX2	2367.37	-0.0720754	0.281513	0.785757	0.87069
CBX3	9158.24	-0.10628	0.319568	0.712715	0.820744
CBX4	2593.55	-0.299209	0.452214	0.433114	0.594976
CBX5	8509.33	-0.138923	0.42154	0.706215	0.816537
CBX6	1199.95	1.10987	0.339386	0.000551629	0.00318231
CBX7	105.77	1.2468	0.441253	0.00210117	0.00979358
CBX8	367.787	0.246331	0.434054	0.520415	0.671759
CBY1	371.373	-0.518744	0.488535	0.192346	0.337479
CC2D1B	899.323	-0.0487604	0.50917	0.904659	0.946042
CC2D2A	355.758	-0.0049143	0.328777	0.986416	0.992981
CCAR1	1898.64	0.656512	0.413124	0.0797561	0.176155
CCAR2	3472.63	-0.459558	0.437345	0.21607	0.366759
CCDC102A	201.373	0.665353	0.494285	0.12096	0.240308
CCDC106	574.013	-0.323111	0.446927	0.393815	0.560171
CCDC107	270.365	-0.145452	0.424067	0.693742	0.806853
CCDC112	178.358	1.22986	0.414428	0.0013424	0.00677107
CCDC115	433.411	-0.189523	0.27061	0.459955	0.617857
CCDC117	2802.49	-0.720283	0.292348	0.0078335	0.0290761
CCDC12	620.695	0.0716657	0.392209	0.839513	0.905172
CCDC120	480.426	0.556598	0.364013	0.0981871	0.207044
CCDC121	82.8893	-0.131441	0.333758	0.669098	0.78776
CCDC124	1853.1	0.593375	0.451515	0.138383	0.265584
CCDC125	504.442	-0.710385	0.416063	0.0469568	0.119
CCDC126	188.548	-0.528589	0.422982	0.144769	0.274393
CCDC127	943.271	0.478173	0.205866	0.0172971	0.0549506
CCDC130	318.188	-0.322526	0.382657	0.341313	0.506029
CCDC134	977.709	-1.21461	0.772296	0.0171159	0.054491
CCDC137	1495.37	-0.53162	0.314399	0.0652272	0.151538
CCDC138	354.131	1.35969	0.34265	3.0963e-05	0.000274071
CCDC14	1156.7	0.552267	0.414422	0.14004	0.268158
CCDC142	485.063	-0.0775583	0.400639	0.825818	0.897546
CCDC144A	193.37	-2.93271	0.797623	4.98683e-06	5.41063e-05
CCDC15	84.6522	0.0247948	0.572066	0.955244	0.976006
CCDC150	116.281	-1.63913	0.591613	0.000612968	0.00349368
CCDC157	37.2013	0.44854	0.486646	0.282834	0.445726
CCDC159	34.3123	-0.592708	0.674167	0.193809	0.339589
CCDC167	1053.44	-1.65785	0.566037	0.000330603	0.0020635
CCDC174	639.61	-0.853922	0.244554	0.000230136	0.00152974
CCDC18	223.119	1.58874	0.400194	2.65104e-05	0.000239535
CCDC180	147.716	-0.365133	0.445022	0.33218	0.497365
CCDC186	429.973	0.933288	0.421849	0.0153474	0.0500516
CCDC191	94.7509	-0.301361	0.536413	0.468785	0.625847
CCDC22	514.737	0.414152	0.477329	0.315935	0.480908
CCDC25	581.37	0.361043	0.367047	0.285238	0.448507
CCDC28A	426.818	-1.17134	0.380834	0.000534509	0.00309896
CCDC28B	128.031	-0.561791	0.536903	0.179775	0.321365
CCDC32	419.454	-0.136792	0.242075	0.555012	0.700968
CCDC34	850.295	1.27902	0.344286	9.1923e-05	0.000707454
CCDC40	85.1239	-0.247883	0.406325	0.485843	0.642374
CCDC43	1147.62	0.105039	0.306339	0.715361	0.82225
CCDC47	4475.68	-0.160192	0.324745	0.590466	0.730367
CCDC50	6685.48	-1.75808	0.283556	5.98432e-11	1.81693e-09
CCDC51	538.898	1.13328	0.375608	0.0012676	0.00647198
CCDC57	365.638	0.524495	0.383602	0.135108	0.260868
CCDC58	697.596	-0.0153919	0.39816	0.96332	0.980418
CCDC59	97.6816	1.08745	0.535439	0.0200732	0.0619776
CCDC6	1913.41	1.19857	0.427252	0.00234535	0.0107116
CCDC61	195.936	-0.375722	0.580161	0.381208	0.547817
CCDC68	568.36	0.168121	0.477648	0.679651	0.796411
CCDC69	238.501	-3.68129	0.923619	1.00949e-06	1.29901e-05
CCDC71	635.479	-0.363389	0.352015	0.252333	0.410307
CCDC71L	91.5101	1.80203	0.71373	0.00362645	0.0154151
CCDC77	659.916	0.237296	0.327523	0.438104	0.599771
CCDC80	434.998	0.911962	0.72541	0.102454	0.213202
CCDC82	433.089	0.953308	0.296818	0.000767815	0.00426558
CCDC85B	570.999	0.837284	0.726593	0.128854	0.252104
CCDC85C	1828.33	0.795322	0.307608	0.00662172	0.025528
CCDC86	2827.04	0.175104	0.35685	0.594363	0.733796
CCDC88A	803.754	1.3048	0.424877	0.000920148	0.00495749
CCDC88B	66.3975	0.173261	0.616756	0.701215	0.812504
CCDC88C	1663.13	-1.40761	0.323923	2.47125e-06	2.88802e-05
CCDC9	600.859	-0.534897	0.489701	0.178042	0.319029
CCDC90B	385.524	0.571567	0.284954	0.0352871	0.0953044
CCDC91	486.567	0.587205	0.417317	0.118885	0.237225
CCDC92	296.116	-0.602021	0.729062	0.1866	0.330396
CCDC93	1948.93	-0.0529348	0.334365	0.861484	0.918893
CCDC96	31.573	-1.17882	0.572949	0.0101625	0.0359513
CCDC97	1350.31	-0.363941	0.272136	0.155075	0.288685
CCDC9B	327.055	-0.14931	0.643029	0.728684	0.830645
CCM2	1257.7	-0.988794	0.386107	0.00362021	0.0154143
CCN1	1996.65	1.63539	0.711833	0.00718872	0.0272409
CCN2	3195.52	-1.97702	0.604813	6.17571e-05	0.000503513
CCNA2	3495.89	-0.233125	0.274039	0.366948	0.532833
CCNB1	1636.28	0.54451	0.355124	0.0983549	0.207192
CCNB1IP1	1840.67	-0.889611	0.261435	0.000298031	0.00189997
CCNB2	2662.27	-0.19011	0.371767	0.569007	0.712607
CCNC	1908.73	-0.479085	0.35623	0.133622	0.25862
CCND1	3067.83	0.373383	0.450949	0.3459	0.510944
CCND3	1255.09	1.67127	0.286015	1.92545e-09	4.52567e-08
CCNE1	877.096	-0.373296	0.3377	0.22348	0.376289
CCNE2	603.425	0.0415005	0.296904	0.882778	0.933118
CCNF	1645.49	-0.317405	0.377481	0.345425	0.510675
CCNG1	2336.86	0.320865	0.362568	0.337537	0.502378
CCNG2	699.855	-0.32885	0.515745	0.424632	0.587961
CCNH	601.714	0.70985	0.294222	0.0113363	0.0393435
CCNI	3918.89	0.12949	0.199365	0.505277	0.6579
CCNJ	1128.58	-1.79975	0.303191	2.88756e-10	7.78672e-09
CCNJL	479.259	-0.771482	0.722888	0.0997134	0.209126
CCNK	1415.11	0.408126	0.332927	0.189727	0.334095
CCNL1	546.981	-0.0293788	0.624733	0.944589	0.970365
CCNL2	979.056	-0.0605992	0.375112	0.855079	0.915617
CCNQ	241.59	0.62746	0.463493	0.124267	0.245151
CCNT1	1623.82	0.479564	0.39787	0.184553	0.327773
CCNT2	1154.73	-0.790833	0.425564	0.02926	0.0828874
CCNY	1882.54	-0.098731	0.321564	0.735407	0.834867
CCNYL1	889.857	-0.804738	0.296333	0.003332	0.0143987
CCP110	499.396	2.05167	0.368269	8.26847e-09	1.69862e-07
CCPG1	1987.58	1.54585	0.41109	6.47248e-05	0.000524432
CCR6	339.306	-4.94675	0.8328	1.46691e-11	4.97034e-10
CCS	765.178	-1.4916	0.604409	0.0016185	0.00785977
CCSAP	558.492	0.26082	0.328682	0.395747	0.561472
CCSER2	522.467	0.791513	0.454905	0.0511007	0.126672
CCT2	8017.87	0.126199	0.263487	0.616553	0.750899
CCT3	23482.2	-0.495001	0.24464	0.0326746	0.0901381
CCT4	8975.58	0.114147	0.260803	0.652488	0.777325
CCT5	18088	1.33571	0.279042	8.05633e-07	1.06291e-05
CCT6A	17483.7	-0.257637	0.268234	0.309212	0.474409
CCT7	11412.9	0.103639	0.238834	0.658531	0.781758
CCT8	10302.8	0.044595	0.306838	0.880667	0.931359
CCZ1B	4055.29	-1.38701	0.285131	2.20194e-07	3.32553e-06
CD109	325.465	4.70928	0.67814	2.25309e-12	8.53038e-11
CD151	3963.57	0.204992	0.581512	0.646932	0.772911
CD164	5910.92	-0.707432	0.302571	0.0110795	0.0385933
CD24	17704.8	-1.32484	0.604229	0.00446049	0.0184064
CD276	2091.44	0.8695	0.380543	0.0136066	0.0456147
CD2AP	1851.45	-0.694283	0.294234	0.0107882	0.0377931
CD2BP2	3434.79	-0.757279	0.452682	0.0458848	0.116868
CD302	269.892	-4.98322	0.951197	9.19047e-10	2.31113e-08
CD320	2672.82	0.136406	0.372386	0.688078	0.802142
CD46	6777.53	1.43681	0.301622	8.01529e-07	1.05883e-05
CD47	704.343	0.447943	0.352824	0.171193	0.310438
CD55	3257.13	6.31965	0.469856	4.82767e-41	1.7373e-38
CD58	186.593	1.37134	0.472748	0.00150535	0.00745087
CD59	5560.11	0.909286	0.346331	0.00519312	0.0207859
CD63	6725.9	-0.0585575	0.320703	0.839127	0.904894
CD68	1103.9	-1.17342	0.661175	0.0142236	0.0472602
CD81	3306.96	-0.248257	0.348082	0.430159	0.592469
CD82	186.63	1.48809	0.795486	0.0202168	0.0622183
CD83	500.521	1.91083	0.561742	0.000216945	0.00145504
CD99	1573.31	0.552365	0.52571	0.214062	0.364192
CD99L2	457.16	1.43658	0.768853	0.0215313	0.0652927
CDADC1	59.6446	1.87362	0.458272	1.36746e-05	0.000133872
CDAN1	631.346	0.0546492	0.392915	0.877649	0.929957
CDC123	2151.97	0.817241	0.241668	0.00047859	0.00281226
CDC14A	138.159	0.191188	0.486614	0.64127	0.768435
CDC14B	267.555	-0.0935146	0.430439	0.800927	0.880216
CDC16	2335.48	-0.505297	0.314143	0.0797299	0.176155
CDC20	4454.25	-0.137896	0.303511	0.624229	0.756615
CDC23	1510.83	0.450462	0.245411	0.0560691	0.135531
CDC25A	1064.54	0.140833	0.298651	0.618467	0.752253
CDC25B	2882.4	1.16969	0.348446	0.000379846	0.00231817
CDC25C	652.839	-0.588514	0.363803	0.069124	0.158009
CDC26	661.7	-0.0390356	0.207278	0.845753	0.90955
CDC27	2819.34	0.2497	0.330282	0.419406	0.583123
CDC34	3436.32	-1.19323	0.347955	0.000151417	0.00108679
CDC37	5446.2	-0.544209	0.382128	0.1053	0.217519
CDC37L1	330.401	0.936891	0.27836	0.000453918	0.00269
CDC40	1070.93	-0.641471	0.318522	0.0275364	0.0791434
CDC42	6377.48	-0.248477	0.220538	0.242522	0.398828
CDC42BPA	1654.09	0.34613	0.379103	0.318062	0.482666
CDC42BPB	2434.23	1.62496	0.224475	1.75855e-13	7.84282e-12
CDC42BPG	701.359	-1.10836	0.622756	0.0164812	0.0529877
CDC42EP1	8521.92	-1.58304	0.453053	5.74131e-05	0.000471411
CDC42EP4	2585.83	-0.0814988	0.327324	0.782705	0.868507
CDC42SE1	2849.92	-0.791546	0.327583	0.00783462	0.0290761
CDC42SE2	1380.34	0.26486	0.265204	0.297262	0.461297
CDC45	1263.57	0.619786	0.2931	0.0264722	0.0765911
CDC5L	2616.88	0.0356422	0.294706	0.898438	0.942984
CDC6	3686.78	0.284054	0.30279	0.325571	0.490995
CDC7	688.206	0.992604	0.319683	0.00107651	0.00565111
CDC73	699.213	0.38191	0.444689	0.330089	0.495531
CDCA2	838.493	0.760083	0.289788	0.00597106	0.0234087
CDCA3	977.146	-0.205646	0.305869	0.469432	0.626335
CDCA4	1179.92	0.186524	0.267566	0.466213	0.62353
CDCA5	2900.08	-0.258939	0.231551	0.244	0.400539
CDCA7	1180.29	0.0557251	0.290443	0.839796	0.905383
CDCA7L	2419.76	0.0879944	0.517309	0.834094	0.902312
CDCA8	2035.12	-0.341209	0.221936	0.107349	0.220406
CDH1	2737.68	-7.22944	0.56013	9.13478e-41	3.07518e-38
CDH2	1763.81	-0.684454	0.565965	0.110627	0.225181
CDH24	425.696	0.352365	0.36879	0.298459	0.462635
CDIN1	582.05	-2.09358	0.421018	4.28228e-08	7.37456e-07
CDIP1	899.853	-0.194203	0.460331	0.615944	0.750495
CDIPT	2220.31	-0.147335	0.53697	0.724719	0.829345
CDK1	2769.3	0.877699	0.238363	0.000145471	0.00105134
CDK10	756.027	-1.06315	0.57609	0.0166402	0.0533673
CDK11A	711.426	-0.0975324	0.482609	0.807071	0.884169
CDK11B	3009.86	-0.647105	0.328085	0.0296545	0.0835965
CDK12	4267.66	-1.06723	0.338386	0.000504177	0.00294437
CDK13	1856.04	-0.221556	0.554771	0.60015	0.737624
CDK14	1221.56	-0.296184	0.594765	0.494913	0.649995
CDK16	3153.08	0.0948887	0.350184	0.771783	0.861094
CDK17	713.047	0.434388	0.37438	0.206555	0.355412
CDK18	339.268	1.05764	0.650875	0.0481502	0.12126
CDK19	1211.16	-1.37589	0.444976	0.000338065	0.00209878
CDK2	2130.17	1.15291	0.195332	1.79435e-09	4.23661e-08
CDK2AP1	2425.97	0.56752	0.299025	0.0464351	0.117974
CDK2AP2	2073.82	-1.66796	0.443382	1.79899e-05	0.000171454
CDK3	108.999	-0.297784	0.697042	0.487772	0.643946
CDK4	5288.27	-0.639445	0.338629	0.036724	0.0983958
CDK5	608.626	0.451498	0.309295	0.122205	0.242182
CDK5R1	201.339	-1.48461	0.309724	2.67538e-07	3.99431e-06
CDK5RAP1	936.166	0.064505	0.306743	0.823438	0.895705
CDK5RAP2	2883.02	-0.013819	0.302364	0.956464	0.976488
CDK5RAP3	1071.29	-0.16601	0.328282	0.582472	0.723334
CDK6	4457.96	0.693822	0.498409	0.109186	0.223032
CDK8	538.334	0.22143	0.309005	0.446315	0.606769
CDK9	1278.61	0.621656	0.268047	0.0156294	0.0508443
CDKAL1	977.072	-0.71938	0.263045	0.00363348	0.015433
CDKL1	98.8569	1.99187	0.639065	0.000562907	0.00324021
CDKL5	367.239	0.394802	0.538274	0.374191	0.540417
CDKN1A	475.924	2.62637	0.73063	0.000100243	0.000761931
CDKN1B	1639.31	0.680334	0.315271	0.0226276	0.0679008
CDKN1C	1371.81	-0.177726	0.79655	0.60849	0.744581
CDKN2A	4771.98	0.0264834	0.465421	0.948255	0.972139
CDKN2AIP	492.719	0.536999	0.319847	0.0745895	0.167006
CDKN2AIPNL	673.676	0.335821	0.259368	0.177698	0.318744
CDKN2B	997.324	-0.380559	0.469197	0.327701	0.492925
CDKN2C	694.863	3.09207	0.662751	1.0586e-06	1.35433e-05
CDKN2D	87.1091	0.441961	0.381917	0.205365	0.353778
CDKN3	706.925	-0.0836286	0.320144	0.777961	0.865083
CDON	309.335	0.674858	0.457394	0.0963084	0.203884
CDPF1	179.074	0.053675	0.313035	0.855387	0.915665
CDR2	1648.56	-0.574073	0.354755	0.071391	0.161703
CDR2L	1014.57	2.35063	0.371061	7.64029e-11	2.27163e-09
CDS2	1037.2	-0.500526	0.255153	0.0380596	0.101066
CDT1	1716.82	0.521895	0.391196	0.143879	0.273054
CDV3	8501.89	-0.228353	0.267548	0.36874	0.534543
CDYL	1178.81	0.258253	0.275421	0.325797	0.491177
CEBPA	8338.52	-4.05003	0.529535	1.96481e-16	1.31441e-14
CEBPB	1524.2	2.2444	0.670627	0.000250671	0.00164116
CEBPD	650.765	0.953746	0.754124	0.0961241	0.203644
CEBPG	2692.21	-0.771852	0.47997	0.0502453	0.125146
CEBPZ	1598.06	1.05508	0.289522	0.000147302	0.00106017
CEBPZOS	680.516	0.887091	0.362445	0.00869299	0.0317536
CELF1	5330.69	0.174799	0.392095	0.625329	0.757333
CELSR1	2880.37	-0.171689	0.292629	0.531542	0.681474
CELSR2	1508.04	0.72674	0.369353	0.0335903	0.0917906
CELSR3	607.251	1.98656	0.550468	9.86082e-05	0.000752248
CEMIP2	9457.4	-2.03319	0.394663	1.60527e-08	3.07952e-07
CENPA	403.176	1.49556	0.374193	2.51931e-05	0.000228821
CENPB	2906.53	0.570612	0.364465	0.0906584	0.194233
CENPC	113.392	-1.5242	0.909879	0.00776169	0.0288877
CENPE	1469.11	0.376808	0.446366	0.338418	0.50331
CENPF	7985.68	0.348736	0.416506	0.351478	0.517278
CENPH	444.528	1.24942	0.286805	6.23481e-06	6.60574e-05
CENPI	449.482	0.359806	0.408006	0.327609	0.492925
CENPJ	212.306	0.76386	0.540839	0.0968186	0.204824
CENPK	490.914	1.17117	0.230883	1.96971e-07	2.99649e-06
CENPL	401.433	0.0712633	0.27086	0.783116	0.868686
CENPM	681.148	0.186971	0.346382	0.559971	0.70561
CENPN	1188.2	1.71405	0.196691	1.11087e-18	9.20532e-17
CENPO	1593.36	-0.462292	0.235677	0.0396461	0.104667
CENPP	280.881	0.0789985	0.336241	0.79956	0.879721
CENPQ	413.69	0.825756	0.215148	8.23958e-05	0.000645073
CENPS	128.985	1.72127	0.528808	0.00038569	0.00234834
CENPT	327.934	0.387014	0.368205	0.253393	0.411312
CENPU	740.226	-2.08939	0.792915	0.000355321	0.00218898
CENPV	1008.72	-0.58186	0.529965	0.160547	0.295863
CENPW	647.844	-0.861432	0.360531	0.00744785	0.0280093
CENPX	1058.31	0.571006	0.591901	0.230705	0.385037
CEP104	675.735	0.91425	0.262278	0.000300329	0.00190763
CEP120	358.616	0.37155	0.302535	0.193859	0.339619
CEP128	181.322	1.4915	0.370832	2.22028e-05	0.000207253
CEP131	957.884	0.225518	0.285764	0.406293	0.570725
CEP135	448.115	0.0477443	0.393093	0.892954	0.939023
CEP152	609.266	1.28993	0.443395	0.00156325	0.00766279
CEP162	318.595	-0.265011	0.380933	0.433119	0.594976
CEP164	535.302	0.216779	0.267904	0.397533	0.562606
CEP170B	2503.24	0.0943702	0.485771	0.818449	0.892418
CEP19	106.944	0.71802	0.332092	0.0212968	0.064797
CEP192	790.405	-0.455268	0.499683	0.257237	0.415883
CEP20	891.425	-6.5166	0.439142	5.43862e-49	2.83787e-46
CEP250	1200.62	0.408267	0.3915	0.251674	0.409784
CEP295	717.351	1.43339	0.413432	0.000212026	0.00143124
CEP350	1685.04	0.052558	0.416768	0.888531	0.936165
CEP41	444.369	-2.01918	0.489571	2.43122e-06	2.84761e-05
CEP43	1216.92	-1.20598	0.414722	0.000844927	0.00462869
CEP44	267.626	0.520239	0.345659	0.106468	0.219109
CEP55	1588.94	1.02031	0.417945	0.0077985	0.029004
CEP57	1093.15	1.30327	0.396491	0.000437323	0.00261242
CEP57L1	363.461	0.396608	0.328272	0.196628	0.342916
CEP63	494.487	0.769968	0.364441	0.0229918	0.0687154
CEP68	440.953	0.184772	0.284491	0.494082	0.649527
CEP70	541.08	0.800136	0.242433	0.000646945	0.00365738
CEP72	610.961	1.75106	0.38238	1.63912e-06	1.99137e-05
CEP76	283.286	-0.0280602	0.338332	0.928069	0.960411
CEP78	799.479	0.0177781	0.220591	0.934087	0.963927
CEP83	250.207	1.25582	0.330113	6.46978e-05	0.000524432
CEP85	964.334	0.534581	0.324626	0.0797039	0.176155
CEP85L	89.5457	0.497396	0.525073	0.259533	0.41817
CEP89	377.955	0.260588	0.326474	0.393233	0.559555
CEP95	755.305	-0.239737	0.403424	0.498322	0.652522
CEP97	458.332	1.19254	0.373685	0.00067578	0.00380596
CEPT1	492.321	0.901846	0.411947	0.0167524	0.0536283
CERCAM	403.398	2.53684	0.629695	1.73945e-05	0.000167
CERK	2509.32	-0.956089	0.299196	0.000547124	0.00315982
CERS1	459.155	-1.79196	0.481447	1.71938e-05	0.000165378
CERS2	8278.43	-1.00592	0.337043	0.00098688	0.00524126
CERS4	1305.48	-4.29902	0.54181	2.11336e-17	1.51062e-15
CERS6	2231.78	-0.690216	1.0319	0.0963927	0.204006
CERT1	389.166	0.5016	0.373522	0.144163	0.273443
CES2	690.705	0.905838	0.376294	0.0094422	0.0338854
CES3	116.098	0.221792	0.47631	0.585059	0.725554
CETN2	1353.2	0.0570954	0.326607	0.855928	0.915868
CETN3	235.871	0.21745	0.269428	0.398673	0.563608
CFAP20	728.768	0.429914	0.284887	0.112953	0.228111
CFAP251	243.467	-3.46021	0.844661	5.42562e-07	7.43068e-06
CFAP298	581.984	0.28612	0.302338	0.317394	0.482003
CFAP298-TCP10L	59.5933	0.422203	0.40172	0.243277	0.399755
CFAP36	442.404	0.847235	0.374592	0.0146798	0.0485267
CFAP410	422.445	-0.426382	0.425646	0.241781	0.397986
CFAP44	310.109	-0.370306	0.508646	0.362274	0.528556
CFAP97	1695.05	-1.331	0.394371	0.00014059	0.00102244
CFDP1	1033.43	0.206314	0.251201	0.391189	0.557788
CFL1	23368.9	-0.403747	0.245059	0.0821146	0.180431
CFL2	1839.4	0.0985771	0.269909	0.702242	0.813204
CFLAR	1760.59	-0.240232	0.343845	0.442299	0.603456
CGA	906.588	1.91929	1.33533	0.0364759	0.0979575
CGGBP1	1933.4	0.255225	0.373415	0.45396	0.613091
CGN	2306.2	-4.93551	0.360671	5.9395e-45	2.38402e-42
CGREF1	167.938	-0.313959	0.674072	0.469306	0.626301
CGRRF1	78.7739	0.1622	0.505644	0.699157	0.810892
CHAC1	1152.91	-0.803391	0.745691	0.0888235	0.191323
CHAC2	278.726	1.2681	0.407977	0.000839312	0.00460034
CHAF1A	3555.67	-0.0943595	0.284861	0.724407	0.829302
CHAF1B	1415.22	-0.60055	0.27513	0.0196446	0.0609247
CHAMP1	2307.2	-0.406892	0.33675	0.182111	0.32483
CHCHD1	756.68	0.0938111	0.417306	0.799514	0.879721
CHCHD10	840.028	1.45314	1.05766	0.0508447	0.126187
CHCHD2	12502.6	-0.398875	0.339115	0.192439	0.337584
CHCHD3	1947.95	0.339586	0.233238	0.132602	0.257266
CHCHD4	720.105	0.0469683	0.306664	0.871018	0.925255
CHCHD5	394.568	0.0769171	0.373999	0.82152	0.894523
CHCHD6	389.426	0.166013	0.348463	0.606515	0.743085
CHCHD7	397.455	-0.0420314	0.39169	0.903342	0.945185
CHD1	1775.16	0.646734	0.35113	0.0481506	0.12126
CHD1L	1765.25	-0.452786	0.41926	0.2096	0.358941
CHD2	2581.94	0.468355	0.430575	0.223233	0.376096
CHD3	3405.18	2.10994	0.251319	1.5538e-17	1.14505e-15
CHD4	9580.48	0.162938	0.3552	0.621523	0.754562
CHD6	1887.7	0.0625481	0.335591	0.844703	0.90889
CHD7	2844.77	-0.659611	0.441542	0.0765526	0.170779
CHD8	3475.7	-0.475308	0.258707	0.0515407	0.127475
CHD9	504.198	1.77371	0.59598	0.000967954	0.00515891
CHDH	1581.84	-2.62011	0.33711	2.71081e-16	1.77924e-14
CHEK1	1207.84	0.645496	0.206906	0.00138277	0.00693779
CHEK2	797.543	-0.131774	0.244936	0.573701	0.71608
CHERP	3414.61	-0.416278	0.256407	0.0861225	0.187323
CHFR	1010.39	-3.61609	0.468962	2.38125e-16	1.58285e-14
CHIC1	173.785	1.27797	0.725057	0.0299831	0.0843633
CHIC2	344.288	-1.1879	0.345743	0.000154373	0.00110345
CHID1	1530.84	-0.149897	0.330819	0.619019	0.752573
CHKA	6065.81	-2.19677	0.368384	1.3736e-10	3.93236e-09
CHKB	300.62	-0.868617	0.939865	0.0729031	0.164062
CHM	924.946	0.563386	0.284165	0.0377057	0.100407
CHML	1271.7	1.17064	0.339568	0.000277025	0.00178239
CHMP1A	1675.76	0.386901	0.288463	0.158442	0.292914
CHMP1B	1639.17	0.451329	0.282099	0.0950518	0.201892
CHMP2A	2112.98	-0.760226	0.288451	0.00450647	0.018565
CHMP2B	1517.96	1.14849	0.403805	0.00216045	0.0100137
CHMP3	3249.16	-0.418912	0.280756	0.11077	0.225297
CHMP4A	845.99	0.04829	0.716786	0.909854	0.94955
CHMP4B	2852.97	0.0199915	0.262094	0.939135	0.967044
CHMP4C	903.987	-1.3286	0.481621	0.00102812	0.00543815
CHMP5	1696.06	0.281513	0.256611	0.253424	0.411312
CHMP6	471.974	0.0312788	0.364828	0.925984	0.959336
CHMP7	498.237	0.276586	0.483806	0.503061	0.656078
CHN2	1446.85	-7.54168	0.688523	5.38348e-31	1.02149e-28
CHP1	3589.55	0.932266	0.353469	0.00479466	0.0195056
CHPF	1802.87	-0.346041	0.520469	0.404257	0.568724
CHPF2	1414.47	0.632852	0.388878	0.0758947	0.169492
CHPT1	686.408	0.224322	0.427847	0.553827	0.699981
CHRAC1	970.308	1.26545	0.281474	3.24083e-06	3.67224e-05
CHRD	289.661	-0.840842	0.55387	0.049417	0.123495
CHRNA5	227.396	1.71546	0.522804	0.000350666	0.00216413
CHST10	215.125	-3.76757	0.914446	5.03013e-07	6.91024e-06
CHST12	860.134	-0.617322	0.476587	0.114907	0.2315
CHST13	1558.7	-0.711186	0.500301	0.0781078	0.173543
CHST14	685.716	-0.188804	0.302233	0.501573	0.655367
CHST15	225.844	2.34706	0.903368	0.00267958	0.0119374
CHST3	1338.81	1.2053	0.578068	0.0160803	0.0519113
CHST6	86.8947	-0.135869	0.632496	0.752447	0.847029
CHST7	79.3133	-0.351349	0.613145	0.417733	0.581464
CHSY1	697.991	1.0015	0.691095	0.0691533	0.158009
CHSY3	58.1444	-1.14324	1.16883	0.0314051	0.0874215
CHTF18	773.109	0.998886	0.506298	0.0251751	0.073655
CHTF8	1584.89	0.0790419	0.315908	0.789998	0.873997
CHTOP	2914.44	-0.437371	0.242283	0.0578442	0.13855
CHUK	1556.75	-0.562878	0.324532	0.057126	0.137366
CHURC1	838.151	0.219603	0.44277	0.570746	0.714271
CIAO1	2136.32	0.345287	0.379863	0.318282	0.48293
CIAO2A	1443.45	0.474914	0.263714	0.0606283	0.143455
CIAO2B	852.787	-0.174053	0.324693	0.560767	0.706357
CIAO3	618.186	0.431133	0.363247	0.198975	0.345738
CIAPIN1	1437.63	0.638865	0.266857	0.0128266	0.0435455
CIB1	1691.51	0.490593	0.391248	0.169519	0.308205
CIB2	175.56	-2.26452	0.799202	0.000164968	0.00116403
CIC	3216.11	-0.315562	0.327609	0.290974	0.45431
CILK1	687.489	-0.750125	0.446873	0.0458917	0.116868
CINP	502.635	0.993361	0.260927	7.97286e-05	0.000626895
CIP2A	602.297	0.449423	0.390883	0.207006	0.355713
CIPC	538.514	0.159564	0.357328	0.62896	0.759281
CIR1	667.524	-0.50607	0.353387	0.110417	0.224973
CIRBP	2872	-0.996912	0.510129	0.0160666	0.0518945
CISD1	522.833	1.31901	0.485888	0.00279214	0.0123732
CISD2	669.621	0.133655	0.554707	0.760724	0.852914
CISH	78.506	-0.52365	0.495894	0.190238	0.334681
CIT	977.87	0.24986	0.31612	0.399943	0.564638
CITED2	1084.4	0.170229	0.28965	0.539174	0.687959
CITED4	709.506	3.79256	0.665751	5.22149e-09	1.13761e-07
CIZ1	1954.65	1.58951	0.472224	0.000281335	0.00180677
CKAP2	1546.39	0.678858	0.373634	0.0493848	0.123474
CKAP2L	905.555	0.378806	0.303173	0.18676	0.330567
CKAP4	5427.3	0.159678	0.396095	0.654928	0.779328
CKAP5	7233.43	-0.221639	0.349359	0.483279	0.639876
CKB	4913.05	1.18139	0.529071	0.0115041	0.0398197
CKLF	507.238	0.577464	0.541889	0.203235	0.351094
CKS1B	4543.22	-0.397163	0.283255	0.132474	0.257067
CKS2	2211.32	0.0172785	0.321924	0.95903	0.977769
CLASP1	2897.24	-0.0823304	0.332901	0.787603	0.871995
CLASP2	1298.59	0.311637	0.335419	0.320001	0.484828
CLASRP	608.917	0.307663	0.485689	0.458122	0.616262
CLBA1	128.304	1.27378	0.432821	0.00141024	0.00704512
CLCC1	1118.11	-0.1241	0.246732	0.596767	0.735864
CLCF1	214.378	-0.00876943	0.321263	0.975906	0.987045
CLCN2	250.416	-0.538922	0.407769	0.126651	0.248773
CLCN3	1558.03	0.0487587	0.342109	0.878854	0.930573
CLCN4	432.485	-1.59002	0.583535	0.000695294	0.00390743
CLCN5	1516.78	-1.98118	0.532659	1.28562e-05	0.000127173
CLCN6	862.833	-0.317702	0.330145	0.292378	0.455956
CLCN7	2893.59	-0.0135837	0.303408	0.961143	0.978983
CLDN1	15599	-3.42386	0.56078	2.10144e-11	7.05165e-10
CLDN12	1778.69	-0.548793	0.339786	0.0738059	0.165749
CLDN15	487.795	-1.22897	0.432458	0.000981412	0.00522019
CLDN2	99.2379	-0.784423	1.27573	0.0380445	0.101066
CLDN23	163.538	-2.34035	0.949951	0.000420374	0.00252855
CLDND1	717.902	0.432373	0.300078	0.128066	0.25075
CLEC16A	945.179	0.513589	0.297509	0.0692362	0.158107
CLEC2D	67.3251	-0.332645	0.700361	0.440699	0.601981
CLHC1	109.136	-0.100607	0.447362	0.792437	0.875824
CLIC3	86.1903	2.95439	0.759924	3.20288e-05	0.000281832
CLIC4	3701.12	1.22822	0.453392	0.00305891	0.0134129
CLINT1	2973.33	0.0198537	0.268238	0.944555	0.970365
CLIP1	2021.67	1.39886	0.388603	0.000132675	0.000972331
CLIP2	2173.55	-0.648244	0.390378	0.0572362	0.13748
CLIP3	47.2242	-0.99106	0.682916	0.0385443	0.102145
CLK1	353.767	-0.286345	0.297324	0.301292	0.46556
CLK2	559.447	-1.00752	0.4423	0.00728084	0.02752
CLK3	689.685	0.337163	0.461583	0.401279	0.565912
CLK4	112.874	0.513033	0.34064	0.105187	0.217519
CLMN	665.624	-2.46785	0.78096	4.58131e-05	0.000385569
CLN3	2392.17	-0.748151	0.394728	0.0296197	0.0835435
CLN5	256.658	0.310591	0.450729	0.431253	0.593309
CLN6	1447.81	-0.203985	0.375585	0.544865	0.692681
CLNS1A	2376.63	0.489681	0.284134	0.0706667	0.160462
CLOCK	939.914	-0.506196	0.38406	0.134213	0.259357
CLP1	812.031	-0.693602	0.253227	0.00372006	0.0157495
CLPB	936.585	1.96605	0.541564	9.15392e-05	0.000705541
CLPP	1655.69	-0.264364	0.348808	0.402818	0.567288
CLPTM1	3960.79	-0.39843	0.301321	0.153585	0.286934
CLPTM1L	3939.21	1.42113	0.433369	0.000419556	0.00252508
CLPX	968.876	0.162205	0.322131	0.590427	0.730367
CLSPN	1522.03	0.205656	0.350311	0.525419	0.676787
CLSTN1	1974.79	1.73818	0.480582	0.000104286	0.000788072
CLTA	4782.72	-0.189458	0.348054	0.551286	0.697914
CLTB	1835.84	1.17107	0.469783	0.00592202	0.0232602
CLTC	17679.7	-0.314968	0.355645	0.339743	0.504491
CLTCL1	676.617	1.60639	0.380278	8.89789e-06	9.13061e-05
CLU	9512.67	-0.930526	0.643029	0.0426338	0.11075
CLUAP1	219.9	1.44731	0.543043	0.00288628	0.0127363
CLUH	5112.61	0.110899	0.461512	0.781342	0.867456
CLYBL	292.412	-2.48412	0.382002	4.21382e-12	1.51639e-10
CMAS	872.26	0.482678	0.200674	0.0137983	0.046124
CMBL	916.295	5.46546	0.478082	2.4748e-30	4.37747e-28
CMC1	225.998	0.468615	0.518639	0.283778	0.446886
CMC2	577.563	1.65835	0.336898	3.19565e-07	4.65779e-06
CMC4	115.001	1.55079	0.387425	2.34389e-05	0.000216659
CMIP	2086.28	0.274934	0.39302	0.435479	0.597167
CMPK1	3357.48	0.323905	0.331929	0.296189	0.460248
CMSS1	888.61	1.14497	0.395732	0.00186723	0.00886552
CMTM1	46.5593	0.0397751	0.665938	0.928159	0.960411
CMTM3	1160.85	-5.23717	0.473311	3.93597e-28	5.86797e-26
CMTM4	1043.97	-0.374725	0.374367	0.259228	0.417743
CMTM6	2155.38	-0.473172	0.388714	0.166491	0.304237
CMTM8	849.272	-5.70487	0.461062	7.97922e-38	2.31309e-35
CMTR1	2662.22	-0.713476	0.208142	0.000368048	0.0022554
CMTR2	365.451	0.913194	0.326553	0.00310376	0.0135526
CNBP	10468.7	0.436704	0.212957	0.0365893	0.098161
CNDP2	2229.08	-0.267749	0.274933	0.301347	0.46556
CNEP1R1	189.16	0.680365	0.340732	0.0328135	0.0903779
CNIH1	3047.04	-0.151718	0.376548	0.64955	0.775277
CNIH4	1048.1	-0.500992	0.432774	0.173324	0.312888
CNKSR1	473.772	-0.216647	0.537991	0.604397	0.741272
CNKSR3	646.561	-0.113838	0.372734	0.733451	0.833619
CNN2	8749.53	-1.43831	0.310613	6.132e-07	8.28932e-06
CNN3	4252.53	-1.44991	0.445053	0.000165561	0.00116743
CNNM1	736.059	-0.409783	0.925075	0.204074	0.351962
CNNM2	638.614	0.930109	0.277325	0.000479698	0.00281718
CNNM3	1567.05	0.110958	0.25947	0.655252	0.779461
CNNM4	583.619	0.681729	0.324292	0.0255471	0.0745762
CNOT1	8250.27	0.336358	0.312579	0.256591	0.41516
CNOT10	892.373	0.882663	0.286399	0.00127712	0.00649513
CNOT11	3179.77	-0.701061	0.271086	0.00574611	0.0226545
CNOT2	1857.67	-0.38252	0.346644	0.221718	0.374185
CNOT3	1881.59	-1.8324	0.401131	4.287e-07	6.07868e-06
CNOT4	682.312	0.204049	0.295188	0.465193	0.622644
CNOT6	1250.14	0.532641	0.334147	0.0887192	0.191138
CNOT6L	541.66	0.373865	0.387666	0.289633	0.453063
CNOT7	2786.49	0.287751	0.442411	0.461798	0.61953
CNOT8	1201.92	1.49471	0.254246	1.70043e-09	4.03311e-08
CNOT9	3107.78	-0.430045	0.200062	0.0259094	0.0754043
CNP	3090.34	-0.314659	0.324192	0.288521	0.452239
CNPPD1	1027.38	-0.730296	0.422657	0.0435119	0.11226
CNPY3	1377.55	0.239863	0.314753	0.417606	0.58142
CNPY4	413.973	0.313925	0.331946	0.311342	0.477047
CNST	1217.33	-0.283105	0.281416	0.280848	0.443497
CNTF	35.8539	0.295222	0.539262	0.499605	0.653531
CNTLN	531.144	-0.495207	0.42342	0.17278	0.312339
CNTNAP1	405.305	0.895163	0.462816	0.0305072	0.0854004
CNTRL	651.925	-0.0882472	0.435761	0.812927	0.888625
CNTROB	1060.99	-0.355449	0.264163	0.153846	0.287264
COA1	904.855	0.157487	0.303365	0.582048	0.722953
COA3	1381.11	-0.544759	0.434822	0.140815	0.269097
COA4	1439.04	0.187003	0.306854	0.51765	0.669168
COA5	445.78	-0.00344222	0.314009	0.988814	0.994136
COA6	1056.4	-0.30689	0.399535	0.381665	0.548218
COA7	1458.78	0.551443	0.323198	0.0697129	0.158866
COA8	391.168	0.609914	0.402775	0.0957513	0.203019
COASY	4372.23	0.381421	0.352318	0.242614	0.398917
COBL	1545.62	0.751449	0.301448	0.00876551	0.0319737
COBLL1	3061.72	-0.640395	0.476626	0.102048	0.212484
COG1	944.193	-0.670639	0.264754	0.00700845	0.0266935
COG2	1632.28	-0.479848	0.325043	0.105724	0.218126
COG3	562.392	-0.0847137	0.291777	0.75676	0.850113
COG4	1961.01	0.374593	0.257005	0.129395	0.252691
COG5	258.346	0.371034	0.458666	0.354293	0.520408
COG6	460.279	0.45118	0.465021	0.266967	0.427574
COG7	608.932	0.252744	0.254033	0.301616	0.465769
COG8	1036.3	-0.097541	0.296738	0.725949	0.829633
COIL	1527.27	-0.781631	0.314825	0.00668625	0.0257292
COL18A1	7889.1	-1.92315	0.69238	0.000311337	0.00196203
COL26A1	351.794	-3.83259	0.740124	2.76197e-09	6.34344e-08
COL27A1	2515.22	-4.55254	0.497842	4.67879e-22	5.19445e-20
COL4A1	921.052	5.63046	0.771072	2.58092e-13	1.10387e-11
COL5A2	4481.93	-0.615223	1.13252	0.0475699	0.120262
COL9A2	464.171	-3.31055	0.968307	8.19859e-06	8.47134e-05
COL9A3	1472.51	-0.44213	0.72556	0.312194	0.477791
COLGALT1	4970.64	0.873991	0.310347	0.00304147	0.0133421
COMMD1	162.055	0.723781	0.69709	0.171598	0.310918
COMMD10	191.625	1.03281	0.415252	0.00674054	0.0258738
COMMD2	1315.3	0.19826	0.310721	0.497807	0.652243
COMMD3	720.963	-0.412388	0.274714	0.109949	0.224276
COMMD4	1854.94	0.102704	0.359069	0.75615	0.849706
COMMD5	742.09	-0.15661	0.34925	0.621977	0.75485
COMMD6	201.236	0.372796	0.37415	0.276281	0.438554
COMMD7	1030.17	-0.642524	0.406362	0.0677028	0.15549
COMMD8	492.539	-0.393825	0.375664	0.23725	0.392571
COMMD9	1602.33	-0.237268	0.395142	0.496193	0.650946
COMT	2360.49	-0.194817	0.433755	0.601352	0.738754
COMTD1	202.824	1.06282	0.756472	0.0691553	0.158009
COP1	924.503	-0.184082	0.448701	0.629426	0.759339
COPA	6979.31	0.0268688	0.295635	0.935908	0.964751
COPB1	5902.09	-0.10342	0.265027	0.681992	0.7979
COPB2	6402.19	0.379413	0.20926	0.0646722	0.150551
COPE	4615.1	-0.182092	0.378259	0.589983	0.730029
COPG1	7767.17	0.0355598	0.317549	0.914278	0.952046
COPG2	1041.99	-0.0231104	0.403162	0.947363	0.971737
COPRS	1032.21	-0.312225	0.329275	0.298912	0.462992
COPS2	2227.62	0.659626	0.273722	0.0119054	0.040924
COPS3	2638.87	-0.264808	0.260076	0.287178	0.450811
COPS4	831.626	0.523701	0.182006	0.0033199	0.0143642
COPS5	1209.55	0.631741	0.32365	0.038672	0.102448
COPS6	2390.73	1.22669	0.29804	1.86079e-05	0.000176699
COPS7A	1157.49	0.693212	0.342244	0.0304787	0.0853436
COPS7B	1052.91	-0.485125	0.309555	0.0889797	0.191469
COPS8	1307.5	0.39273	0.254746	0.109764	0.22408
COPS9	450.947	-0.0266054	0.507507	0.947544	0.971737
COPZ1	4211.02	0.547776	0.311318	0.0624969	0.14688
COQ10A	233.691	0.336032	0.424429	0.373861	0.540091
COQ10B	687.919	-0.327171	0.351908	0.303169	0.467476
COQ2	335.192	1.27804	0.340051	7.72941e-05	0.000612484
COQ3	396.896	-0.322516	0.379418	0.338116	0.502932
COQ4	677.364	0.770873	0.340981	0.0159304	0.0515601
COQ5	568.802	0.596749	0.306627	0.0398518	0.105077
COQ6	282.071	0.52391	0.327284	0.0881754	0.190438
COQ7	667.396	-0.637473	0.3758	0.0545156	0.132678
COQ8A	2140.87	-0.777168	0.344976	0.0122747	0.0419445
COQ8B	514.822	0.239259	0.352417	0.462644	0.620426
COQ9	915.1	0.534061	0.75174	0.299549	0.463675
CORO1B	7109.53	-1.83606	0.350612	1.52885e-08	2.94918e-07
CORO1C	6432.47	-0.419836	0.328797	0.159729	0.29472
CORO2A	854.482	-0.230851	0.309097	0.420388	0.583943
COTL1	1833.66	2.41359	0.785535	0.000637107	0.00360958
COX10	743.484	0.0201657	0.277481	0.939503	0.96719
COX11	368.816	-0.163245	0.317544	0.578958	0.720401
COX14	455.098	0.646251	0.331507	0.0379776	0.100951
COX15	1489.7	0.484763	0.329515	0.117518	0.235462
COX16	419.915	0.571042	0.407352	0.12211	0.242085
COX17	657.149	-0.411638	0.376565	0.21699	0.367914
COX18	80.5326	-0.0910975	0.549674	0.829739	0.899851
COX19	1120.76	-1.15152	0.40489	0.00113932	0.00593015
COX20	775.182	-0.402799	0.416972	0.26179	0.420833
COX4I1	5701.92	0.00045741	0.339024	0.99557	0.997769
COX5A	3006.26	0.126147	0.311971	0.673281	0.791168
COX5B	2055.52	0.261421	0.402868	0.471209	0.628118
COX6A1	4951.59	-0.314169	0.373124	0.343554	0.508629
COX6B1	3808.02	-0.538718	0.348113	0.0858242	0.186791
COX6C	529.204	-0.402639	0.906224	0.232596	0.387388
COX7A2	2159.62	-0.909595	0.487375	0.022301	0.0670563
COX7A2L	1528.08	0.376036	0.548619	0.401738	0.5661
COX7B	2109.77	-0.266398	0.524571	0.518353	0.669911
COX7C	3481.86	0.00378482	0.405551	0.992415	0.996617
COX8A	3614.05	-0.292247	0.400876	0.405703	0.570378
CP	1447.76	-1.65866	1.06784	0.00615724	0.0240483
CPB2	652.539	-7.58966	0.85596	9.71681e-22	1.04541e-19
CPD	13054.8	-2.35102	0.444006	4.99221e-09	1.08993e-07
CPE	971.15	-1.77883	0.787431	0.00150561	0.00745087
CPEB2	193.302	2.35389	0.876937	0.00208872	0.00974424
CPEB3	102.802	1.68234	0.451977	6.83993e-05	0.000549511
CPEB4	876.273	0.2356	0.468986	0.559888	0.705589
CPLANE1	484.323	3.07547	0.66773	1.40088e-06	1.73218e-05
CPLANE2	51.7756	0.479731	0.650322	0.327073	0.492331
CPLX1	583.871	-0.698238	0.896379	0.124946	0.24635
CPM	465.197	2.53911	0.851458	0.000852662	0.00466372
CPNE1	3526.24	-0.258082	0.356111	0.419886	0.583557
CPNE2	589.977	0.392946	0.366061	0.243642	0.400228
CPNE3	1586.37	0.565846	0.350165	0.0829178	0.18164
CPNE7	461.668	1.86026	0.45215	1.30256e-05	0.000128362
CPNE8	910.839	0.11725	0.364015	0.725848	0.829633
CPOX	962.64	-0.360367	0.375378	0.279666	0.442413
CPPED1	2437.66	-3.51983	0.985897	3.42608e-06	3.85702e-05
CPQ	650.181	-5.08075	0.345491	1.24496e-49	7.218e-47
CPS1	7509.28	6.16373	1.1579	1.25048e-07	1.95947e-06
CPSF2	2111.75	0.645598	0.250737	0.007618	0.0284811
CPSF3	1737.22	-0.155103	0.260649	0.53086	0.681099
CPSF4	1237.7	0.0256174	0.313768	0.931135	0.961955
CPSF6	4864.92	-0.59857	0.551465	0.156895	0.291026
CPSF7	4528.1	-0.169887	0.285112	0.52685	0.677703
CPT1A	1677.65	1.16885	0.431941	0.00317657	0.0138083
CPT1B	441.735	-1.66816	0.665502	0.00104756	0.00551858
CPT2	780.235	-0.104016	0.279138	0.691625	0.805018
CPTP	833.186	0.138107	0.344546	0.664924	0.785837
CPVL	1101.86	-3.25267	0.931535	6.02753e-06	6.39912e-05
CRACD	824.994	-1.72751	0.529994	9.96095e-05	0.000758223
CRACDL	109.303	0.736256	0.674454	0.158738	0.29341
CRACR2B	331.796	-1.09903	0.638269	0.0188954	0.0589865
CRADD	217.992	-0.00779377	0.324669	0.978799	0.988274
CRAMP1	1216.41	0.119567	0.286959	0.660727	0.783118
CRAT	724.452	-0.400582	0.525081	0.333526	0.498499
CRB3	789.685	-1.46921	0.373354	1.31559e-05	0.000129158
CRBN	724.395	-0.620365	0.312867	0.0304448	0.0853175
CRCP	1577.64	-0.629601	0.216908	0.00248758	0.0112431
CREB1	1016.01	-0.10863	0.34198	0.728187	0.830636
CREB3	647.173	-0.0491563	0.291519	0.857245	0.916432
CREB3L1	71.4914	-1.16539	1.0376	0.0305597	0.0855246
CREB3L2	3178.84	0.557173	0.355665	0.091701	0.195944
CREB3L3	397.953	-4.15489	1.08496	1.09692e-06	1.3988e-05
CREB3L4	345.367	-0.447686	0.481061	0.256476	0.415038
CREB5	862.652	-4.67493	0.893018	9.60691e-10	2.40426e-08
CREBBP	3540.94	-0.0329972	0.329532	0.913201	0.951703
CREBL2	641.782	2.15709	0.460899	9.22221e-07	1.20004e-05
CREBRF	224.285	0.255249	0.444613	0.512354	0.664462
CREBZF	893.436	1.54897	0.45669	0.000261364	0.00169751
CREG1	1118.72	1.20843	0.437553	0.0026451	0.0118371
CRELD1	625.711	-0.98327	0.640625	0.0330832	0.0909765
CRELD2	935.368	-0.359336	0.391095	0.296025	0.460062
CREM	427.212	2.24892	0.552934	1.48277e-05	0.000143946
CRIM1	2686.42	2.78034	0.494451	6.20665e-09	1.32937e-07
CRIP1	425.513	3.68978	0.920927	2.44639e-05	0.000223559
CRIP2	1470.6	0.220416	0.483195	0.591396	0.731171
CRIPT	192.337	0.424673	0.524757	0.333154	0.498108
CRK	3790.62	-0.464592	0.257724	0.0556926	0.134976
CRKL	6135.87	-1.091	0.378361	0.00112482	0.00586931
CRLF1	2322.22	-1.20782	1.56422	0.0184878	0.0580441
CRLF3	368.098	0.701735	0.256858	0.00451477	0.0185862
CRLS1	1508.18	-1.08673	0.381074	0.00124744	0.00639405
CRNKL1	1047.67	-0.324468	0.208853	0.107696	0.220809
CROCC	215.485	0.868274	0.438742	0.0282182	0.0805044
CROT	340.644	0.728106	0.543375	0.114035	0.230098
CRPPA	101.461	-1.86965	0.68075	0.000546145	0.00315591
CRTAP	2179.4	2.8065	0.442726	7.70665e-11	2.28485e-09
CRTC1	580.24	0.14442	0.401925	0.689232	0.80277
CRTC2	1083.13	-0.144413	0.326542	0.631079	0.760765
CRTC3	1587.24	3.18079	0.36365	7.75257e-19	6.79881e-17
CRY1	675.208	0.913197	0.222357	2.47319e-05	0.000225417
CRY2	850.881	-1.13376	0.393692	0.00106174	0.00558481
CRYBG1	940.105	-3.43077	1.14653	2.56781e-05	0.000232821
CRYBG2	483.198	-0.870327	1.42761	0.0226405	0.0679151
CRYBG3	336.702	1.09171	0.488275	0.0123745	0.0422717
CRYL1	378.708	-0.991646	0.642781	0.0332179	0.0911918
CRYZ	979.17	0.324894	0.355986	0.323926	0.489057
CRYZL1	259.758	0.499362	0.343855	0.119278	0.237751
CS	7872.51	-0.0634284	0.302579	0.810052	0.886357
CSAD	104.374	-0.24452	0.477861	0.536196	0.685684
CSDE1	15532.8	0.339109	0.252747	0.163595	0.300242
CSE1L	7395.68	0.705136	0.309949	0.0165768	0.053213
CSF1	470.774	-1.26066	0.708628	0.0116208	0.0400645
CSGALNACT1	333.896	1.67344	0.865266	0.0163115	0.0525229
CSGALNACT2	399.758	1.51504	0.348726	5.44584e-06	5.83499e-05
CSK	2859.95	-0.463416	0.442191	0.215133	0.365834
CSNK1A1	3802.05	0.844287	0.242042	0.000325525	0.00203845
CSNK1D	3313.85	-0.429189	0.460631	0.262288	0.421438
CSNK1E	3065.06	0.301516	0.355381	0.359881	0.525937
CSNK1G1	894.194	0.639252	0.307982	0.02837	0.0808492
CSNK1G2	3875.88	-0.822829	0.439528	0.0272499	0.0784498
CSNK1G3	797.383	0.437208	0.345859	0.174607	0.314565
CSNK2A1	5169.46	-0.703389	0.292799	0.00899001	0.032599
CSNK2A2	520.683	0.210313	0.31141	0.472836	0.629724
CSPG4	756.72	4.86783	0.737769	2.70211e-11	8.83989e-10
CSPG5	53.7932	1.24659	0.752091	0.036974	0.098964
CSPP1	522.277	-0.0617765	0.350634	0.846447	0.909828
CSRNP1	684.623	-0.300005	0.439345	0.423162	0.586372
[truncated: 8,437 more rows]
