# Supplementary material for: Comparative Transcriptomic Analysis of Three Common Liver Cell Lines
Source: Int J Mol Sci. 2023 May 15;24(10):8791. doi: 10.3390/ijms24108791 (PMC10218629; doi:10.3390/ijms24108791)
Supplement: Supplementary file 1 [file ijms-24-08791-s001.zip › ijms-2379862-supplementary/Supplementury Table S6 (liver).xlsx]

## Sheet: HepG2_PHP_volcano
SYMBOL	baseMean	log2FoldChange	lfcSE	stat	pvalue	padj
A2M	75311	-0.414583	0.51425	-0.940876	0.346768	0.389138
A4GALT	131.016	1.11574	0.434898	2.62434	0.00868176	0.0123049
AAAS	939.134	0.986832	0.134005	7.32403	2.40639e-13	8.80308e-13
AACS	828.188	1.5294	0.176953	8.69438	3.48741e-18	1.77909e-17
AADAT	435.389	-3.15321	0.201477	-15.594	7.99664e-55	3.01197e-53
AAGAB	748.103	0.512048	0.142019	3.6265	0.000287289	0.000480148
AAK1	990.285	-0.361833	0.164773	-2.20153	0.0276983	0.0369653
AAMDC	232.933	-0.648	0.195303	-3.29424	0.000986893	0.00155947
AAMP	2730.46	0.494804	0.151616	3.20835	0.00133498	0.00208031
AAR2	1141.93	0.653898	0.13457	4.84087	1.2927e-06	2.6925e-06
AARS1	5525.83	0.726181	0.146845	4.89699	9.7318e-07	2.04711e-06
AARS2	774.38	0.123492	0.102517	1.19004	0.234031	0.271155
AARSD1	379.524	0.019641	0.180743	0.125766	0.899917	0.913781
AASDH	226.483	-1.38427	0.14328	-9.59887	8.08241e-22	5.19446e-21
AASDHPPT	836.28	-0.103554	0.136139	-0.724657	0.468662	0.511829
AASS	904.452	-3.40892	0.4576	-7.28387	3.24373e-13	1.17391e-12
AATF	1225.15	1.28077	0.27376	4.64372	3.42196e-06	6.84518e-06
AATK	432.985	3.4149	0.313494	10.8495	2.00543e-27	1.81109e-26
ABAT	5803.21	-3.00668	0.482838	-6.13451	8.54199e-10	2.37742e-09
ABCA1	4496.41	-2.85082	0.453524	-6.16841	6.89822e-10	1.93738e-09
ABCA2	1486.8	-0.708661	0.283809	-2.49462	0.0126092	0.0175403
ABCA3	587.249	2.0245	0.368311	5.28231	1.27568e-07	2.91853e-07
ABCA4	28.4472	-0.29048	0.284273	-0.929676	0.352539	0.395039
ABCA5	582.15	-3.9752	0.301169	-12.9502	2.34293e-38	3.93277e-37
ABCA7	394.532	0.765061	0.252618	2.91447	0.00356297	0.00529936
ABCB1	1422.48	-1.03109	0.303435	-3.01623	0.00255937	0.00387273
ABCB10	792.944	-0.4571	0.134184	-3.37028	0.000750931	0.00120225
ABCB11	2025.52	-7.44463	0.304942	-23.944	1.06763e-126	1.04918e-123
ABCB6	1276.38	0.577925	0.243732	2.46079	0.0138631	0.0191882
ABCB7	509.113	-0.384828	0.131544	-2.90047	0.003726	0.00552739
ABCB8	564.531	0.169247	0.1786	0.910782	0.36241	0.404883
ABCB9	208.476	2.18979	0.202391	10.708	9.33901e-27	8.08284e-26
ABCC1	565.109	1.78101	0.417408	4.02639	5.66395e-05	0.000101052
ABCC10	549	0.761445	0.183195	4.01051	6.05875e-05	0.000107669
ABCC2	7677.37	-1.27369	0.253675	-4.81449	1.47574e-06	3.05667e-06
ABCC3	983.652	-1.5916	0.214376	-7.37327	1.66491e-13	6.18902e-13
ABCC4	496.22	1.22359	0.244355	4.90705	9.24572e-07	1.94903e-06
ABCC5	794.182	-0.0580316	0.154501	-0.400674	0.68866	0.723281
ABCC6	1329.85	-2.96391	0.517753	-5.7229	1.04718e-08	2.62524e-08
ABCC9	1980.5	-5.47223	0.277232	-19.416	5.65653e-84	1.17591e-81
ABCD1	1300.65	1.75258	0.172136	10.0571	8.54689e-24	6.21331e-23
ABCD3	2535.39	-1.40861	0.143675	-9.75122	1.8227e-22	1.22763e-21
ABCD4	80.0946	-1.30107	0.287368	-4.51565	6.31231e-06	1.2337e-05
ABCE1	2005.24	0.551564	0.138544	4.03583	5.441e-05	9.72345e-05
ABCF1	981.011	0.475007	0.274832	1.65675	0.0975694	0.120453
ABCF2	1069.5	1.75151	0.156995	11.1008	1.2428e-28	1.21033e-27
ABCF2-H2BE1	654.671	1.54026	0.216851	7.0925	1.31714e-12	4.54752e-12
ABCF3	1002.66	0.20571	0.115971	1.7755	0.0758161	0.0952327
ABCG2	587.313	-1.95165	0.282925	-6.74914	1.48728e-11	4.74823e-11
ABHD10	680.398	-0.804707	0.13013	-6.17235	6.72827e-10	1.89162e-09
ABHD11	181.086	0.164382	0.172287	0.889021	0.373992	0.416875
ABHD12	1376.77	1.64172	0.16799	9.70246	2.94328e-22	1.95315e-21
ABHD13	428.898	-1.26095	0.123103	-10.2073	1.83887e-24	1.3979e-23
ABHD14A	299.521	0.507858	0.164887	3.03403	0.00241311	0.00365808
ABHD14B	1653.23	-0.962588	0.135288	-7.07982	1.4434e-12	4.95652e-12
ABHD15	597.058	-2.49996	0.138966	-17.9408	5.66198e-72	5.82914e-70
ABHD17A	995.93	0.737295	0.238009	3.02972	0.0024478	0.00370962
ABHD17B	434.09	-0.479782	0.0888836	-5.39018	7.03879e-08	1.64517e-07
ABHD17C	337.306	2.42437	0.20509	11.7682	5.69098e-32	6.7308e-31
ABHD18	366.043	-1.75136	0.143484	-12.1489	5.81378e-34	7.64562e-33
ABHD2	7337.4	-4.25309	0.196281	-21.4315	6.79096e-102	3.49573e-99
ABHD3	579.732	-0.415699	0.123737	-3.32953	0.000869937	0.00138193
ABHD4	910.959	0.641646	0.153829	4.16158	3.1605e-05	5.77015e-05
ABHD5	208.185	-1.08308	0.188672	-5.66966	1.43078e-08	3.54417e-08
ABHD6	524.388	-2.37423	0.137185	-17.2539	1.04601e-66	8.07667e-65
ABHD8	461.123	0.129447	0.165237	0.676728	0.498579	0.54189
ABI1	828.101	-0.371733	0.10545	-3.47167	0.000517226	0.000842557
ABI2	896.335	0.76807	0.118532	6.43192	1.26e-10	3.74809e-10
ABITRAM	369.01	0.20263	0.119257	1.75048	0.0800351	0.10009
ABL1	2348.96	0.477419	0.143939	3.27221	0.00106709	0.00167785
ABL2	1297.17	0.319349	0.196277	1.58457	0.113065	0.137996
ABLIM1	3891.05	0.688182	0.192829	3.71051	0.00020684	0.000350736
ABLIM3	859.176	-4.6988	0.314899	-14.3602	9.19373e-47	2.36067e-45
ABRACL	288.28	-0.725339	0.304853	-1.97712	0.0480283	0.0621258
ABRAXAS1	128.867	0.254906	0.203003	1.24458	0.213285	0.248825
ABRAXAS2	477.246	-0.330341	0.0863963	-3.79405	0.000148208	0.000254427
ABT1	1069.46	1.06278	0.138285	7.59389	3.10441e-14	1.22076e-13
ABTB1	206.848	-0.59321	0.284069	-2.12085	0.0339345	0.0447574
ABTB2	932.425	-0.315499	0.15688	-2.01762	0.0436305	0.0567768
AC002996.1	959.427	-4.4727	0.484061	-9.00964	2.06737e-19	1.13385e-18
AC004706.3	42.3852	0.17581	0.256715	0.63166	0.527609	0.570288
AC004922.1	194.408	0.74695	0.461951	1.49621	0.134599	0.1623
AC005833.1	160.785	1.21113	0.247189	4.93724	7.92357e-07	1.68477e-06
AC006538.2	73.8633	1.47597	0.264396	5.48668	4.0956e-08	9.76907e-08
AC007326.4	597.608	-0.21813	0.247222	-0.963157	0.335468	0.377791
AC009779.3	135.37	-2.4545	0.182311	-13.3578	1.06692e-40	1.9954e-39
AC013394.1	136.291	-0.0539945	0.178544	-0.224014	0.822747	0.846312
AC013489.1	37.0039	-0.873638	0.172628	-5.07985	3.7774e-07	8.2743e-07
AC022150.4	70.6915	0.136964	0.298699	0.484586	0.62797	0.666178
AC026316.4	29.3367	-0.678709	0.219087	-3.1239	0.0017847	0.00274394
AC026464.4	636.557	1.02422	0.20006	5.0742	3.89138e-07	8.5119e-07
AC026464.6	232.16	0.0675026	0.250011	0.374836	0.707782	0.740814
AC068580.4	293.893	-1.60832	0.327759	-4.81149	1.49807e-06	3.09995e-06
AC068631.2	139.777	0.302233	0.326822	0.815894	0.414561	0.457893
AC069544.1	403.214	0.5634	0.110739	5.06311	4.12462e-07	9.01296e-07
AC073896.1	63.1619	0.104412	0.433039	0.17045	0.864657	0.882286
AC090517.4	74.9673	-3.04868	0.240883	-12.4388	1.60933e-35	2.30422e-34
AC091959.1	249.971	-0.405025	0.258496	-1.5805	0.113993	0.138988
AC092329.3	36.1714	-1.8439	0.292418	-6.13989	8.25805e-10	2.30135e-09
AC092718.2	27.4931	-0.349907	0.238417	-1.56434	0.117737	0.143133
AC093323.1	88.481	0.273546	0.157739	1.70628	0.0879564	0.109376
AC093512.2	1629.69	5.01294	0.313712	15.6769	2.17483e-55	8.48735e-54
AC093827.5	139.587	-2.5094	0.24397	-10.1569	3.08821e-24	2.31188e-23
AC107959.5	26.6036	3.97931	0.302309	12.7511	3.07427e-37	4.89439e-36
AC116366.1	133.315	-1.4649	0.446999	-2.83762	0.00454517	0.00666033
AC129492.3	52.8462	0.853582	0.341561	2.34423	0.0190663	0.0259156
AC244197.3	336.966	-2.96552	0.27653	-10.5507	5.04259e-26	4.17704e-25
ACAA1	3717.13	-2.49612	0.246273	-10.1312	4.01859e-24	2.98769e-23
ACAA2	6162.47	-3.36315	0.15272	-21.9175	1.76985e-106	1.00695e-103
ACACA	1880.8	0.274376	0.282516	0.962884	0.335606	0.377906
ACACB	3662.28	-5.33374	0.220116	-23.947	9.93693e-127	1.04918e-123
ACAD10	564.342	-2.23197	0.145344	-15.3025	7.35923e-53	2.55798e-51
ACAD11	1504.6	-3.44308	0.183622	-18.5349	1.0791e-76	1.55534e-74
ACAD8	316.866	-1.45427	0.120152	-12.0513	1.9086e-33	2.45618e-32
ACAD9	887.575	0.179746	0.164136	1.10687	0.268349	0.307554
ACADM	1858.38	-2.56383	0.177855	-14.2997	2.19836e-46	5.5524e-45
ACADS	1560.62	-2.81258	0.220301	-12.6826	7.37967e-37	1.14783e-35
ACADSB	6442.42	-2.82112	0.29685	-9.48195	2.49583e-21	1.55057e-20
ACADVL	5920.98	-1.65839	0.169743	-9.76874	1.53347e-22	1.0367e-21
ACAP2	902.136	-0.822995	0.150006	-5.427	5.7309e-08	1.3497e-07
ACAP3	900.965	1.40736	0.167323	8.34823	6.92914e-17	3.26664e-16
ACAT1	4343	-3.14701	0.210186	-14.8652	5.54885e-50	1.70892e-48
ACAT2	3482.27	-0.457762	0.209815	-2.07153	0.0383089	0.050178
ACBD3	1212.49	0.043106	0.112353	0.38782	0.698149	0.731865
ACBD4	620.401	-2.48922	0.170863	-14.5648	4.70131e-48	1.31661e-46
ACBD5	1420.47	-2.10547	0.172503	-12.1046	9.98154e-34	1.29844e-32
ACBD6	764.876	0.733802	0.108579	6.72121	1.80223e-11	5.71658e-11
ACBD7	87.935	0.0770585	0.252723	0.295926	0.767287	0.795623
ACD	488.52	2.4057	0.179763	13.3212	1.74323e-40	3.22126e-39
ACER2	78.1341	-0.648724	0.232873	-2.78543	0.0053456	0.00777947
ACER3	359.778	-0.42909	0.149938	-2.84784	0.00440176	0.00645982
ACIN1	3869.2	0.979328	0.12514	7.77182	7.73664e-15	3.16912e-14
ACLY	7574.56	1.69932	0.172041	9.85222	6.7048e-23	4.6342e-22
ACO1	2453.23	-2.36802	0.115302	-20.4641	4.4958e-93	1.79998e-90
ACO2	2465.05	0.0881401	0.140464	0.593991	0.552518	0.594537
ACOT1	667.028	-0.87077	0.249662	-3.45583	0.0005486	0.000891382
ACOT11	215.405	-0.765186	0.183556	-4.19002	2.78932e-05	5.11581e-05
ACOT13	860.018	-1.84549	0.179253	-10.2271	1.5e-24	1.14837e-23
ACOT2	1543.2	-0.938056	0.198282	-4.73631	2.17647e-06	4.43582e-06
ACOT7	1283.32	1.76819	0.153718	11.3855	4.93701e-30	5.23226e-29
ACOT8	314.393	-0.0148235	0.159337	-0.0976667	0.922197	0.932811
ACOT9	841.669	0.501121	0.150365	3.37818	0.000729667	0.00116924
ACOX1	5873.98	-3.06908	0.236039	-12.8809	5.76804e-38	9.46169e-37
ACOX3	460.868	-1.30547	0.180081	-7.17724	7.1133e-13	2.51619e-12
ACP1	2919.05	0.837177	0.158061	5.24763	1.54068e-07	3.5011e-07
ACP2	909.671	-1.59294	0.126219	-12.5962	2.21509e-36	3.33034e-35
ACP6	267.719	-0.580781	0.23446	-2.64784	0.00810088	0.0115133
ACSF2	983.111	-0.392056	0.206268	-2.01056	0.0443716	0.0576997
ACSF3	577.995	-0.233582	0.135671	-1.7409	0.0817008	0.102079
ACSL1	11894.3	-5.41269	0.281691	-18.8994	1.15362e-79	1.86129e-77
ACSL3	4111.74	1.46452	0.198349	7.38371	1.53938e-13	5.7461e-13
ACSL4	5506.04	1.55934	0.248404	6.22218	4.90284e-10	1.39253e-09
ACSL5	3155.09	-1.1241	0.362326	-3.10795	0.00188387	0.002888
ACSL6	98.9136	-1.36183	0.338194	-4.20681	2.58995e-05	4.76795e-05
ACSM3	687.594	-4.10736	0.399934	-10.1792	2.45463e-24	1.85039e-23
ACSS1	680.578	1.74389	0.395845	4.34623	1.38497e-05	2.61877e-05
ACSS2	1348.93	-1.07548	0.244413	-4.39636	1.1008e-05	2.10687e-05
ACSS3	1923.25	-0.519616	0.560019	-0.946773	0.343755	0.386197
ACTA2	456.809	0.0301033	0.308446	0.242425	0.808451	0.833526
ACTB	57884	0.79728	0.180015	4.46747	7.91483e-06	1.53305e-05
ACTG1	42278	1.29322	0.1823	7.01091	2.36772e-12	8.01599e-12
ACTL6A	1058	1.44718	0.116574	12.4119	2.25226e-35	3.19514e-34
ACTN1	5548.47	0.662903	0.1738	3.79641	0.000146808	0.000252064
ACTN4	3221.55	1.20478	0.265971	4.24474	2.1885e-05	4.0614e-05
ACTR10	94.7485	-0.11949	0.220906	-0.510732	0.609539	0.648279
ACTR1A	2293.78	0.8339	0.107794	7.72368	1.13014e-14	4.58591e-14
ACTR1B	1500.02	0.287432	0.146085	1.98206	0.0474721	0.0614506
ACTR2	5375.12	0.653628	0.121015	5.42109	5.92365e-08	1.39297e-07
ACTR3	3816.88	0.808496	0.140923	5.79671	6.76279e-09	1.72786e-08
ACTR3B	234.797	0.97018	0.141509	6.82949	8.52145e-12	2.77296e-11
ACTR3C	95.6258	-3.71071	0.267287	-13.6974	1.05168e-42	2.19049e-41
ACTR5	395.475	0.989073	0.1275	7.71519	1.20806e-14	4.89842e-14
ACTR6	322.175	-0.144017	0.163476	-0.827764	0.407804	0.450891
ACTR8	511.487	0.195889	0.0845228	2.32241	0.0202108	0.0273852
ACTRT3	30.0263	-1.33522	0.215442	-6.0634	1.33272e-09	3.63805e-09
ACVR1	474.699	-1.60164	0.168473	-9.45524	3.22283e-21	1.99079e-20
ACVR1B	851.645	-1.20099	0.119545	-10.0281	1.14727e-23	8.28454e-23
ACVR2A	326.923	-0.933985	0.20105	-4.64485	3.40322e-06	6.81128e-06
ACVR2B	672.713	-0.591022	0.215701	-2.77179	0.00557488	0.00808919
ACY1	2019.3	-1.92459	0.195876	-9.7753	1.43727e-22	9.73488e-22
ACYP1	129.1	1.34319	0.179465	7.44464	9.72118e-14	3.69371e-13
ACYP2	201.612	-0.943261	0.185357	-5.02387	5.06414e-07	1.10103e-06
ADA	258.516	1.57632	0.252837	6.16698	6.96059e-10	1.95337e-09
ADAL	298.863	-0.209395	0.127882	-1.6001	0.109577	0.134148
ADAM10	1210.22	0.00918135	0.159224	0.0816918	0.934892	0.943181
ADAM15	1954.96	1.40544	0.23448	5.92093	3.2012e-09	8.42381e-09
ADAM17	609.783	1.21149	0.288878	4.20358	2.62729e-05	4.83421e-05
ADAM22	156.296	2.85603	0.230846	12.2009	3.0754e-34	4.10433e-33
ADAM9	2307.95	0.994633	0.310711	3.24249	0.00118492	0.00185449
ADAMTS4	106.754	-0.862201	0.252637	-3.36884	0.000754864	0.00120764
ADAMTS6	47.6779	1.00187	0.329561	3.04325	0.00234041	0.00355334
ADAMTS7	62.3015	-1.36108	0.349871	-3.80376	0.000142516	0.000245006
ADAMTSL2	353.112	-2.06643	0.404921	-5.17068	2.33244e-07	5.21591e-07
ADAMTSL4	794.04	-0.46498	0.30227	-1.56901	0.116645	0.141933
ADAMTSL5	100.208	1.18294	0.263293	4.41608	1.00508e-05	1.93121e-05
ADAP1	396.8	2.56516	0.431219	6.01028	1.85207e-09	4.98403e-09
ADAR	5403.53	-0.332932	0.161346	-2.02984	0.0423729	0.0552467
ADARB1	1004.32	1.10313	0.27963	3.79795	0.000145895	0.000250536
ADAT1	608.509	-0.361117	0.120436	-2.9889	0.00279987	0.00421481
ADAT2	295.478	0.265684	0.153853	1.7143	0.0864745	0.10767
ADAT3	140.05	1.96686	0.257477	7.51354	5.75513e-14	2.22746e-13
ADCK1	123.504	0.495459	0.161326	3.01539	0.00256649	0.00388242
ADCK2	468.698	0.355799	0.161211	2.16468	0.030412	0.0403577
ADCY6	1096.46	-0.352206	0.186059	-1.9044	0.0568582	0.0727209
ADCY7	399.973	0.285843	0.311154	0.884074	0.376656	0.419542
ADCY9	1792.63	-0.143737	0.166473	-0.872307	0.383041	0.425776
ADD1	2868.69	-0.203847	0.145137	-1.40401	0.160315	0.191154
ADD3	1210	-0.215515	0.253277	-0.799577	0.423956	0.467601
ADGRA2	289.292	-3.10488	0.401521	-7.49095	6.83785e-14	2.62957e-13
ADGRA3	1969.82	-2.27269	0.198655	-11.3914	4.61299e-30	4.91295e-29
ADGRE5	956.857	0.892505	0.317008	2.69894	0.00695599	0.00998596
ADGRG1	723.13	2.80175	0.328821	8.41854	3.812e-17	1.82902e-16
ADGRG6	5090.38	-0.975715	0.318286	-2.97962	0.00288606	0.0043349
ADGRL2	932.815	-2.44926	0.425923	-5.48277	4.18722e-08	9.97e-08
ADH5	4138.54	-0.525604	0.192662	-2.67507	0.00747129	0.0106745
ADI1	5538.2	-2.62663	0.155077	-16.845	1.14259e-63	7.39602e-62
ADIPOR1	2242.9	-0.152908	0.0960744	-1.58441	0.113101	0.138015
ADK	1474.35	-0.860504	0.130397	-6.59132	4.35921e-11	1.34907e-10
ADM	443.627	-0.776261	0.222989	-3.4301	0.000603359	0.000976101
ADM2	314.853	0.789439	0.280733	2.69035	0.00713772	0.0102265
ADM5	53.9527	2.0464	0.238596	8.29272	1.10684e-16	5.13736e-16
ADNP	2257.53	-0.0412599	0.104996	-0.389094	0.697207	0.731019
ADNP2	943.241	0.311407	0.122059	2.5192	0.0117622	0.0164255
ADO	663.315	1.08	0.128329	8.37461	5.54088e-17	2.62297e-16
ADORA2B	182.339	2.68155	0.297223	8.86765	7.47052e-19	3.98403e-18
ADPGK	614.932	1.01612	0.177791	5.72748	1.01936e-08	2.56083e-08
ADPRHL1	95.1244	-0.0558384	0.294346	-0.171476	0.86385	0.881546
ADPRM	118.717	-0.552587	0.241714	-2.37816	0.0173994	0.0237814
ADPRS	713.851	0.882729	0.134266	6.57127	4.9889e-11	1.53603e-10
ADRA2C	845.129	5.13495	0.437234	12.3908	2.92991e-35	4.09732e-34
ADRM1	3599.16	1.27101	0.155176	8.09522	5.716e-16	2.54071e-15
ADSL	1574.85	1.57837	0.188063	8.42369	3.64824e-17	1.752e-16
ADSS1	265.099	-1.20293	0.297218	-3.79996	0.000144721	0.0002486
ADSS2	1038.13	0.848077	0.116562	7.2736	3.50032e-13	1.26423e-12
AEBP2	658.442	0.0519173	0.136768	0.384362	0.70071	0.734051
AEN	1878.65	2.4376	0.193031	12.6735	8.29151e-37	1.28412e-35
AFAP1	1717.24	1.71336	0.374852	4.32996	1.49134e-05	2.81105e-05
AFAP1L1	122.199	-1.52128	0.385794	-3.85781	0.000114405	0.000198645
AFDN	3213.08	-1.12834	0.239828	-4.63856	3.50852e-06	7.00796e-06
AFF1	2157.84	-1.7122	0.159858	-10.6554	1.64613e-26	1.40447e-25
AFF4	2319.71	-0.768971	0.128612	-5.94303	2.79793e-09	7.42041e-09
AFG1L	75.1263	-0.771778	0.140502	-5.45365	4.93457e-08	1.16954e-07
AFG3L2	2212.19	-0.00334371	0.0910315	-0.0346375	0.972369	0.976161
AFMID	1493.35	-0.659202	0.251951	-2.69191	0.00710431	0.0101813
AFTPH	893.702	-0.939617	0.13293	-7.03921	1.9333e-12	6.5948e-12
AGA	290.174	-0.576304	0.194959	-2.8885	0.00387081	0.00573198
AGAP1	1128.7	0.462442	0.147687	3.0823	0.00205409	0.00313848
AGAP2	59.3885	1.01026	0.369348	2.25531	0.0241138	0.0323894
AGAP3	1448.91	0.929028	0.191224	4.75597	1.97492e-06	4.04336e-06
AGAP4	258.989	-0.585962	0.188902	-3.1241	0.0017835	0.00274288
AGAP5	150.083	-1.33424	0.178977	-7.41969	1.17394e-13	4.4248e-13
AGAP6	87.7392	-0.165244	0.265176	-0.660164	0.509148	0.552489
AGAP9	288.99	-2.78465	0.22088	-12.5311	5.04775e-36	7.44422e-35
AGBL5	1046.95	2.01105	0.175598	11.3538	7.1002e-30	7.40146e-29
AGFG1	1938.9	0.538237	0.141674	3.8405	0.000122786	0.000212508
AGFG2	1157.72	-0.845859	0.232572	-3.71716	0.000201474	0.00034212
AGGF1	699.548	-0.734224	0.0981524	-7.44879	9.42026e-14	3.58441e-13
AGK	507.063	0.598513	0.120156	4.98656	6.14632e-07	1.32433e-06
AGL	1663.23	-2.89757	0.160332	-17.9135	9.2596e-72	9.26818e-70
AGMAT	3493.28	-0.609887	0.288278	-2.13174	0.0330278	0.0436575
AGO1	1305.92	-0.402289	0.125791	-3.21679	0.00129634	0.00202214
AGO2	2164.56	0.554172	0.181568	3.01917	0.00253468	0.00383645
AGO3	716.707	-0.916462	0.154529	-5.9184	3.25081e-09	8.55017e-09
AGO4	505.954	-1.82143	0.145717	-12.4408	1.56916e-35	2.24968e-34
AGPAT2	1322.68	-1.85609	0.26866	-6.83277	8.32922e-12	2.71365e-11
AGPAT3	2442.49	-1.24621	0.127909	-9.792	1.21861e-22	8.3007e-22
AGPS	1676.36	0.415416	0.137096	3.03935	0.0023709	0.00359611
AGRN	7132.04	1.64229	0.212012	7.66531	1.78406e-14	7.14019e-14
AGT	24895.6	-1.27842	0.499029	-2.66516	0.00769527	0.0109744
AGTPBP1	417.288	0.08081	0.130099	0.639838	0.522278	0.565317
AGTRAP	582.518	1.0557	0.184482	5.69517	1.23252e-08	3.07347e-08
AHCTF1	2121.24	-0.0668489	0.123905	-0.531112	0.595341	0.635179
AHCY	8834.67	1.13027	0.173724	6.41748	1.38544e-10	4.10431e-10
AHCYL1	3370.31	-0.0701619	0.136266	-0.463528	0.642986	0.680572
AHCYL2	426.26	-0.494495	0.117135	-4.22619	2.37683e-05	4.38906e-05
AHDC1	536.076	-0.250381	0.194647	-1.3119	0.189552	0.223088
AHI1	352.804	-0.79305	0.234418	-3.3689	0.000754692	0.00120755
AHNAK	15504.2	-2.29205	0.194536	-11.6843	1.53324e-31	1.76887e-30
AHNAK2	858.596	2.35342	0.528812	4.45803	8.27173e-06	1.60103e-05
AHR	1892.71	-1.98642	0.189706	-10.4021	2.42453e-25	1.93283e-24
AHSA1	2018.24	1.28938	0.153564	8.38641	5.01202e-17	2.38049e-16
AIDA	1423.64	-0.187014	0.100471	-1.80433	0.0711801	0.0898164
AIF1L	707.463	4.40914	0.234701	18.6063	2.85598e-77	4.28793e-75
AIFM1	1682.83	-0.373475	0.148713	-2.53426	0.0112684	0.0157665
AIFM2	1927.86	1.36334	0.18978	7.14843	8.77748e-13	3.08568e-12
AIG1	1780.73	-1.14009	0.248766	-4.64408	3.41603e-06	6.83458e-06
AIMP1	1611.13	0.673752	0.158105	4.28163	1.85529e-05	3.47044e-05
AIMP2	1028.44	1.21602	0.122929	9.8881	4.68823e-23	3.26966e-22
AIP	1080.64	0.849961	0.163572	5.11515	3.1349e-07	6.91597e-07
AJM1	310.565	0.983735	0.250754	3.76427	0.000167035	0.000285614
AJUBA	3721.57	1.01074	0.215502	4.72913	2.25486e-06	4.5904e-06
AK1	637.255	0.663834	0.207018	3.21672	0.00129667	0.00202236
AK2	4958.46	0.241418	0.132597	1.81269	0.0698794	0.0882885
AK3	3225.51	-1.07194	0.18098	-5.91204	3.37893e-09	8.86558e-09
AK4	4142.08	-1.06205	0.193197	-5.44997	5.0379e-08	1.19272e-07
AK9	74.7644	-0.906668	0.153883	-5.87543	4.21757e-09	1.09807e-08
AKAP1	3122.64	-0.25424	0.153641	-1.68121	0.0927224	0.114972
AKAP10	528.679	-0.412751	0.115247	-3.5655	0.000363167	0.000601015
AKAP11	1001.35	-1.53418	0.148662	-10.2141	1.71504e-24	1.3056e-23
AKAP12	2948.96	0.174598	0.342042	0.798683	0.424474	0.46803
AKAP13	2413.31	-2.1166	0.174684	-12.0164	2.91489e-33	3.69331e-32
AKAP17A	1002.43	-0.210911	0.153236	-1.42843	0.153169	0.183017
AKAP5	116.297	-1.95922	0.222335	-8.67965	3.96998e-18	2.01576e-17
AKAP6	184.728	-3.78464	0.269343	-13.9095	5.54961e-44	1.23693e-42
AKAP7	196.117	-1.36248	0.181439	-7.42425	1.13425e-13	4.28264e-13
AKAP8	496.762	1.5868	0.326283	4.648	3.35173e-06	6.71091e-06
AKAP8L	842.187	1.88904	0.266891	7.01121	2.36263e-12	8.00125e-12
AKAP9	1944.57	-2.77275	0.264361	-10.2915	7.69674e-25	5.97284e-24
AKIP1	345.777	0.742219	0.132244	5.62717	1.8319e-08	4.49655e-08
AKIRIN1	2435.36	1.26321	0.157411	8.02329	1.02947e-15	4.48733e-15
AKIRIN2	920.892	1.02361	0.167425	6.06192	1.34508e-09	3.66995e-09
AKNA	482.283	-1.60976	0.281017	-5.74999	8.9249e-09	2.25627e-08
AKR1A1	2499.55	-1.31158	0.136451	-9.58815	8.96758e-22	5.74968e-21
AKR1B1	3331.09	3.27	0.274045	11.6694	1.82625e-31	2.09351e-30
AKR1B10	1497.62	0.513803	0.535915	1.07986	0.280203	0.319987
AKR1C1	3431.67	-0.0742114	0.424026	0.0910348	0.927465	0.936912
AKR1C2	5177.14	-1.36326	0.412471	-2.83512	0.00458083	0.00671076
AKR1C3	4398.81	-0.431855	0.29447	-1.15662	0.247426	0.285421
AKR7A2	1369.83	0.0861036	0.142857	0.588421	0.55625	0.59763
AKT1	3109.81	-0.202359	0.133374	-1.567	0.117115	0.142441
AKT1S1	1718.91	1.2977	0.184788	6.9294	4.22625e-12	1.40658e-11
AKT2	782.964	-1.10331	0.17026	-6.5013	7.963e-11	2.41121e-10
AKTIP	404.709	-0.796195	0.154497	-5.07992	3.77585e-07	8.27259e-07
AL034430.1	205.744	1.73253	0.530715	3.37592	0.000735689	0.00117854
AL121900.1	270.205	2.03235	0.184505	11.021	3.02758e-28	2.87593e-27
AL135905.2	4837.31	-0.0877813	0.169484	-0.48959	0.624424	0.662741
AL157392.5	35.8113	-1.36013	0.271903	-4.99406	5.91234e-07	1.27672e-06
AL162231.1	47.6528	-0.567663	0.358178	-1.59813	0.110015	0.134654
AL163636.1	733.537	-2.30046	0.495067	-4.58532	4.53291e-06	8.97285e-06
AL353671.1	66.0885	-2.30718	0.300758	-7.41155	1.24829e-13	4.69357e-13
AL355916.3	160.354	-3.08248	0.308311	-9.77308	1.46924e-22	9.94517e-22
AL391987.2	53.2018	1.9952	0.212387	9.23505	2.58169e-20	1.49802e-19
AL441992.2	177.411	0.215332	0.235605	0.902268	0.366914	0.409704
AL445524.2	130.978	1.31978	0.189878	7.02411	2.15432e-12	7.32795e-12
ALAD	1987.12	-3.35409	0.166531	-20.0434	2.30436e-89	6.91949e-87
ALAS1	2506.52	-2.11866	0.199751	-10.503	8.36549e-26	6.83529e-25
ALB	749082	-4.36803	0.573911	-7.62151	2.50718e-14	9.92405e-14
ALCAM	2301.52	-0.8882	0.268198	-3.26017	0.00111346	0.00174771
ALDH16A1	800.62	0.863229	0.16519	5.15109	2.58982e-07	5.76049e-07
ALDH18A1	4057.48	1.70168	0.15668	10.7745	4.54231e-27	3.99856e-26
ALDH1A1	10237.3	-2.30042	0.588178	-3.64627	0.000266073	0.000445722
ALDH1B1	3142.04	-1.2612	0.205405	-6.19287	5.90799e-10	1.66837e-09
ALDH1L2	192.095	-1.25102	0.458673	-2.58494	0.00973952	0.0137188
ALDH2	6672.5	-3.66918	0.225979	-16.0752	3.80871e-58	1.67367e-56
ALDH3A2	3354.87	-1.40594	0.174753	-7.95786	1.75044e-15	7.47917e-15
ALDH3B1	875.756	1.82579	0.33772	5.21249	1.86323e-07	4.20842e-07
ALDH4A1	4958.89	-1.7962	0.302126	-5.94949	2.68982e-09	7.1407e-09
ALDH5A1	1895.66	-1.84848	0.179958	-10.2756	9.08215e-25	7.02778e-24
ALDH6A1	4897.16	-4.49289	0.227118	-19.6399	7.05323e-86	1.73285e-83
ALDH7A1	2080.6	-0.799607	0.177835	-4.49794	6.86157e-06	1.33694e-05
ALDH9A1	2039.52	-2.2554	0.147367	-15.2154	2.79342e-52	9.40713e-51
ALDOA	27282.8	2.45152	0.228269	10.6718	1.37875e-26	1.18007e-25
ALDOC	1309.45	-1.21335	0.248144	-4.81442	1.47629e-06	3.05722e-06
ALG1	1144.82	1.23617	0.159767	7.68419	1.53965e-14	6.19645e-14
ALG10	135.305	-0.461677	0.178903	-2.54997	0.0107732	0.0151009
ALG10B	508.734	-0.342945	0.202109	-1.69346	0.0903688	0.112208
ALG11	703.581	-1.60696	0.163697	-9.75735	1.71579e-22	1.15634e-21
ALG12	566.867	-0.530753	0.12487	-4.27867	1.88014e-05	3.51328e-05
ALG13	350.396	-1.00504	0.165769	-6.00514	1.91171e-09	5.1407e-09
ALG14	339.157	-0.738871	0.153924	-4.82837	1.37655e-06	2.85889e-06
ALG2	830.422	-0.469415	0.146274	-3.15821	0.0015874	0.00245525
ALG3	1149.25	1.09295	0.124614	8.74324	2.26513e-18	1.16934e-17
ALG5	471.583	-0.991641	0.171876	-5.69774	1.21407e-08	3.03026e-08
ALG6	45.8999	-1.00492	0.260144	-3.74779	0.000178398	0.000304033
ALG8	1056.59	0.550955	0.168008	3.26882	0.00107998	0.00169737
ALG9	428.465	-0.148703	0.10831	-1.34588	0.178341	0.210765
ALKBH1	192.622	0.415298	0.100613	4.11927	3.80075e-05	6.89134e-05
ALKBH2	397.874	0.5845	0.15788	3.67331	0.000239429	0.000403151
ALKBH3	276.035	0.357836	0.122123	2.91466	0.00356081	0.00529687
ALKBH4	185.693	0.0691097	0.148743	0.446399	0.655309	0.692236
ALKBH5	2167.33	-0.0643658	0.154169	-0.451617	0.651545	0.688754
ALKBH6	140.882	0.777156	0.180179	4.24069	2.22835e-05	4.12826e-05
ALKBH7	800.558	-1.19249	0.207828	-5.74663	9.10397e-09	2.29832e-08
ALKBH8	208.787	-0.471205	0.117834	-3.98327	6.79727e-05	0.000120181
ALMS1	754.915	-1.24822	0.234376	-5.25653	1.46796e-07	3.34077e-07
ALPK1	124.859	-2.7696	0.281692	-9.67013	4.03858e-22	2.6604e-21
ALPK2	793.609	-1.68211	0.354967	-4.74703	2.06424e-06	4.21902e-06
ALS2	340.307	-1.52905	0.149457	-10.2166	1.67165e-24	1.27527e-23
ALYREF	2008.49	2.28357	0.185637	12.2514	1.65084e-34	2.23629e-33
AMACR	1085.11	-3.00247	0.166591	-17.9268	7.28018e-72	7.35503e-70
AMBP	57245.1	-2.93539	0.597636	-4.92715	8.34357e-07	1.76782e-06
AMBRA1	952.167	-0.00726917	0.112836	-0.0831127	0.933762	0.942129
AMD1	2664.04	1.40658	0.113672	12.3725	3.68096e-35	5.12112e-34
AMDHD1	539.421	-3.7992	0.337462	-11.1463	7.46584e-29	7.35025e-28
AMDHD2	579.398	-0.0517417	0.186667	-0.32357	0.746263	0.777328
AMER1	641.519	-0.653784	0.181232	-3.65788	0.000254311	0.000426803
AMFR	2433.1	-1.43065	0.145351	-9.79364	1.19897e-22	8.17206e-22
AMIGO1	144.017	-0.828929	0.184436	-4.47017	7.81583e-06	1.51469e-05
AMMECR1	380.307	-0.0728472	0.203134	-0.299762	0.764358	0.792739
AMMECR1L	468.531	0.076479	0.187096	0.414509	0.678501	0.714177
AMN1	131.095	0.603142	0.198242	2.96099	0.00306653	0.00459703
AMOTL2	1049.39	0.0505439	0.23789	0.198881	0.842356	0.863607
AMPD2	1173.44	0.145753	0.195205	0.646839	0.517736	0.560963
AMPD3	231.139	0.970801	0.45518	2.54142	0.0110404	0.0154635
AMT	598.515	-1.53837	0.496764	-2.99486	0.00274569	0.00414075
AMZ2	976.121	0.763409	0.112295	6.77686	1.22818e-11	3.94083e-11
ANAPC1	2390.24	1.07673	0.156824	6.84097	7.86565e-12	2.56804e-11
ANAPC10	121.082	0.427407	0.203989	2.08184	0.0373573	0.0490266
ANAPC11	1435.78	0.412291	0.204959	1.91391	0.0556315	0.0713208
ANAPC13	910.299	0.0126866	0.149968	0.091164	0.927362	0.936912
ANAPC15	441.55	0.856116	0.176332	4.83148	1.35522e-06	2.81621e-06
ANAPC16	1139.75	-0.864877	0.135031	-6.36259	1.98384e-10	5.81648e-10
ANAPC2	900.38	0.387122	0.168255	2.25953	0.0238505	0.0320516
ANAPC4	332.257	-0.512892	0.117214	-4.33301	1.47081e-05	2.77526e-05
ANAPC5	2428.01	0.485839	0.121482	3.99658	6.42632e-05	0.000113808
ANAPC7	1030.01	1.45561	0.122056	11.9285	8.40358e-33	1.03702e-31
ANG	6881.85	-4.25265	0.364421	-11.8323	2.6585e-32	3.20026e-31
ANGEL1	815.499	-1.05405	0.123396	-8.55422	1.1867e-17	5.85762e-17
ANGEL2	414.444	-0.791174	0.104911	-7.51625	5.63712e-14	2.18335e-13
ANGPTL2	217.077	-1.69877	0.405851	-4.0826	4.4534e-05	8.02622e-05
ANGPTL4	575.804	-3.29427	0.346007	-9.46408	2.96149e-21	1.83565e-20
ANK2	134.678	0.444627	0.344499	1.15917	0.246385	0.284311
ANKEF1	258.98	-0.468534	0.187982	-2.42027	0.015509	0.0213189
ANKFY1	1726.12	-0.496753	0.125979	-3.91559	9.0182e-05	0.000158104
ANKH	1772.66	0.163505	0.184995	0.911419	0.362074	0.404634
ANKHD1	1200.64	-0.906897	0.137893	-6.58791	4.46057e-11	1.37886e-10
ANKHD1-EIF4EBP3	614.622	0.440322	0.280758	1.75251	0.0796862	0.0996884
ANKIB1	945.494	-0.506216	0.12474	-4.02042	5.80948e-05	0.000103519
ANKLE1	31.2899	0.399965	0.314611	1.1595	0.246251	0.284186
ANKLE2	1375.71	0.604289	0.159637	3.82213	0.000132301	0.000228244
ANKMY1	178.125	-0.550552	0.12891	-4.31031	1.63025e-05	3.06168e-05
ANKMY2	374.436	-0.0306568	0.123964	-0.261213	0.793929	0.820494
ANKRA2	171.904	-0.776714	0.227398	-3.35271	0.000800259	0.00127612
ANKRD1	930.735	0.971139	0.52419	2.58664	0.00969179	0.0136559
ANKRD10	1005.05	-0.575447	0.118832	-4.84005	1.29809e-06	2.70321e-06
ANKRD11	3526.3	0.814785	0.155084	5.16262	2.43513e-07	5.43542e-07
ANKRD12	1034.23	-2.00735	0.227526	-8.70107	3.28764e-18	1.68194e-17
ANKRD13A	800.356	0.0533154	0.14839	0.356559	0.721422	0.753922
ANKRD13B	122.958	3.22715	0.39763	7.87864	3.30956e-15	1.38507e-14
ANKRD13C	566.606	-0.215787	0.0978145	-2.20113	0.0277268	0.0369988
ANKRD13D	171.241	1.63015	0.338564	4.68061	2.86027e-06	5.76857e-06
ANKRD16	208.938	0.48694	0.135746	3.52188	0.000428503	0.000703435
ANKRD17	2314.56	-0.584932	0.129211	-4.52912	5.92304e-06	1.16119e-05
ANKRD18A	123.4	-0.339876	0.258227	-1.35683	0.174836	0.206894
ANKRD23	28.1524	-0.86718	0.224389	-3.95857	7.54002e-05	0.00013303
ANKRD26	314.181	-1.15997	0.225778	-5.09578	3.47312e-07	7.63409e-07
ANKRD27	746.126	0.781234	0.101914	7.64475	2.09356e-14	8.3357e-14
ANKRD28	811.134	-0.975036	0.134614	-7.15533	8.34716e-13	2.93918e-12
ANKRD36	348.192	-1.47085	0.297505	-4.86522	1.14331e-06	2.39473e-06
ANKRD36B	165.394	-0.860316	0.296818	-2.8789	0.00399071	0.0058958
ANKRD36C	171.449	-1.92744	0.31492	-6.04741	1.47192e-09	3.99684e-09
ANKRD37	139.504	-0.16975	0.2884	-0.650977	0.515061	0.558233
ANKRD39	281.121	0.843223	0.149232	5.55622	2.75678e-08	6.67729e-08
ANKRD40	1328.98	0.483848	0.0898681	5.36515	8.08832e-08	1.88194e-07
ANKRD42	190.501	-0.747045	0.161491	-4.60149	4.1948e-06	8.33103e-06
ANKRD46	422.926	-1.782	0.17923	-9.8686	5.69539e-23	3.95422e-22
ANKRD49	214.597	-0.300616	0.169237	-1.74064	0.0817467	0.102124
ANKRD50	565.411	-1.604	0.16546	-9.59939	8.04172e-22	5.17446e-21
ANKRD52	2439.14	1.24305	0.188954	6.51292	7.37047e-11	2.23868e-10
ANKRD54	577.158	1.17972	0.113376	10.3469	4.32032e-25	3.4015e-24
ANKRD9	667.372	1.39469	0.216753	6.34549	2.21717e-10	6.47074e-10
ANKS1A	1080.18	-0.343148	0.142737	-2.47038	0.013497	0.0187103
ANKS3	136.102	1.50071	0.252922	5.78449	7.27338e-09	1.85502e-08
ANKS6	398.131	0.64834	0.179832	3.55879	0.000372574	0.000615264
ANKZF1	709.581	0.418396	0.156693	2.66941	0.0075985	0.0108493
ANLN	2261.72	4.90513	0.295452	16.5262	2.37609e-61	1.27789e-59
ANO10	405.738	-0.177245	0.119138	-1.40498	0.160028	0.190918
ANO6	3181.13	-1.01628	0.154899	-6.46692	1.00018e-10	3.00081e-10
ANO8	323.574	0.262427	0.212267	1.16671	0.243327	0.281112
ANP32A	2032.65	1.15116	0.131753	8.68937	3.64451e-18	1.85398e-17
ANP32B	4488.84	2.08122	0.193407	10.6974	1.04694e-26	9.02507e-26
ANP32E	1972.34	1.64293	0.181487	9.06589	1.23589e-19	6.84425e-19
ANPEP	6421.1	-1.60789	0.451465	-3.27914	0.00104122	0.00163981
ANTKMT	276.696	0.30752	0.263404	1.1469	0.251423	0.289845
ANTXR1	1729.06	1.7632	0.405854	4.22365	2.40377e-05	4.43578e-05
ANTXR2	789.492	-2.35575	0.379528	-6.05544	1.40038e-09	3.81312e-09
ANXA11	2557.74	0.701565	0.168587	4.20248	2.64012e-05	4.85369e-05
ANXA2	8518.32	0.324901	0.302836	1.16547	0.24383	0.281603
ANXA2R	58.437	0.473894	0.317091	1.3619	0.17323	0.205196
ANXA3	615.336	3.13525	0.355537	9.08585	1.02889e-19	5.71545e-19
ANXA4	2481.22	0.21178	0.214347	1.13976	0.254385	0.29301
ANXA5	6476.48	0.881121	0.179134	4.99345	5.9309e-07	1.28047e-06
ANXA6	3939.08	-1.15254	0.145626	-7.88427	3.16373e-15	1.32661e-14
ANXA7	1186.53	-0.0701452	0.281053	-0.236678	0.812907	0.837465
ANXA9	364.508	-1.53306	0.284405	-5.38677	7.17355e-08	1.67595e-07
AOC2	96.0161	0.0583827	0.268717	0.201283	0.840478	0.862175
AOC3	541.714	0.450611	0.371083	0.942624	0.345873	0.388214
AOPEP	189.057	-2.1386	0.159824	-13.2608	3.90713e-40	7.06289e-39
AOX1	14205	-6.46793	0.402979	-15.7112	1.26746e-55	5.00044e-54
AP001267.5	86.8508	-0.335004	0.239965	-1.40968	0.158634	0.189338
AP001453.3	115.536	0.305316	0.212608	1.36326	0.1728	0.204731
AP002495.1	59.1988	-1.75264	0.242252	-7.14254	9.16225e-13	3.20946e-12
AP003108.2	36.9518	0.922256	0.310104	2.88051	0.00397031	0.00586806
AP003419.1	163.194	-2.14805	0.420211	-4.85271	1.21789e-06	2.54304e-06
AP1AR	710.743	-0.0575414	0.190784	-0.312462	0.754689	0.784064
AP1B1	2455.16	0.120361	0.139323	0.824473	0.409671	0.45277
AP1G1	2576.01	-0.57708	0.110622	-5.18301	2.18332e-07	4.89458e-07
AP1G2	769.827	1.07921	0.190162	5.66209	1.4954e-08	3.69745e-08
AP1M1	1753.11	0.308649	0.123866	2.45609	0.0140457	0.0194286
AP1M2	397.396	5.05963	0.296504	16.7939	2.70329e-63	1.68916e-61
AP1S1	1009.71	0.735636	0.172311	4.24446	2.1912e-05	4.06503e-05
AP1S2	459.222	1.12326	0.29487	3.85719	0.000114699	0.000199078
AP1S3	356.451	1.65592	0.20335	8.11849	4.72032e-16	2.10854e-15
AP2A1	2339.1	0.309132	0.14924	2.01678	0.0437183	0.0568843
AP2A2	479.565	0.0827	0.254715	0.251544	0.801393	0.826865
AP2B1	4202.31	0.631157	0.131911	4.74288	2.10698e-06	4.30395e-06
AP2M1	5702.49	0.748073	0.174686	4.23852	2.24997e-05	4.16547e-05
AP2S1	1754.61	0.827328	0.201784	4.04364	5.26269e-05	9.42194e-05
AP3B1	1360.39	0.396024	0.107455	3.68066	0.000232631	0.000392499
AP3D1	2541.21	0.526395	0.149968	3.48766	0.000487266	0.000795792
AP3M1	1421.21	0.277971	0.113758	2.47646	0.0132693	0.0184205
AP3M2	263.142	0.705725	0.127436	5.53106	3.18297e-08	7.65981e-08
AP3S1	1155.48	0.222749	0.158948	1.44079	0.149643	0.17922
AP3S2	801.685	-0.644642	0.129617	-4.92189	8.57126e-07	1.81322e-06
AP4B1	231.046	-0.0174073	0.130933	-0.10728	0.914567	0.926307
AP4E1	436.029	-0.225655	0.109466	-2.03003	0.0423531	0.0552277
AP4M1	158.98	0.238134	0.163464	1.44826	0.147544	0.17695
AP4S1	260.444	0.4706	0.175976	2.63336	0.00845453	0.0119955
AP5B1	840.785	0.48486	0.210338	2.25287	0.0242675	0.0325878
AP5M1	594.638	-1.12476	0.141947	-7.82817	4.95039e-15	2.05585e-14
AP5S1	546.855	0.498966	0.148617	3.29391	0.000988039	0.00156082
AP5Z1	249.387	-0.221262	0.182179	-1.2381	0.21568	0.251402
APAF1	526.295	-0.570803	0.134551	-4.17095	3.0333e-05	5.54541e-05
APBA3	293.944	0.37633	0.181611	1.96258	0.0496946	0.0641661
APBB1	165.698	-0.317922	0.407639	-0.795903	0.426088	0.469457
APBB2	728.411	-1.50939	0.164698	-9.07751	1.11091e-19	6.16792e-19
APC	743.245	-1.13238	0.150318	-7.4466	9.57752e-14	3.64168e-13
APEH	2515.93	-0.000568284	0.115898	-0.0201051	0.98396	0.986058
APEX1	3953.64	1.29937	0.146048	8.88525	6.37749e-19	3.41122e-18
APEX2	805.744	1.39157	0.157189	8.82229	1.12147e-18	5.88784e-18
APH1A	2759.12	-0.278342	0.127195	-2.18092	0.0291894	0.0388401
APH1B	92.7981	-0.709498	0.314998	-1.9912	0.0464591	0.0602013
API5	2015.62	-0.374692	0.11205	-3.29155	0.000996373	0.00157298
APIP	384.618	0.307341	0.147817	2.06636	0.0387948	0.050796
APLF	46.4977	-2.49592	0.246408	-10.1431	3.55657e-24	2.65331e-23
APLP1	100.284	3.05853	0.440547	6.65697	2.79521e-11	8.77614e-11
APLP2	15275.8	0.194388	0.143364	1.35068	0.176797	0.209101
APMAP	4942.69	-0.632457	0.164403	-3.90292	9.50386e-05	0.000166268
APOA1	68319.6	-2.30113	0.607806	-3.93689	8.25435e-05	0.00014523
APOA2	49365.1	-1.90376	0.642836	-3.12866	0.00175607	0.00270415
APOB	238619	-1.99687	0.685746	-2.95118	0.00316557	0.00473697
APOBEC3B	277.79	3.58689	0.272753	13.2163	7.06528e-40	1.25825e-38
APOBEC3C	782.288	1.68726	0.247569	6.66788	2.59531e-11	8.16987e-11
APOBEC3D	48.7845	-1.68175	0.257704	-6.5795	4.72049e-11	1.45629e-10
APOBEC3F	107.123	-1.40772	0.384753	-3.67579	0.000237115	0.000399628
APOC1	19505.6	-3.96227	0.52941	-7.30134	2.84922e-13	1.03565e-12
APOC2	10947.5	-3.74955	0.517619	-7.14493	9.00389e-13	3.16013e-12
APOE	34568.6	-2.24662	0.515202	-4.58092	4.62945e-06	9.15558e-06
APOL1	2595.45	-2.52183	0.361329	-6.49356	8.38329e-11	2.5335e-10
APOL2	967.179	-1.3254	0.176631	-7.35454	1.91587e-13	7.07811e-13
APOL6	2578.05	-4.03508	0.260052	-15.3018	7.43833e-53	2.57719e-51
APOO	222.521	1.10506	0.208272	5.23747	1.62795e-07	3.69089e-07
APOOL	719.921	-1.12145	0.123103	-9.04688	1.47115e-19	8.11796e-19
APP	9875.89	-0.340531	0.17691	-1.9359	0.0528803	0.0680358
APPBP2	807.435	-0.479758	0.12663	-3.77827	0.000157923	0.000270633
APPL1	873.148	-0.55889	0.112288	-4.92638	8.37653e-07	1.77376e-06
APPL2	389.433	-1.18753	0.123795	-9.52145	1.70779e-21	1.07646e-20
APRT	2121.61	0.858252	0.179085	4.72705	2.27809e-06	4.6342e-06
APTX	422.79	0.936572	0.162075	5.7689	7.97902e-09	2.02758e-08
AQP11	231.63	-1.50594	0.313033	-4.77552	1.79248e-06	3.68448e-06
AQP3	1116.08	-0.909251	0.367343	-2.3089	0.0209492	0.0283288
AQP6	27.9743	-0.943359	0.257082	-3.74936	0.00017729	0.000302322
AQR	575.893	-0.751815	0.122076	-6.12122	9.28591e-10	2.57651e-09
ARAF	1482.65	-0.41494	0.190533	-2.19644	0.0280606	0.0374211
ARAP1	2379.67	-0.219506	0.158215	-1.43536	0.151183	0.180825
ARAP2	285.165	-3.61835	0.298191	-11.9052	1.11243e-32	1.36342e-31
ARCN1	4014.34	0.0823072	0.104173	0.775424	0.438089	0.481373
AREG	762.979	4.31448	0.511046	8.05014	8.26964e-16	3.63098e-15
AREL1	877.842	0.229233	0.16554	1.39624	0.162643	0.193632
ARF1	7257.44	0.606307	0.138146	4.33974	1.4265e-05	2.69495e-05
ARF3	3615.4	1.04013	0.182258	5.71065	1.12546e-08	2.813e-08
ARF4	3370.53	0.375988	0.12751	2.94779	0.00320052	0.00478396
ARF5	1604.02	0.0799993	0.171336	0.414005	0.67887	0.714496
ARF6	1875.61	-0.134721	0.0849395	-1.56231	0.118214	0.143697
ARFGAP1	1828.42	1.29959	0.154734	8.30467	1.00099e-16	4.66009e-16
ARFGAP2	1615.9	-0.555278	0.127686	-4.33204	1.47737e-05	2.78568e-05
ARFGAP3	1125.25	-0.376937	0.137418	-2.69469	0.0070454	0.0101022
ARFGEF1	1166.93	-1.38025	0.149717	-9.1423	6.11406e-20	3.44593e-19
ARFGEF2	2717.47	-0.235993	0.188869	-1.17137	0.241449	0.279031
ARFGEF3	456.194	2.26515	0.298524	7.82716	4.99023e-15	2.0716e-14
ARFIP1	539.61	-0.203624	0.0894977	-2.25046	0.0244195	0.0327838
ARFIP2	1031.49	0.652192	0.118856	5.43835	5.37754e-08	1.2704e-07
ARFRP1	725.485	0.417433	0.174482	2.29604	0.0216738	0.02926
ARG2	550.061	2.72204	0.335412	8.05384	8.02391e-16	3.52739e-15
ARGLU1	342.546	0.370453	0.137239	2.65984	0.00781777	0.0111315
ARHGAP1	1338.14	-0.0745772	0.123152	-0.615881	0.537973	0.581026
ARHGAP10	188.774	-0.826758	0.37374	-2.21292	0.0269034	0.0359621
ARHGAP11A	869.101	3.44034	0.220787	15.4801	4.73081e-54	1.73946e-52
ARHGAP11B	44.1402	1.59422	0.31615	4.98524	6.1886e-07	1.33291e-06
ARHGAP12	1160.63	-0.740373	0.194012	-3.73284	0.000189334	0.000322264
ARHGAP18	1945.66	2.50589	0.220816	11.3763	5.49071e-30	5.76818e-29
ARHGAP19	401.635	0.162735	0.189111	0.863709	0.387748	0.430565
ARHGAP21	1397.9	-0.780476	0.192027	-3.95141	7.76935e-05	0.000136942
ARHGAP23	420.562	0.748798	0.483604	1.44371	0.14882	0.178313
ARHGAP26	667.447	-0.590708	0.236358	-2.51259	0.0119847	0.0167211
ARHGAP29	1020.07	-2.22512	0.205419	-10.8003	3.42987e-27	3.05663e-26
ARHGAP32	739.301	-1.53645	0.157392	-9.73138	2.21557e-22	1.48391e-21
ARHGAP33	78.3949	-0.209728	0.272916	-0.897566	0.369417	0.412243
ARHGAP35	3858.5	-1.34818	0.128924	-10.4579	1.34843e-25	1.0927e-24
ARHGAP39	319.493	2.20082	0.198704	10.8886	1.30635e-27	1.19573e-26
ARHGAP42	385.962	-2.68685	0.257291	-10.1855	2.30289e-24	1.74086e-23
ARHGAP44	81.5803	1.58885	0.307588	5.11277	3.17472e-07	7.00096e-07
ARHGAP45	657.461	0.781365	0.30457	2.40198	0.0163068	0.0223701
ARHGAP5	2933.08	-0.519736	0.232407	-2.18649	0.02878	0.0383237
ARHGDIA	5918.31	1.45037	0.200278	7.12506	1.04038e-12	3.62791e-12
ARHGEF1	1398.95	0.589762	0.173605	3.29363	0.000989016	0.00156214
ARHGEF10L	2054.72	-1.71237	0.239279	-7.20921	5.62777e-13	2.00251e-12
ARHGEF11	1050.6	-0.550238	0.150313	-3.66939	0.000243127	0.000408805
ARHGEF12	5152.1	-2.06267	0.144547	-14.1886	1.07846e-45	2.59648e-44
ARHGEF16	593.704	1.84657	0.17221	10.6109	2.65317e-26	2.23544e-25
ARHGEF17	827.383	0.0912522	0.21466	0.348638	0.727361	0.759248
ARHGEF18	1294.38	0.267773	0.134286	1.99787	0.0457309	0.059296
ARHGEF19	68.4533	1.50412	0.286701	5.12226	3.01903e-07	6.66851e-07
ARHGEF2	1192.41	1.08772	0.278019	3.8317	0.000127261	0.000219934
ARHGEF25	221.783	0.902991	0.394031	2.3537	0.0185878	0.0252971
ARHGEF26	451.595	-4.38128	0.357895	-12.0685	1.54913e-33	1.99833e-32
ARHGEF28	941.886	-0.0230306	0.233069	-0.16648	0.86778	0.884888
ARHGEF3	522.6	1.7509	0.222978	7.69083	1.46179e-14	5.88965e-14
ARHGEF39	137.953	2.39886	0.196875	12.0457	2.04361e-33	2.62369e-32
ARHGEF40	909.325	-1.5981	0.248935	-6.37472	1.833e-10	5.38445e-10
ARHGEF7	976.755	-0.895133	0.112174	-7.96337	1.67421e-15	7.16194e-15
ARHGEF9	207.485	-1.38294	0.334438	-4.0758	4.58574e-05	8.25509e-05
ARID1A	999.98	-0.0154222	0.216543	-0.119279	0.905054	0.918048
ARID1B	598.308	-0.888449	0.206374	-4.25409	2.09905e-05	3.90211e-05
ARID2	573.731	-0.209477	0.146693	-1.40483	0.160071	0.190928
ARID3A	3143.42	3.55946	0.328558	10.7125	8.8881e-27	7.69875e-26
ARID3B	461.354	1.37388	0.214253	6.31477	2.7057e-10	7.83725e-10
ARID4A	684.545	-2.13852	0.154248	-13.7938	2.77789e-43	5.92288e-42
ARID4B	628.523	-0.506276	0.16378	-3.04187	0.00235117	0.00356767
ARID5A	107.168	-1.00177	0.28158	-3.55869	0.000372707	0.000615391
ARID5B	837.1	0.0230331	0.220592	0.103858	0.917282	0.928534
ARIH1	764.407	-0.848052	0.134369	-6.29993	2.97778e-10	8.60231e-10
ARIH2	1723.26	0.692045	0.0952619	7.23964	4.49879e-13	1.61246e-12
ARL1	1405.53	-0.0530222	0.131207	-0.390393	0.696246	0.730153
ARL10	113.252	-2.89508	0.327081	-8.66071	4.68834e-18	2.36827e-17
ARL13B	145.104	0.596205	0.189674	3.167	0.00154022	0.00238501
ARL14EP	330.749	-0.769483	0.134633	-5.66333	1.48466e-08	3.67257e-08
ARL15	163.451	-1.08212	0.197719	-5.40142	6.61145e-08	1.54797e-07
ARL16	277.938	0.0683294	0.156614	0.383558	0.701306	0.734605
ARL17A	470.538	-0.228952	0.158459	-1.46134	0.143921	0.172808
ARL17B	200.097	-0.166898	0.24399	-0.703497	0.481746	0.525073
ARL2	1149.66	2.63261	0.207609	12.4773	9.92886e-36	1.44262e-34
ARL2BP	1063.47	0.69313	0.117674	5.92245	3.17183e-09	8.35465e-09
ARL3	423.554	0.570183	0.152639	3.71555	0.000202763	0.0003442
ARL4A	404.059	0.666657	0.153186	4.34894	1.368e-05	2.58849e-05
ARL4D	611.053	-0.846844	0.226149	-3.83216	0.000127025	0.000219562
ARL5A	1248.1	0.01648	0.180128	0.0747477	0.940415	0.948311
ARL5B	1933.03	-0.134469	0.217742	-0.615469	0.538245	0.581262
ARL6	73.5126	-0.0638413	0.212315	-0.18934	0.849826	0.870027
ARL6IP1	6277.22	-0.235668	0.147591	-1.58893	0.112076	0.136882
ARL6IP4	2219.3	-0.104268	0.180016	-0.598448	0.549541	0.591746
ARL6IP5	1318.53	-0.682345	0.162923	-4.09869	4.15487e-05	7.51073e-05
ARL6IP6	346.73	1.76366	0.167023	10.4755	1.11968e-25	9.08688e-25
ARL8A	486.045	-0.311401	0.196467	-1.57	0.116414	0.141668
ARL8B	1335.52	-0.124805	0.128369	-0.913568	0.360944	0.403538
ARMC1	886.603	0.0214542	0.121766	0.209896	0.833749	0.856326
ARMC10	435.374	-0.702455	0.148106	-4.67049	3.00482e-06	6.04656e-06
ARMC5	571.705	0.249275	0.185258	1.27479	0.202384	0.2369
ARMC6	1215.2	-0.300455	0.157424	-1.94206	0.0521303	0.0671347
ARMC7	259.533	0.889498	0.135708	6.50898	7.56616e-11	2.29554e-10
ARMC8	564.12	-0.137163	0.0957501	-1.37974	0.167665	0.199216
ARMC9	431.42	0.953863	0.195635	4.78953	1.6717e-06	3.44671e-06
ARMCX3	800.931	-0.402447	0.158981	-2.46089	0.0138592	0.0191853
ARMCX5	267.357	-0.229299	0.117567	-1.87802	0.060378	0.0769949
ARMCX6	186.917	0.312118	0.152519	2.072	0.0382653	0.050133
ARMH3	567.856	-0.149351	0.092107	-1.60475	0.108548	0.133009
ARMT1	849.833	-0.215568	0.156712	-1.29358	0.195811	0.229853
ARNT	1189.34	-1.37248	0.147547	-9.26119	2.0217e-20	1.18197e-19
ARNT2	137.921	0.948724	0.424591	2.1774	0.0294508	0.0391591
ARNTL	206.35	-1.48188	0.273594	-5.24507	1.56224e-07	3.54786e-07
ARNTL2	486.869	0.831046	0.18283	4.69879	2.61704e-06	5.29482e-06
ARPC1A	1865.98	0.432784	0.102158	4.24022	2.23303e-05	4.13622e-05
ARPC1B	1681.93	0.968783	0.209981	4.59279	4.37363e-06	8.66867e-06
ARPC2	3692.64	0.933617	0.157285	5.94104	2.83214e-09	7.50176e-09
ARPC3	2861.5	0.563604	0.158812	3.56707	0.000360998	0.000597609
ARPC4	1933.67	0.573295	0.171925	3.36493	0.00076562	0.00122283
ARPC5	2205.3	0.682009	0.199631	3.45625	0.00054774	0.000890331
ARPC5L	841.076	1.06519	0.14342	7.40857	1.2767e-13	4.79871e-13
ARPIN	659.743	-0.0650872	0.224211	-0.345543	0.729686	0.761528
ARPIN-AP3S2	625.923	-0.199448	0.0997463	-1.97699	0.0480428	0.0621372
ARPP19	3136.92	0.523341	0.11853	4.42669	9.56897e-06	1.84255e-05
ARRB1	941.012	0.717221	0.173488	4.03613	5.43392e-05	9.71241e-05
ARRB2	1161.99	0.923835	0.186882	4.86677	1.13437e-06	2.37693e-06
ARRDC1	429.714	0.22981	0.157588	1.37294	0.169771	0.201429
ARRDC2	338.387	-0.0523283	0.185978	-0.183641	0.854295	0.873595
ARRDC3	1362.53	-3.4653	0.224407	-15.2245	2.43251e-52	8.24308e-51
ARRDC4	427.968	-2.91207	0.251708	-11.2642	1.97078e-29	2.00226e-28
ARSA	614.019	-1.15946	0.183025	-6.32637	2.50996e-10	7.29374e-10
ARSB	1567.67	1.19378	0.225461	5.14488	2.67696e-07	5.94331e-07
ARSD	1158.63	-4.12556	0.295105	-13.7619	4.32244e-43	9.09058e-42
ARSG	231.899	0.928578	0.159778	5.71642	1.0879e-08	2.72228e-08
ARSK	190.225	0.111882	0.115707	0.933225	0.350704	0.393064
ARSL	1129.44	-1.63366	0.498339	-3.18982	0.00142359	0.00221075
ART4	542.261	-3.52082	0.419575	-8.06821	7.13385e-16	3.14635e-15
ARV1	292.703	-0.278147	0.16359	-1.65835	0.0972466	0.1201
ARVCF	275.773	-0.591377	0.218544	-2.80286	0.00506519	0.0073893
AS3MT	665.294	-2.69574	0.509698	-5.27753	1.30939e-07	2.98996e-07
ASAH1	1208.65	0.466403	0.135199	3.42486	0.000615112	0.000993629
ASAH2	198.568	-0.19477	0.404103	-0.46986	0.638455	0.676438
ASAH2B	215.21	-1.10318	0.304274	-3.41034	0.00064883	0.00104606
ASAP1	836.902	0.985083	0.215274	4.54715	5.43783e-06	1.07014e-05
ASAP2	677.232	1.08086	0.171515	6.25822	3.89391e-10	1.11594e-09
ASB1	949.93	1.10061	0.170312	6.39723	1.58217e-10	4.65903e-10
ASB13	757.128	-1.60519	0.169221	-9.41366	4.79161e-21	2.9264e-20
ASB3	299.409	0.462976	0.113271	4.03702	5.41355e-05	9.6792e-05
ASB6	584.46	0.746216	0.16956	4.34852	1.37061e-05	2.59216e-05
ASB7	443.449	-0.676993	0.100127	-6.75584	1.42014e-11	4.54058e-11
ASB8	485.394	-1.24298	0.11578	-10.7075	9.38731e-27	8.11814e-26
ASB9	151.194	-1.52102	0.263428	-5.66562	1.46496e-08	3.62633e-08
ASCC1	471.18	0.716202	0.132639	5.45445	4.9126e-08	1.16459e-07
ASCC2	1084.75	0.0213979	0.114449	0.178434	0.858382	0.877125
ASCC3	1808.69	-0.46644	0.113919	-4.04711	5.1855e-05	9.28989e-05
ASF1A	640.398	0.961091	0.140333	6.8685	6.488e-12	2.12854e-11
ASGR1	6734.87	-0.979307	0.526576	-2.01841	0.0435481	0.0566901
ASH1L	1425.61	-1.12064	0.211458	-5.23667	1.63502e-07	3.70613e-07
ASH2L	990.618	0.392601	0.10326	3.80937	0.000139324	0.000239747
ASIC1	164.293	3.02118	0.441651	6.53115	6.5268e-11	1.98914e-10
ASL	1916.19	-2.40914	0.198121	-12.0882	1.21926e-33	1.57847e-32
ASMTL	656.377	-0.861532	0.15482	-5.61547	1.96032e-08	4.79761e-08
ASNS	2184.63	2.77076	0.331026	8.2435	1.67243e-16	7.66709e-16
ASNSD1	981.089	-0.081694	0.140039	-0.550086	0.58226	0.623006
ASPH	6610.08	0.483928	0.155477	3.09815	0.00194735	0.00298087
ASPHD1	470.867	4.07864	0.349833	11.4102	3.71999e-30	3.98544e-29
ASPM	1185.06	2.98099	0.265314	11.153	6.9207e-29	6.83846e-28
ASPSCR1	1580.35	1.14668	0.18686	5.94973	2.6858e-09	7.13352e-09
ASRGL1	556.724	3.3523	0.231019	14.4692	1.89733e-47	5.08936e-46
ASS1	12992.4	-1.79683	0.342538	-5.12214	3.02089e-07	6.67126e-07
ASTE1	147.856	-0.952928	0.144841	-6.53469	6.37399e-11	1.94312e-10
ASTN2	862.891	-2.75146	0.209713	-13.0715	4.78905e-39	8.20438e-38
ASXL1	2874.99	0.512233	0.109231	4.66927	3.02268e-06	6.08023e-06
ASXL2	1581.59	-0.0959593	0.149689	-0.642491	0.520555	0.563791
ATAD1	170.391	-0.907201	0.401847	-2.24953	0.0244788	0.0328593
ATAD2	2094.2	1.72686	0.155345	11.0491	2.21397e-28	2.1236e-27
ATAD2B	509.284	-1.19677	0.171878	-6.89871	5.24764e-12	1.73367e-11
ATAD3A	1946.59	1.97656	0.182651	10.6824	1.23057e-26	1.05408e-25
ATAD3B	796.057	2.43173	0.259225	9.27252	1.81795e-20	1.06863e-19
ATAD3C	92.4696	-0.54461	0.308773	-1.94006	0.0523718	0.0674297
ATAD5	267.004	1.70618	0.206806	8.20321	2.34055e-16	1.06532e-15
ATCAY	44.9656	-0.948427	0.303156	-3.1604	0.00157551	0.00243756
ATE1	986.118	-0.413366	0.149859	-2.72369	0.00645566	0.00929484
ATF1	490.547	0.535191	0.202919	2.63249	0.0084761	0.0120245
ATF2	1223.5	-0.318208	0.177493	-1.7537	0.0794822	0.0994677
ATF3	613.84	0.0137976	0.349173	0.319757	0.749152	0.779736
ATF4	9862.05	0.56293	0.177638	3.13805	0.00170077	0.00262235
ATF5	4771.01	-4.3482	0.255483	-16.695	1.42477e-62	8.46249e-61
ATF6	1194.74	-1.10016	0.150782	-7.23586	4.62581e-13	1.6547e-12
ATF6B	602.997	1.72809	0.308832	5.40816	6.36762e-08	1.4925e-07
ATF7	908.772	0.205858	0.116521	1.76272	0.0779473	0.0977393
ATF7IP	971.303	-2.42367	0.185935	-12.9241	3.29334e-38	5.46867e-37
ATF7IP2	198.154	-1.88919	0.296387	-6.46202	1.03318e-10	3.09552e-10
ATG10	139.649	-0.746181	0.130324	-5.67812	1.36183e-08	3.37957e-08
ATG101	995.714	0.80543	0.144974	5.51573	3.47344e-08	8.32917e-08
ATG12	627.57	-0.44938	0.123902	-3.61892	0.000295838	0.000493977
ATG13	1760.56	0.400304	0.0958056	4.17043	3.04024e-05	5.55716e-05
ATG14	437.371	-0.568313	0.104257	-5.44116	5.29347e-08	1.25158e-07
ATG2A	985.412	-0.754747	0.189708	-4.01098	6.04683e-05	0.000107493
ATG2B	1020.53	-2.49713	0.133247	-18.6415	1.47993e-77	2.25325e-75
ATG3	924.573	0.206269	0.148645	1.42392	0.15447	0.18451
ATG4A	218.779	-1.62168	0.1581	-10.1501	3.31166e-24	2.47744e-23
ATG4B	768.388	0.478817	0.201337	2.2659	0.0234573	0.031539
ATG4C	206.646	-0.692335	0.149938	-4.56962	4.886e-06	9.64706e-06
ATG4D	260.281	1.46163	0.195206	7.29417	3.00505e-13	1.09009e-12
ATG5	317.818	-1.27565	0.211603	-5.9158	3.30266e-09	8.67812e-09
ATG7	493.591	-0.161653	0.189766	-0.801531	0.422824	0.466401
ATG9A	2410.27	0.629322	0.146489	4.23227	2.31342e-05	4.27415e-05
ATIC	3082.66	2.44343	0.150287	16.2848	1.26638e-59	6.25093e-58
ATL2	1356.96	-0.307613	0.139286	-2.17692	0.0294863	0.0392015
ATM	1478.77	-1.21738	0.163146	-7.38459	1.5292e-13	5.71008e-13
ATMIN	1002.3	-0.616377	0.118518	-5.19317	2.06748e-07	4.6455e-07
ATN1	2206.11	1.02276	0.226111	4.40736	1.04637e-05	2.00661e-05
ATOX1	751.816	-1.04099	0.189642	-5.46191	4.71042e-08	1.11838e-07
ATP10D	279.297	-1.67349	0.241591	-6.82949	8.52153e-12	2.77296e-11
ATP11A	2154.4	0.48148	0.160265	2.98359	0.00284892	0.00428328
ATP11B	739.243	-1.56451	0.157115	-9.88701	4.73978e-23	3.30135e-22
ATP11C	1478.7	-3.08752	0.238784	-12.7342	3.81738e-37	6.02421e-36
ATP13A1	1379.3	0.872483	0.181391	4.73185	2.22486e-06	4.53188e-06
ATP13A2	969.164	1.6819	0.188283	8.81878	1.15712e-18	6.0691e-18
ATP13A3	3888.49	-1.63912	0.191999	-8.42938	3.47506e-17	1.6718e-16
ATP1A1	15852.5	1.47541	0.134715	10.9515	6.53765e-28	6.09242e-27
ATP1B1	4666.99	0.441616	0.163914	2.66406	0.00772038	0.0110044
ATP1B3	2799.39	3.15213	0.265897	11.7124	1.101e-31	1.28253e-30
ATP2A1	122.631	1.69464	0.325408	5.0271	4.97941e-07	1.08326e-06
ATP2A2	3543.87	0.247054	0.196324	1.23581	0.216529	0.252337
ATP2B1	1799.28	0.668878	0.155438	4.282	1.85217e-05	3.46641e-05
ATP2B4	1335.56	-1.77317	0.288559	-6.02557	1.68512e-09	4.54608e-09
ATP2C1	1230.22	-0.0549626	0.150649	-0.305536	0.759958	0.78878
ATP5F1A	10885.8	0.0313714	0.109057	0.274378	0.783794	0.811261
ATP5F1B	17792.9	0.640726	0.113586	5.61063	2.01588e-08	4.92802e-08
ATP5F1C	3562.64	-0.161832	0.134885	-1.1799	0.23804	0.275546
ATP5F1D	1461.62	1.01003	0.226908	4.35666	1.32059e-05	2.50393e-05
ATP5F1E	4198.09	0.238663	0.215373	1.16157	0.245412	0.283309
ATP5MC1	1917.71	0.627861	0.191725	3.24814	0.0011616	0.00181906
ATP5MC2	3262.33	0.343663	0.161762	2.10433	0.0353494	0.0465101
ATP5MC3	4267.3	0.471396	0.200662	2.3568	0.0184332	0.0251024
ATP5MD	2086.83	0.0974997	0.277576	0.395966	0.69213	0.726613
ATP5ME	1192.45	-0.881261	0.266642	-3.27328	0.00106306	0.00167202
ATP5MF	2721.73	0.66042	0.246875	2.65391	0.00795649	0.0113171
ATP5MF-PTCD1	247.484	0.318062	0.215068	1.40364	0.160427	0.191246
ATP5MG	2684.18	0.926323	0.268518	3.44158	0.000578337	0.000937587
ATP5MPL	1468.03	0.363924	0.188797	1.95452	0.0506394	0.0653002
ATP5PB	1083.24	1.27609	0.242296	5.11012	3.21951e-07	7.09395e-07
ATP5PD	2784.85	0.0112468	0.166058	0.0678478	0.945907	0.953315
ATP5PF	1976.46	-0.691876	0.176348	-3.88949	0.000100457	0.000175237
ATP5PO	2680.86	0.0818468	0.141329	0.589798	0.555326	0.596905
ATP6AP1	2553.43	1.46162	0.156812	9.23452	2.59447e-20	1.50463e-19
ATP6AP2	1601.96	-0.0952544	0.146122	-0.641129	0.521439	0.564579
ATP6V0A1	986.882	-0.297179	0.169746	-1.75304	0.0795959	0.099593
ATP6V0A2	437.87	0.0903457	0.126343	0.711797	0.47659	0.519926
ATP6V0B	2504.21	0.81356	0.205984	3.89219	9.93418e-05	0.000173375
ATP6V0C	3130.88	1.95009	0.222069	8.64693	5.29054e-18	2.66375e-17
ATP6V0D1	1392.49	0.289165	0.165783	1.72721	0.08413	0.104896
ATP6V0E1	2284.78	-0.419499	0.190908	-2.1292	0.0332381	0.0439193
ATP6V0E2	1896.8	0.469731	0.300774	1.40289	0.16065	0.19147
ATP6V1A	1869.58	-0.69155	0.12473	-5.49341	3.94255e-08	9.41856e-08
ATP6V1B2	1923.16	0.447214	0.174642	2.59383	0.0094913	0.0133891
ATP6V1C1	1272.91	0.250824	0.117127	2.17157	0.0298879	0.0397159
ATP6V1D	743.223	-0.226944	0.157209	-1.40078	0.16128	0.192135
ATP6V1E1	1904.58	0.757015	0.137053	5.528	3.23894e-08	7.79276e-08
ATP6V1E2	40.5646	-0.303061	0.184674	-1.47662	0.139777	0.16815
ATP6V1F	1396.65	1.175	0.214153	5.38357	7.30226e-08	1.70381e-07
ATP6V1G1	1984.58	0.329034	0.168046	1.95687	0.0503623	0.0649662
ATP6V1H	556.306	0.664955	0.133691	4.98268	6.27097e-07	1.34904e-06
ATP7A	275.675	-0.449711	0.185814	-2.39643	0.0165558	0.0226858
ATP7B	1485.5	-0.815353	0.347139	-2.4392	0.0147197	0.0203036
ATP8A1	147.3	-1.3802	0.27601	-5.12347	2.99958e-07	6.6337e-07
ATP8B1	359.906	-2.64474	0.313166	-8.22893	1.88885e-16	8.62997e-16
ATP8B2	931.141	1.05929	0.305627	3.33194	0.000862441	0.00137143
ATP8B3	51.764	0.574114	0.317831	2.04693	0.040665	0.0531073
ATP9A	1697.51	0.0238569	0.196631	0.201176	0.840561	0.862175
ATP9B	1048.53	-3.05922	0.229331	-13.1966	9.17546e-40	1.61805e-38
ATPAF1	1267.43	-0.61547	0.122065	-5.01266	5.36816e-07	1.16456e-06
ATPAF2	215.117	0.0642638	0.155886	0.37988	0.704034	0.73732
ATPSCKMT	218.176	-0.400019	0.166656	-2.34469	0.0190431	0.0258905
ATR	480.837	-0.170791	0.242139	-0.560241	0.575315	0.616613
ATRAID	2028.11	0.969531	0.139901	6.87617	6.14831e-12	2.02016e-11
ATRIP	221.253	0.80412	0.171891	4.63339	3.59727e-06	7.1786e-06
ATRN	3958.76	-1.49668	0.182241	-8.26437	1.40431e-16	6.46532e-16
ATRX	1302.52	-0.754223	0.166666	-4.47576	7.61401e-06	1.4769e-05
ATXN1	947.974	-1.31616	0.204247	-6.45284	1.09771e-10	3.27707e-10
ATXN10	1909.68	-0.0458618	0.141845	-0.259583	0.795186	0.821479
ATXN1L	1415.53	-0.078684	0.126518	-0.615301	0.538356	0.581323
ATXN2	647.272	0.268046	0.151255	1.75535	0.079199	0.0991478
ATXN2L	3146.2	1.32971	0.183815	7.16545	7.75303e-13	2.73532e-12
ATXN3	287.479	-0.743852	0.155979	-4.71093	2.46589e-06	4.99648e-06
ATXN7	567.281	-1.56406	0.151602	-10.2643	1.02046e-24	7.87381e-24
ATXN7L1	142.888	-1.43074	0.125221	-11.3774	5.42176e-30	5.70129e-29
ATXN7L2	49.6732	1.57691	0.288974	5.35926	8.3564e-08	1.9418e-07
ATXN7L3	1386.2	0.604496	0.160001	3.71465	0.000203486	0.000345319
ATXN7L3B	2212.54	-0.314481	0.0810369	-3.86398	0.000111554	0.000194014
AUH	390.763	-0.661208	0.164791	-4.00609	6.17313e-05	0.000109612
AUNIP	195.332	4.5663	0.237294	19.0251	1.05724e-80	1.81408e-78
AUP1	2696.48	0.356721	0.180282	1.97836	0.0478882	0.0619594
AURKA	2127.24	4.66234	0.198173	23.4815	6.30753e-122	4.87031e-119
AURKAIP1	2331.58	0.601386	0.177097	3.32041	0.000898843	0.00142596
AURKB	888.474	5.03181	0.308757	16.4669	6.34781e-61	3.28781e-59
AVEN	259.055	-0.305671	0.153698	-1.90835	0.0563465	0.0721432
AVL9	1184.58	-0.229622	0.123867	-1.84223	0.065441	0.0830204
AVPI1	1461.05	1.48889	0.230423	6.36404	1.96512e-10	5.76314e-10
AXIN1	1298.12	1.48328	0.14587	10.0495	9.23674e-24	6.70128e-23
AXIN2	1506.99	2.95642	0.480275	6.31754	2.65754e-10	7.706e-10
AXL	1019.91	-0.344879	0.333759	-1.07325	0.283159	0.323089
AZI2	309.24	0.355425	0.113555	3.14155	0.00168056	0.00259416
AZIN1	2473.42	-0.413891	0.11493	-3.56443	0.000364648	0.000603374
AZIN2	44.1892	-1.24949	0.297913	-4.19134	2.77311e-05	5.08694e-05
B2M	15367.9	-1.96829	0.259201	-7.38628	1.50991e-13	5.64193e-13
B3GALT1	185.77	-0.883461	0.364748	-2.5277	0.0114812	0.0160475
B3GALT6	659.886	0.781198	0.153771	4.98416	6.22327e-07	1.33954e-06
B3GAT3	773.545	0.737667	0.161179	4.51926	6.2055e-06	1.21414e-05
B3GLCT	230.353	-0.238089	0.12793	-1.85967	0.0629319	0.0800534
B3GNT10	45.1971	-0.32441	0.180125	-1.75864	0.078638	0.0984911
B3GNT2	672.819	-0.0820654	0.144219	-0.612598	0.540142	0.582903
B3GNT3	219.315	2.62195	0.356073	7.49219	6.77345e-14	2.60666e-13
B3GNT7	37.3947	-0.978204	0.259416	-3.83875	0.000123662	0.000213919
B3GNT9	249.243	0.856924	0.30327	2.66882	0.00761187	0.0108655
B3GNTL1	134.763	1.99762	0.191838	10.2732	9.30864e-25	7.19788e-24
B4GALNT1	190.889	3.97585	0.297598	13.64	2.31453e-42	4.74765e-41
B4GALNT2	469.631	-0.903964	0.381708	-2.53408	0.0112743	0.0157726
B4GALNT4	684.067	3.42938	0.382743	9.16393	5.00389e-20	2.83205e-19
B4GALT1	4043.59	-0.153147	0.20352	-0.691964	0.48896	0.532131
B4GALT2	1693.95	1.11373	0.159106	6.90537	5.00725e-12	1.65784e-11
B4GALT3	855.713	1.36239	0.151249	8.93	4.26014e-19	2.3003e-18
B4GALT4	511.844	0.0761797	0.11264	0.670973	0.502238	0.545593
B4GALT5	1744.87	0.410433	0.151195	2.71172	0.00669348	0.009627
B4GALT6	42.3699	-0.674128	0.283862	-2.34611	0.0189705	0.0257951
B4GALT7	463.526	0.205875	0.129723	1.52331	0.127682	0.154389
B4GAT1	1235.83	1.12562	0.194414	5.72632	1.02631e-08	2.57651e-08
B9D1	361.395	1.27268	0.205198	6.09195	1.11545e-09	3.07053e-09
B9D2	61.724	0.572152	0.214029	2.62855	0.00857505	0.0121585
BABAM1	1246.21	0.59872	0.147012	4.05007	5.12025e-05	9.17757e-05
BABAM2	711.698	0.501326	0.0894609	5.61059	2.01634e-08	4.92802e-08
BACE1	692.967	-2.10427	0.192641	-10.8651	1.68956e-27	1.53351e-26
BACH1	1053.03	-1.24707	0.135626	-9.13387	6.60928e-20	3.71729e-19
BAD	556.058	-0.318338	0.202544	-1.6175	0.10577	0.129826
BAG1	1287.44	0.574617	0.229172	2.5175	0.0118189	0.0165004
BAG2	1055.63	1.14548	0.133599	8.57241	1.01343e-17	5.02072e-17
BAG3	1022.11	0.490535	0.218349	2.219	0.0264865	0.03544
BAG4	764.756	-0.873808	0.147046	-5.91361	3.34685e-09	8.78781e-09
BAG5	94.138	-0.0814475	0.290538	-0.313443	0.753944	0.783441
BAG6	2991.97	0.917585	0.23441	3.80617	0.000141135	0.000242747
BAHCC1	526.363	0.00395406	0.25566	-0.0364217	0.970946	0.974824
BAHD1	686.481	-0.0853368	0.130448	-0.652906	0.513817	0.557107
BAIAP2	825.768	-0.726569	0.169542	-4.36223	1.28744e-05	2.44376e-05
BAIAP2L1	1198.2	-0.186047	0.169336	-1.06946	0.284862	0.324896
BAIAP3	136.94	-1.58533	0.252173	-6.44305	1.17098e-10	3.49194e-10
BAK1	826.249	1.92164	0.185328	10.3295	5.18231e-25	4.06242e-24
BAMBI	668.165	1.07893	0.289776	3.9222	8.77432e-05	0.000154028
BANF1	2449.85	1.46983	0.175886	8.29355	1.09915e-16	5.10607e-16
BANP	380.135	-0.372917	0.138713	-2.74104	0.00612442	0.00884499
BAP1	1943.6	0.357977	0.144976	2.43567	0.0148643	0.0204926
BARD1	259.832	2.14556	0.198177	10.742	6.45973e-27	5.63597e-26
BATF2	70.439	-0.571985	0.371918	-1.67322	0.0942833	0.116761
BAX	1467.48	1.88606	0.236852	7.99933	1.25101e-15	5.38783e-15
BAZ1A	1558.22	0.746754	0.15002	4.97581	6.49759e-07	1.39585e-06
BAZ1B	3404.15	0.351845	0.116068	3.02845	0.00245812	0.0037237
BAZ2A	2961.65	0.320662	0.148078	2.11053	0.0348125	0.0458483
BAZ2B	706.67	-2.77539	0.210219	-13.0493	6.41047e-39	1.09302e-37
BBC3	341.241	1.77374	0.261936	6.71518	1.87836e-11	5.94933e-11
BBIP1	226.817	-0.28826	0.174079	-1.58956	0.111934	0.136723
BBOF1	48.3766	-0.838773	0.201925	-4.07271	4.64698e-05	8.36255e-05
BBS1	247.542	-0.454352	0.187254	-2.40017	0.0163877	0.0224725
BBS10	307.89	-1.04058	0.125395	-8.23428	1.80636e-16	8.26704e-16
BBS12	46.0415	-0.376045	0.182624	-1.99023	0.0465661	0.0603284
BBS2	588.945	0.327078	0.114189	2.85851	0.00425636	0.00625918
BBS4	255.023	-0.553256	0.137849	-3.96188	7.43617e-05	0.000131305
BBS5	172.226	-0.168287	0.359942	-0.37297	0.709171	0.742052
BBS7	175.767	0.410562	0.133134	3.11462	0.00184184	0.00282696
BBS9	118.055	-1.35941	0.195313	-6.88888	5.62316e-12	1.85494e-11
BBX	1425.31	-0.420951	0.194755	-2.13139	0.0330572	0.043691
BCAM	3346.49	1.95828	0.316194	5.89496	3.74778e-09	9.7977e-09
BCAP29	335.105	-0.8822	0.191436	-4.49475	6.96522e-06	1.35494e-05
BCAP31	3583.65	0.553615	0.183361	2.9782	0.0028995	0.00435449
BCAR1	843.667	1.50224	0.323807	4.59007	4.43098e-06	8.77912e-06
BCAR3	592.335	-0.0501812	0.228092	-0.229636	0.818375	0.842295
BCAS2	644.398	0.131851	0.159076	0.858705	0.390503	0.433313
BCAS3	438.074	-1.15643	0.162249	-7.14481	9.01177e-13	3.1614e-12
BCAS4	156.184	1.70401	0.241358	6.91747	4.59777e-12	1.52741e-11
BCAT1	1706.94	1.3642	0.425127	3.074	0.00211208	0.00322344
BCAT2	395.788	0.689139	0.339496	1.92333	0.0544387	0.069916
BCCIP	1457.76	0.580488	0.139062	4.19313	2.75127e-05	5.0503e-05
BCDIN3D	181.608	-1.59911	0.163696	-9.74302	1.97593e-22	1.32835e-21
BCKDHA	1066.37	-1.05931	0.184446	-5.72382	1.04156e-08	2.6127e-08
BCKDHB	734.687	-2.96228	0.144152	-20.4522	5.73938e-93	2.21581e-90
BCKDK	1258.95	-0.202779	0.152747	-1.39082	0.164281	0.19543
BCL10	294.982	-0.517208	0.126806	-4.03658	5.42369e-05	9.69573e-05
BCL2	140.717	-0.884019	0.291105	-2.97672	0.00291355	0.00437437
BCL2L1	5300.36	1.66684	0.241186	6.91606	4.64365e-12	1.54123e-11
BCL2L11	506.608	-0.343974	0.128743	-2.6446	0.00817874	0.0116179
BCL2L12	531.232	1.90814	0.178124	10.5811	3.6462e-26	3.04602e-25
BCL2L13	478.468	-1.50864	0.130733	-11.4728	1.80774e-30	1.96596e-29
BCL2L2	1088.54	0.383011	0.156259	2.37469	0.0175635	0.0239936
BCL2L2-PABPN1	443.145	0.805475	0.252708	3.0532	0.00226413	0.00344189
BCL3	411.083	-0.256273	0.211312	-1.16039	0.245891	0.283829
BCL6	1172.77	-0.0904763	0.271253	-0.354041	0.723308	0.755601
BCL7A	309.722	0.357917	0.134909	2.62767	0.00859718	0.0121883
BCL7B	709.172	0.621714	0.160438	3.86392	0.00011158	0.000194014
BCL7C	704.262	1.14957	0.198587	5.70767	1.14532e-08	2.86197e-08
BCL9	433.968	0.614205	0.157015	3.88288	0.000103225	0.000179833
BCL9L	2331.67	0.64667	0.228748	2.75447	0.00587876	0.00851298
BCLAF1	2843.25	0.202569	0.124088	1.62841	0.103438	0.127179
BCLAF3	166.433	-1.33063	0.143052	-9.24616	2.32704e-20	1.35535e-19
BCOR	1408.6	0.781283	0.17546	4.42107	9.82146e-06	1.88982e-05
BCORL1	326.361	-0.0612675	0.1897	-0.429059	0.66788	0.703751
BCR	1681.47	0.2121	0.143175	1.43291	0.151883	0.181561
BCS1L	586.394	0.468554	0.164581	2.84004	0.00451078	0.00661442
BDH1	943.953	-4.90148	0.269529	-17.9934	2.19632e-72	2.28291e-70
BDH2	330.458	-2.14449	0.168203	-12.6679	8.91071e-37	1.37804e-35
BECN1	1146.58	0.139777	0.128383	1.11171	0.266262	0.305259
BEND3	261.76	1.49173	0.137371	10.836	2.32332e-27	2.08944e-26
BEST1	94.778	0.261068	0.36501	0.782951	0.433656	0.476792
BET1	482.796	-0.124921	0.140361	-0.879779	0.378979	0.421782
BET1L	1291.52	-0.10815	0.116658	-0.954416	0.339873	0.382328
BEX3	1472.63	0.736846	0.288888	2.49437	0.0126182	0.0175505
BFAR	709.153	0.307335	0.535581	0.632053	0.527352	0.570068
BHLHA15	204.026	0.302155	0.424304	0.63233	0.527171	0.569929
BHLHB9	57.5753	-1.91802	0.18531	-10.2199	1.61488e-24	1.2337e-23
BHLHE40	2322.51	-0.453625	0.20584	-2.14595	0.0318767	0.0422444
BHMT2	3450.91	-5.13983	0.404891	-12.3738	3.62446e-35	5.04902e-34
BICC1	490.321	0.417483	0.355257	1.20202	0.229357	0.266196
BICD1	138.879	1.69744	0.169519	9.92592	3.21127e-23	2.26149e-22
BICD2	939.464	0.173336	0.134716	1.25897	0.20804	0.242942
BICDL1	125.043	1.00749	0.268727	3.76001	0.000169904	0.000290243
BICRA	234.482	0.689966	0.217602	3.05379	0.00225973	0.00343616
BICRAL	475.7	-0.81062	0.137166	-5.89794	3.68064e-09	9.62683e-09
BID	879.985	0.00734405	0.173116	0.0453611	0.96382	0.968208
BIN1	807.733	-0.176542	0.398483	-0.484201	0.628243	0.666206
BIN3	235.515	0.227373	0.184345	1.23561	0.216603	0.252396
BIRC2	1231.94	-0.837818	0.142728	-5.80114	6.58642e-09	1.68479e-08
BIRC3	849.205	-1.35887	0.392163	-2.78105	0.00541833	0.00787577
BIRC5	2308.37	5.02122	0.251118	20.081	1.08129e-89	3.43787e-87
BIRC6	2889.69	-1.78399	0.209329	-8.43974	3.18056e-17	1.53353e-16
BIVM	532.52	-1.47396	0.107713	-13.6308	2.62604e-42	5.37641e-41
BLCAP	1569.1	-0.142251	0.0972691	-1.46867	0.141923	0.170542
BLM	290.985	2.33546	0.20687	11.1745	5.43277e-29	5.41774e-28
BLMH	1102.95	1.7613	0.158919	11.0197	3.07235e-28	2.91335e-27
BLOC1S1	878.479	-0.999588	0.192293	-5.14857	2.6248e-07	5.83349e-07
BLOC1S2	710.287	0.154492	0.155128	1.0871	0.276991	0.316586
BLOC1S3	223.919	0.686721	0.143085	4.75349	1.99934e-06	4.09025e-06
BLOC1S4	359.333	1.07709	0.159736	6.67089	2.5426e-11	8.00625e-11
BLOC1S5	423.574	0.177352	0.134122	1.34611	0.178268	0.210702
BLOC1S6	918.775	-0.472346	0.103084	-4.54598	5.46791e-06	1.07528e-05
BLVRA	912.546	2.18332	0.209636	10.2469	1.22204e-24	9.40235e-24
BLVRB	1368.4	-2.01908	0.231788	-8.59909	8.03497e-18	4.00637e-17
BLZF1	361.668	-0.847662	0.151161	-5.52617	3.27304e-08	7.86956e-08
BMERB1	240.326	-2.58374	0.364349	-6.90128	5.15359e-12	1.7042e-11
BMF	475.016	0.101676	0.308904	0.165599	0.868472	0.885344
BMI1	1001.65	-0.363431	0.161536	-2.20789	0.0272518	0.0364008
BMP1	778.995	-0.147127	0.249253	-0.604708	0.545373	0.587844
BMP2K	482.368	-1.89802	0.179401	-10.4858	1.00392e-25	8.17197e-25
BMP4	1354.65	3.76204	0.396998	9.42212	4.4207e-21	2.70599e-20
BMP7	126.392	0.00506367	0.38978	-0.13985	0.888779	0.903319
BMP8B	149.33	2.06564	0.359556	5.87402	4.25347e-09	1.10715e-08
BMPR1A	553.788	-0.101712	0.154468	-0.664077	0.506641	0.549933
BMPR2	1185.46	-1.55855	0.165402	-9.35542	8.32694e-21	5.00635e-20
BMS1	1671.17	0.387831	0.109445	3.54514	0.000392406	0.000646633
BMT2	138.24	-0.0898244	0.16163	-0.540376	0.588938	0.629279
BNIP1	238.767	0.760473	0.159925	4.71672	2.39678e-06	4.86209e-06
BNIP2	990.039	-0.629877	0.116383	-5.38017	7.44166e-08	1.73521e-07
BNIP3	2726.11	-0.79731	0.189355	-4.0204	5.80989e-05	0.000103519
BNIP3L	1526	-0.602977	0.207513	-2.7485	0.00598685	0.00866022
BOD1	948.512	1.11277	0.129367	8.53885	1.3557e-17	6.64932e-17
BOD1L1	1475.68	-0.825181	0.179139	-4.55712	5.18609e-06	1.02246e-05
BOK	2103.4	-1.42741	0.276719	-5.28112	1.28399e-07	2.93632e-07
BOLA1	133.532	-1.22649	0.246097	-4.93646	7.95529e-07	1.69019e-06
BOLA2	288.007	2.80741	0.271756	10.1222	4.40558e-24	3.2709e-23
BOLA2-SMG1P6	338.739	1.56305	0.192828	8.08485	6.22394e-16	2.7608e-15
BOLA2B	1015.46	2.35608	0.291413	7.9191	2.39233e-15	1.01139e-14
BOLA3	606.998	1.90707	0.189014	9.99909	1.53798e-23	1.10322e-22
BORA	186.357	2.27161	0.164211	13.7884	2.99404e-43	6.37118e-42
BORCS6	278.802	0.610823	0.189114	3.13841	0.00169865	0.00261983
BORCS7	721.837	-1.6428	0.198332	-8.24477	1.65471e-16	7.58907e-16
BORCS8	218.062	0.390067	0.180077	2.15249	0.0313591	0.0415788
BPGM	220.949	-0.301541	0.144829	-2.02621	0.0427431	0.0557093
BPHL	574.407	-2.34515	0.207627	-11.2704	1.83783e-29	1.86895e-28
BPNT1	749.604	0.0522586	0.0967889	0.551622	0.581207	0.622003
BPNT2	2403.53	-0.622612	0.100944	-6.1328	8.63452e-10	2.40194e-09
BPTF	1010.41	-0.638173	0.15403	-4.11717	3.83558e-05	6.94982e-05
BRAF	711.072	-1.57715	0.149323	-10.5101	7.76509e-26	6.36396e-25
BRAP	490.358	-0.0497308	0.0838182	-0.575322	0.565074	0.606358
BRAT1	801.832	0.510834	0.175151	2.85087	0.00436	0.00640374
BRCA1	670.477	1.38233	0.184046	7.44409	9.76167e-14	3.70779e-13
BRCA2	333.309	1.54811	0.311831	4.96948	6.71324e-07	1.44017e-06
BRCC3	603.339	0.569676	0.11779	4.85132	1.22644e-06	2.56041e-06
BRD1	794.714	-0.451169	0.145113	-3.13037	0.00174586	0.00268881
BRD2	146.703	0.110516	0.24213	0.435066	0.663514	0.69989
BRD3	1149.81	0.397903	0.13732	2.85942	0.00424411	0.00624287
BRD3OS	292.288	0.222415	0.192076	1.1502	0.25006	0.288364
BRD4	2387.36	0.110872	0.142876	0.717324	0.473174	0.516564
BRD7	2027.87	1.20361	0.129001	9.31391	1.2321e-20	7.30206e-20
BRD8	890.173	0.335187	0.173932	1.92851	0.0537919	0.0691428
BRD9	615.707	1.16122	0.157477	7.34532	2.05267e-13	7.55252e-13
BRF1	491.14	-0.0939396	0.139484	-0.712115	0.476394	0.519764
BRF2	285.261	0.353853	0.131251	2.69066	0.00713113	0.0102184
BRI3	1039.64	0.275899	0.249034	1.12139	0.262121	0.301038
BRI3BP	1410.69	1.19768	0.125781	9.50673	1.96755e-21	1.23228e-20
BRICD5	79.1976	0.379888	0.250031	1.38864	0.164942	0.196173
BRIP1	592.289	0.351834	0.188817	1.84715	0.064726	0.082152
BRIX1	1027.33	2.04388	0.186374	10.9323	8.07351e-28	7.48496e-27
BRK1	2196.6	0.29355	0.14876	2.00366	0.0451067	0.0585569
BRMS1	876.654	1.05586	0.168487	6.22132	4.92979e-10	1.39982e-09
BRMS1L	373.917	1.35932	0.179049	7.663	1.81646e-14	7.2672e-14
BROX	690.602	-0.728182	0.148051	-4.84857	1.24357e-06	2.59567e-06
BRPF1	536.782	0.938947	0.159489	5.83917	5.24628e-09	1.35255e-08
BRPF3	1274.47	-0.247336	0.205903	-1.21746	0.223429	0.259874
BRSK2	119.364	5.6799	0.438682	12.5419	4.40409e-36	6.52168e-35
BRWD1	1707.19	-2.08136	0.127472	-16.2766	1.44751e-59	7.04844e-58
BRWD3	631.177	-0.575569	0.170894	-3.32075	0.000897767	0.00142446
BSCL2	183.832	-0.849241	0.325256	-2.49385	0.0126367	0.0175651
BSDC1	1360.49	-1.20217	0.121401	-9.89532	4.36211e-23	3.04812e-22
BSG	14317	1.98935	0.186027	10.5574	4.69392e-26	3.89718e-25
BSN	176.279	-0.77734	0.303969	-2.65702	0.0078834	0.011219
BST2	3050.67	0.33261	0.275153	1.11356	0.265468	0.304446
BTAF1	1700.32	-0.757541	0.148181	-5.05613	4.27853e-07	9.34173e-07
BTBD1	1484.9	0.31224	0.120182	2.61052	0.00904046	0.0127832
BTBD10	363.852	0.177218	0.116935	1.55929	0.118928	0.144435
BTBD2	1568.67	0.784277	0.189469	4.04202	5.29929e-05	9.48118e-05
BTBD3	1660.64	2.11405	0.189235	11.08	1.56865e-28	1.52218e-27
BTBD9	339.121	-2.3148	0.207418	-11.1341	8.56138e-29	8.39823e-28
BTD	1271.23	-2.61681	0.153473	-16.99	9.73234e-65	6.61677e-63
BTF3	8767.33	1.01671	0.140718	7.22134	5.1478e-13	1.83595e-12
BTF3L4	1196.9	0.857845	0.135885	6.33085	2.43808e-10	7.09247e-10
BTG1	506.458	-0.877465	0.254758	-3.37143	0.000747787	0.00119739
BTG2	824.351	1.39975	0.319884	4.52448	6.05434e-06	1.18607e-05
BTG3	475.605	1.46325	0.230224	6.3687	1.90634e-10	5.59379e-10
BTN2A1	459.919	0.862431	0.139332	6.11305	9.77426e-10	2.70714e-09
BTN2A2	173.044	0.0545416	0.170754	0.31379	0.753681	0.783393
BTN3A1	406.571	-1.66553	0.196393	-8.40546	4.26181e-17	2.0358e-16
BTN3A2	744.196	-0.509964	0.147096	-3.42219	0.000621191	0.001003
BTN3A3	175.729	-2.6213	0.276302	-9.21417	3.13696e-20	1.81049e-19
BTRC	643.443	-0.229414	0.100251	-2.29826	0.021547	0.0291045
BUB1	1085.38	5.20288	0.292196	17.8641	2.24637e-71	2.14896e-69
BUB1B	980.028	4.8759	0.255129	19.0406	7.85578e-81	1.39215e-78
BUB3	2946.21	1.67983	0.126392	13.2361	5.42703e-40	9.76142e-39
BUD13	426.883	0.606684	0.0858302	7.05809	1.68804e-12	5.77826e-12
BUD23	1312.45	1.20464	0.194156	6.17131	6.77262e-10	1.90359e-09
BUD31	1082.06	0.776112	0.17459	4.38792	1.14442e-05	2.18688e-05
BX255925.3	426.583	1.31551	0.16534	7.82098	5.24148e-15	2.17423e-14
BYSL	909.357	2.35167	0.168476	13.9199	4.79874e-44	1.07623e-42
BZW1	6710.27	0.104431	0.13422	0.832232	0.405278	0.448373
BZW2	1346.63	1.8459	0.154375	11.9351	7.76973e-33	9.63361e-32
C10orf88	161.386	0.0940654	0.123858	0.738381	0.460283	0.503253
C11orf1	203.611	-1.01298	0.15692	-6.39942	1.55965e-10	4.59898e-10
C11orf24	1033.81	0.0266487	0.113879	0.200765	0.840882	0.862341
C11orf49	235.744	1.16444	0.198404	5.88682	3.93693e-09	1.02872e-08
C11orf54	1286.56	-2.87111	0.193836	-14.6728	9.63499e-49	2.81498e-47
C11orf58	3081.22	0.323671	0.142371	2.28176	0.0225036	0.0303171
C11orf68	548.563	0.360221	0.171515	2.0244	0.0429286	0.0559308
C11orf71	261.56	-2.22383	0.185498	-11.9119	1.02637e-32	1.26224e-31
C11orf80	149.299	1.27831	0.151384	8.44413	3.0632e-17	1.47761e-16
C11orf95	561.543	-0.781746	0.150941	-5.15956	2.47531e-07	5.52055e-07
C11orf98	663.348	0.939895	0.19611	4.78226	1.73339e-06	3.56709e-06
C12orf29	216.154	-0.706837	0.224073	-3.07365	0.00211455	0.00322675
C12orf4	268.823	-0.201155	0.132706	-1.47305	0.140737	0.169247
C12orf43	416.935	0.579668	0.138188	4.18957	2.79478e-05	5.12495e-05
C12orf45	1255.72	-0.366496	0.22115	-1.59687	0.110294	0.134934
C12orf57	1084.21	-0.0292641	0.196248	-0.17252	0.863029	0.880958
C12orf60	27.1323	-0.777614	0.203456	-3.70938	0.000207771	0.000352094
C12orf65	538.264	-0.672417	0.133799	-5.00438	5.60431e-07	1.21335e-06
C12orf66	221.264	-1.74284	0.121031	-14.3666	8.38715e-47	2.15869e-45
C12orf73	232.178	1.49252	0.158881	9.37426	6.96659e-21	4.20485e-20
C12orf75	296.014	2.23827	0.330511	6.71954	1.82295e-11	5.77892e-11
C12orf76	171.05	0.662304	0.156641	4.15814	3.2085e-05	5.8558e-05
C14orf119	1469.99	1.07303	0.198526	5.43197	5.57341e-08	1.31518e-07
C14orf28	94.6297	-1.08926	0.184998	-5.82098	5.85033e-09	1.50147e-08
C14orf93	202.336	0.601038	0.132998	4.46372	8.05476e-06	1.55987e-05
C15orf39	1075.4	1.69302	0.183903	9.10056	8.98672e-20	5.01271e-19
C15orf40	995.679	0.165891	0.172915	0.940747	0.346835	0.389172
C15orf61	168.573	0.233978	0.149347	1.51016	0.131003	0.158228
C15orf62	38.4094	-0.522936	0.235342	-2.21875	0.026504	0.035459
C16orf70	1283.92	-0.314113	0.174738	-1.83214	0.0669302	0.0848201
C16orf72	1147	-0.435298	0.134901	-3.22738	0.0012493	0.00195186
C16orf87	352.223	-0.826615	0.134866	-6.11427	9.70001e-10	2.68727e-09
C16orf91	162.005	0.607984	0.278506	2.13539	0.0327291	0.0432838
C16orf95	66.7835	0.199163	0.199026	0.946235	0.344029	0.386425
C17orf100	127.652	0.663585	0.244763	2.5995	0.00933592	0.0131803
C17orf113	137.927	-1.71445	0.244861	-7.08332	1.40744e-12	4.83612e-12
C17orf49	538.024	0.431811	0.175487	2.43358	0.0149505	0.0205984
C17orf58	145.16	0.406551	0.144272	2.82443	0.00473643	0.00693121
C17orf67	42.9817	-0.90375	0.201422	-4.49718	6.88611e-06	1.34124e-05
C17orf75	264.437	-0.805571	0.133513	-6.04386	1.50474e-09	4.08185e-09
C17orf80	603.698	0.121987	0.103383	1.17637	0.239447	0.276925
C18orf21	221.878	0.271786	0.151958	1.7947	0.0727021	0.0915872
C18orf25	526.646	-0.623085	0.105097	-5.91667	3.28528e-09	8.63663e-09
C18orf32	295.122	-0.434609	0.237447	-1.65479	0.0979676	0.120866
C18orf54	104.256	2.02708	0.203113	9.87429	5.38129e-23	3.74095e-22
C19orf12	613.936	-1.35918	0.12536	-10.8323	2.41943e-27	2.17226e-26
C19orf25	588.829	0.533405	0.183977	2.8502	0.00436922	0.00641643
C19orf44	202.072	0.323261	0.155226	2.03225	0.0421286	0.0549681
C19orf47	298.887	1.26126	0.169318	7.35424	1.92016e-13	7.08913e-13
C19orf53	1368.27	0.779372	0.206047	3.70725	0.000209525	0.000354787
C19orf54	407.448	1.11549	0.161792	6.8254	8.7679e-12	2.85055e-11
C1D	463.34	0.202883	0.151554	1.36668	0.171726	0.203593
C1GALT1	1243.61	0.358683	0.207332	1.80385	0.0712555	0.089901
C1orf109	286.528	0.857963	0.14101	6.08797	1.1435e-09	3.14456e-09
C1orf112	250.543	1.27194	0.218528	5.73324	9.85302e-09	2.47931e-08
C1orf115	2221.81	-1.62469	0.294701	-5.50526	3.68622e-08	8.82375e-08
C1orf116	79.6666	1.64435	0.339925	4.84502	1.26598e-06	2.6404e-06
C1orf122	920.478	0.791451	0.216118	3.58305	0.000339605	0.000563403
C1orf131	407.229	0.780922	0.130753	5.94524	2.7605e-09	7.32473e-09
C1orf159	160.923	1.56809	0.208809	7.37224	1.67782e-13	6.23488e-13
C1orf174	441.289	0.450147	0.118322	3.78062	0.000156441	0.000268177
C1orf198	853.19	0.831601	0.201897	4.14662	3.37415e-05	6.14257e-05
C1orf216	203.889	0.203656	0.330657	0.628035	0.529981	0.57268
C1orf226	513.552	-0.929521	0.168996	-5.36168	8.24525e-08	1.9168e-07
C1orf35	404.973	1.53234	0.199026	7.56654	3.8329e-14	1.49959e-13
C1orf43	4359.87	0.26647	0.132794	2.00985	0.0444468	0.0577766
C1orf50	178.575	-0.632725	0.103925	-6.091	1.12207e-09	3.08797e-09
C1orf52	140.265	0.787669	0.194332	3.97499	7.03811e-05	0.000124378
C1orf53	66.4672	-0.552617	0.229403	-2.41441	0.0157606	0.0216456
C1orf56	150.021	-0.215917	0.166029	-1.32239	0.186039	0.219192
C1orf74	94.6904	-1.118	0.250969	-4.37962	1.18888e-05	2.26824e-05
C1QBP	4785.23	1.76319	0.164074	10.701	1.00633e-26	8.68881e-26
C1QTNF1	509.049	-3.17938	0.447328	-6.884	5.81942e-12	1.91734e-11
C1QTNF6	791.393	0.981982	0.393467	2.39308	0.0167075	0.0228791
C1S	17500.4	-6.51405	0.324585	-19.582	2.20395e-85	5.06908e-83
C20orf194	550.85	0.156793	0.237849	0.695392	0.486809	0.530218
C20orf27	1422	2.4497	0.216524	11.1897	4.57979e-29	4.58403e-28
C20orf96	197.731	1.06888	0.25157	4.13467	3.55468e-05	6.46142e-05
C21orf58	141.991	1.58888	0.269542	5.77043	7.90695e-09	2.01068e-08
C21orf62	107.113	-1.53547	0.287331	-5.33623	9.48966e-08	2.19617e-07
C21orf91	233.235	-1.13947	0.154794	-7.31254	2.62133e-13	9.56347e-13
C22orf39	561.964	0.39344	0.110119	3.56102	0.000369411	0.000610601
C2CD2	486.374	-0.408178	0.208443	-1.99117	0.0464625	0.0602013
C2CD2L	203.348	0.841509	0.242701	3.32342	0.00088921	0.00141192
C2CD3	867.49	-0.801751	0.15066	-5.30936	1.10012e-07	2.5319e-07
C2CD5	653.01	-0.602838	0.0991163	-6.05827	1.37597e-09	3.75063e-09
C2orf15	66.7828	2.32075	0.249572	9.20374	3.4569e-20	1.98772e-19
C2orf16	115.276	-2.16675	0.313768	-6.93945	3.93634e-12	1.31252e-11
C2orf42	206.104	-1.49014	0.117394	-12.6625	9.5375e-37	1.47286e-35
C2orf49	642.078	0.709447	0.134028	5.29	1.22317e-07	2.80614e-07
C2orf68	748.734	-0.661884	0.137425	-4.84094	1.29226e-06	2.69211e-06
C2orf69	440.825	0.231776	0.140151	1.7004	0.0890553	0.110692
C2orf72	884.592	-0.262388	0.490716	-0.748514	0.45415	0.4971
C2orf74	182.8	-1.27055	0.18685	-6.7723	1.26751e-11	4.06341e-11
C2orf76	64.6031	-0.0916686	0.187294	-0.45051	0.652342	0.68953
C2orf88	78.3064	-0.994577	0.358759	-2.7477	0.0060014	0.00868011
C3	129790	-3.05154	0.45589	-6.65676	2.79933e-11	8.7865e-11
C3orf18	76.2024	-1.40098	0.207118	-6.6819	2.3587e-11	7.43803e-11
C3orf33	159.934	0.509697	0.170228	2.94034	0.00327851	0.00489378
C3orf38	367.63	-0.339732	0.10348	-3.26512	0.00109419	0.00171871
C3orf62	104.231	0.154131	0.1771	0.875206	0.381462	0.424152
C4BPA	8895.9	-5.76302	0.401415	-14.1103	3.28297e-45	7.66499e-44
C4BPB	2065.27	-1.44362	0.319382	-4.53789	5.68202e-06	1.11576e-05
C4orf3	2192.64	-0.678819	0.200608	-3.27817	0.00104481	0.00164522
C4orf33	103.728	-1.23187	0.238272	-5.03207	4.85218e-07	1.05622e-06
C4orf46	295.571	2.27542	0.176645	12.782	2.06572e-37	3.31804e-36
C4orf48	212.621	2.54651	0.407497	6.12785	8.90724e-10	2.47589e-09
C5	10001.5	-3.57721	0.435651	-8.21951	2.04334e-16	9.324e-16
C5AR2	690.297	1.52728	0.476723	3.21738	0.00129365	0.00201824
C5orf15	1438.56	-0.285855	0.0960611	-2.93664	0.00331786	0.00495046
C5orf22	395.073	1.07353	0.262693	4.14836	3.34867e-05	6.09824e-05
C5orf24	1493.54	-0.775143	0.0923423	-8.35126	6.7536e-17	3.18666e-16
C5orf34	152.308	3.62587	0.294829	12.1233	7.95153e-34	1.04189e-32
C5orf51	936.812	0.273394	0.169077	1.67901	0.0931494	0.115462
C5orf63	273.273	0.695132	0.308712	2.37181	0.0177011	0.0241785
C6orf120	871.238	-0.522074	0.156108	-3.2881	0.00100867	0.00159109
C6orf132	153.74	0.540333	0.281749	1.73102	0.083449	0.104083
C6orf136	64.111	0.64586	0.2798	2.28079	0.0225608	0.0303903
C6orf226	91.8482	0.657194	0.21009	2.9918	0.00277339	0.00417903
C6orf62	2205.93	-0.670286	0.110181	-6.05211	1.4296e-09	3.89072e-09
C6orf89	1996.24	-0.709686	0.114806	-6.15638	7.44274e-10	2.08273e-09
C7orf25	101.994	0.360731	0.319212	1.06491	0.286917	0.327102
C7orf26	450.248	0.384787	0.146763	2.5551	0.0106156	0.0148839
C7orf31	62.899	0.625981	0.235233	2.68091	0.00734233	0.0105029
C7orf50	849.802	1.49465	0.178156	8.2891	1.14107e-16	5.28492e-16
C8orf33	645.139	0.548031	0.266559	2.01114	0.0443107	0.0576273
C8orf37	97.4379	-0.394267	0.153532	-2.5447	0.0109371	0.0153228
C8orf58	134.974	-0.389081	0.272622	-1.50632	0.131985	0.159325
C8orf76	245.511	0.218777	0.167118	1.30912	0.190495	0.224124
C8orf82	481.196	-0.699487	0.191244	-3.67566	0.000237238	0.000399773
C9orf116	89.2274	2.09515	0.193198	10.7194	8.25484e-27	7.16745e-26
C9orf16	584.277	1.13466	0.213393	5.19443	2.05346e-07	4.61591e-07
C9orf40	316.501	2.06677	0.141583	14.5555	5.39064e-48	1.49418e-46
C9orf64	708.721	0.00300467	0.129669	0.0552222	0.955961	0.962013
C9orf72	203.007	-2.29526	0.171995	-13.2897	2.65585e-40	4.84962e-39
C9orf78	1081.73	-0.507295	0.126989	-3.99206	6.55005e-05	0.000115923
C9orf85	219.861	0.0738982	0.16505	0.466736	0.640689	0.678406
CA13	148.306	-0.616107	0.287672	-2.15146	0.0314397	0.0416754
CA5B	367.766	0.0163673	0.318475	-0.0530442	0.957697	0.9634
CA9	664.991	2.74818	0.477324	5.92294	3.16235e-09	8.33374e-09
CAAP1	520.243	-0.200001	0.0999216	-1.987	0.0469227	0.0607757
CAB39	1403.43	-0.487645	0.120767	-3.99858	6.37241e-05	0.000112891
CAB39L	119.247	-0.705613	0.182204	-3.79158	0.000149694	0.000256938
CABIN1	2207.46	0.610332	0.155505	3.82758	0.00012941	0.000223363
CABLES1	986.631	0.861033	0.179775	4.81288	1.48769e-06	3.07965e-06
CABLES2	346.53	1.30579	0.168777	7.62293	2.47985e-14	9.81947e-14
CACNA1H	964.94	-3.01917	0.454603	-6.53842	6.21725e-11	1.89587e-10
CACNB1	86.8029	1.493	0.301787	4.78069	1.74696e-06	3.59434e-06
CACNB2	57.8721	-1.62938	0.356075	-4.49343	7.00846e-06	1.36296e-05
CACNG5	37.3514	-1.76098	0.298071	-5.98491	2.16509e-09	5.78748e-09
CACTIN	650.71	0.710376	0.156058	4.48922	7.1483e-06	1.38881e-05
CACUL1	1108.77	-0.443772	0.117796	-3.7234	0.000196556	0.000333926
CACYBP	1537.77	1.24031	0.200306	6.13553	8.48745e-10	2.36345e-09
CAD	2535.33	1.33304	0.169109	7.81654	5.4294e-15	2.24787e-14
CADM1	1873.32	-0.352003	0.478203	-0.632662	0.526954	0.569809
CADM4	421.077	1.72935	0.22118	7.69918	1.36946e-14	5.53001e-14
CALCOCO1	623.559	-1.71846	0.23424	-7.25994	3.87275e-13	1.39522e-12
CALCOCO2	1502.42	-0.889764	0.128044	-6.90421	5.04827e-12	1.67091e-11
CALD1	4464.2	-1.39283	0.160736	-8.50432	1.82666e-17	8.91074e-17
CALM1	3019.68	-0.566709	0.144449	-3.8948	9.82781e-05	0.000171657
CALM2	7156.23	0.50131	0.228397	2.21607	0.0266867	0.0356901
CALM3	6108.19	0.874164	0.170672	5.08884	3.60253e-07	7.90727e-07
CALML4	76.5174	-1.60371	0.272258	-5.76031	8.3962e-09	2.12759e-08
CALR	25909.3	0.410607	0.173144	2.32678	0.0199771	0.0270923
CALU	6449.14	1.1623	0.162549	7.0663	1.59115e-12	5.45177e-12
CAMK1	689.492	0.566246	0.238672	2.31599	0.0205587	0.027839
CAMK1D	538.584	-2.15032	0.364871	-5.74588	9.14422e-09	2.30794e-08
CAMK2D	1052.29	-1.63179	0.278372	-5.85378	4.80514e-09	1.24267e-08
CAMK2G	694.533	-0.119579	0.118942	-1.03412	0.301079	0.341912
CAMK2N1	2144.08	1.00405	0.31422	3.28971	0.00100289	0.00158267
CAMKK1	217.669	1.93395	0.331954	5.67909	1.35412e-08	3.36119e-08
CAMKK2	1337.64	-1.00795	0.0949634	-10.6042	2.84814e-26	2.39226e-25
CAMKMT	168.752	0.655148	0.106414	6.10468	1.03007e-09	2.84419e-09
CAMLG	551.499	-0.0199454	0.14814	-0.111992	0.91083	0.923213
CAMSAP1	1000.69	0.331195	0.141065	2.33058	0.0197753	0.0268339
CAMSAP2	844.703	0.0580088	0.209633	0.34908	0.727029	0.758975
CAMSAP3	1005.89	0.0510602	0.291541	0.0917228	0.926918	0.936912
CAMTA1	417.383	-0.095544	0.214644	-0.441915	0.65855	0.695225
CAMTA2	512.088	-0.284496	0.205891	-1.4494	0.147225	0.17661
CAND1	1348.52	-0.378259	0.150198	-2.494	0.0126314	0.0175643
CANT1	1504.96	0.991871	0.124503	7.89856	2.82146e-15	1.18539e-14
CANX	4408.32	-0.305394	0.391642	-0.948522	0.342864	0.385356
CAP1	10308.3	1.83318	0.318367	5.96664	2.42192e-09	6.45327e-09
CAP2	597.36	1.67172	0.190987	8.84827	8.88844e-19	4.70309e-18
CAPG	770.177	1.64772	0.354802	4.51418	6.35613e-06	1.24182e-05
CAPN1	2421.57	0.409312	0.146031	2.78053	0.00542707	0.00788742
CAPN10	422.464	1.11364	0.186328	5.80226	6.54259e-09	1.67516e-08
CAPN15	1392.92	0.794528	0.198376	3.88663	0.000101645	0.000177223
CAPN2	2387.55	0.0597698	0.267794	0.28021	0.779316	0.8074
CAPN3	135.128	-3.746	0.293968	-12.6355	1.34474e-36	2.04166e-35
CAPN5	526.7	-5.32295	0.262337	-20.037	2.61965e-89	7.65361e-87
CAPN7	918.299	-0.820686	0.132336	-6.15624	7.44931e-10	2.08403e-09
CAPNS1	2986.4	0.869483	0.161022	5.40138	6.61312e-08	1.54803e-07
CAPRIN1	4121.32	0.559334	0.162087	3.44248	0.000576397	0.000934581
CAPRIN2	97.6633	-0.144169	0.29826	-0.437408	0.661815	0.698313
CAPS	113.342	-2.25436	0.204384	-11.076	1.64092e-28	1.58946e-27
CAPZA1	2612.74	0.340999	0.137581	2.52369	0.0116131	0.0162215
CAPZA2	1013.63	-0.700314	0.162954	-4.24421	2.19364e-05	4.06815e-05
CAPZB	3673.03	1.03383	0.139727	7.39822	1.38025e-13	5.17355e-13
CARD10	1544.32	1.62478	0.197985	8.09996	5.49757e-16	2.44764e-15
CARD19	201.107	0.919436	0.264121	3.37864	0.000728463	0.00116749
CARD6	211.374	-0.781113	0.382802	-1.83927	0.0658748	0.083561
CARD8	237.992	-0.81905	0.142324	-5.75863	8.47999e-09	2.14832e-08
CARF	164.162	-2.96791	0.206769	-14.2649	3.62168e-46	9.08361e-45
CARHSP1	2724.93	-0.139534	0.169696	-0.863558	0.387831	0.430569
CARM1	1926.13	1.66071	0.169343	9.74233	1.9894e-22	1.33657e-21
CARMIL1	476.76	0.240313	0.302739	0.821857	0.411159	0.454321
CARMIL2	93.1325	1.64676	0.327094	4.72555	2.29495e-06	4.66763e-06
CARNMT1	562.485	-0.859348	0.139668	-6.11435	9.69526e-10	2.68664e-09
CARS1	996.412	0.906505	0.255424	3.45901	0.00054216	0.000881714
CARS2	948.702	0.779235	0.160443	4.81484	1.47319e-06	3.05196e-06
CASC3	1836.49	0.869065	0.121142	7.18471	6.73479e-13	2.38542e-12
CASD1	420.584	-0.340236	0.197745	-1.66093	0.0967283	0.119528
CASK	893.364	-0.386123	0.150455	-2.48338	0.0130144	0.0180736
CASKIN1	90.6747	3.93739	0.352244	11.2919	1.43964e-29	1.47373e-28
CASKIN2	610.578	0.0381781	0.151957	0.196827	0.843963	0.864926
CASP10	513.328	-0.106799	0.204418	-0.501707	0.615874	0.654373
CASP2	606.81	1.12409	0.149326	7.47565	7.68248e-14	2.94914e-13
CASP3	912.633	0.269896	0.229023	1.19313	0.232818	0.269894
CASP4	701.096	-0.0366872	0.172603	-0.124673	0.900783	0.914487
CASP6	232.293	-0.772344	0.147262	-5.18284	2.18534e-07	4.8981e-07
CASP7	631.873	-0.458449	0.102893	-4.40994	1.034e-05	1.9843e-05
CASP8	510.671	-0.0482171	0.134848	-0.326395	0.744125	0.775325
CASP9	319.441	0.938897	0.168122	5.542	2.99038e-08	7.22208e-08
CASR	846.911	-4.0026	0.339248	-11.4763	1.7348e-30	1.89044e-29
CAST	2683.87	-0.78261	0.141661	-5.43991	5.33065e-08	1.2601e-07
CASTOR1	36.7269	-1.62361	0.222109	-7.35377	1.92691e-13	7.1116e-13
CASTOR2	636.281	0.840359	0.184881	4.49221	7.04888e-06	1.37023e-05
CASZ1	140.82	0.0602832	0.272952	0.240621	0.809849	0.834713
CAT	7265.76	-3.9494	0.198977	-19.7102	1.76238e-86	4.53602e-84
CAVIN1	3454	0.879408	0.314254	2.69357	0.00706919	0.0101323
CAVIN2	579.295	0.134985	0.46959	0.0685731	0.945329	0.952999
CBARP	112.592	3.45404	0.269303	12.7382	3.62719e-37	5.73245e-36
CBFA2T2	769.117	-0.763805	0.147374	-5.18884	2.11611e-07	4.75179e-07
CBFB	872.38	1.41496	0.162099	8.65877	4.76863e-18	2.40658e-17
CBL	1106.89	0.849897	0.205043	4.08015	4.50075e-05	8.10885e-05
CBLB	210.114	-2.14896	0.223687	-9.45028	3.37921e-21	2.08263e-20
CBLL1	468.382	0.390273	0.128805	3.03912	0.00237266	0.00359828
CBLN3	57.2136	-2.6459	0.225213	-11.664	1.94593e-31	2.22834e-30
CBR1	1568.55	-2.19146	0.22774	-9.54465	1.36572e-21	8.6538e-21
CBR4	777.437	-2.91669	0.176852	-16.3895	2.27398e-60	1.14868e-58
CBS	2810.47	-1.99771	0.280833	-7.02722	2.10689e-12	7.17563e-12
CBWD1	700.926	0.428039	0.156362	2.72884	0.00635578	0.00915958
CBWD2	345.3	0.668965	0.145812	4.52628	6.00321e-06	1.17627e-05
CBWD3	615.365	0.219531	0.178456	1.17958	0.238168	0.275653
CBWD5	435.975	-0.00890616	0.193752	-0.0415435	0.966863	0.970904
CBX1	1723.27	1.74156	0.142396	12.1868	3.65581e-34	4.85173e-33
CBX2	928.662	4.18137	0.237402	17.5679	4.34043e-69	3.66563e-67
CBX3	2899.91	0.846291	0.136924	6.20139	5.59667e-10	1.5846e-09
CBX4	1384.16	1.69705	0.166832	10.0133	1.33236e-23	9.5955e-23
CBX5	2918.9	0.211514	0.204941	1.07726	0.281366	0.321179
CBX6	1225.94	0.427694	0.204162	2.03426	0.041925	0.0547222
CBX7	298.455	-2.51493	0.217821	-11.4937	1.4189e-30	1.55246e-29
CBX8	278.747	1.45221	0.122215	11.8144	3.28836e-32	3.92787e-31
CBY1	241.858	-0.161815	0.157307	-0.998044	0.318258	0.360097
CC2D1B	502.586	-0.145505	0.163458	-0.906674	0.364579	0.407181
CC2D2A	197.646	-0.536282	0.193821	-2.78202	0.00540224	0.00785344
CCAR1	1185.23	0.273584	0.17445	1.54407	0.122572	0.148586
CCAR2	1959.08	0.997422	0.172565	5.76848	7.99882e-09	2.03213e-08
CCDC102A	110.48	1.42586	0.267336	5.22056	1.78386e-07	4.03506e-07
CCDC106	351.622	0.18544	0.220319	0.693667	0.487891	0.531128
CCDC107	282.392	0.0038547	0.193492	0.0624409	0.950212	0.957207
CCDC112	122.995	1.19003	0.229349	5.22211	1.76896e-07	4.00303e-07
CCDC113	149.744	0.392097	0.338741	1.23165	0.21808	0.253953
CCDC115	373.205	-0.0283746	0.124156	-0.260852	0.794206	0.820624
CCDC117	1168.78	-0.424622	0.114989	-3.6574	0.000254783	0.000427473
CCDC12	646.007	0.450016	0.15788	2.78504	0.00535216	0.00778788
CCDC120	252.367	0.758731	0.204482	3.61163	0.000304279	0.000507366
CCDC121	62.1444	-1.28554	0.154432	-8.27412	1.29406e-16	5.97115e-16
CCDC122	52.0735	-1.57828	0.220976	-7.1159	1.11182e-12	3.85835e-12
CCDC124	1504.98	1.59398	0.265182	5.85028	4.90736e-09	1.26759e-08
CCDC125	350.382	-1.65149	0.148431	-11.0413	2.41646e-28	2.31372e-27
CCDC126	139.621	-1.78775	0.180399	-9.89054	4.57562e-23	3.19319e-22
CCDC127	588.784	0.130453	0.103269	1.26218	0.206883	0.241773
CCDC130	251.444	-0.230903	0.160993	-1.48933	0.136401	0.164253
CCDC134	554.323	0.245798	0.156507	1.53705	0.12428	0.150478
CCDC137	920.45	1.75113	0.140847	12.3445	5.21402e-35	7.20761e-34
CCDC138	216.391	1.76089	0.177985	9.85177	6.73479e-23	4.64602e-22
CCDC14	703.121	-0.805744	0.217612	-3.61609	0.000299091	0.000499178
CCDC142	446.391	-0.806023	0.164013	-4.94293	7.69589e-07	1.63959e-06
CCDC15	82.3201	-0.837469	0.179779	-4.60662	4.09267e-06	8.13567e-06
CCDC157	39.7486	0.341248	0.197863	1.63592	0.101856	0.125434
CCDC167	453.318	0.364515	0.230642	1.49125	0.135896	0.163717
CCDC171	55.0667	-1.37084	0.189968	-7.2107	5.56641e-13	1.98133e-12
CCDC174	297.713	-0.443471	0.124667	-3.55099	0.000383778	0.000632994
CCDC18	192.197	-0.730586	0.205056	-3.51303	0.000443024	0.00072606
CCDC180	50.2435	-1.14845	0.229071	-4.96764	6.77737e-07	1.45335e-06
CCDC186	435.659	-1.36171	0.181925	-7.4369	1.03075e-13	3.90962e-13
CCDC191	40.503	-1.66925	0.272613	-5.99121	2.08283e-09	5.57588e-09
CCDC22	478.082	0.566729	0.162753	3.43109	0.000601162	0.000972693
CCDC24	26.5526	-0.404285	0.305786	-1.32781	0.184241	0.217286
CCDC25	624.016	-0.769716	0.142245	-5.37366	7.71538e-08	1.79748e-07
CCDC28A	312.771	-1.73203	0.140995	-12.1874	3.63031e-34	4.82702e-33
CCDC28B	98.3083	1.88428	0.323931	5.64452	1.65647e-08	4.07798e-08
CCDC30	41.4462	-1.17705	0.282389	-4.13714	3.51663e-05	6.39441e-05
CCDC32	229.393	0.0194872	0.137349	0.167581	0.866913	0.884255
CCDC34	476.558	2.42425	0.21099	11.3539	7.09108e-30	7.39909e-29
CCDC40	54.4522	0.511159	0.177592	2.86783	0.004133	0.00609269
CCDC43	746.937	1.58491	0.0864043	18.3007	8.17504e-75	9.71122e-73
CCDC47	3047.07	-0.444413	0.0937981	-4.6927	2.69629e-06	5.45005e-06
CCDC50	2359.78	-0.523325	0.147248	-3.46404	0.000532122	0.00086604
CCDC51	525.201	0.869457	0.126818	6.82847	8.58279e-12	2.79121e-11
CCDC57	287.66	-0.498729	0.203436	-2.49412	0.0126269	0.0175604
CCDC58	566.859	1.0792	0.226529	4.75929	1.94274e-06	3.97973e-06
CCDC59	66.5121	0.41543	0.274357	1.48291	0.138099	0.166186
CCDC6	1469.13	0.274395	0.130907	2.13557	0.0327142	0.0432694
CCDC61	133.405	-0.221421	0.163134	-1.31673	0.187929	0.221249
CCDC66	97.3906	0.0520288	0.265295	0.273621	0.784376	0.811708
CCDC68	184.803	-1.28063	0.242599	-5.16562	2.39645e-07	5.3513e-07
CCDC69	802.482	-0.568897	0.42917	-1.42248	0.154887	0.184968
CCDC71	401.525	0.0160048	0.140852	0.0763567	0.939135	0.947108
CCDC77	267.897	1.42975	0.164185	8.67194	4.24824e-18	2.15098e-17
CCDC82	598.23	-0.686529	0.155843	-4.34853	1.37052e-05	2.59216e-05
CCDC85B	1076.4	2.19891	0.267472	8.06634	7.24378e-16	3.19353e-15
CCDC85C	1922.97	0.67062	0.165545	3.96468	7.34929e-05	0.000129814
CCDC86	1792.24	3.04869	0.19522	15.515	2.74808e-54	1.02085e-52
CCDC88A	756.49	0.462368	0.198804	2.33395	0.0195985	0.0266088
CCDC88B	59.9006	-1.67472	0.344854	-4.8062	1.53824e-06	3.18002e-06
CCDC88C	532.787	0.6125	0.176298	3.35942	0.000781063	0.00124643
CCDC9	428.652	0.575128	0.177288	3.16072	0.00157382	0.00243565
CCDC90B	426.965	-0.908399	0.159159	-5.64606	1.64167e-08	4.04339e-08
CCDC91	213.636	-0.25067	0.188418	-1.26444	0.206071	0.240877
CCDC92	225.747	-0.0139933	0.238333	-0.084792	0.932427	0.941221
CCDC93	1328.36	0.131018	0.134366	1.00293	0.315897	0.357613
CCDC97	653.326	1.30369	0.148332	8.74587	2.21307e-18	1.14411e-17
CCDC9B	88.6838	-0.34017	0.300625	-0.963187	0.335454	0.377791
CCL5	622.908	-0.0479601	0.434111	-0.0561522	0.955221	0.961357
CCM2	613.138	-1.1025	0.149631	-7.36055	1.83161e-13	6.77607e-13
CCN1	1168.23	0.294709	0.411229	0.552525	0.580589	0.621587
CCN2	3684.11	2.40251	0.361196	6.48595	8.81718e-11	2.65942e-10
CCNA2	1521.64	4.54766	0.251249	18.1757	8.03733e-74	9.05037e-72
CCNB1	842.42	4.37266	0.278467	15.609	6.3238e-55	2.39861e-53
CCNB1IP1	1405.6	0.356192	0.193492	1.83051	0.067173	0.0850894
CCNB2	1057.65	4.36936	0.270267	16.0953	2.75368e-58	1.22499e-56
CCNC	1378.84	-0.18163	0.123882	-1.42672	0.15366	0.183563
CCND1	5285.59	1.14568	0.200133	5.62668	1.8371e-08	4.5083e-08
CCND3	874.548	1.24558	0.277934	4.41449	1.0125e-05	1.94476e-05
CCNDBP1	54.8899	-2.32115	0.264357	-8.67911	3.98886e-18	2.02439e-17
CCNE1	402.103	3.69086	0.251594	14.6929	7.15823e-49	2.10846e-47
CCNE2	153.408	2.3256	0.280653	8.18243	2.78184e-16	1.26034e-15
CCNF	690.059	3.2334	0.218144	14.6954	6.90237e-49	2.04424e-47
CCNG1	3020.59	-0.194591	0.178317	-1.03743	0.299534	0.340444
CCNG2	320.658	-0.588562	0.185294	-3.09194	0.00198854	0.0030422
CCNH	665.821	0.149724	0.139706	1.05347	0.292125	0.332547
CCNI	3179.27	-0.299336	0.109097	-2.73521	0.00623413	0.00899145
CCNJ	456.573	2.06378	0.181851	11.3854	4.94663e-30	5.23732e-29
CCNK	939.759	1.69968	0.195127	8.69602	3.43735e-18	1.75438e-17
CCNL1	363.202	-0.638856	0.257864	-2.49384	0.0126368	0.0175651
CCNL2	921.991	-0.738786	0.174748	-4.21083	2.54434e-05	4.68638e-05
CCNQ	284.939	0.817728	0.164516	4.89786	9.68836e-07	2.03913e-06
CCNT1	1058.9	-0.127715	0.159232	-0.782859	0.43371	0.476803
CCNT2	723.312	-1.04565	0.170395	-6.07829	1.21472e-09	3.33362e-09
CCNY	1679.45	-0.350916	0.104199	-3.35951	0.000780805	0.0012462
CCNYL1	622.437	0.37469	0.161381	2.32338	0.0201588	0.0273216
CCP110	458.538	0.410721	0.152911	2.67611	0.00744825	0.0106446
CCPG1	1371.25	-1.54994	0.206207	-7.37782	1.60902e-13	5.99571e-13
CCR6	192.659	1.68578	0.3341	4.93046	8.20358e-07	1.73952e-06
CCS	510.696	-1.08517	0.185248	-5.88152	4.06515e-09	1.0612e-08
CCSAP	319.931	0.71431	0.113037	6.30397	2.90109e-10	8.38298e-10
CCSER2	713.784	-1.80685	0.156302	-11.4987	1.33945e-30	1.46851e-29
CCT2	4431.98	1.44584	0.122034	11.8658	1.78201e-32	2.15959e-31
CCT3	10539.8	1.6809	0.145029	11.5602	6.55388e-31	7.3341e-30
CCT4	6087.68	1.55582	0.113864	13.6589	1.78754e-42	3.68063e-41
CCT5	9537.65	2.25856	0.150082	15.0213	5.32785e-51	1.71411e-49
CCT6A	6895.3	1.86323	0.130583	14.2608	3.84255e-46	9.61527e-45
CCT7	9396.89	1.678	0.136468	12.2427	1.83879e-34	2.47847e-33
CCT8	4538.97	1.04718	0.151977	6.89442	5.40868e-12	1.78528e-11
CCZ1	471.203	0.403093	0.19238	2.08097	0.0374362	0.0491242
CCZ1B	932.048	1.02417	0.107289	9.56847	1.085e-21	6.92377e-21
CD109	734.655	2.09661	0.295331	7.10783	1.17884e-12	4.08437e-12
CD151	3165.44	-0.0525011	0.201593	-0.200884	0.840789	0.862327
CD164	4811.75	-0.700278	0.155536	-4.44982	8.59425e-06	1.66226e-05
CD180	184.998	-2.4482	0.304312	-7.94785	1.8978e-15	8.08961e-15
CD22	61.0497	0.265244	0.400105	0.453853	0.649935	0.687321
CD24	1687.18	1.09466	0.361378	3.60297	0.000314598	0.000523362
CD276	1533.68	0.46652	0.208412	2.17373	0.0297255	0.0395146
CD2AP	1294.07	-0.573393	0.158028	-3.55961	0.000371401	0.000613516
CD2BP2	1550.5	0.903477	0.158026	5.69752	1.21566e-08	3.03354e-08
CD302	1821.27	-4.71088	0.465279	-10.0191	1.25693e-23	9.06435e-23
CD320	2042.2	2.73481	0.211591	12.7515	3.05708e-37	4.87419e-36
CD34	72.1369	-2.92107	0.291486	-9.96111	2.25526e-23	1.60496e-22
CD36	500.6	-3.10555	0.463754	-6.71558	1.8732e-11	5.93474e-11
CD40	156.821	-1.55789	0.462308	-3.25224	0.00114501	0.00179411
CD46	4843.31	0.0522791	0.158765	0.394994	0.692848	0.727154
CD47	372.558	-1.45351	0.354129	-3.96103	7.46262e-05	0.000131725
CD55	3781.18	3.09625	0.378739	7.99938	1.25043e-15	5.38748e-15
CD58	161.337	0.188736	0.185279	1.09611	0.27303	0.312522
CD59	5107.1	-0.522356	0.174635	-2.9111	0.00360158	0.00535457
CD63	5936.97	-0.32292	0.207154	-1.49402	0.13517	0.162951
CD68	1365.38	-1.61343	0.288238	-5.38475	7.25444e-08	1.69375e-07
CD74	3612.31	-2.45744	0.480719	-5.20638	1.9256e-07	4.34204e-07
CD83	362.152	1.17392	0.397554	2.8726	0.0040711	0.00600554
CD9	1003.52	0.277331	0.293665	0.988919	0.322703	0.36463
CD99	3318.05	0.00855459	0.156921	0.0211304	0.983142	0.985512
CD99L2	834.416	-1.31131	0.174504	-7.46449	8.36209e-14	3.19301e-13
CDA	490.696	0.616387	0.358293	1.69203	0.0906404	0.112517
CDADC1	130.244	-2.07027	0.112126	-18.3865	1.68423e-75	2.19355e-73
CDAN1	400.801	-0.177344	0.140881	-1.27867	0.201012	0.235498
CDC123	1691.24	1.29608	0.129752	9.96775	2.10958e-23	1.50326e-22
CDC14A	104.922	-0.280712	0.148402	-1.92823	0.0538259	0.0691622
CDC14B	428.227	-1.36014	0.254765	-5.32108	1.03151e-07	2.37703e-07
CDC16	963.041	-0.374885	0.124769	-2.92922	0.00339814	0.00506465
CDC20	2151.89	5.0483	0.286248	17.6869	5.29527e-70	4.73073e-68
CDC23	1008.81	0.672391	0.0910559	7.39361	1.42898e-13	5.3525e-13
CDC25A	698.29	4.24582	0.21531	19.6775	3.36083e-86	8.44897e-84
CDC25B	1921.47	1.77795	0.198344	8.84981	8.76723e-19	4.64577e-18
CDC25C	280.576	4.48661	0.274658	16.3565	3.91174e-60	1.96679e-58
CDC26	465.177	0.0943662	0.140605	0.673123	0.500869	0.544215
CDC27	1823.7	0.505788	0.117826	4.29699	1.7313e-05	3.24638e-05
CDC34	1873.62	0.963833	0.192878	4.91118	9.05285e-07	1.91061e-06
CDC37	3241.66	1.26989	0.166662	7.56655	3.83272e-14	1.49959e-13
CDC37L1	484.148	-1.86615	0.154798	-11.9486	6.60353e-33	8.23347e-32
CDC40	591.69	-0.950388	0.0909829	-10.4088	2.26e-25	1.80567e-24
CDC42	4493.75	0.110242	0.12071	0.960285	0.336912	0.379258
CDC42BPA	1594.81	-1.85447	0.200266	-9.16909	4.77023e-20	2.70263e-19
CDC42BPB	2756.85	-0.686693	0.151846	-4.51451	6.34624e-06	1.24011e-05
CDC42BPG	220.655	0.433458	0.224024	1.86509	0.0621682	0.0791472
CDC42EP1	2522.53	1.12308	0.209049	5.18675	2.13999e-07	4.80342e-07
CDC42EP2	254.489	1.2033	0.210179	5.54049	3.01624e-08	7.27966e-08
CDC42EP4	1441.47	0.139695	0.148754	0.894635	0.370982	0.413904
CDC42SE1	917.751	0.0312621	0.224045	0.194636	0.845678	0.866109
CDC42SE2	864.478	-0.256428	0.0892432	-2.86326	0.00419304	0.00617783
CDC45	575.352	4.80201	0.320581	14.8937	3.62145e-50	1.12818e-48
CDC5L	1646.67	-0.385099	0.0826366	-4.64253	3.44163e-06	6.88072e-06
CDC6	1563.7	4.03448	0.239136	16.7471	5.94352e-63	3.6714e-61
CDC7	276.951	2.80737	0.223748	12.4293	1.81175e-35	2.58378e-34
CDC73	419.29	-1.16319	0.213583	-5.32213	1.02558e-07	2.36437e-07
CDCA2	425.84	4.53419	0.277352	16.31	8.3852e-60	4.17714e-58
CDCA3	464.844	4.30217	0.255473	16.7308	7.81404e-63	4.74549e-61
CDCA4	888.784	3.18071	0.17191	18.4526	4.97105e-76	6.88937e-74
CDCA5	1169.88	4.88801	0.246452	19.8429	1.26954e-87	3.5189e-85
CDCA7	640.711	5.49291	0.303362	18.3216	5.5615e-75	6.8318e-73
CDCA7L	600.597	1.1803	0.421068	2.67503	0.00747217	0.0106745
CDCA8	848.097	4.53349	0.219714	20.6066	2.39531e-94	1.03573e-91
CDCP1	292.16	1.27396	0.437783	2.80241	0.00507228	0.00739865
CDH1	1925.91	-3.11854	0.534844	-5.91246	3.37034e-09	8.84521e-09
CDH2	2121.05	-1.45849	0.264694	-5.45037	5.02642e-08	1.19026e-07
CDH24	146.975	2.35485	0.308048	7.49397	6.68185e-14	2.57324e-13
CDHR4	48.7108	-2.2459	0.296171	-7.49945	6.40838e-14	2.47056e-13
CDIN1	127.108	0.230704	0.139769	1.668	0.0953155	0.117931
CDIP1	970.531	1.60471	0.18171	8.73428	2.45207e-18	1.26404e-17
CDIPT	1714.88	0.217115	0.150016	1.40198	0.160921	0.191771
CDK1	1321.77	4.62056	0.291819	15.7968	3.27195e-56	1.31486e-54
CDK10	266.902	-2.04681	0.306887	-6.51083	7.47374e-11	2.26941e-10
CDK11A	504.211	0.597812	0.173795	3.36737	0.000758878	0.00121281
CDK11B	1004.56	1.13454	0.155304	7.23408	4.68687e-13	1.67598e-12
CDK12	2045.79	0.56179	0.132453	4.24078	2.22747e-05	4.12734e-05
CDK13	886.232	-0.836002	0.157775	-5.28676	1.24501e-07	2.852e-07
CDK14	396.984	-3.17822	0.401959	-7.69454	1.42008e-14	5.72802e-14
CDK16	2325.9	1.92443	0.160715	11.8626	1.85088e-32	2.24054e-31
CDK17	522.354	-0.503231	0.110298	-4.55172	5.32088e-06	1.04751e-05
CDK18	513.464	0.95118	0.21934	4.36563	1.26756e-05	2.40941e-05
CDK19	558.068	-0.217187	0.160752	-1.33018	0.183461	0.216413
CDK2	1103.78	1.72731	0.190071	8.99496	2.36311e-19	1.28951e-18
CDK2AP1	1461.74	1.43231	0.150365	9.50854	1.93364e-21	1.21175e-20
CDK2AP2	525.768	0.239502	0.158787	1.47782	0.139457	0.167783
CDK3	95.5533	-2.45352	0.36171	-6.72893	1.70911e-11	5.43555e-11
CDK4	2415.59	1.70158	0.148778	11.3842	5.01076e-30	5.28968e-29
CDK5	376.223	1.04482	0.16418	6.32047	2.60766e-10	7.57154e-10
CDK5R1	100.764	1.10699	0.177065	6.19492	5.83136e-10	1.64803e-09
CDK5RAP1	720.803	0.872403	0.109396	7.96252	1.68565e-15	7.20803e-15
CDK5RAP2	1545.3	-0.146585	0.130406	-1.09082	0.275352	0.314879
CDK5RAP3	921.031	-0.5827	0.149494	-3.90137	9.56482e-05	0.000167253
CDK6	3309.99	0.702282	0.207637	3.40071	0.000672111	0.00108102
CDK7	138.346	0.976648	0.397514	2.46548	0.013683	0.0189583
CDK8	282.111	0.0548243	0.113256	0.503858	0.614361	0.653023
CDK9	900.749	-0.719329	0.133427	-5.39608	6.81124e-08	1.59302e-07
CDKAL1	466.71	-0.295835	0.108337	-2.73169	0.00630095	0.00908299
CDKL1	126.459	0.387251	0.213046	1.7679	0.0770781	0.0967391
CDKL3	22.1171	0.333359	0.275134	1.30527	0.191801	0.225587
CDKL5	339.646	-0.491839	0.190921	-2.57291	0.0100847	0.0141873
CDKN1A	4282.56	1.09627	0.307152	3.7842	0.000154205	0.000264512
CDKN1B	1466.49	0.0547129	0.132203	0.429716	0.667402	0.703416
CDKN2A	1763.77	6.83957	0.461865	14.3382	1.26269e-46	3.22687e-45
CDKN2AIP	471.221	-0.317936	0.123057	-2.57152	0.0101253	0.014237
CDKN2AIPNL	604.801	1.19354	0.122902	9.66056	4.43412e-22	2.90855e-21
CDKN2B	305.651	2.08961	0.379462	5.66938	1.43319e-08	3.54933e-08
CDKN2C	764.879	2.42184	0.296399	8.02158	1.0439e-15	4.54473e-15
CDKN2D	102.012	1.30155	0.174258	7.31943	2.49024e-13	9.0975e-13
CDKN3	443.23	4.05401	0.270575	14.7645	2.4817e-49	7.3904e-48
CDON	334.798	-0.377321	0.216051	-1.78917	0.073588	0.0926384
CDPF1	120.88	0.0194163	0.140108	0.108091	0.913923	0.925945
CDR2	1318.67	1.45039	0.182044	7.95733	1.75798e-15	7.5084e-15
CDR2L	617.323	2.81282	0.292666	9.39246	5.8614e-21	3.55167e-20
CDRT4	126.527	2.13134	0.434556	4.48479	7.29864e-06	1.417e-05
CDS1	129.338	1.25183	0.340215	3.57349	0.000352254	0.00058367
CDS2	1405.87	-0.513229	0.171173	-3.0363	0.00239504	0.0036317
CDT1	1576.39	4.76961	0.278423	17.2775	6.94791e-67	5.40337e-65
CDV3	3801.93	0.0377358	0.105276	0.428095	0.668582	0.704422
CDYL	681.865	0.990243	0.123373	7.99048	1.34416e-15	5.77296e-15
CDYL2	601.005	0.380213	0.489523	0.597295	0.55031	0.592397
CEACAM1	1503.92	0.404638	0.477099	1.12833	0.259179	0.297929
CEBPA	3242.82	-1.12542	0.342071	-3.42708	0.000610115	0.000986293
CEBPB	2441.53	0.317051	0.221051	1.40573	0.159805	0.190672
CEBPD	849.281	-1.69203	0.248818	-6.72964	1.70084e-11	5.41246e-11
CEBPG	1122.84	-0.853774	0.197561	-4.26797	1.97256e-05	3.6777e-05
CEBPZ	1450.57	0.248533	0.116864	2.16689	0.0302434	0.0401537
CEBPZOS	905.492	0.0710763	0.113134	0.651564	0.514682	0.557934
CEL	66.1874	1.29758	0.331701	3.73682	0.000186361	0.000317454
CELF1	3250.87	-0.96162	0.123152	-7.79074	6.66178e-15	2.74025e-14
CELSR1	484.776	2.82049	0.456703	6.07361	1.25063e-09	3.4252e-09
CELSR2	852.544	1.61604	0.222661	7.12354	1.05193e-12	3.66582e-12
CELSR3	580.917	2.89337	0.247778	11.6275	2.98704e-31	3.39894e-30
CEMIP2	3685.74	-0.147138	0.22185	-0.59801	0.549834	0.591943
CENPA	359.014	5.12896	0.309742	16.588	8.51304e-62	4.6952e-60
CENPB	2202.21	1.13949	0.151172	7.46533	8.30892e-14	3.17495e-13
CENPC	163.012	-2.8995	0.220896	-12.9493	2.37125e-38	3.97414e-37
CENPE	465.513	3.25717	0.238875	13.5653	6.43044e-42	1.27547e-40
CENPF	2678.14	4.57769	0.264955	17.2499	1.12181e-66	8.53994e-65
CENPH	329.456	2.93784	0.210567	13.8274	1.74265e-43	3.74513e-42
CENPI	177.385	3.05584	0.240331	12.5816	2.66554e-36	3.98541e-35
CENPJ	107.67	1.45942	0.312498	4.60845	4.05683e-06	8.07036e-06
CENPK	236.677	3.58863	0.228146	15.6211	5.22571e-55	2.00319e-53
CENPL	137.203	2.09016	0.190983	10.8866	1.33545e-27	1.22133e-26
CENPM	380.031	4.1721	0.303548	13.6878	1.2008e-42	2.49628e-41
CENPN	1177.95	1.84896	0.161629	11.3466	7.70728e-30	8.01883e-29
CENPO	817.532	2.3709	0.149007	15.8455	1.51134e-56	6.2837e-55
CENPP	162.906	0.845545	0.207601	4.01671	5.90157e-05	0.000105031
CENPQ	207.53	1.77353	0.154325	11.4636	2.00894e-30	2.18039e-29
CENPS	117.938	1.21701	0.179627	6.76777	1.30779e-11	4.18879e-11
CENPS-CORT	41.0082	2.31196	0.273849	8.27411	1.29421e-16	5.97115e-16
CENPT	319.001	1.60194	0.218438	7.28342	3.25462e-13	1.17706e-12
CENPU	123.666	1.12772	0.2739	4.06151	4.87566e-05	8.75368e-05
CENPV	665.858	1.87129	0.234938	7.92039	2.36775e-15	1.00177e-14
CENPW	388.895	3.50384	0.228369	15.2624	1.36227e-52	4.68985e-51
CENPX	1006.11	0.693374	0.218967	3.07992	0.00207058	0.00316188
CEP104	724.899	0.00724864	0.110329	0.0562919	0.955109	0.961334
CEP112	59.1457	-1.66965	0.353825	-4.51188	6.42567e-06	1.25495e-05
CEP120	303.9	-0.654827	0.250042	-2.51912	0.0117648	0.016427
CEP126	126.517	2.24198	0.35288	6.08963	1.13172e-09	3.11294e-09
CEP128	114.218	0.174434	0.22183	0.788365	0.430483	0.473834
CEP131	511.958	2.1743	0.165303	12.9978	1.25968e-38	2.12768e-37
CEP135	173.505	0.231003	0.158368	1.47055	0.141412	0.169983
CEP152	295.524	0.890855	0.190511	4.64078	3.47102e-06	6.93563e-06
CEP162	115.226	-1.26488	0.218107	-5.65647	1.54517e-08	3.8144e-08
CEP164	413.149	-0.815993	0.158761	-5.14039	2.74173e-07	6.08086e-07
CEP170	484.036	0.404682	0.327125	1.21671	0.223715	0.26015
CEP170B	1484.18	-0.0295135	0.142194	-0.25746	0.796824	0.822621
CEP19	55.1585	0.126938	0.232629	0.532799	0.594173	0.634121
CEP192	586.085	-0.814583	0.234672	-3.39381	0.000689272	0.00110697
CEP250	1179.87	0.778144	0.164901	4.6803	2.86459e-06	5.7762e-06
CEP290	149.2	-0.366829	0.244318	-1.44824	0.147551	0.17695
CEP295	428.217	-0.241003	0.206016	-1.09122	0.275177	0.314779
CEP350	1459.91	-1.55855	0.162518	-9.49851	2.12909e-21	1.32884e-20
CEP41	191.058	0.442907	0.17467	2.59843	0.00936513	0.0132181
CEP43	924.713	-0.786752	0.152658	-5.0742	3.89124e-07	8.5119e-07
CEP44	268.35	-0.954307	0.182929	-5.1286	2.91911e-07	6.46101e-07
CEP55	609.725	4.79708	0.3154	15.0228	5.20497e-51	1.67957e-49
CEP57	924.886	-0.774099	0.172624	-4.41743	9.98818e-06	1.91985e-05
CEP57L1	323.935	-1.1787	0.164533	-7.0901	1.34016e-12	4.6211e-12
CEP63	372.227	-0.823322	0.126135	-6.48513	8.86553e-11	2.67252e-10
CEP68	407.116	-0.074719	0.101911	-0.743499	0.457179	0.500264
CEP70	389.498	-1.83647	0.173955	-10.4469	1.51454e-25	1.22455e-24
CEP72	266.895	0.97701	0.250682	3.83338	0.000126396	0.00021851
CEP76	206.244	0.59771	0.108551	5.49256	3.96156e-08	9.46188e-08
CEP78	511.503	0.494796	0.152475	3.21832	0.00128942	0.00201193
CEP83	211.248	-0.350653	0.134376	-2.57058	0.0101527	0.01427
CEP85	664.181	0.892989	0.155454	5.69169	1.25789e-08	3.1324e-08
CEP85L	122.798	-2.12236	0.220446	-9.63405	5.74187e-22	3.73913e-21
CEP89	378.591	0.0899036	0.122957	0.688259	0.491289	0.534505
CEP95	457.773	0.0302976	0.134017	0.239542	0.810685	0.835415
CEP97	267.804	0.0273348	0.198626	0.17309	0.86258	0.880666
CEPT1	505.727	-0.931487	0.151058	-6.09431	1.09908e-09	3.02702e-09
CERCAM	824.442	1.6369	0.311368	4.95863	7.09925e-07	1.51786e-06
CERK	1708.89	0.102298	0.109832	0.891527	0.372647	0.415633
CERS1	140.292	4.57122	0.308803	14.6772	9.02456e-49	2.64378e-47
CERS2	5454.62	-1.39533	0.147514	-9.46281	2.99768e-21	1.85595e-20
CERS4	781.091	-0.843848	0.401678	-2.18357	0.0289942	0.0385899
CERS5	239.678	1.56072	0.277677	5.42327	5.85191e-08	1.377e-07
CERS6	1122.95	-0.639771	0.321435	-1.90219	0.0571466	0.0730639
CERT1	510.2	-1.2103	0.124488	-9.66708	4.16092e-22	2.73765e-21
CES2	4498.55	-2.79619	0.202466	-13.7087	9.01188e-43	1.88066e-41
CES3	715.625	-3.09228	0.2312	-13.2866	2.76878e-40	5.0473e-39
CETN2	710.774	0.565874	0.146917	3.8516	0.000117349	0.000203554
CETN3	248.809	0.537026	0.152069	3.51439	0.000440773	0.000722589
CFAP20	814.802	0.876628	0.106851	8.14711	3.72718e-16	1.6753e-15
CFAP298	501.06	0.955002	0.129961	7.33537	2.21116e-13	8.10807e-13
CFAP298-TCP10L	41.3689	0.37071	0.215011	1.60745	0.107956	0.132313
CFAP36	402.768	0.725252	0.153572	4.75271	2.00709e-06	4.10455e-06
CFAP410	345.538	0.103253	0.19441	0.400696	0.688644	0.723281
CFAP44	141.768	-2.02812	0.310572	-6.34652	2.20235e-10	6.43096e-10
CFAP69	40.9303	-2.33028	0.251403	-9.30292	1.36645e-20	8.07618e-20
CFAP92	63.1082	-0.251714	0.286933	-1.03818	0.299186	0.340084
CFAP97	1179.35	-0.0952172	0.21443	-0.460048	0.645482	0.683146
CFD	204.769	0.806444	0.479084	1.25899	0.208033	0.242942
CFDP1	1036.27	1.08346	0.158995	6.79111	1.11276e-11	3.58538e-11
CFI	6127.54	-2.70597	0.545123	-4.87443	1.09124e-06	2.28832e-06
CFL1	11083.2	1.30923	0.182022	7.16213	7.94344e-13	2.79976e-12
CFL2	1973.95	-0.269837	0.174969	-1.48978	0.136282	0.164127
CFLAR	2484.92	-1.41092	0.137473	-10.248	1.20847e-24	9.30455e-24
CGGBP1	1491.22	-0.709182	0.086085	-8.23553	1.78759e-16	8.18458e-16
CGN	817.351	-4.99078	0.293699	-16.6798	1.83906e-62	1.08045e-60
CGNL1	2140.76	-4.00755	0.408248	-9.6211	6.51306e-22	4.22606e-21
CGREF1	432.404	1.88973	0.304949	6.03406	1.5989e-09	4.32752e-09
CGRRF1	89.7508	-0.171154	0.246116	-0.692733	0.488477	0.531664
CHAC2	192.977	1.93171	0.228563	8.37841	5.36477e-17	2.54244e-16
CHAF1A	1212.33	2.816	0.202382	13.7833	3.21132e-43	6.79341e-42
CHAF1B	514.719	3.03031	0.199504	15.0727	2.45052e-51	8.07625e-50
CHAMP1	708.321	0.953518	0.134616	7.09626	1.28182e-12	4.42981e-12
CHCHD1	739.876	0.462177	0.176511	2.62366	0.0086991	0.0123231
CHCHD10	867.773	0.33363	0.343336	0.936901	0.348809	0.391225
CHCHD2	7255.13	1.10385	0.164436	6.65894	2.75802e-11	8.66189e-11
CHCHD3	1159.99	0.788113	0.096017	8.18945	2.62431e-16	1.19146e-15
CHCHD4	423.261	0.675607	0.105035	6.42688	1.30247e-10	3.86592e-10
CHCHD5	427.543	0.903082	0.194105	4.58036	4.64174e-06	9.17652e-06
CHCHD6	295.004	1.71912	0.200685	8.39901	4.50244e-17	2.1479e-16
CHCHD7	504.792	-0.0125965	0.173629	-0.0680633	0.945735	0.953283
CHD1	1176.52	-0.654723	0.168301	-3.84506	0.000120521	0.000208855
CHD1L	1556.27	1.02879	0.171583	6.05002	1.4483e-09	3.93767e-09
CHD2	2313.32	-1.54753	0.153788	-10.0086	1.39735e-23	1.00502e-22
CHD3	2042.05	1.44428	0.380886	3.70547	0.000210998	0.000357113
CHD4	4894.01	0.56163	0.155683	3.57527	0.000349871	0.0005799
CHD6	1586.3	-0.853412	0.162621	-5.26505	1.4015e-07	3.19423e-07
CHD7	1462.23	0.296868	0.157314	1.83454	0.0665739	0.0843982
CHD8	1863	0.351472	0.182028	1.90087	0.0573189	0.0732668
CHD9	1272.77	-2.16981	0.186024	-11.5199	1.04788e-30	1.15588e-29
CHDH	2313.05	-0.857145	0.37329	-2.1937	0.0282571	0.0376739
CHEK1	644.265	3.18332	0.212886	14.8507	6.88883e-50	2.10958e-48
CHEK2	389.889	1.36549	0.182567	7.37688	1.6204e-13	6.03185e-13
CHERP	1646.55	0.843139	0.150415	5.53928	3.03717e-08	7.32689e-08
CHFR	463.382	0.0539588	0.306399	0.318744	0.749921	0.780386
CHIC2	246.764	-0.319307	0.207409	-1.53401	0.125027	0.151297
CHID1	1336.27	-0.0710221	0.153088	-0.502887	0.615044	0.653684
CHKA	1631.57	1.09439	0.162863	6.60548	3.96234e-11	1.22977e-10
CHKB	108.053	-0.893992	0.277845	-3.14041	0.0016871	0.00260313
CHM	649.8	-0.157309	0.138833	-1.08647	0.277272	0.316874
CHML	900.392	1.13962	0.207806	5.4914	3.98758e-08	9.51982e-08
CHMP1A	1766.37	1.22304	0.163145	7.4293	1.0917e-13	4.12775e-13
CHMP1B	1261.99	-0.208216	0.129769	-1.57113	0.116153	0.141398
CHMP2A	1039.42	-0.8374	0.156333	-5.32408	1.01467e-07	2.34072e-07
CHMP2B	835.494	-0.208162	0.148074	-1.39122	0.16416	0.195329
CHMP3	1554.86	0.9016	0.138269	6.48278	9.00476e-11	2.71373e-10
CHMP4A	960.168	1.16247	0.240924	4.81724	1.4556e-06	3.01842e-06
CHMP4B	2291.13	1.39404	0.154377	9.00297	2.19683e-19	1.20181e-18
CHMP4C	269.152	0.940672	0.180395	5.24325	1.57773e-07	3.58152e-07
CHMP5	1201.99	0.0909609	0.14189	0.676151	0.498945	0.542233
CHMP6	563.162	0.195292	0.185486	0.895379	0.370585	0.413503
CHMP7	354.778	0.925812	0.212227	4.26683	1.98272e-05	3.69412e-05
CHN1	100.906	2.04728	0.326342	6.2035	5.522e-10	1.56387e-09
CHN2	655.77	-1.9294	0.37971	-4.83609	1.32418e-06	2.75489e-06
CHP1	3338.38	-1.63334	0.140634	-11.5647	6.22119e-31	6.97625e-30
CHPF	4046.09	1.06512	0.239013	4.23214	2.31478e-05	4.27594e-05
CHPF2	1212.88	-0.0575299	0.140257	-0.437514	0.661738	0.698301
CHPT1	1593.77	-0.413123	0.224247	-1.80624	0.0708803	0.0894589
CHRAC1	770.727	1.58479	0.107941	14.6275	1.87418e-48	5.35975e-47
CHRD	741.913	-2.35675	0.441836	-5.28543	1.25409e-07	2.87036e-07
CHRNA5	154.876	3.66671	0.262927	13.8465	1.33558e-43	2.90495e-42
CHST10	214.448	2.26942	0.36541	6.18766	6.10648e-10	1.72173e-09
CHST12	569.18	-0.676113	0.162494	-4.17686	2.95555e-05	5.40784e-05
CHST13	955.258	0.603241	0.338286	1.70885	0.0874786	0.108852
CHST14	386.035	0.890278	0.176533	4.95613	7.19102e-07	1.53626e-06
CHST15	1072.41	0.247547	0.286944	0.863451	0.387889	0.43059
CHST3	1130.52	2.0477	0.245826	8.20902	2.22997e-16	1.01627e-15
CHST6	79.3277	0.956656	0.296427	3.15762	0.00159062	0.00245989
CHST7	174.046	-0.800577	0.22667	-3.64252	0.000269978	0.000451985
CHSY1	753.618	0.580432	0.191684	2.99473	0.00274692	0.00414166
CHSY3	42.4047	-1.13232	0.361616	-3.19682	0.00138953	0.00216065
CHTF18	406.002	2.66251	0.283817	9.19879	3.62014e-20	2.07937e-19
CHTF8	1544.67	-0.184042	0.106924	-1.69835	0.0894425	0.11116
CHTOP	1650.43	0.974547	0.153501	6.32312	2.56341e-10	7.44504e-10
CHUK	763.798	-0.00673327	0.124543	0.000294411	0.999765	0.999765
CHURC1	982.59	-0.0174551	0.200103	0.0205128	0.983634	0.985914
CIAO1	2135.12	-0.0802295	0.085256	-0.950136	0.342043	0.384594
CIAO2A	1404.27	-0.883155	0.153814	-5.71528	1.09525e-08	2.74004e-08
CIAO2B	1248.76	0.451312	0.185369	2.41805	0.0156037	0.0214413
CIAO3	509.068	0.25312	0.17159	1.38234	0.166868	0.198334
CIAPIN1	1369.37	1.52869	0.105524	14.4774	1.68454e-47	4.54111e-46
CIB1	1737.34	-0.0732847	0.174914	-0.433536	0.664625	0.700937
CIB2	55.1543	2.00807	0.328894	5.9175	3.26877e-09	8.59534e-09
CIBAR1	110.764	-1.38248	0.252816	-5.42015	5.95488e-08	1.40001e-07
CIC	1737.01	0.0851717	0.173773	0.441496	0.658854	0.695461
CIITA	235.635	-3.92585	0.296505	-13.0245	8.88144e-39	1.5072e-37
CILK1	704.314	-0.184398	0.188212	-0.951878	0.341159	0.38368
CINP	450.54	0.104638	0.140203	0.735622	0.461961	0.504934
CIP2A	209.811	3.37456	0.276757	12.2704	1.30587e-34	1.78464e-33
CIPC	479.771	-1.28869	0.117573	-10.92	9.24834e-28	8.55215e-27
CIR1	490.618	-0.254643	0.170813	-1.49158	0.13581	0.163633
CIRBP	1859.64	-0.0180256	0.159095	-0.123384	0.901803	0.915179
CISD1	528.875	0.294053	0.179764	1.61414	0.106498	0.130689
CISD2	480.329	0.755811	0.213668	3.45259	0.000555235	0.000901621
CISH	151.504	-3.04999	0.223659	-13.4799	2.05303e-41	3.97016e-40
CIT	477.405	4.08828	0.290689	13.9703	2.36561e-44	5.36107e-43
CITED2	1490.41	-0.866473	0.29259	-2.74141	0.0061177	0.00883768
CITED4	883.573	1.81345	0.313188	5.86166	4.58267e-09	1.1892e-08
CIZ1	1630.24	1.60223	0.205133	7.70367	1.32212e-14	5.34485e-14
CKAP2	897.115	2.12918	0.150719	14.0576	6.91551e-45	1.60422e-43
CKAP2L	347.358	3.75496	0.229204	16.2773	1.43071e-59	7.01453e-58
CKAP4	3361.12	1.1099	0.15771	7.01202	2.34893e-12	7.95986e-12
CKAP5	3246.64	1.2852	0.123536	10.3667	3.51597e-25	2.78241e-24
CKB	4505.81	5.54555	0.328815	17.0895	1.77673e-65	1.25532e-63
CKLF	629.742	1.95664	0.205248	9.51294	1.8534e-21	1.16416e-20
CKS1B	1961.81	2.05484	0.183474	11.1046	1.19167e-28	1.16263e-27
CKS2	1588.76	3.38307	0.210636	15.9514	2.78588e-57	1.18564e-55
CLASP1	1737.76	-0.48968	0.130468	-3.75166	0.000175665	0.000299735
CLASP2	860.369	-0.573943	0.121397	-4.68973	2.73567e-06	5.52553e-06
CLASRP	423.642	1.72799	0.209298	8.08386	6.27467e-16	2.78103e-15
CLBA1	114.424	-0.577227	0.225903	-2.54769	0.010844	0.0151962
CLCC1	732.662	-0.669014	0.100473	-6.60489	3.97809e-11	1.2343e-10
CLCF1	92.0705	0.607746	0.321413	2.0056	0.0448986	0.0583078
CLCN2	189.703	2.90805	0.293034	9.85971	6.22305e-23	4.30949e-22
CLCN3	1375.31	-0.8637	0.127456	-6.72442	1.76297e-11	5.59861e-11
CLCN4	224.384	-1.28908	0.212428	-6.07422	1.24591e-09	3.41401e-09
CLCN5	1696.24	-1.96689	0.22456	-8.69606	3.43609e-18	1.75438e-17
CLCN6	772.344	0.0147597	0.173552	0.0848977	0.932343	0.941221
CLCN7	1792.2	0.728923	0.163636	4.37728	1.2017e-05	2.29188e-05
CLDN1	3939.12	-2.66112	0.274448	-9.42154	4.44522e-21	2.71946e-20
CLDN12	1231.45	-1.24448	0.155892	-7.8993	2.80467e-15	1.17925e-14
CLDN15	206.583	-0.905276	0.168926	-5.42895	5.66877e-08	1.33652e-07
CLDN23	52.0644	-2.93672	0.296713	-9.76189	1.64069e-22	1.10642e-21
CLDN4	1060.46	3.20638	0.393201	8.21746	2.07862e-16	9.48096e-16
CLDND1	715.435	-0.261464	0.138235	-1.90676	0.056552	0.0723893
CLEC16A	795.677	-0.564842	0.141967	-4.00524	6.19556e-05	0.000109956
CLEC2D	96.8288	-1.81808	0.247859	-7.32148	2.45259e-13	8.96601e-13
CLGN	418.17	-0.0929551	0.359701	-0.145396	0.884399	0.899544
CLHC1	55.5483	-0.0138604	0.193134	-0.083537	0.933425	0.941942
CLIC4	3279.19	-0.0985019	0.154944	-0.584132	0.559132	0.600458
CLINT1	1984.56	-1.08698	0.112481	-9.61655	6.80748e-22	4.4118e-21
CLIP1	1863.88	-1.20794	0.18341	-6.45309	1.09595e-10	3.27362e-10
CLIP2	981.715	1.40695	0.232633	5.86107	4.59906e-09	1.19309e-08
CLK1	498.641	-1.17522	0.223606	-5.24128	1.59468e-07	3.61773e-07
CLK2	190.417	0.542702	0.351486	1.19875	0.230626	0.267554
CLK3	501.867	0.594098	0.132595	4.44067	8.96791e-06	1.73175e-05
CLK4	199.046	-1.6674	0.183167	-9.01801	1.91536e-19	1.05209e-18
CLMN	1335.99	-3.39785	0.426674	-7.82403	5.11597e-15	2.12298e-14
CLN3	901.151	0.6524	0.149006	4.35246	1.34621e-05	2.54995e-05
CLN5	307.063	-1.4986	0.153894	-9.68879	3.36483e-22	2.2247e-21
CLN6	881.486	1.50774	0.194019	7.68676	1.50912e-14	6.07582e-14
CLN8	316.954	-1.49847	0.27521	-5.44168	5.27808e-08	1.24822e-07
CLNS1A	1737.8	0.409188	0.104085	3.92637	8.62391e-05	0.000151511
CLOCK	696.195	-1.37812	0.120727	-11.3388	8.4322e-30	8.73941e-29
CLP1	337.533	0.643776	0.0930731	6.93026	4.2008e-12	1.39897e-11
CLPB	996.811	0.0676019	0.141755	0.440429	0.659626	0.696208
CLPP	988.458	0.646056	0.173658	3.61578	0.000299445	0.000499691
CLPTM1	2232.71	-0.129906	0.131789	-1.01239	0.311351	0.352762
CLPTM1L	2655.25	0.436527	0.182787	2.38249	0.017196	0.0235213
CLPX	1094.12	-1.67577	0.119539	-13.9604	2.71802e-44	6.13399e-43
CLSPN	711.154	3.23412	0.228235	14.049	7.81421e-45	1.80351e-43
CLSTN1	1974.01	1.30414	0.274914	4.68612	2.78431e-06	5.62062e-06
CLTA	3027.37	1.09387	0.1507	7.21324	5.46344e-13	1.94596e-12
CLTB	1570.18	1.14085	0.222608	4.99602	5.85268e-07	1.26484e-06
CLTC	9856.42	-0.0819908	0.132829	-0.603866	0.545933	0.588329
CLTCL1	403.383	0.551884	0.213937	2.56424	0.0103401	0.0145183
CLU	13745	-3.49365	0.235211	-14.7123	5.3721e-49	1.5954e-47
CLUAP1	247.54	-0.317237	0.15569	-2.00115	0.0453767	0.058865
CLUH	4313.83	-0.154118	0.173733	-0.946248	0.344022	0.386425
CLYBL	366.986	-2.52629	0.227794	-11.0264	2.85153e-28	2.71586e-27
CMAS	779.79	-0.848602	0.10358	-8.16109	3.32026e-16	1.5005e-15
CMBL	2386.59	-2.48732	0.219591	-11.1577	6.56739e-29	6.50124e-28
CMC1	298.71	0.941987	0.25394	3.66421	0.000248103	0.000416717
CMC2	658.091	1.21738	0.19859	6.02422	1.69926e-09	4.58309e-09
CMC4	198.228	-0.804497	0.150759	-5.25642	1.4689e-07	3.34221e-07
CMIP	2141.42	1.2712	0.176702	7.07337	1.51218e-12	5.18613e-12
CMPK1	3328.24	-1.10557	0.126042	-8.69267	3.54011e-18	1.80427e-17
CMSS1	592.792	1.46254	0.184293	7.93189	2.15842e-15	9.15359e-15
CMTM3	673.011	1.76476	0.364081	4.65405	3.25479e-06	6.52044e-06
CMTM4	976.056	1.0479	0.139408	7.45781	8.79719e-14	3.35323e-13
CMTM6	1982.15	-1.58194	0.166159	-9.45094	3.35813e-21	2.07082e-20
CMTM7	252.765	1.74568	0.497685	3.46368	0.000532849	0.000866875
CMTM8	247.731	-0.884332	0.376096	-2.3597	0.0182898	0.0249135
CMTR1	1459.45	-0.0234467	0.11524	-0.199745	0.84168	0.862995
CMTR2	453.237	-1.55399	0.13996	-11.0236	2.94106e-28	2.79867e-27
CNBP	7475.81	-0.102922	0.124196	-0.813278	0.416059	0.459501
CNDP2	2447.73	-1.25273	0.135793	-9.07225	1.1658e-19	6.45939e-19
CNEP1R1	241.391	0.0448918	0.170841	0.305909	0.759674	0.788561
CNIH1	2157.24	-0.294247	0.14607	-2.01255	0.0441621	0.0574479
CNIH4	649.617	1.11299	0.23383	4.79368	1.63751e-06	3.37878e-06
CNKSR1	166.364	2.80806	0.303047	9.24125	2.43635e-20	1.41825e-19
CNKSR3	1000.89	-1.33539	0.239129	-5.56007	2.69669e-08	6.53761e-08
CNN2	2808.6	1.51559	0.200672	7.55801	4.09293e-14	1.5967e-13
CNN3	2584.35	-0.386472	0.375214	-0.816335	0.414309	0.457662
CNNM2	793.008	0.301749	0.150595	1.9352	0.0529657	0.0681293
CNNM3	1610.7	-0.0365247	0.151606	-0.301472	0.763055	0.791614
CNNM4	463.185	0.482349	0.133844	3.59366	0.000326071	0.000541697
CNOT1	6880.01	0.345377	0.154705	2.23266	0.0255714	0.0342622
CNOT10	615.403	0.355894	0.103245	3.45491	0.000550481	0.00089417
CNOT11	1729.48	1.53849	0.119902	12.8445	9.23961e-38	1.50196e-36
CNOT2	944.863	-0.30524	0.0947059	-3.20248	0.0013625	0.00212128
CNOT3	652.929	1.38925	0.230071	5.87725	4.17126e-09	1.08759e-08
CNOT4	463.847	-0.760654	0.127042	-5.96504	2.44576e-09	6.5152e-09
CNOT6	919.387	0.983313	0.107663	9.11507	7.86223e-20	4.40367e-19
CNOT6L	825.065	-1.14168	0.142285	-7.97858	1.48027e-15	6.34738e-15
CNOT7	1779.86	0.457132	0.151392	2.98312	0.00285328	0.00428864
CNOT8	1057.91	0.401341	0.113629	3.53233	0.000411911	0.000677329
CNOT9	1761.04	1.37834	0.114514	12.0143	2.9881e-33	3.77794e-32
CNP	3204.54	1.00998	0.164372	6.07281	1.25689e-09	3.44149e-09
CNPPD1	1082.86	0.0158695	0.153511	0.10674	0.914996	0.926638
CNPY2	579.032	1.3334	0.239701	5.4238	5.83454e-08	1.37321e-07
CNPY3	1444.15	0.276325	0.146112	1.8298	0.0672804	0.085214
CNPY4	152.997	0.379415	0.171457	2.18963	0.0285513	0.0380379
CNR2	54.5328	-1.7484	0.271903	-6.414	1.41754e-10	4.19366e-10
CNST	851.26	-1.96167	0.165726	-11.7734	5.35412e-32	6.34628e-31
CNTF	23.8353	-0.892055	0.198382	-4.44291	8.87505e-06	1.71473e-05
CNTLN	494.816	-3.62087	0.220514	-16.2133	4.06136e-59	1.91718e-57
CNTNAP1	534.976	0.820763	0.358634	2.27521	0.0228936	0.0308232
CNTNAP3	71.2115	0.102849	0.296768	0.235909	0.813503	0.83792
CNTNAP3B	95.7075	-0.912799	0.300523	-3.10456	0.00190559	0.00292067
CNTRL	356.42	-0.735776	0.174007	-4.19296	2.75334e-05	5.05325e-05
CNTROB	636.78	0.653637	0.150581	4.27271	1.93109e-05	3.60474e-05
COA1	682.033	1.77845	0.17327	10.18	2.43442e-24	1.83771e-23
COA3	1198.15	-0.270137	0.190414	-1.48797	0.136758	0.164646
COA4	1206.93	0.32093	0.122539	2.59029	0.00958952	0.0135189
COA5	468.993	-0.335382	0.160825	-2.08521	0.0370506	0.0486537
COA6	779.34	1.40679	0.182159	7.70379	1.32094e-14	5.34206e-14
COA7	924.674	0.671541	0.100502	6.7188	1.8323e-11	5.80686e-11
COA8	351.848	0.123	0.142806	0.898385	0.36898	0.411798
COASY	3350.24	1.3096	0.131831	9.86583	5.85467e-23	4.0622e-22
COBL	962.352	-1.19305	0.306638	-3.82829	0.000129037	0.000222861
COBLL1	2077.86	-1.89722	0.260614	-7.25992	3.87332e-13	1.39522e-12
COG1	601.494	0.320073	0.113059	2.8132	0.00490507	0.00716925
COG2	703.52	0.849916	0.0924031	9.16973	4.74219e-20	2.68815e-19
COG3	967.356	-1.70535	0.150573	-11.2817	1.61627e-29	1.64829e-28
COG4	1253.35	0.943141	0.136303	6.89968	5.21205e-12	1.72248e-11
COG5	488.486	-0.00474511	0.265244	0.0808792	0.935538	0.943744
COG6	439.234	-0.50373	0.177402	-2.82711	0.004697	0.00687815
COG7	532.597	0.235505	0.0848916	2.74345	0.00607977	0.00878592
COG8	855.513	0.0205696	0.114743	0.159671	0.87314	0.889591
COIL	603.139	0.494136	0.0790568	6.24935	4.12156e-10	1.17961e-09
COL16A1	377.35	0.994519	0.360563	2.66722	0.00764826	0.0109117
COL18A1	12188.5	-2.72823	0.344176	-7.9831	1.42702e-15	6.1239e-15
COL1A1	11027.2	-6.34144	0.546871	-11.1492	7.226e-29	7.12711e-28
COL27A1	2632.99	-0.344863	0.313071	-1.05363	0.29205	0.332498
COL4A5	1050.87	1.38629	0.382479	3.51399	0.000441429	0.000723556
COL4A6	279.202	3.38698	0.448547	7.41542	1.21239e-13	4.56495e-13
COL5A2	1280.76	-4.70287	0.415945	-11.0074	3.52006e-28	3.33203e-27
COL6A1	2249.68	-2.67987	0.400963	-6.45428	1.08734e-10	3.24971e-10
COL7A1	2055.98	1.23005	0.468098	2.59784	0.00938129	0.0132391
COL9A2	552.506	4.11791	0.362915	11.4477	2.41576e-30	2.60622e-29
COL9A3	2249.45	6.19772	0.414354	15.8202	2.2571e-56	9.31271e-55
COLEC12	114.492	-0.403297	0.339285	-1.20902	0.226657	0.263345
COLGALT1	4028.62	1.32098	0.179907	7.25901	3.89921e-13	1.40408e-12
COMMD1	254.858	-0.263773	0.199747	-1.32426	0.185418	0.218602
COMMD10	303.623	-0.334315	0.162155	-2.03277	0.0420759	0.0549058
COMMD2	495.948	0.181518	0.130365	1.43422	0.151511	0.181176
COMMD3	565.559	-0.0926044	0.179425	-0.447579	0.654457	0.691427
COMMD4	914.91	0.837756	0.180342	4.5894	4.44522e-06	8.80411e-06
COMMD5	536.28	0.774243	0.16973	4.49229	7.04598e-06	1.36991e-05
COMMD6	457.618	-0.659509	0.215655	-2.93065	0.00338248	0.0050434
COMMD7	817.529	0.693138	0.146604	4.76291	1.90824e-06	3.9108e-06
COMMD8	223.155	0.22294	0.168579	1.39611	0.162682	0.193656
COMMD9	705.386	0.237719	0.151466	1.53781	0.124094	0.150269
COMT	2318.89	-0.529614	0.140349	-3.85716	0.000114714	0.000199078
COMTD1	245.43	0.384618	0.23384	1.55139	0.120808	0.146587
COP1	475.891	-0.395807	0.14325	-2.77732	0.00548095	0.00795931
COPA	4431.25	0.0475156	0.158064	0.287193	0.773965	0.802086
COPB1	3252.45	-0.263984	0.104442	-2.49618	0.012554	0.0174702
COPB2	3608.49	-0.00848284	0.122015	-0.0585146	0.953339	0.960089
COPE	2991.44	0.904161	0.175745	5.05451	4.31508e-07	9.41772e-07
COPG1	3994.46	0.0977699	0.104994	0.911637	0.36196	0.404548
COPG2	573.102	0.807968	0.109703	7.35256	1.94449e-13	7.17157e-13
COPRS	807.124	0.342155	0.14866	2.27106	0.0231434	0.031144
COPS2	1470.45	-0.102166	0.108803	-0.905551	0.365173	0.407802
COPS3	1149.46	1.28062	0.131576	9.7178	2.53195e-22	1.68849e-21
COPS4	656.296	0.203287	0.128436	1.60677	0.108104	0.13248
COPS5	1089.83	-0.0432745	0.130202	-0.301358	0.763142	0.791628
COPS6	1883.77	0.906398	0.147844	6.10607	1.02111e-09	2.8202e-09
COPS7A	1130.37	0.0923108	0.108156	0.839612	0.401126	0.444234
COPS7B	534.072	1.1766	0.14048	8.32353	8.53794e-17	3.99892e-16
COPS8	1154.98	0.849168	0.140665	6.06396	1.3281e-09	3.62635e-09
COPS9	780.391	1.33678	0.276021	4.78889	1.67705e-06	3.45708e-06
COPZ1	2777.18	0.347811	0.12913	2.69899	0.00695493	0.00998577
COQ10A	286.54	-1.01059	0.141954	-7.14294	9.13534e-13	3.20107e-12
COQ10B	569.236	-0.0401542	0.161095	-0.226272	0.82099	0.844826
COQ2	284.883	-0.105534	0.121341	-0.885698	0.37578	0.41861
COQ3	222.88	-0.0222766	0.196301	-0.0912211	0.927317	0.936912
COQ4	755.47	0.011253	0.160508	0.0212007	0.983086	0.985512
COQ5	643.891	-0.791686	0.0984959	-8.03146	9.63192e-16	4.20691e-15
COQ6	270.335	-0.705194	0.141517	-4.94452	7.63317e-07	1.62654e-06
COQ7	523.793	0.906263	0.136373	6.57521	4.85852e-11	1.49759e-10
COQ8A	1841.4	-0.610827	0.19003	-3.25925	0.00111706	0.0017526
COQ8B	315.841	-0.0488677	0.199278	-0.274651	0.783584	0.811122
COQ9	1060.76	-0.147633	0.14332	-1.03586	0.300265	0.341168
CORO1A	588.506	0.254997	0.556729	0.425404	0.670542	0.706281
CORO1B	1520.63	0.766059	0.185667	4.03375	5.48937e-05	9.80829e-05
CORO1C	3563.99	0.707872	0.146976	4.85585	1.19874e-06	2.50596e-06
CORO2A	680.585	1.20689	0.177246	6.77344	1.25759e-11	4.03278e-11
COTL1	2323.02	1.64791	0.32303	4.93632	7.96119e-07	1.69111e-06
COX10	454.507	0.339554	0.114332	2.95469	0.00312986	0.00468742
COX11	417.801	0.574346	0.189137	2.96391	0.00303754	0.0045561
COX14	686.574	-0.192993	0.228284	-0.834665	0.403906	0.447084
COX15	1138.29	-0.387076	0.0881355	-4.37956	1.18917e-05	2.26838e-05
COX16	472.927	-0.456503	0.157593	-2.85684	0.00427879	0.00629131
COX17	563.684	-0.875115	0.192779	-4.50002	6.79474e-06	1.32458e-05
COX18	99.5458	-1.10264	0.168674	-6.50238	7.90565e-11	2.39518e-10
COX19	497.191	0.463665	0.152708	3.01564	0.00256434	0.0038797
COX20	863.347	0.844841	0.174658	4.89783	9.69025e-07	2.03913e-06
COX4I1	6018.99	0.390171	0.181832	2.12031	0.0339795	0.0448113
COX5A	2285.06	0.936469	0.144354	6.47384	9.55421e-11	2.87291e-10
COX5B	3133.74	0.0155061	0.196972	0.0472226	0.962336	0.967167
COX6A1	4231.52	-0.242366	0.175049	-1.40483	0.160072	0.190928
COX6B1	2797.78	-0.0375788	0.188875	-0.217416	0.827884	0.85103
COX6B2	34.3168	-1.13808	0.283912	-3.93775	8.22494e-05	0.00014476
COX6C	685.21	-2.12004	0.282777	-7.38141	1.56618e-13	5.84411e-13
COX7A2	2537.04	-0.251716	0.267769	-0.849568	0.395565	0.438571
COX7A2L	1892.43	0.395983	0.168861	2.34434	0.0190607	0.0259112
COX7B	3097.25	-0.663815	0.278427	-2.31553	0.0205841	0.0278701
COX7C	3975.15	-0.819126	0.215793	-3.75627	0.000172463	0.000294429
COX8A	2659.76	0.257955	0.178494	1.37926	0.167815	0.199372
CP	21827.2	-4.78041	0.580137	-7.76458	8.19186e-15	3.34798e-14
CPB2	8778.89	-4.32106	0.465211	-9.00599	2.13725e-19	1.16981e-18
CPD	4169.53	-0.0491135	0.173882	-0.292856	0.769632	0.797902
CPE	4534.39	2.60442	0.416969	6.1421	8.1439e-10	2.27188e-09
CPEB2	486.409	-2.15838	0.243546	-8.71064	3.02156e-18	1.55095e-17
CPEB3	397.776	-3.74245	0.22265	-16.6098	5.92112e-62	3.35117e-60
CPEB4	1437.77	-2.16548	0.195769	-11.0056	3.59158e-28	3.39676e-27
CPED1	1089.43	-0.946248	0.334719	-2.62935	0.0085547	0.0121312
CPLANE1	443.665	-0.842279	0.279638	-2.91548	0.00355138	0.0052843
CPLANE2	43.9767	-1.40415	0.230704	-6.02621	1.67845e-09	4.53035e-09
CPLX1	94.7071	1.62868	0.300882	5.24533	1.56003e-07	3.54358e-07
CPM	692.324	-2.86509	0.470758	-5.4808	4.23407e-08	1.00794e-07
CPNE1	2198.28	1.71986	0.239143	7.08873	1.35346e-12	4.66249e-12
[truncated: 8,811 more rows]

## Sheet: HepG2_PHP_GSEA
Description	p value	adjusted p value	ID
retinoblastoma_gene_in_cancer	1e-10	1.54e-08	WP_RETINOBLASTOMA_GENE_IN_CANCER
cell_cycle	1e-10	1.54e-08	WP_CELL_CYCLE
cytoplasmic_ribosomal_proteins	1e-10	1.54e-08	WP_CYTOPLASMIC_RIBOSOMAL_PROTEINS
dna_irdamage_and_cellular_response_via_atr	2.03098e-10	2.34578e-08	WP_DNA_IRDAMAGE_AND_CELLULAR_RESPONSE_VIA_ATR
g1_to_s_cell_cycle_control	3.63977e-10	3.36315e-08	WP_G1_TO_S_CELL_CYCLE_CONTROL
dna_replication	5.81409e-10	4.47685e-08	WP_DNA_REPLICATION
mrna_processing	2.29525e-09	1.51486e-07	WP_MRNA_PROCESSING
gastric_cancer_network_1	9.78602e-08	5.65143e-06	WP_GASTRIC_CANCER_NETWORK_1
dna_damage_response	1.1446e-07	5.8756e-06	WP_DNA_DAMAGE_RESPONSE
complement_and_coagulation_cascades	1.35103e-07	6.24178e-06	WP_COMPLEMENT_AND_COAGULATION_CASCADES
mirna_regulation_of_dna_damage_response	2.06452e-07	8.67098e-06	WP_MIRNA_REGULATION_OF_DNA_DAMAGE_RESPONSE
ppar_signaling_pathway	6.83549e-07	2.63166e-05	WP_PPAR_SIGNALING_PATHWAY
malignant_pleural_mesothelioma	1.43248e-06	5.09081e-05	WP_MALIGNANT_PLEURAL_MESOTHELIOMA
dna_irdouble_strand_breaks_and_cellular_response_via_atm	3.03858e-06	0.000100273	WP_DNA_IRDOUBLE_STRAND_BREAKS_AND_CELLULAR_RESPONSE_VIA_ATM
cohesin_complex_cornelia_de_lange_syndrome	3.56109e-06	0.000109682	WP_COHESIN_COMPLEX_CORNELIA_DE_LANGE_SYNDROME
vitamin_b12_metabolism	5.32826e-06	0.000153853	WP_VITAMIN_B12_METABOLISM
dna_repair_pathways_full_network	6.26287e-06	0.000170203	WP_DNA_REPAIR_PATHWAYS_FULL_NETWORK
gastric_cancer_network_2	1.25744e-05	0.000322744	WP_GASTRIC_CANCER_NETWORK_2
mitochondrial_long_chain_fatty_acid_betaoxidation	3.14407e-05	0.000764506	WP_MITOCHONDRIAL_LONG_CHAIN_FATTY_ACID_BETAOXIDATION
tryptophan_metabolism	3.44665e-05	0.000796177	WP_TRYPTOPHAN_METABOLISM
integrated_cancer_pathway	4.66863e-05	0.0010271	WP_INTEGRATED_CANCER_PATHWAY
statin_inhibition_of_cholesterol_production	6.20057e-05	0.00130212	WP_STATIN_INHIBITION_OF_CHOLESTEROL_PRODUCTION
complement_system	7.53013e-05	0.00151257	WP_COMPLEMENT_SYSTEM
regulation_of_sister_chromatid_separation_at_the_metaphaseanaphase_transition	9.84936e-05	0.00169159	WP_REGULATION_OF_SISTER_CHROMATID_SEPARATION_AT_THE_METAPHASEANAPHASE_TRANSITION
transcription_factor_regulation_in_adipogenesis	9.88589e-05	0.00169159	WP_TRANSCRIPTION_FACTOR_REGULATION_IN_ADIPOGENESIS
folate_metabolism	9.27434e-05	0.00169159	WP_FOLATE_METABOLISM
nuclear_receptors_metapathway	9.36369e-05	0.00169159	WP_NUCLEAR_RECEPTORS_METAPATHWAY
fatty_acid_betaoxidation	0.000207845	0.00342945	WP_FATTY_ACID_BETAOXIDATION
metabolic_pathway_of_ldl_hdl_and_tg_including_diseases	0.000248933	0.00394718	WP_METABOLIC_PATHWAY_OF_LDL_HDL_AND_TG_INCLUDING_DISEASES
selenium_micronutrient_network	0.00025631	0.00394718	WP_SELENIUM_MICRONUTRIENT_NETWORK
metabolic_reprogramming_in_colon_cancer	0.000364747	0.00543591	WP_METABOLIC_REPROGRAMMING_IN_COLON_CANCER
nucleotide_metabolism	0.000396688	0.00565201	WP_NUCLEOTIDE_METABOLISM
lncrna_in_canonical_wnt_signaling_and_colorectal_cancer	0.000403715	0.00565201	WP_LNCRNA_IN_CANONICAL_WNT_SIGNALING_AND_COLORECTAL_CANCER
atm_signaling_pathway	0.000501005	0.00680777	WP_ATM_SIGNALING_PATHWAY
copper_homeostasis	0.000526329	0.00694754	WP_COPPER_HOMEOSTASIS
constitutive_androstane_receptor_pathway	0.000572339	0.00697347	WP_CONSTITUTIVE_ANDROSTANE_RECEPTOR_PATHWAY
eicosanoid_metabolism_via_lipooxygenases_lox	0.000573575	0.00697347	WP_EICOSANOID_METABOLISM_VIA_LIPOOXYGENASES_LOX
atm_signaling_in_development_and_disease	0.000549868	0.00697347	WP_ATM_SIGNALING_IN_DEVELOPMENT_AND_DISEASE
complement_system_in_neuronal_development_and_plasticity	0.00066034	0.00782249	WP_COMPLEMENT_SYSTEM_IN_NEURONAL_DEVELOPMENT_AND_PLASTICITY
oxidation_by_cytochrome_p450	0.000702762	0.0081169	WP_OXIDATION_BY_CYTOCHROME_P450
tryptophan_catabolism_leading_to_nad_production	0.000763258	0.00860062	WP_TRYPTOPHAN_CATABOLISM_LEADING_TO_NAD_PRODUCTION
oxysterols_derived_from_cholesterol	0.000942757	0.0101292	WP_OXYSTEROLS_DERIVED_FROM_CHOLESTEROL
base_excision_repair	0.00092883	0.0101292	WP_BASE_EXCISION_REPAIR
effect_of_progerin_on_genes_involved_in_hutchinsongilford_progeria_syndrome	0.000966249	0.0101456	WP_EFFECT_OF_PROGERIN_ON_GENES_INVOLVED_IN_HUTCHINSONGILFORD_PROGERIA_SYNDROME
dna_mismatch_repair	0.00100246	0.0102919	WP_DNA_MISMATCH_REPAIR
tumor_suppressor_activity_of_smarcb1	0.00111585	0.011207	WP_TUMOR_SUPPRESSOR_ACTIVITY_OF_SMARCB1
praderwilli_and_angelman_syndrome	0.00117312	0.0115315	WP_PRADERWILLI_AND_ANGELMAN_SYNDROME
zinc_homeostasis	0.00121004	0.0116466	WP_ZINC_HOMEOSTASIS
fbxl10_enhancement_of_maperk_signaling_in_diffuse_large_bcell_lymphoma	0.0014331	0.0132418	WP_FBXL10_ENHANCEMENT_OF_MAPERK_SIGNALING_IN_DIFFUSE_LARGE_BCELL_LYMPHOMA
ncrnas_involved_in_wnt_signaling_in_hepatocellular_carcinoma	0.00140679	0.0132418	WP_NCRNAS_INVOLVED_IN_WNT_SIGNALING_IN_HEPATOCELLULAR_CARCINOMA
pregnane_x_receptor_pathway	0.00147899	0.0133979	WP_PREGNANE_X_RECEPTOR_PATHWAY
hair_follicle_development_cytodifferentiation_part_3_of_3	0.00154379	0.013716	WP_HAIR_FOLLICLE_DEVELOPMENT_CYTODIFFERENTIATION_PART_3_OF_3
onecarbon_metabolism_and_related_pathways	0.00165339	0.0144126	WP_ONECARBON_METABOLISM_AND_RELATED_PATHWAYS
foxa2_pathway	0.00177189	0.0151595	WP_FOXA2_PATHWAY
iron_metabolism_in_placenta	0.00210844	0.0177109	WP_IRON_METABOLISM_IN_PLACENTA
familial_hyperlipidemia_type_2	0.00221474	0.0182716	WP_FAMILIAL_HYPERLIPIDEMIA_TYPE_2
pyrimidine_metabolism	0.00285303	0.0231246	WP_PYRIMIDINE_METABOLISM
16p112_proximal_deletion_syndrome	0.00331244	0.0263853	WP_16P112_PROXIMAL_DELETION_SYNDROME
familial_hyperlipidemia_type_4	0.00348463	0.0268316	WP_FAMILIAL_HYPERLIPIDEMIA_TYPE_4
hostpathogen_interaction_of_human_coronaviruses_interferon_induction	0.00345073	0.0268316	WP_HOSTPATHOGEN_INTERACTION_OF_HUMAN_CORONAVIRUSES_INTERFERON_INDUCTION
oxidative_stress_response	0.00359196	0.0272047	WP_OXIDATIVE_STRESS_RESPONSE
fatty_acid_biosynthesis	0.00374637	0.0274733	WP_FATTY_ACID_BIOSYNTHESIS
purine_metabolism	0.00368902	0.0274733	WP_PURINE_METABOLISM
vitamin_a_and_carotenoid_metabolism	0.00394523	0.0276166	WP_VITAMIN_A_AND_CAROTENOID_METABOLISM
eukaryotic_transcription_initiation	0.00383565	0.0276166	WP_EUKARYOTIC_TRANSCRIPTION_INITIATION
nucleotide_excision_repair_in_xeroderma_pigmentosum	0.00392691	0.0276166	WP_NUCLEOTIDE_EXCISION_REPAIR_IN_XERODERMA_PIGMENTOSUM
type_i_interferon_induction_and_signaling_during_sarscov2_infection	0.00410315	0.0282934	WP_TYPE_I_INTERFERON_INDUCTION_AND_SIGNALING_DURING_SARSCOV2_INFECTION
photodynamic_therapyinduced_hif1_survival_signaling	0.00422688	0.0283017	WP_PHOTODYNAMIC_THERAPYINDUCED_HIF1_SURVIVAL_SIGNALING
metapathway_biotransformation_phase_i_and_ii	0.0041693	0.0283017	WP_METAPATHWAY_BIOTRANSFORMATION_PHASE_I_AND_II
mirnas_involved_in_dna_damage_response	0.00434129	0.0286525	WP_MIRNAS_INVOLVED_IN_DNA_DAMAGE_RESPONSE
7oxoc_and_7betahc_pathways	0.004577	0.0293691	WP_7OXOC_AND_7BETAHC_PATHWAYS
aerobic_glycolysis	0.00457179	0.0293691	WP_AEROBIC_GLYCOLYSIS
triacylglyceride_synthesis	0.00473025	0.0299367	WP_TRIACYLGLYCERIDE_SYNTHESIS
immune_response_to_tuberculosis	0.00524487	0.032745	WP_IMMUNE_RESPONSE_TO_TUBERCULOSIS
cholesterol_metabolism_with_bloch_and_kandutschrussell_pathways	0.00554821	0.034177	WP_CHOLESTEROL_METABOLISM_WITH_BLOCH_AND_KANDUTSCHRUSSELL_PATHWAYS
amino_acid_metabolism	0.00586513	0.0356538	WP_AMINO_ACID_METABOLISM
translation_factors	0.00603167	0.03619	WP_TRANSLATION_FACTORS
pparalpha_pathway	0.00664995	0.0393882	WP_PPARALPHA_PATHWAY
melatonin_metabolism_and_effects	0.00693115	0.0405341	WP_MELATONIN_METABOLISM_AND_EFFECTS
microtubule_cytoskeleton_regulation	0.00724432	0.0418359	WP_MICROTUBULE_CYTOSKELETON_REGULATION
leptininsulin_signaling_overlap	0.00742898	0.0423727	WP_LEPTININSULIN_SIGNALING_OVERLAP
overview_of_proinflammatory_and_profibrotic_mediators	0.00826217	0.0459894	WP_OVERVIEW_OF_PROINFLAMMATORY_AND_PROFIBROTIC_MEDIATORS
regulation_of_apoptosis_by_parathyroid_hormonerelated_protein	0.00826201	0.0459894	WP_REGULATION_OF_APOPTOSIS_BY_PARATHYROID_HORMONERELATED_PROTEIN
small_cell_lung_cancer	0.00881293	0.0484711	WP_SMALL_CELL_LUNG_CANCER

## Sheet: Huh7_PHP_volcano
SYMBOL	baseMean	log2FoldChange	lfcSE	stat	pvalue	padj
A1CF	10798.8	-2.85659	0.462131	-5.86737	4.42754e-09	1.26573e-08
A2M	51571.2	-2.11385	0.506545	-3.85869	0.000113997	0.000213447
AAAS	807.346	0.883251	0.133266	6.6181	3.63849e-11	1.24716e-10
AACS	585.277	0.890954	0.237215	3.77114	0.000162502	0.000299364
AADAC	3831.13	-3.8434	0.462523	-8.1585	3.39212e-16	1.70328e-15
AADAT	697.126	-3.03244	0.240179	-12.6201	1.63716e-36	3.00652e-35
AAGAB	1144.65	1.46581	0.149126	9.81079	1.01173e-22	8.09093e-22
AAK1	1117.69	-0.359986	0.158379	-2.30381	0.0212332	0.0296511
AAMDC	283.604	-0.536478	0.188548	-2.86266	0.00420101	0.00649444
AAMP	2385.92	0.282123	0.143783	1.96434	0.0494906	0.0653123
AAR2	875.541	0.330864	0.106533	3.11797	0.001821	0.00294783
AARS1	6117.93	1.19165	0.209858	5.66437	1.47568e-08	4.02069e-08
AARS2	758.55	0.120445	0.117688	1.02393	0.305869	0.35183
AARSD1	481.688	0.644675	0.147123	4.35979	1.30188e-05	2.70066e-05
AASDH	289.456	-1.37888	0.148067	-9.29682	1.44702e-20	9.97538e-20
AASDHPPT	813.831	-0.283705	0.125547	-2.24402	0.0248313	0.0343538
AASS	1621.16	-2.54347	0.343391	-7.36063	1.83041e-13	7.46979e-13
AATF	1085	1.37464	0.243114	5.61961	1.91385e-08	5.15128e-08
AATK	61.9394	-0.323768	0.332003	-0.885557	0.375856	0.423808
ABAT	8664.99	-4.78864	0.392792	-12.0686	1.54729e-33	2.44133e-32
ABCA1	7384.31	-2.55162	0.330941	-7.60077	2.94367e-14	1.27843e-13
ABCA2	1858.15	-0.525134	0.281653	-1.88503	0.059426	0.0775201
ABCA3	357.044	1.70054	0.463372	3.51241	0.000444057	0.000776598
ABCA4	75.2418	1.24128	0.459955	2.70088	0.00691565	0.010359
ABCA5	973.98	-4.26496	0.319965	-13.3481	1.21441e-40	2.7603e-39
ABCA7	281.558	0.32652	0.357711	0.947457	0.343406	0.390994
ABCA9	741.621	-5.94013	0.306686	-19.3499	2.04293e-83	2.60462e-81
ABCB1	1890.29	-0.82319	0.35552	-1.98487	0.0471595	0.062429
ABCB10	888.541	-0.329311	0.142077	-2.2773	0.0227686	0.0316637
ABCB11	3871.44	-7.61332	0.318812	-23.8339	1.48725e-125	6.34484e-123
ABCB4	3356.11	-5.10804	0.455333	-11.0782	1.60023e-28	1.89028e-27
ABCB6	978.91	0.139074	0.317403	0.507357	0.611904	0.655202
ABCB7	522.711	-0.497967	0.208928	-2.36998	0.0177889	0.0251452
ABCB8	587.519	0.118107	0.177042	0.670671	0.50243	0.549385
ABCB9	140.307	1.45015	0.282782	5.04444	4.54861e-07	1.0813e-06
ABCC10	399.488	0.323505	0.185362	1.75502	0.0792565	0.100874
ABCC2	7941.03	-2.45716	0.263424	-9.14055	6.21349e-20	4.08536e-19
ABCC3	1099.12	-2.44747	0.375464	-6.46753	9.96149e-11	3.27678e-10
ABCC4	673.243	2.11425	0.278305	7.57695	3.53768e-14	1.52625e-13
ABCC5	1006	0.538226	0.184193	2.90872	0.00362907	0.00565599
ABCC6	2076.92	-3.70074	0.396582	-9.08144	1.07151e-19	6.9423e-19
ABCC9	3534.01	-4.84469	0.303807	-16.0167	9.77387e-58	4.8183e-56
ABCD1	535.033	0.552165	0.257192	2.20484	0.0274656	0.0377414
ABCD3	3966.18	-0.697464	0.201978	-3.40697	0.000656873	0.00112491
ABCD4	95.8278	-1.57058	0.270416	-5.80625	6.38879e-09	1.79996e-08
ABCE1	2198.86	0.798251	0.150112	5.33876	9.35854e-08	2.36296e-07
ABCF1	712.25	0.0676617	0.281718	0.32929	0.741937	0.77462
ABCF2	954.413	1.94958	0.156603	12.4349	1.68975e-35	2.94233e-34
ABCF2-H2BE1	581.173	1.67778	0.178077	9.44079	3.69978e-21	2.66307e-20
ABCF3	1099.77	0.353977	0.140456	2.51217	0.0119992	0.0173936
ABCG2	822.993	-1.90467	0.295239	-6.37199	1.86595e-10	5.97491e-10
ABHD10	948.331	0.0702192	0.203145	0.367411	0.713312	0.748965
ABHD11	251.123	0.420876	0.21865	1.83023	0.0672148	0.086827
ABHD12	1200.77	1.76276	0.232758	7.57041	3.72043e-14	1.60322e-13
ABHD13	499.498	-1.48007	0.116371	-12.7076	5.3665e-37	1.0089e-35
ABHD14A	196.571	-0.165253	0.180904	-0.885156	0.376073	0.424009
ABHD14B	1493.13	-2.12112	0.204343	-10.3439	4.46231e-25	4.22681e-24
ABHD15	974.07	-1.86449	0.186036	-10.0706	7.44905e-24	6.38523e-23
ABHD17A	890.489	0.650513	0.335558	1.95583	0.0504852	0.0665141
ABHD17B	515.821	-0.140395	0.103537	-1.34458	0.178762	0.214988
ABHD17C	195.285	1.46756	0.385687	3.79357	0.000148497	0.000274933
ABHD18	417.346	-2.44108	0.156175	-15.6127	5.96925e-55	2.5763e-53
ABHD2	13569.5	-3.52093	0.215325	-16.3525	4.17705e-60	2.20628e-58
ABHD3	786.844	0.285457	0.169062	1.71637	0.086095	0.109089
ABHD4	845.206	0.729475	0.213227	3.43884	0.000584211	0.00100669
ABHD5	386.599	-0.151247	0.132419	-1.18722	0.235139	0.276464
ABHD6	711.461	-2.67101	0.191434	-13.9208	4.73663e-44	1.26599e-42
ABHD8	474.703	0.36406	0.250368	1.44629	0.148097	0.180405
ABI1	1042.18	-0.0918897	0.134679	-0.68643	0.492442	0.539619
ABI2	905.56	0.985921	0.130088	7.57272	3.65479e-14	1.57555e-13
ABITRAM	416.853	0.396799	0.16099	2.46595	0.013665	0.0196719
ABL1	2243.84	0.648662	0.18924	3.44196	0.000577506	0.000996066
ABL2	1033.78	-0.198489	0.207365	-0.982326	0.325939	0.372636
ABLIM1	2915.53	0.0684975	0.156404	0.547976	0.583708	0.628836
ABLIM2	52.2907	0.0537578	0.319075	0.112082	0.910758	0.923328
ABLIM3	1764.93	-3.12373	0.277281	-11.2802	1.64452e-29	2.06815e-28
ABRACL	506.547	0.129312	0.250143	0.417971	0.675969	0.715723
ABRAXAS1	133.911	0.23546	0.233857	1.01576	0.309745	0.355699
ABRAXAS2	543.711	-0.180525	0.113507	-1.58656	0.112612	0.139923
ABT1	694.734	0.516822	0.118849	4.35309	1.34229e-05	2.78034e-05
ABTB1	231.695	-0.752102	0.31584	-2.45605	0.0140474	0.020191
ABTB2	713.156	-1.40858	0.341893	-4.07556	4.59037e-05	8.999e-05
AC000120.3	115.342	-0.706994	0.381441	-1.77363	0.0761242	0.0971993
AC002996.1	1735.21	-4.55673	0.57247	-7.5776	3.52016e-14	1.51928e-13
AC004706.3	48.5626	0.542947	0.294005	1.81654	0.0692873	0.0892296
AC004922.1	281.964	1.53986	0.537552	2.75725	0.00582898	0.00882422
AC005833.1	146.018	1.33946	0.294398	4.62361	3.77116e-06	8.22534e-06
AC006538.2	61.505	1.59313	0.30211	5.31238	1.082e-07	2.71713e-07
AC007326.4	494.717	-0.508282	0.269229	-1.92491	0.0542404	0.0712499
AC008770.4	52.61	-1.00221	0.393016	-2.47708	0.0132463	0.0191063
AC009779.3	223.281	-1.37723	0.214614	-6.40456	1.50799e-10	4.88085e-10
AC013394.1	163.552	0.127737	0.193977	0.650047	0.515662	0.562411
AC013489.1	35.4874	-1.46572	0.21659	-6.74552	1.52477e-11	5.39309e-11
AC026464.4	519.058	0.832131	0.160715	5.2011	1.98116e-07	4.8639e-07
AC026464.6	203.794	-0.328799	0.274738	-1.09265	0.274546	0.318575
AC068580.4	456.714	-1.30793	0.386687	-3.55652	0.000375796	0.000663008
AC068631.2	153.35	0.700493	0.341319	2.08249	0.0372974	0.0501275
AC069544.1	482.321	1.11346	0.200551	5.52668	3.2635e-08	8.60851e-08
AC090517.4	146.599	-1.68352	0.181732	-9.27368	1.79826e-20	1.23049e-19
AC091959.1	268.272	-0.346448	0.282347	-1.23505	0.216813	0.256604
AC092329.3	85.3338	0.0377451	0.284536	0.200374	0.841188	0.863771
AC093155.3	29.4702	-1.24302	0.27298	-4.59725	4.28103e-06	9.29987e-06
AC093323.1	101.982	0.611231	0.219429	2.77001	0.00560544	0.00850444
AC093512.2	673.285	4.30993	0.429338	10.0197	1.24935e-23	1.05463e-22
AC093827.5	194.708	-3.33261	0.270055	-12.3459	5.12477e-35	8.7587e-34
AC116366.1	172.988	-1.8307	0.517731	-3.56377	0.000365566	0.000645781
AC126283.1	243.436	-2.09804	0.467795	-4.13068	3.61686e-05	7.17807e-05
AC131160.1	45.1513	0.992449	0.44771	2.2009	0.0277434	0.0381042
AC244197.3	532.766	-2.47554	0.243455	-10.1819	2.38967e-24	2.14105e-23
ACAA1	5627.76	-2.37383	0.252875	-9.34261	9.39907e-21	6.57342e-20
ACAA2	9960.06	-3.39754	0.185174	-18.3021	7.96574e-75	7.2423e-73
ACACA	1999.43	0.54018	0.331761	1.69935	0.0892532	0.112776
ACACB	6712.23	-5.71249	0.26716	-21.3458	4.26852e-101	1.00737e-98
ACAD10	889.862	-1.58518	0.163947	-9.68252	3.57774e-22	2.76353e-21
ACAD11	2622.47	-2.97667	0.215247	-13.8074	2.30017e-43	5.9196e-42
ACAD8	454.639	-1.0882	0.103248	-10.5431	5.46821e-26	5.48404e-25
ACAD9	933.399	0.268434	0.132043	2.01583	0.0438183	0.0582563
ACADM	2753.07	-2.55938	0.247088	-10.3132	6.14502e-25	5.74225e-24
ACADS	2234.4	-3.85464	0.245862	-15.6293	4.60171e-55	2.00953e-53
ACADSB	9868.64	-3.38644	0.300592	-11.1668	5.92487e-29	7.20599e-28
ACADVL	6953.46	-1.90152	0.204184	-9.33336	1.02571e-20	7.15099e-20
ACAP2	1159.18	-0.604322	0.143197	-4.23594	2.276e-05	4.61187e-05
ACAP3	689.794	1.1575	0.166409	6.95651	3.4881e-12	1.29528e-11
ACAT1	6763.17	-3.46241	0.259283	-13.3035	2.20968e-40	4.91178e-39
ACAT2	4656.18	0.0665728	0.3216	0.283838	0.776534	0.806415
ACBD3	1330.18	0.276651	0.129803	2.13814	0.0325053	0.0441903
ACBD4	822.759	-3.32127	0.237654	-13.9356	3.84929e-44	1.03131e-42
ACBD5	2176.27	-1.4367	0.179677	-8.01077	1.13993e-15	5.52624e-15
ACBD6	605.97	0.33205	0.153251	2.13984	0.0323674	0.0440191
ACBD7	85.1841	-0.658722	0.303733	-2.21854	0.0265182	0.0365345
ACCS	175.924	-3.41776	0.322032	-10.7226	7.97688e-27	8.49132e-26
ACD	415.091	2.56957	0.215172	11.915	9.88776e-33	1.47611e-31
ACE2	222.941	-1.16124	0.474127	-2.061	0.0393029	0.0526316
ACER2	76.5452	-1.53089	0.24126	-6.35976	2.02066e-10	6.4554e-10
ACER3	436.162	-0.285638	0.136797	-2.10362	0.0354118	0.0477728
ACIN1	3252.23	0.905781	0.120503	7.51139	5.8505e-14	2.47875e-13
ACKR2	122.275	-3.6578	0.327652	-11.0938	1.34491e-28	1.60233e-27
ACLY	6707.3	1.95445	0.213594	9.18134	4.25748e-20	2.83798e-19
ACMSD	949.634	-5.43217	0.413282	-12.9719	1.76491e-38	3.55289e-37
ACO1	3795.69	-2.05414	0.124018	-16.5463	1.70287e-61	9.68626e-60
ACO2	2447.8	0.12899	0.116535	1.10347	0.269822	0.313727
ACOT1	524.143	-2.66803	0.259442	-10.1859	2.2913e-24	2.05623e-23
ACOT11	259.365	-0.763341	0.245361	-3.1489	0.00163884	0.0026701
ACOT12	1027.19	-6.68361	0.407118	-16.2145	3.98152e-59	2.05409e-57
ACOT13	1348.43	-1.00163	0.201959	-4.97756	6.43898e-07	1.509e-06
ACOT2	1357.88	-2.27278	0.209511	-10.7931	3.71209e-27	4.01703e-26
ACOT4	150.165	-2.73121	0.344332	-8.02692	9.99464e-16	4.86444e-15
ACOT7	890.403	1.58263	0.180557	8.75653	2.01356e-18	1.19308e-17
ACOT8	320.475	-0.216553	0.224564	-0.985447	0.324405	0.371111
ACOT9	728.272	0.229972	0.208486	1.12772	0.259437	0.302467
ACOX1	8891.93	-3.36728	0.241201	-13.8923	7.05806e-44	1.87292e-42
ACOX3	580.943	-1.55909	0.141843	-10.9973	3.93743e-28	4.5258e-27
ACP1	1781.87	0.0245153	0.128141	0.202814	0.839281	0.862452
ACP2	1252.56	-1.24985	0.1799	-6.94902	3.67824e-12	1.36406e-11
ACP6	274.067	-0.773784	0.246658	-3.19184	0.0014137	0.00232033
ACSF2	865.001	-0.899252	0.237268	-3.75812	0.000171196	0.000314545
ACSF3	505.566	-1.53192	0.28447	-5.37327	7.73205e-08	1.96977e-07
ACSL1	22386.4	-5.61931	0.281241	-19.9302	2.22659e-88	3.63196e-86
ACSL3	3436.74	1.5327	0.177268	8.69125	3.58487e-18	2.09281e-17
ACSL4	4069.77	1.55787	0.269024	5.96895	2.38789e-09	6.96464e-09
ACSL5	2477.63	-4.64267	0.311504	-14.6368	1.6361e-48	5.53282e-47
ACSL6	129.692	-1.62205	0.415899	-3.76062	0.00016949	0.000311461
ACSM3	1223.64	-4.22958	0.375155	-11.2011	4.02789e-29	4.95315e-28
ACSS2	1556.08	-1.11886	0.343444	-3.18244	0.0014604	0.00239166
ACSS3	1671.98	-1.52131	0.436768	-3.36534	0.000764489	0.00129858
ACTB	62587.5	1.10462	0.205471	5.37356	7.71984e-08	1.96711e-07
ACTG1	28571.8	0.847168	0.225314	3.75616	0.000172538	0.000316905
ACTL6A	1152.03	1.90326	0.152811	12.4635	1.18135e-35	2.09321e-34
ACTN1	4956.45	0.525823	0.250022	2.09678	0.0360135	0.0485195
ACTN4	3014.86	1.57834	0.308276	5.12582	2.9624e-07	7.16975e-07
ACTR10	108.715	0.114218	0.172396	0.646355	0.518049	0.564737
ACTR1A	2282	1.01407	0.135443	7.4823	7.30357e-14	3.07326e-13
ACTR1B	1314.19	-0.102245	0.146523	-0.686642	0.492308	0.539553
ACTR2	5477.14	0.717126	0.142728	5.03716	4.72496e-07	1.12057e-06
ACTR3	3852.13	0.870768	0.160875	5.43151	5.58803e-08	1.44717e-07
ACTR3B	215.95	1.15732	0.121926	9.50366	2.02639e-21	1.48165e-20
ACTR3C	165.777	-3.09324	0.330679	-9.27199	1.82709e-20	1.24868e-19
ACTR5	247.465	0.312067	0.128297	2.4464	0.0144291	0.0206914
ACTR6	510.233	0.817697	0.180963	4.50509	6.63453e-06	1.41357e-05
ACTR8	449.952	-0.19903	0.136405	-1.43968	0.149957	0.182462
ACTRT3	72.2338	0.450649	0.210488	2.07965	0.0375579	0.0504472
ACVR1	744.941	-0.836651	0.154276	-5.42362	5.84032e-08	1.50969e-07
ACVR1B	1377.91	-0.193895	0.180387	-1.07458	0.282564	0.32699
ACVR1C	191.246	-1.09657	0.425207	-2.51274	0.0119796	0.0173697
ACVR2A	446.611	-0.396113	0.235259	-1.64376	0.100225	0.125658
ACVR2B	765.66	-0.431537	0.269136	-1.55154	0.120773	0.149244
ACY1	2570.89	-2.35396	0.249705	-9.36334	7.72566e-21	5.44083e-20
ACYP1	95.0645	1.06364	0.159692	6.62873	3.3859e-11	1.1649e-10
ACYP2	207.928	-1.51661	0.194876	-7.77941	7.28642e-15	3.29612e-14
ADA	145.821	0.667048	0.382863	1.64539	0.0998889	0.125299
ADAL	272.676	-0.739944	0.176397	-4.17521	2.97716e-05	5.96291e-05
ADAM10	1472.22	0.298284	0.135964	2.20891	0.0271811	0.0373782
ADAM15	1351.7	0.994843	0.29082	3.38666	0.000707489	0.00120693
ADAM17	474.64	0.960756	0.33044	3.04906	0.00229562	0.00366955
ADAM19	346.099	-1.9829	0.505702	-4.08139	4.47666e-05	8.79008e-05
ADAM22	157.786	3.23911	0.340038	9.5096	1.914e-21	1.4041e-20
ADAM8	118.295	-2.3898	0.291339	-8.3411	7.36035e-17	3.87843e-16
ADAM9	3308.4	1.85976	0.387955	4.86856	1.12416e-06	2.57947e-06
ADAMTS1	997.461	-1.1776	0.652995	-1.76231	0.0780169	0.0994557
ADAMTS4	84.1035	-3.45801	0.284095	-12.1079	9.59469e-34	1.52689e-32
ADAMTS9	240.492	-0.414002	0.46886	-0.887375	0.374877	0.42277
ADAMTSL4	676.394	-0.816352	0.302847	-2.6359	0.00839148	0.0124187
ADAMTSL5	114.405	1.65648	0.227214	7.20728	5.70818e-13	2.24761e-12
ADAR	6590.91	0.0370321	0.150385	0.258884	0.795725	0.823568
ADARB1	524.098	0.214533	0.324195	0.608387	0.542931	0.589605
ADAT1	689.986	-0.227075	0.123096	-1.85886	0.0630464	0.0818716
ADAT2	243.354	-0.140673	0.168558	-0.819218	0.412662	0.461137
ADAT3	88.9007	1.70805	0.352131	4.87224	1.10339e-06	2.53339e-06
ADCK1	96.0673	0.118044	0.186017	0.6289	0.529415	0.576221
ADCK2	367.41	-0.508201	0.263895	-1.98399	0.0472565	0.0625425
ADCY10	234.92	-3.13268	0.407804	-7.67695	1.62922e-14	7.19686e-14
ADCY3	410.615	1.48677	0.459618	3.02812	0.00246082	0.00392063
ADCY6	1368.71	0.16192	0.182152	0.898269	0.369042	0.416972
ADCY7	378.714	0.189014	0.436804	0.508878	0.610838	0.654187
ADCY9	1712.8	-0.272532	0.172668	-1.54934	0.1213	0.149779
ADD1	4172.58	0.650269	0.16513	3.94228	8.07092e-05	0.000153476
ADD3	2039.43	0.85041	0.250658	3.45099	0.00055853	0.000964686
ADGRA3	2902.44	-1.70622	0.260795	-6.50716	7.65857e-11	2.54414e-10
ADGRD1	285.064	0.428356	0.433229	1.06882	0.285149	0.329672
ADGRE5	801.628	1.02929	0.395473	2.4562	0.0140415	0.0201851
ADGRG1	306.01	0.991495	0.567861	1.6144	0.106441	0.13285
ADGRG6	5779.52	-1.06777	0.260102	-4.02452	5.7091e-05	0.00011067
ADGRL2	2658.57	0.0843677	0.411677	0.36201	0.717344	0.752343
ADGRV1	392.837	-1.95883	0.414045	-4.77324	1.81281e-06	4.08361e-06
ADH5	4259.92	-0.792246	0.167501	-4.69546	2.66006e-06	5.90343e-06
ADH6	6826.2	-5.72081	0.48602	-11.5068	1.21956e-30	1.61425e-29
ADI1	8214.65	-2.89849	0.184056	-15.7376	8.35269e-56	3.79705e-54
ADIPOR1	2410.5	-0.085774	0.0982722	-0.876449	0.380786	0.428843
ADK	1508.67	-1.5997	0.191367	-8.37231	5.64988e-17	3.0028e-16
ADM	623.424	-0.145539	0.303796	-0.550761	0.581798	0.62696
ADM2	338.444	1.2574	0.286337	4.42021	9.86045e-06	2.0687e-05
ADNP	2209.86	-0.251942	0.0964975	-2.61189	0.00900424	0.0132901
ADNP2	811.062	0.133662	0.117347	1.15434	0.248361	0.290501
ADO	507.046	0.828721	0.12508	6.63921	3.15378e-11	1.08876e-10
ADORA2A	141.124	2.15143	0.475476	4.62359	3.77155e-06	8.22534e-06
ADPGK	550.614	1.16651	0.232162	5.0435	4.57094e-07	1.08614e-06
ADPRH	70.2484	-1.32506	0.286917	-4.68233	2.83627e-06	6.27567e-06
ADPRHL1	127.517	1.08892	0.222796	4.76504	1.8882e-06	4.24999e-06
ADPRM	76.8636	-0.815545	0.194633	-4.23709	2.26439e-05	4.59002e-05
ADPRS	534.538	0.399307	0.160827	2.48184	0.0130704	0.0188674
ADRM1	3408.64	1.35722	0.184354	7.33881	2.15506e-13	8.76244e-13
ADSL	1555.58	1.81621	0.242032	7.54372	4.56745e-14	1.94855e-13
ADSS1	261.844	-2.52478	0.483806	-5.24572	1.55674e-07	3.8569e-07
ADSS2	1117.23	1.20554	0.131928	9.14511	5.95686e-20	3.92593e-19
AEBP2	727.921	0.373758	0.190312	1.97607	0.0481463	0.0636367
AEN	811.823	1.25189	0.214043	5.88576	3.96226e-09	1.13623e-08
AFAP1	786.001	1.16289	0.436381	2.63855	0.00832612	0.0123269
AFAP1L1	168.702	-0.484209	0.303475	-1.64709	0.09954	0.124898
AFDN	4476.82	-0.619446	0.213715	-2.84286	0.00447105	0.00689843
AFF1	2833.89	-1.60471	0.161082	-9.92833	3.13446e-23	2.59265e-22
AFF3	248.207	-0.810496	0.487913	-1.78185	0.074774	0.0957066
AFF4	2554.92	-1.01745	0.128561	-7.90053	2.77711e-15	1.30358e-14
AFG1L	104.651	-0.146936	0.212561	-0.684506	0.493656	0.540803
AFG3L2	2719.21	0.572859	0.126375	4.54705	5.44025e-06	1.17101e-05
AFMID	1191.77	-1.84506	0.198514	-9.24179	2.42407e-20	1.6405e-19
AFP	86843.2	10.0573	0.543896	19.0094	1.42477e-80	1.59632e-78
AFTPH	1047.34	-1.03365	0.147598	-7.01438	2.30977e-12	8.6671e-12
AGA	351.672	-0.348141	0.211199	-1.64491	0.0999875	0.125403
AGAP1	681.093	-0.545003	0.196544	-2.75423	0.00588297	0.00889503
AGAP3	1047.8	0.385636	0.176506	2.1805	0.0292201	0.0399938
AGAP4	264.266	-0.806512	0.21579	-3.72848	0.000192639	0.000352193
AGAP5	197.312	-1.08187	0.189861	-5.70229	1.18212e-08	3.24797e-08
AGAP6	86.0629	-0.264241	0.245634	-1.07967	0.28029	0.324595
AGAP9	431.445	-3.15747	0.26289	-11.9986	3.615e-33	5.58462e-32
AGBL5	428.741	0.782877	0.225529	3.4997	0.00046579	0.000812477
AGFG1	2139.74	0.718808	0.15386	4.70322	2.56093e-06	5.68913e-06
AGFG2	1191.34	-1.36856	0.237038	-5.76872	7.9877e-09	2.23511e-08
AGGF1	795.72	-0.794425	0.100501	-7.90451	2.68984e-15	1.26637e-14
AGK	506.157	0.753048	0.144155	5.22989	1.69611e-07	4.18911e-07
AGL	2787.56	-2.40193	0.203857	-11.7297	8.9797e-32	1.26883e-30
AGMAT	3048.17	-1.33021	0.347651	-3.66842	0.000244055	0.000441392
AGMO	1276.74	-4.20823	0.454622	-9.15767	5.30284e-20	3.50322e-19
AGO1	1903.67	0.452556	0.184937	2.47165	0.0134491	0.0193863
AGO2	1684.18	0.0883354	0.198312	0.450357	0.652453	0.6934
AGO3	902.909	-1.10976	0.199029	-5.56497	2.62199e-08	6.96769e-08
AGO4	697.662	-1.6776	0.161663	-10.3564	3.91394e-25	3.72968e-24
AGPAT1	915.074	1.45086	0.57949	2.60566	0.00916974	0.01352
AGPAT2	2595.82	-0.536701	0.211835	-2.65264	0.00798645	0.0118652
AGPAT3	2820.15	-1.82317	0.166388	-10.9534	6.39748e-28	7.25571e-27
AGPS	2114.06	0.916325	0.176436	5.35523	8.54483e-08	2.16836e-07
AGRN	6469.22	1.78147	0.285951	6.23061	4.64609e-10	1.44193e-09
AGT	23824.6	-2.18424	0.466737	-4.40735	1.04645e-05	2.19046e-05
AGTPBP1	504.948	0.535645	0.154232	3.4872	0.0004881	0.000849921
AGTR1	741.388	-1.46631	0.400334	-3.55227	0.000381926	0.000673287
AGTRAP	470.289	0.773562	0.273752	2.81579	0.00486574	0.00746278
AHCTF1	2480.7	0.299498	0.166791	1.81805	0.0690566	0.0889738
AHCY	7166.53	1.11867	0.127819	8.76237	1.91181e-18	1.134e-17
AHCYL1	3681.56	0.0256525	0.121586	0.216479	0.828615	0.853074
AHCYL2	437.306	-0.536949	0.134207	-3.9921	6.54913e-05	0.000125832
AHDC1	503.398	-0.662474	0.259234	-2.5846	0.00974924	0.0143192
AHI1	357.737	-0.796313	0.213638	-3.73025	0.000191289	0.000349955
AHNAK	25012.4	-1.41759	0.1701	-8.34247	7.2753e-17	3.83544e-16
AHR	2741.21	-1.73244	0.179599	-9.63987	5.42586e-22	4.12499e-21
AHSA1	1771.16	1.23073	0.223997	5.49728	3.85698e-08	1.01186e-07
AHSG	43517.2	-3.46211	0.535166	-6.21761	5.04789e-10	1.56138e-09
AIDA	2009.41	0.468745	0.13004	3.61401	0.000301494	0.000538602
AIF1L	250.43	3.12889	0.42819	7.35591	1.89629e-13	7.72445e-13
AIFM1	1961.95	-0.122339	0.166982	-0.743153	0.457389	0.504761
AIFM2	924.591	0.216631	0.18197	1.22085	0.222142	0.262463
AIG1	2528.99	-1.2485	0.231744	-5.36369	8.15405e-08	2.07157e-07
AIMP1	1182.01	0.0519873	0.121453	0.437319	0.66188	0.702475
AIMP2	842.351	1.00718	0.156354	6.44578	1.15004e-10	3.77293e-10
AIP	1388.39	1.35726	0.201618	6.68701	2.27772e-11	7.9498e-11
AJM1	189.624	0.00142508	0.297081	-0.00954215	0.992387	0.994179
AJUBA	2652.92	0.800328	0.195481	4.16332	3.13657e-05	6.26862e-05
AK1	482.931	0.152951	0.241143	0.641457	0.521226	0.567921
AK2	4093.71	-0.386825	0.153321	-2.51701	0.0118357	0.0171767
AK3	3097.83	-2.23956	0.194118	-11.4771	1.71975e-30	2.2655e-29
AK4	5625.06	-1.13007	0.192958	-5.77931	7.50085e-09	2.10471e-08
AK7	75.5692	0.85767	0.303876	2.83087	0.0046422	0.00714561
AK9	86.6898	-1.03875	0.183913	-5.63053	1.79656e-08	4.85207e-08
AKAP1	3345.95	-0.0565369	0.165171	-0.310326	0.756313	0.78719
AKAP10	592.457	-0.239082	0.148597	-1.625	0.104162	0.130255
AKAP11	1359.47	-1.53885	0.147253	-10.4394	1.63819e-25	1.59533e-24
AKAP12	2064.25	-0.970827	0.410795	-1.99723	0.0458005	0.0607025
AKAP13	3701.97	-1.87324	0.170105	-11.02	3.06212e-28	3.54541e-27
AKAP17A	890.637	-0.528527	0.191784	-2.74964	0.00596612	0.00900847
AKAP3	42.6549	-1.40237	0.325586	-4.28772	1.80519e-05	3.69636e-05
AKAP5	166.34	-1.70228	0.28173	-6.07882	1.2107e-09	3.62851e-09
AKAP6	296.79	-3.21424	0.294759	-10.8015	3.38719e-27	3.6834e-26
AKAP7	277.212	-0.767437	0.24233	-3.08593	0.00202918	0.00326434
AKAP8	443.633	1.8413	0.406567	4.54303	5.54504e-06	1.19197e-05
AKAP8L	619.288	1.62951	0.382294	4.23387	2.29707e-05	4.65202e-05
AKAP9	3068.58	-2.57006	0.267261	-9.64631	5.09554e-22	3.87918e-21
AKIP1	308.271	0.54166	0.176077	3.05725	0.00223378	0.0035743
AKIRIN1	1787.39	1.03452	0.157984	6.58523	4.54172e-11	1.53822e-10
AKIRIN2	733.089	0.782655	0.145301	5.39385	6.89633e-08	1.76783e-07
AKNA	694	-1.28909	0.278117	-4.63739	3.52833e-06	7.71006e-06
AKR1A1	2828.06	-1.59937	0.17086	-9.3491	8.83999e-21	6.19805e-20
AKR1B1	2936.6	3.3718	0.503032	6.97619	3.03302e-12	1.13235e-11
AKR1B10	2916.55	1.59176	0.761239	2.40239	0.0162883	0.0231657
AKR1C1	2837.1	-0.796835	0.421262	-1.68605	0.0917853	0.115796
AKR1C2	5776.18	-2.39468	0.444056	-5.24114	1.59587e-07	3.94943e-07
AKR1C3	3272.51	-2.06601	0.54534	-3.60059	0.000317494	0.000565272
AKR1D1	4473.27	-5.29426	0.47928	-10.7934	3.69882e-27	4.00658e-26
AKR7A2	981.584	-1.08555	0.157034	-6.90915	4.87579e-12	1.7908e-11
AKT1	3161.49	-0.473944	0.162978	-2.91189	0.00359244	0.00560284
AKT1S1	1590.83	1.32342	0.194768	6.77663	1.23014e-11	4.38173e-11
AKT2	896.902	-0.856062	0.184477	-4.69256	2.69808e-06	5.98304e-06
AKTIP	431.955	-1.4486	0.179055	-8.10889	5.1084e-16	2.53183e-15
AL121900.1	182.786	1.71841	0.194798	8.83915	9.6448e-19	5.8523e-18
AL135905.2	4846.93	-0.0998548	0.200102	-0.46051	0.64515	0.686757
AL157392.5	45.1701	-1.26154	0.275389	-4.69552	2.65935e-06	5.90304e-06
AL162231.1	62.9696	-0.357504	0.369743	-1.04202	0.297402	0.342766
AL163636.1	942.171	-3.37477	0.388629	-8.50948	1.7472e-17	9.67548e-17
AL353671.1	101.069	-2.05451	0.316447	-6.56054	5.36126e-11	1.80532e-10
AL355916.3	253.298	-3.54441	0.356932	-9.94523	2.64568e-23	2.1949e-22
AL441992.2	164.751	-0.0251785	0.286025	-0.15846	0.874095	0.892028
AL445524.2	99.9705	1.05047	0.244572	4.30813	1.6464e-05	3.38371e-05
AL669918.1	88.8608	-0.274255	0.499449	-0.743844	0.456971	0.50435
ALAD	3290.17	-3.1696	0.194714	-16.2834	1.29569e-59	6.77914e-58
ALAS1	3851.25	-1.62153	0.181976	-8.91606	4.83184e-19	3.01263e-18
ALB	1.32985e+06	-5.34103	0.584939	-8.91107	5.05434e-19	3.13901e-18
ALCAM	3435.56	-0.185707	0.167064	-1.12643	0.259985	0.302977
ALDH16A1	758.936	0.861753	0.217648	3.97422	7.06097e-05	0.000135245
ALDH18A1	3042.05	1.68794	0.169908	9.96302	2.21242e-23	1.84236e-22
ALDH1A1	26541.6	-0.210736	0.390498	-0.189259	0.849889	0.871126
ALDH1B1	2921.95	-2.59391	0.184171	-14.0173	1.22104e-44	3.35241e-43
ALDH1L2	346.184	-0.0845675	0.581308	0.0321241	0.974373	0.978254
ALDH2	12659.2	-3.37143	0.280679	-11.7906	4.36478e-32	6.27126e-31
ALDH3A2	3760.59	-1.70895	0.22948	-7.39858	1.37652e-13	5.66124e-13
ALDH3B1	439.502	0.904164	0.387906	2.22701	0.0259467	0.0357962
ALDH4A1	5272.07	-3.77802	0.26864	-14.0084	1.38567e-44	3.78569e-43
ALDH5A1	2296.94	-3.15735	0.266936	-11.7486	7.17898e-32	1.01828e-30
ALDH6A1	8707.95	-4.86917	0.268399	-18.1157	2.39665e-73	2.06075e-71
ALDH7A1	2387.9	-0.940634	0.170507	-5.49871	3.82571e-08	1.00412e-07
ALDH8A1	2847.25	-6.65107	0.423482	-15.4984	3.55451e-54	1.46568e-52
ALDH9A1	2952.79	-2.13464	0.121991	-17.4941	1.58773e-68	1.1663e-66
ALDOA	17719.6	2.18636	0.295845	7.39655	1.39767e-13	5.74182e-13
ALDOC	1485.48	-1.61792	0.310691	-5.14152	2.7252e-07	6.6072e-07
ALG1	665.859	0.383446	0.150649	2.57308	0.0100798	0.0147734
ALG10	164.289	-0.239176	0.158213	-1.50006	0.133599	0.163943
ALG10B	532.129	-0.671389	0.193063	-3.45556	0.000549142	0.000949086
ALG11	1011.6	-1.36022	0.181503	-7.48258	7.28763e-14	3.06772e-13
ALG12	743.437	0.00826316	0.125712	0.0616134	0.950871	0.958388
ALG13	432.226	-1.06477	0.162732	-6.52347	6.8701e-11	2.29113e-10
ALG14	352.274	-0.679688	0.164797	-4.10139	4.10671e-05	8.09376e-05
ALG2	945.114	-0.337844	0.13734	-2.44227	0.0145953	0.0209135
ALG3	1195.25	1.51577	0.170389	8.89864	5.65351e-19	3.49547e-18
ALG5	567.992	-1.10098	0.194973	-5.65154	1.59015e-08	4.31561e-08
ALG6	67.7754	-0.452637	0.244168	-1.86994	0.0614922	0.0800272
ALG8	1028.3	0.805297	0.155232	5.19046	2.0977e-07	5.13977e-07
ALG9	386.172	-0.654027	0.113313	-5.75218	8.81011e-09	2.45162e-08
ALKBH1	172.199	0.247972	0.112874	2.18252	0.0290714	0.0398246
ALKBH2	313.342	0.0736923	0.178581	0.381252	0.703017	0.739554
ALKBH3	178.423	-0.762504	0.207597	-3.67548	0.000237404	0.000430206
ALKBH4	218.319	0.275782	0.127579	2.13678	0.0326161	0.04433
ALKBH5	2076.09	-0.285572	0.14488	-1.98294	0.0473746	0.0626838
ALKBH6	165.893	1.09946	0.217686	5.01928	5.18651e-07	1.22428e-06
ALKBH7	823.995	-1.72389	0.250537	-6.87436	6.22695e-12	2.27351e-11
ALKBH8	233.211	-0.340869	0.144671	-2.3363	0.0194755	0.0273446
ALMS1	903.719	-1.43058	0.281719	-5.01579	5.28164e-07	1.2462e-06
ALPK1	228.362	-1.58324	0.207217	-7.73676	1.01982e-14	4.56859e-14
ALPK2	868.379	-2.077	0.409476	-4.99635	5.84267e-07	1.37448e-06
ALPK3	492.807	-0.028346	0.431917	0.00779772	0.993778	0.994944
ALS2	538.367	-0.828318	0.203308	-4.05386	5.03798e-05	9.83134e-05
ALS2CL	299.153	-2.14704	0.326153	-6.75264	1.45181e-11	5.14324e-11
ALYREF	1603.22	2.24302	0.191866	11.6798	1.61714e-31	2.25343e-30
AMACR	1991.81	-2.18453	0.261789	-8.31576	9.11663e-17	4.7654e-16
AMBP	91169.1	-2.93698	0.470043	-5.98954	2.10437e-09	6.17178e-09
AMBRA1	835.99	-0.376011	0.127069	-2.95442	0.00313259	0.00491675
AMD1	2634.62	1.67145	0.15158	11.0547	2.08102e-28	2.44003e-27
AMDHD1	952.986	-3.51078	0.356932	-9.69613	3.13165e-22	2.42572e-21
AMDHD2	500.443	-0.315369	0.232291	-1.35829	0.174371	0.210277
AMFR	2732.64	-2.17052	0.162156	-13.3587	1.05439e-40	2.41639e-39
AMIGO1	162.87	-1.01808	0.28061	-3.6358	0.000277115	0.000497212
AMIGO2	732.006	3.3021	0.33227	9.69848	3.06021e-22	2.37203e-21
AMMECR1	509.657	0.40571	0.214607	1.86569	0.0620845	0.0807222
AMMECR1L	437.607	-0.0617344	0.259643	-0.241635	0.809063	0.835346
AMN	520.402	-2.74598	0.494451	-5.25093	1.51336e-07	3.75446e-07
AMN1	95.9379	0.313125	0.157414	1.99936	0.0455699	0.0604297
AMOT	278.109	-0.856168	0.366359	-2.4166	0.0156663	0.0223528
AMOTL1	1686.27	-1.57515	0.358041	-4.50073	6.77202e-06	1.44203e-05
AMOTL2	1447.25	0.666568	0.226951	2.91405	0.00356771	0.00556661
AMPD2	1346.62	0.685721	0.224363	3.07866	0.00207931	0.00334063
AMPD3	102.388	-0.841335	0.3185	-2.7208	0.00651232	0.00978922
AMT	836.224	-1.30256	0.486551	-2.46987	0.0135163	0.0194704
AMY2B	277.772	-3.86231	0.286986	-13.4288	4.0977e-41	9.63595e-40
AMZ2	764.251	0.268415	0.151698	1.75332	0.0795464	0.101219
ANAPC1	1901.98	0.95964	0.151644	6.35369	2.10215e-10	6.70607e-10
ANAPC10	102.64	0.110915	0.193752	0.563269	0.573252	0.618712
ANAPC11	1407.8	0.26931	0.26121	1.00709	0.313889	0.360085
ANAPC13	1038.37	0.315507	0.167704	1.86452	0.0622492	0.0809269
ANAPC15	425.17	0.987417	0.16098	6.10311	1.04027e-09	3.13382e-09
ANAPC16	1254.24	-1.00368	0.145303	-6.91135	4.80071e-12	1.7644e-11
ANAPC2	942.935	0.41266	0.195271	2.09205	0.0364343	0.049033
ANAPC4	732.465	1.13009	0.192324	5.86814	4.40709e-09	1.26053e-08
ANAPC5	2187.58	0.413654	0.112526	3.67873	0.000234397	0.000425103
ANAPC7	1081.47	1.81589	0.132495	13.7011	1.00003e-42	2.49826e-41
ANG	11412.4	-6.4945	0.332747	-19.4183	5.40363e-84	7.13536e-82
ANGEL1	804.475	-1.67088	0.172561	-9.65744	4.57123e-22	3.48961e-21
ANGEL2	499.236	-0.515719	0.145114	-3.53785	0.000403401	0.000709342
ANGPTL2	336.536	-0.797811	0.565998	-1.1577	0.246988	0.289078
ANGPTL4	1022.45	-1.9413	0.483003	-4.12296	3.74038e-05	7.40994e-05
ANK2	320.629	2.27119	0.380557	6.19024	6.0072e-10	1.84422e-09
ANK3	727.328	-1.56622	0.444771	-3.59822	0.000320403	0.000570269
ANKEF1	396.05	0.391659	0.196865	2.00614	0.0448416	0.0595454
ANKFY1	1933.91	-0.412467	0.142364	-2.88796	0.00387753	0.00601449
ANKH	1107.14	-1.27493	0.180517	-7.0304	2.05949e-12	7.75422e-12
ANKHD1	1473.16	-0.720561	0.177253	-4.04505	5.23124e-05	0.000101888
ANKHD1-EIF4EBP3	590.573	0.24399	0.343973	0.536207	0.591815	0.636518
ANKIB1	1122.02	-0.398382	0.104534	-3.81835	0.00013435	0.000249825
ANKLE2	1213.86	0.322037	0.139601	2.30185	0.0213434	0.0297937
ANKMY1	167.831	-0.964609	0.184005	-5.2273	1.72004e-07	4.2463e-07
ANKMY2	450.83	0.461114	0.11602	3.96883	7.22256e-05	0.000138173
ANKRA2	169.505	-1.35522	0.219363	-6.16386	7.09916e-10	2.16925e-09
ANKRD10	933.983	-1.26214	0.111124	-11.3461	7.75633e-30	9.85489e-29
ANKRD11	3404.43	0.935939	0.19051	4.89856	9.65428e-07	2.22909e-06
ANKRD12	1513.91	-1.69814	0.181936	-9.35006	8.75976e-21	6.14957e-20
ANKRD13A	762.251	-0.0752456	0.155568	-0.481301	0.630303	0.672501
ANKRD13C	604.46	-0.200789	0.107931	-1.84973	0.0643525	0.0834656
ANKRD13D	371.256	3.11206	0.477127	6.44234	1.17644e-10	3.85837e-10
ANKRD16	159.409	-0.197214	0.178822	-1.08805	0.276572	0.320692
ANKRD17	2348.04	-0.875342	0.186854	-4.65672	3.21283e-06	7.05538e-06
ANKRD23	37.15	-0.406976	0.287357	-1.42206	0.155009	0.188196
ANKRD26	380.371	-1.2406	0.2543	-4.92223	8.55642e-07	1.98262e-06
ANKRD27	851.39	1.29658	0.137912	9.39579	5.67921e-21	4.03806e-20
ANKRD28	1205.32	-0.371517	0.14361	-2.6015	0.00928167	0.0136632
ANKRD29	154.675	2.02178	0.483037	4.21816	2.46306e-05	4.97274e-05
ANKRD33B	223.597	2.06176	0.236154	8.61835	6.79234e-18	3.88955e-17
ANKRD36	405.37	-1.57261	0.346166	-4.50769	6.55371e-06	1.39769e-05
ANKRD36B	191.295	-0.662924	0.279176	-2.40416	0.0162097	0.023057
ANKRD36C	227.698	-2.18028	0.359324	-6.03685	1.57155e-09	4.65092e-09
ANKRD37	69.372	-1.76926	0.380922	-4.58991	4.43445e-06	9.61998e-06
ANKRD39	247.136	0.669426	0.194319	3.42952	0.000604651	0.00104013
ANKRD40	1197.01	0.440768	0.107914	4.09436	4.23332e-05	8.32849e-05
ANKRD42	189.318	-0.970306	0.1728	-5.63076	1.79415e-08	4.84791e-08
ANKRD44	394.477	-3.02222	0.292442	-10.4623	1.28752e-25	1.25936e-24
ANKRD46	643.78	-1.2216	0.230098	-5.27837	1.30337e-07	3.25241e-07
ANKRD49	235.093	-0.133669	0.180726	-0.717973	0.472774	0.519878
ANKRD50	941.796	-1.05079	0.197434	-5.37413	7.69527e-08	1.9613e-07
ANKRD52	2789.02	1.74919	0.175189	9.9663	2.14047e-23	1.78378e-22
ANKRD54	413.848	0.856534	0.166288	5.1546	2.54176e-07	6.18272e-07
ANKRD6	153.504	-2.07084	0.333576	-6.27851	3.4184e-10	1.0708e-09
ANKRD9	798.231	1.50592	0.250922	6.01203	1.8321e-09	5.40326e-09
ANKS1A	959.757	-0.851677	0.173881	-4.87512	1.08741e-06	2.49773e-06
ANKS3	117.348	1.55663	0.308591	4.96605	6.83308e-07	1.59765e-06
ANKS6	411.456	0.98944	0.15704	6.2878	3.21996e-10	1.01063e-09
ANKZF1	511.347	-0.200512	0.153973	-1.28645	0.198285	0.236264
ANLN	2360.94	5.85495	0.31254	18.7436	2.18252e-78	2.26248e-76
ANO10	670.346	0.760235	0.204284	3.7064	0.000210229	0.00038353
ANO3	59.9679	0.16075	0.394682	0.507109	0.612079	0.655263
ANO5	227.941	-1.1605	0.414845	-2.68382	0.00727859	0.0108733
ANO6	4121.7	-0.802324	0.142751	-5.59737	2.17623e-08	5.83202e-08
ANO8	288.804	0.361709	0.208714	1.71989	0.0854527	0.108367
ANP32A	2379.27	1.60293	0.13999	11.4351	2.79084e-30	3.63333e-29
ANP32B	3791.61	2.16193	0.245895	8.7717	1.75987e-18	1.04836e-17
ANP32E	2198.87	1.97807	0.154013	12.8345	1.05064e-37	2.05533e-36
ANPEP	6928.7	-3.14516	0.310091	-9.97376	1.98562e-23	1.65847e-22
ANTKMT	276.312	0.178265	0.369886	0.518005	0.604455	0.648227
ANTXR2	1587.85	-0.966355	0.259596	-3.665	0.00024734	0.000446824
ANXA1	2141.3	1.36447	0.534215	2.42603	0.015265	0.0218083
ANXA11	2610.75	0.7417	0.187776	3.9358	8.29217e-05	0.000157494
ANXA2	13911.4	1.51561	0.354524	4.21047	2.54841e-05	5.13757e-05
ANXA2R	47.2034	0.552975	0.336248	1.55805	0.11922	0.147506
ANXA3	554.136	3.40905	0.450862	7.78768	6.82511e-15	3.10009e-14
ANXA4	3227.73	0.744559	0.205402	3.70878	0.000208256	0.000380118
ANXA5	6206.15	0.861793	0.270888	3.2191	0.00128594	0.00212288
ANXA6	4233.51	-1.49983	0.349872	-4.22498	2.38957e-05	4.83141e-05
ANXA7	1322.97	0.12764	0.293441	0.33865	0.734873	0.768692
ANXA8	221.37	1.22495	0.552064	2.43617	0.0148436	0.0212336
ANXA9	540.596	-2.09871	0.31151	-6.74974	1.48111e-11	5.24202e-11
AOC2	105.726	0.379352	0.224556	1.69605	0.0898757	0.113542
AOC3	228.089	-2.59762	0.314421	-8.07517	6.73848e-16	3.3175e-15
AOPEP	326.311	-1.16843	0.196313	-5.954	2.61665e-09	7.61183e-09
AOX1	26758.8	-9.61065	0.377294	-25.3456	1.00517e-141	5.86807e-139
AP001267.5	79.4887	-0.629051	0.190808	-3.41343	0.000641501	0.00110045
AP001453.3	107.605	0.339017	0.303527	1.08272	0.278933	0.32318
AP002495.1	67.1671	-1.56375	0.233306	-6.75071	1.47124e-11	5.20876e-11
AP003108.2	52.9826	1.89148	0.284233	6.68218	2.35407e-11	8.20854e-11
AP003419.1	309.267	-1.00894	0.367979	-2.87824	0.00399901	0.00619684
AP1AR	674.472	-0.0611146	0.162207	-0.335644	0.73714	0.770337
AP1B1	3536.95	0.904948	0.145927	6.17917	6.44391e-10	1.97338e-09
AP1G1	3413.64	-0.258437	0.137975	-1.86379	0.0623509	0.0810305
AP1G2	427.722	-0.00525161	0.250377	-0.00537286	0.995713	0.996432
AP1M1	1733.02	0.314129	0.123009	2.54095	0.0110552	0.0161009
AP1S1	1280.03	0.997131	0.223583	4.3916	1.12519e-05	2.34597e-05
AP1S2	290.9	0.271636	0.248379	1.10224	0.270357	0.314274
AP1S3	268.283	1.33956	0.247453	5.402	6.59031e-08	1.69408e-07
AP2A1	2321.57	0.289627	0.171409	1.67446	0.0940412	0.118454
AP2A2	498.673	-0.097971	0.255286	-0.404712	0.685689	0.72428
AP2B1	4489.18	1.07055	0.135995	7.86712	3.62899e-15	1.68704e-14
AP2M1	5488.4	0.740035	0.185418	3.95683	7.59495e-05	0.000144822
AP2S1	1694.88	0.768275	0.193075	3.9305	8.47679e-05	0.000160671
AP3B1	1281.33	0.31937	0.127519	2.51079	0.012046	0.0174522
AP3D1	2728.04	0.791341	0.164189	4.82504	1.39973e-06	3.18283e-06
AP3M1	1554.48	0.480991	0.109528	4.40509	1.05741e-05	2.21214e-05
AP3M2	319.014	1.2863	0.13895	9.25995	2.04522e-20	1.39346e-19
AP3S1	987.207	-0.198807	0.149212	-1.32681	0.184572	0.221279
AP3S2	1027.65	-0.856056	0.166237	-5.14066	2.7378e-07	6.6363e-07
AP4B1	276.625	0.076573	0.149567	0.488359	0.625296	0.667801
AP4E1	491.087	-0.201149	0.128279	-1.57573	0.115089	0.142792
AP4M1	215.162	0.638666	0.211987	2.95285	0.00314853	0.00493898
AP4S1	364.235	1.42229	0.214816	6.63739	3.19277e-11	1.10153e-10
AP5B1	863.49	0.600351	0.158909	3.75173	0.000175616	0.000322327
AP5M1	939.181	-0.457325	0.152507	-2.98915	0.00279759	0.00442477
AP5S1	469.839	0.0751411	0.132241	0.572437	0.567026	0.612947
AP5Z1	340.837	0.397223	0.244372	1.59311	0.111136	0.138228
APAF1	834.137	0.41367	0.201947	2.06917	0.03853	0.0516528
APBA1	660.825	-4.66068	0.374719	-12.4475	1.44311e-35	2.54483e-34
APBA3	257.984	0.148101	0.195935	0.737312	0.460933	0.508217
APBB1	307.109	0.835874	0.306632	2.69163	0.00711029	0.0106405
APBB2	925.669	-1.74371	0.192513	-9.07743	1.11167e-19	7.19407e-19
APC	945.124	-1.0438	0.164102	-6.35827	2.0404e-10	6.51659e-10
APEH	2341.36	-0.251499	0.151262	-1.67309	0.0943088	0.118777
APEX1	3167.23	1.17222	0.177037	6.62533	3.4647e-11	1.1909e-10
APEX2	609.963	1.17269	0.160551	7.29149	3.06537e-13	1.23371e-12
APH1A	2966.18	-0.388327	0.0970424	-4.00335	6.24525e-05	0.000120411
APH1B	365.235	1.76068	0.276011	6.21677	5.07499e-10	1.56933e-09
API5	2760.68	0.0692776	0.133199	0.524081	0.600222	0.644248
APIP	449.895	0.73986	0.188017	3.93443	8.33951e-05	0.000158339
APLF	77.2185	-1.72111	0.283951	-5.9814	2.21234e-09	6.47815e-09
APLP2	14028.7	0.00945841	0.126706	0.0959556	0.923556	0.934935
APMAP	4711.94	-1.0847	0.150669	-7.18445	6.74801e-13	2.6411e-12
APOA1	83911.4	-4.0207	0.522849	-7.42271	1.14744e-13	4.74904e-13
APOA2	59557.6	-3.06337	0.634065	-4.69382	2.68144e-06	5.94851e-06
APOB	295333	-3.53132	0.538239	-6.23052	4.64884e-10	1.44237e-09
APOBEC3C	311.58	0.104922	0.530005	0.325705	0.744647	0.776792
APOBEC3D	62.268	-1.63933	0.247762	-6.66839	2.5862e-11	8.98689e-11
APOBEC3F	126.194	-1.17688	0.333909	-3.51994	0.000431648	0.000756135
APOC1	34505.2	-4.36019	0.415449	-10.3148	6.03881e-25	5.65253e-24
APOC2	17975	-4.642	0.487594	-9.29661	1.44989e-20	9.98896e-20
APOC3	46534.3	-7.78323	0.527214	-14.515	9.73926e-48	3.19609e-46
APOE	46691.7	-2.77038	0.454751	-5.92149	3.19041e-09	9.22043e-09
APOH	73564.3	-7.10614	0.555119	-12.4872	8.76528e-36	1.56309e-34
APOL1	3454.04	-4.2286	0.488612	-8.24434	1.66068e-16	8.52791e-16
APOL2	1109.54	-1.90622	0.185031	-10.2615	1.05069e-24	9.64752e-24
APOL6	4260.31	-5.11554	0.268443	-18.9953	1.86427e-80	2.06785e-78
APOLD1	89.8977	-1.36183	0.189692	-7.25354	4.0601e-13	1.62228e-12
APOO	175.504	1.08159	0.204961	5.25039	1.51774e-07	3.76365e-07
APP	11623	0.07141	0.153331	0.4552	0.648965	0.690288
APPBP2	1062.77	-0.949302	0.118519	-8.03149	9.62943e-16	4.69493e-15
APPL1	946.462	-0.727431	0.14732	-4.92369	8.49259e-07	1.96824e-06
APPL2	636.219	-0.356983	0.118709	-3.03067	0.00244013	0.00388823
APRT	1776.24	0.565611	0.164505	3.42595	0.000612643	0.00105274
APTX	358.244	0.769749	0.209445	3.68839	0.000225674	0.000410491
AQP11	230.821	-3.34549	0.211698	-15.7472	7.18002e-56	3.29094e-54
AQP3	1160.31	-2.13098	0.333796	-6.41714	1.38855e-10	4.5193e-10
AQP4	67.4817	-1.29801	0.394382	-3.09978	0.00193663	0.00312543
AQP7	263.479	-4.49264	0.301375	-14.8828	4.26396e-50	1.52077e-48
AQR	780.712	-0.239711	0.163849	-1.46841	0.141993	0.173418
ARAF	1384.9	-0.795648	0.161392	-4.94472	7.62547e-07	1.77581e-06
ARAP1	2055.97	-0.846938	0.172383	-4.92662	8.36634e-07	1.94141e-06
ARAP3	169.716	-0.814495	0.415086	-2.11105	0.0347677	0.0470168
ARCN1	4384.8	0.332094	0.132336	2.5107	0.0120492	0.0174546
AREL1	901.025	0.257555	0.178596	1.4546	0.14578	0.177731
ARF1	6866.13	0.673426	0.115735	5.80977	6.25596e-09	1.76343e-08
ARF3	3884.01	1.27139	0.173858	7.29629	2.95808e-13	1.19139e-12
ARF4	3006.23	0.221408	0.170308	1.32404	0.185489	0.222234
ARF5	1709.2	0.0858015	0.239428	0.33607	0.736818	0.770203
ARF6	2620.14	0.483628	0.14994	3.21356	0.001311	0.00216232
ARFGAP1	1388.38	1.02628	0.220846	4.64416	3.41458e-06	7.47473e-06
ARFGAP2	1753.74	-0.713444	0.154329	-4.63213	3.61925e-06	7.90562e-06
ARFGAP3	1191.44	-0.497856	0.131761	-3.76302	0.000167875	0.000308852
ARFGEF1	1775.18	-0.724863	0.184211	-3.92075	8.82721e-05	0.000166885
ARFGEF2	2650.12	-0.508441	0.174273	-2.86465	0.00417475	0.00645474
ARFGEF3	580.877	2.92486	0.30434	9.67178	3.97422e-22	3.05913e-21
ARFIP1	609.156	-0.211351	0.095158	-2.22566	0.0260369	0.0359117
ARFIP2	947.103	0.755262	0.126808	5.9509	2.66668e-09	7.74924e-09
ARFRP1	601.175	0.0513487	0.233091	0.223486	0.823158	0.848004
ARG1	7551.37	-4.9703	0.599116	-8.18903	2.63341e-16	1.33317e-15
ARG2	247.443	1.95462	0.380641	5.22254	1.76483e-07	4.35397e-07
ARGLU1	294.821	0.142187	0.128251	1.10345	0.269831	0.313727
ARHGAP1	1455.6	0.02739	0.151194	0.173638	0.86215	0.881542
ARHGAP11A	1019.62	4.26882	0.246363	17.3171	3.4928e-67	2.4995e-65
ARHGAP12	1287.75	-0.93825	0.185513	-5.0335	4.81611e-07	1.14048e-06
ARHGAP18	1009.7	1.98402	0.219056	9.12957	6.87708e-20	4.51632e-19
ARHGAP19	673.383	1.36561	0.206936	6.68904	2.24637e-11	7.84531e-11
ARHGAP21	1731.34	-0.60253	0.209334	-2.85101	0.00435807	0.00672787
ARHGAP24	164.939	-2.41102	0.332371	-7.40273	1.33416e-13	5.49927e-13
ARHGAP26	670.457	-0.881712	0.28474	-3.07467	0.00210734	0.00338223
ARHGAP29	2037.94	-0.603526	0.243544	-2.46012	0.0138891	0.0199816
ARHGAP31	249.474	-3.15885	0.334876	-9.53401	1.51327e-21	1.11604e-20
ARHGAP32	860.227	-2.11243	0.244043	-8.60735	7.47663e-18	4.25723e-17
ARHGAP33	103.099	0.314792	0.312568	0.958621	0.337749	0.385067
ARHGAP35	4955.63	-1.14407	0.159293	-7.18125	6.90759e-13	2.70166e-12
ARHGAP39	287.007	2.59793	0.268527	9.64887	4.96991e-22	3.78874e-21
ARHGAP42	727.739	-1.57115	0.250366	-6.28288	3.32358e-10	1.04227e-09
ARHGAP45	522.369	0.637673	0.36769	1.7867	0.0739858	0.0948071
ARHGAP5	9281.51	1.80669	0.280843	6.4724	9.64586e-11	3.17955e-10
ARHGDIA	4281.44	1.20347	0.257892	4.64832	3.34642e-06	7.33422e-06
ARHGDIB	399.228	-2.49404	0.532372	-4.8634	1.15386e-06	2.64488e-06
ARHGEF1	1193.04	0.417777	0.219177	1.8898	0.0587847	0.0767466
ARHGEF10L	2508.48	-2.19943	0.257202	-8.50271	1.8522e-17	1.01908e-16
ARHGEF11	1267.54	-0.212354	0.157005	-1.33997	0.180256	0.216549
ARHGEF12	6702.93	-2.63175	0.181891	-14.4424	2.80005e-47	8.92474e-46
ARHGEF16	369.992	1.21587	0.277382	4.39758	1.09465e-05	2.28661e-05
ARHGEF17	684.386	-0.287221	0.333235	-0.859208	0.390226	0.438851
ARHGEF18	1300.6	0.321211	0.140066	2.2932	0.0218364	0.0304436
ARHGEF2	967.051	0.935934	0.284473	3.26644	0.00108909	0.00181658
ARHGEF25	192.913	0.841173	0.491534	1.77439	0.0759991	0.097073
ARHGEF26	932.146	-2.4636	0.278189	-8.84099	9.48738e-19	5.75994e-18
ARHGEF28	898.161	0.0542507	0.270522	0.250213	0.802423	0.829571
ARHGEF3	223.634	0.650638	0.258598	2.6019	0.00927086	0.0136509
ARHGEF35	162.145	-0.303529	0.36637	-0.959514	0.3373	0.384594
ARHGEF37	148.124	-2.34219	0.388663	-6.03044	1.63515e-09	4.8327e-09
ARHGEF39	187.57	3.6218	0.232382	15.5711	1.14439e-54	4.84488e-53
ARHGEF40	1001.37	-2.54819	0.221042	-11.4534	2.26137e-30	2.95792e-29
ARHGEF5	325.377	-0.0226179	0.297703	-0.239963	0.810359	0.836554
ARHGEF7	1047.98	-1.18005	0.106433	-11.0782	1.59971e-28	1.89028e-27
ARID1A	1079.88	0.350369	0.27598	1.33698	0.181228	0.217576
ARID1B	627.497	-1.12277	0.213671	-5.22166	1.77324e-07	4.37278e-07
ARID2	592.318	-0.367736	0.137322	-2.689	0.00716667	0.0107169
ARID3A	2592.23	4.3007	0.301286	14.3895	6.02596e-47	1.88282e-45
ARID3B	815.176	2.8188	0.260211	10.8598	1.79226e-27	1.97612e-26
ARID4A	1077.81	-1.57331	0.187401	-8.41921	3.7902e-17	2.04181e-16
ARID4B	751.23	-0.3796	0.157239	-2.42726	0.0152132	0.0217399
ARID5A	115.996	-1.49981	0.357355	-4.18046	2.90916e-05	5.83726e-05
ARID5B	636.313	-0.466495	0.205127	-2.25922	0.0238695	0.0331043
ARIH1	1001.26	-0.43104	0.153879	-2.81182	0.00492626	0.00754934
ARIH2	2348.77	1.4699	0.0873104	16.8374	1.29915e-63	8.18762e-62
ARL1	1756.81	0.36057	0.160899	2.24583	0.0247147	0.0342071
ARL10	201.242	-2.0844	0.288375	-7.34505	2.0568e-13	8.37213e-13
ARL13B	217.904	1.4936	0.18484	8.06079	7.58014e-16	3.71702e-15
ARL14EP	423.393	-0.352644	0.139669	-2.52445	0.0115881	0.0168349
ARL15	274.724	-0.213618	0.217315	-0.97799	0.328079	0.375006
ARL16	360.862	0.733872	0.189517	3.83234	0.00012693	0.000236623
ARL17A	352.004	-1.23131	0.218999	-5.591	2.25768e-08	6.03864e-08
ARL2	782.606	2.53953	0.308395	8.19885	2.42688e-16	1.23199e-15
ARL2BP	761.072	-0.115699	0.159828	-0.713474	0.475552	0.522674
ARL3	490.718	0.927872	0.228304	4.01779	5.87475e-05	0.000113682
ARL4A	541.687	1.38511	0.192486	7.17481	7.24074e-13	2.82697e-12
ARL4C	804.66	1.64435	0.433456	3.62164	0.000292747	0.000523564
ARL4D	524.355	-1.39163	0.269621	-5.10751	3.26431e-07	7.86783e-07
ARL5A	1164.72	-0.303759	0.155437	-1.92689	0.0539932	0.0709446
ARL5B	1901.68	-0.292475	0.219371	-1.29213	0.196313	0.234164
ARL6	93.2398	0.36802	0.161248	2.24399	0.0248331	0.0343538
ARL6IP1	6354.51	-0.447229	0.157968	-2.8149	0.00487923	0.00748131
ARL6IP4	1999.6	-0.431004	0.157127	-2.75706	0.00583236	0.00882812
ARL6IP5	1292.28	-1.23953	0.298169	-4.15106	3.30941e-05	6.59622e-05
ARL6IP6	286.892	2.01316	0.188082	10.7218	8.04087e-27	8.55123e-26
ARL8A	540.524	-0.327429	0.20498	-1.65835	0.0972462	0.122172
ARL8B	1953.65	0.58216	0.139375	4.1772	2.95114e-05	5.91614e-05
ARMC1	952.934	0.101383	0.127094	0.80118	0.423028	0.471912
ARMC10	705.518	0.0548168	0.153551	0.332643	0.739404	0.772267
ARMC2	26.5683	-1.18443	0.225256	-5.27929	1.29686e-07	3.23689e-07
ARMC5	384.677	-0.889025	0.186299	-4.74702	2.06433e-06	4.62858e-06
ARMC6	1547.46	0.28297	0.176377	1.59305	0.111148	0.138228
ARMC7	273.049	1.07528	0.154925	6.91968	4.52672e-12	1.66646e-11
ARMC8	756.123	0.299755	0.126089	2.37621	0.0174914	0.0247563
ARMC9	351.629	0.422513	0.234061	1.79537	0.0725945	0.0930888
ARMCX1	104.836	-0.188143	0.389973	-0.705337	0.4806	0.527804
ARMCX3	929.277	-0.441464	0.28598	-1.5603	0.118689	0.146943
ARMCX4	108.994	-0.619347	0.333417	-2.00502	0.0449605	0.0596676
ARMCX5	282.843	-0.469711	0.136706	-3.41468	0.000638568	0.00109593
ARMCX5-GPRASP2	30.5983	-1.53111	0.3344	-4.66028	3.15778e-06	6.94687e-06
ARMCX6	223.821	0.31561	0.343674	0.832131	0.405335	0.453726
ARMH3	620.088	-0.472401	0.130802	-3.60229	0.000315425	0.000561859
ARMT1	1106.55	0.0166776	0.181484	0.0906887	0.92774	0.938105
ARNT	1580.28	-1.31669	0.111991	-11.7593	6.32679e-32	9.02015e-31
ARNTL	240.852	-1.98377	0.323415	-6.15633	7.44513e-10	2.27372e-09
ARNTL2	549.278	0.982642	0.253047	3.93522	8.31209e-05	0.000157846
ARPC1A	3033.46	1.43372	0.138569	10.3178	5.85797e-25	5.49717e-24
ARPC1B	2447.34	1.51311	0.336171	4.41057	1.03097e-05	2.15847e-05
ARPC2	3267.33	0.741087	0.200445	3.68469	0.000228981	0.000416029
ARPC3	3106.51	0.733403	0.185262	3.92618	8.63063e-05	0.000163391
ARPC4	3055.31	1.45367	0.19976	7.24867	4.20879e-13	1.67867e-12
ARPC5	2097.71	0.525304	0.203263	2.60262	0.00925147	0.013626
ARPC5L	837.173	1.16291	0.18923	6.11944	9.39042e-10	2.83656e-09
ARPIN	584.002	-0.136712	0.17247	-0.802207	0.422433	0.471344
ARPIN-AP3S2	574.236	-0.683877	0.159281	-4.27714	1.89313e-05	3.86785e-05
ARPP19	3327.27	0.411639	0.143022	2.89391	0.00380471	0.00591145
ARRB1	925.764	0.525048	0.199229	2.64395	0.00819439	0.0121481
ARRB2	784.107	0.300097	0.236894	1.25082	0.210999	0.25039
ARRDC1	453.945	0.0113378	0.263376	-0.0159692	0.987259	0.989668
ARRDC2	300.485	-0.773183	0.396759	-1.99478	0.0460672	0.0610487
ARRDC3	2541.72	-2.26535	0.260486	-8.72136	2.74871e-18	1.61744e-17
ARSA	748.193	-1.29685	0.172544	-7.50489	6.148e-14	2.59983e-13
ARSB	727.53	-0.0673809	0.199204	-0.263942	0.791824	0.819847
ARSD	2086.39	-3.9251	0.326646	-12.0437	2.09294e-33	3.27432e-32
ARSG	124.358	-0.425552	0.222237	-1.89761	0.0577471	0.0755107
ARSJ	178.403	0.08327	0.356993	0.226821	0.820563	0.845882
ARSK	182.78	-0.122687	0.113789	-1.07629	0.281798	0.326206
ARSL	1585.44	-1.29434	0.459646	-2.58123	0.009845	0.0144522
ARV1	294.736	-0.359305	0.20786	-1.72998	0.0836347	0.10619
ARVCF	273.168	-1.02691	0.296111	-3.43363	0.000595557	0.00102529
AS3MT	1334.69	-1.08307	0.320987	-3.26043	0.00111242	0.00185298
ASAH1	1122.62	0.246798	0.191498	1.30136	0.193135	0.230722
ASAH2	162.874	-1.36333	0.360169	-3.65917	0.000253038	0.000456894
ASAH2B	317.69	-0.500296	0.169862	-2.92567	0.00343719	0.00537204
ASAP1	843.727	1.00126	0.211261	4.74902	2.04402e-06	4.58767e-06
ASAP2	541.853	0.673366	0.207702	3.22827	0.0012454	0.00206209
ASB1	813.974	1.07006	0.176856	6.07298	1.25559e-09	3.75795e-09
ASB13	935.212	-1.93728	0.276826	-6.97866	2.98015e-12	1.1132e-11
ASB3	250.335	0.384682	0.192994	2.00543	0.044917	0.059617
ASB6	578.723	0.846187	0.161869	5.21215	1.86662e-07	4.59283e-07
ASB7	526.979	-0.537306	0.134522	-3.99468	6.47812e-05	0.000124533
ASB8	619.222	-0.940409	0.107203	-8.78737	1.53108e-18	9.16004e-18
ASB9	245.721	-0.504462	0.230485	-2.14691	0.0318006	0.0432959
ASCC1	440.227	0.616255	0.203563	3.04032	0.00236323	0.00377165
ASCC2	1241.72	0.342481	0.119869	2.8518	0.00434724	0.00671208
ASCC3	2094.83	-0.454185	0.150998	-2.99949	0.00270434	0.00428523
ASF1A	673.223	1.22819	0.168449	7.31536	2.567e-13	1.03841e-12
ASGR1	5406.06	-3.42479	0.431347	-7.68371	1.54549e-14	6.85157e-14
ASGR2	6723.92	-1.98823	0.509726	-3.63152	0.000281755	0.000504965
ASH1L	1820.99	-0.999282	0.239884	-4.16887	3.06109e-05	6.1255e-05
ASH2L	983.746	0.461512	0.13292	3.49392	0.000475975	0.000829331
ASL	3027.27	-2.14989	0.242454	-8.87826	6.79172e-19	4.16209e-18
ASMTL	669.544	-1.15919	0.180711	-6.42319	1.33448e-10	4.35099e-10
ASNS	1526.34	2.7333	0.397759	6.88945	5.60087e-12	2.051e-11
ASNSD1	962.243	-0.269058	0.135713	-1.96455	0.049466	0.0652876
ASPH	8448.16	1.13364	0.284497	4.05174	5.08371e-05	9.9136e-05
ASPM	1764.07	4.11892	0.24704	16.6907	1.53093e-62	9.33026e-61
ASPRV1	30.5592	-1.60667	0.269964	-5.92416	3.13893e-09	9.07875e-09
ASPSCR1	581.733	-0.422627	0.265299	-1.5911	0.111586	0.138726
ASRGL1	371.174	3.48613	0.271199	12.8912	5.04605e-38	9.94153e-37
ASS1	14618.2	-3.35606	0.354296	-9.37248	7.08504e-21	5.00556e-20
ASTE1	181.832	-0.722528	0.135406	-5.34278	9.15335e-08	2.31431e-07
ASTN2	1347.5	-3.49393	0.253826	-13.7608	4.38847e-43	1.11644e-41
ASXL1	2962.68	0.64115	0.127696	5.04038	4.64602e-07	1.10256e-06
ASXL2	1278.94	-0.803189	0.152355	-5.23627	1.63855e-07	4.05053e-07
ATAD1	174.448	-0.887191	0.34417	-2.7255	0.0064205	0.00965644
ATAD2	1999.91	2.09681	0.165457	12.6881	6.88024e-37	1.28912e-35
ATAD2B	590.86	-1.57514	0.209298	-7.45212	9.18537e-14	3.83023e-13
ATAD3A	1402.85	1.91558	0.186016	10.2926	7.60592e-25	7.05982e-24
ATAD3B	687.584	2.89016	0.315284	9.23122	2.67568e-20	1.80637e-19
ATAD3C	62.7286	-2.97288	0.301867	-9.86392	5.96711e-23	4.84888e-22
ATAD5	277.051	2.11226	0.178418	11.8525	2.08847e-32	3.04807e-31
ATCAY	39.8962	-1.96896	0.314916	-6.28072	3.37004e-10	1.05654e-09
ATE1	1035.54	-0.509672	0.162646	-3.09619	0.00196028	0.00315992
ATF1	384.596	0.153323	0.172698	0.873629	0.38232	0.430527
ATF2	1425.27	-0.0324994	0.187785	-0.141361	0.887585	0.903883
ATF3	473.434	-1.10616	0.365127	-3.01042	0.0026089	0.00414647
ATF4	8221.15	0.606039	0.168898	3.62785	0.000285793	0.000511787
ATF5	8739.16	-4.41015	0.308853	-14.2448	4.83092e-46	1.44433e-44
ATF6	1375.82	-1.91581	0.132528	-14.4392	2.93087e-47	9.31495e-46
ATF6B	471.638	1.74535	0.439639	4.0017	6.28894e-05	0.000121148
ATF7	958.141	0.127397	0.0968177	1.30581	0.191618	0.229058
ATF7IP	1905.21	-0.904978	0.178698	-5.09135	3.55531e-07	8.54321e-07
ATF7IP2	306.609	-1.38268	0.291626	-4.65993	3.16323e-06	6.95747e-06
ATG10	171.752	-0.40494	0.128751	-3.1589	0.00158366	0.00258361
ATG101	898.786	0.633563	0.172423	3.64286	0.000269624	0.000484791
ATG12	758.992	-0.0807023	0.120962	-0.675969	0.49906	0.546184
ATG13	1525.55	0.168963	0.133228	1.27895	0.200915	0.239217
ATG14	540.286	-0.117089	0.13381	-0.872424	0.382977	0.431223
ATG2A	1109.13	-0.900593	0.199285	-4.53713	5.70242e-06	1.22438e-05
ATG2B	1568.93	-2.34321	0.175483	-13.3514	1.1621e-40	2.64682e-39
ATG3	1096.97	0.47652	0.159922	2.95066	0.00317095	0.00497063
ATG4A	344.522	-0.928175	0.184998	-5.04375	4.56492e-07	1.08494e-06
ATG4B	657.679	0.513749	0.24403	2.11919	0.0340743	0.0461649
ATG4C	260.32	-0.393122	0.124168	-3.16641	0.00154332	0.00252076
ATG4D	174.688	0.946507	0.315969	2.99341	0.0027588	0.00436777
ATG5	499.422	-0.547302	0.184221	-3.0064	0.00264364	0.00419624
ATG7	584.013	-0.0626522	0.125197	-0.513061	0.607908	0.651553
ATG9A	1593.7	-0.0129484	0.166053	-0.0608888	0.951448	0.958882
ATIC	2345.31	2.36628	0.169073	14.0184	1.20369e-44	3.31299e-43
ATL2	1360.92	-0.584974	0.162433	-3.59062	0.000329898	0.000586039
ATL3	3246.88	0.803791	0.191048	4.0235	5.73395e-05	0.000111113
ATM	1847.31	-1.37094	0.205954	-6.6305	3.34551e-11	1.15243e-10
ATMIN	1164.89	-0.504326	0.119993	-4.19779	2.69528e-05	5.4189e-05
ATN1	1894.98	0.982622	0.270236	3.60281	0.000314796	0.000560918
ATOX1	1079.54	-0.800035	0.25533	-3.17972	0.00147415	0.00241312
ATP10D	725.586	0.35079	0.320572	1.13242	0.257459	0.30035
ATP11A	1564.7	-0.0307451	0.153593	-0.155298	0.876587	0.894078
ATP11B	1236.63	-0.672323	0.156215	-4.3116	1.62077e-05	3.33466e-05
ATP13A1	1619.84	1.48044	0.175652	8.41819	3.82358e-17	2.05879e-16
ATP13A2	672.905	1.2133	0.265669	4.54874	5.39686e-06	1.16237e-05
ATP13A3	5402.37	-1.44296	0.171309	-8.40612	4.23794e-17	2.27418e-16
ATP1A1	13886.2	1.57959	0.154976	10.2245	1.54061e-24	1.39611e-23
ATP1B1	3953.57	0.320294	0.177832	1.83021	0.0672181	0.086827
ATP1B3	1572.22	2.72144	0.319582	8.51337	1.68952e-17	9.37475e-17
ATP2A1	40.1258	0.0562288	0.296539	0.23379	0.815148	0.840769
ATP2A2	4122.28	0.693601	0.177766	3.92251	8.763e-05	0.000165756
ATP2A3	324.271	-1.41086	0.383641	-3.91133	9.1789e-05	0.000173268
ATP2B1	2500.25	1.51692	0.179904	8.44325	3.0863e-17	1.67236e-16
ATP2B2	1795.49	-0.67835	0.580524	-1.07608	0.281891	0.32628
ATP2B4	1862.3	-1.69269	0.352914	-4.74641	2.07063e-06	4.64177e-06
ATP2C1	1674.7	0.559709	0.144465	3.87549	0.000106409	0.000199644
ATP5F1A	10493.8	-0.0489357	0.12071	-0.397187	0.691229	0.729229
ATP5F1B	16414.9	0.729414	0.142505	5.11334	3.16517e-07	7.63884e-07
ATP5F1C	3571.88	-0.315923	0.174988	-1.81294	0.0698406	0.0898692
ATP5F1D	1350.28	0.952855	0.281357	3.34884	0.000811498	0.00137359
ATP5F1E	3736.57	-0.209056	0.231122	-0.884793	0.376268	0.424186
ATP5MC1	1789.37	0.679881	0.24147	2.80742	0.00499394	0.00764882
ATP5MC2	3208.47	0.338819	0.184454	1.7948	0.0726853	0.0931837
ATP5MC3	4168.79	0.264648	0.231664	1.16934	0.242265	0.284
ATP5MD	1889.27	-0.32173	0.295518	-1.10079	0.270986	0.314807
ATP5ME	1433.94	-0.925137	0.287932	-3.19486	0.00139901	0.00229757
ATP5MF	2798.96	0.736227	0.299053	2.43695	0.0148118	0.0211963
ATP5MF-PTCD1	315.861	1.11864	0.198337	5.66905	1.4359e-08	3.91712e-08
ATP5MG	2156.24	0.59419	0.227965	2.55955	0.0104807	0.0153246
ATP5MPL	1300.43	-0.116974	0.223564	-0.544376	0.586183	0.6312
ATP5PB	1105.77	1.6656	0.270703	6.00278	1.93966e-09	5.70681e-09
ATP5PD	2654.39	-0.121113	0.196965	-0.628917	0.529403	0.576221
ATP5PF	2229.58	-0.55201	0.234889	-2.36815	0.0178771	0.0252634
ATP5PO	2622.78	0.0123037	0.192856	0.0473726	0.962216	0.968152
ATP6AP1	2017.74	1.26233	0.219591	5.72648	1.02537e-08	2.83343e-08
ATP6AP2	1681.89	-0.0836185	0.165497	-0.500373	0.616813	0.659821
ATP6V0A1	1090.78	-0.0926904	0.160572	-0.572779	0.566795	0.612835
ATP6V0A2	522.883	0.430378	0.159794	2.70262	0.00687952	0.0103118
ATP6V0B	2072.37	0.522438	0.202003	2.56655	0.0102714	0.0150404
ATP6V0C	2160.04	1.65001	0.267556	6.14375	8.05945e-10	2.4539e-09
ATP6V0D1	1417.66	0.000740369	0.204401	-0.0446442	0.964391	0.969622
ATP6V0E1	2351.95	-0.55482	0.202289	-2.76464	0.00569854	0.00864091
ATP6V0E2	1012.35	-1.09423	0.319353	-3.37148	0.000747655	0.00127096
ATP6V1A	2331.65	-0.501384	0.162807	-3.07892	0.00207755	0.00333828
ATP6V1B2	1799.9	0.346992	0.133211	2.62071	0.00877472	0.0129669
ATP6V1C1	1494.91	0.44611	0.13838	3.22717	0.00125022	0.00206854
ATP6V1D	763.019	-0.396107	0.163412	-2.44589	0.0144495	0.0207179
ATP6V1E1	2046.51	1.04653	0.182309	5.73258	9.89139e-09	2.73878e-08
ATP6V1E2	52.0429	0.0464724	0.236718	0.18096	0.856399	0.87655
ATP6V1F	1439.72	1.407	0.261675	5.33309	9.65529e-08	2.43346e-07
ATP6V1G1	1893.41	0.402743	0.194036	2.07074	0.0383829	0.0514804
ATP6V1H	405.876	-0.159794	0.167682	-0.967201	0.333443	0.38051
ATP7A	271.565	-0.61517	0.257011	-2.38109	0.0172617	0.0244655
ATP7B	1474.38	-1.09701	0.297958	-3.55932	0.000371819	0.000656305
ATP8A1	148.807	-2.49845	0.358827	-6.87121	6.36584e-12	2.32346e-11
ATP8B1	840.844	-0.786954	0.2866	-2.82755	0.00469061	0.00721512
ATP8B2	1345.29	2.21132	0.26443	8.37659	5.44818e-17	2.90535e-16
ATP9A	1983.6	-0.0487758	0.137754	-0.353635	0.723612	0.758128
ATP9B	1623.59	-2.1446	0.297884	-7.20024	6.01069e-13	2.3642e-12
ATPAF1	1375.44	-0.992251	0.137342	-7.20492	5.80781e-13	2.28603e-12
ATPAF2	235.899	0.108438	0.173158	0.577491	0.563608	0.609966
ATPSCKMT	256.191	-0.37035	0.152381	-2.45444	0.0141103	0.0202728
ATR	587.61	0.0715734	0.238518	0.381679	0.7027	0.739291
ATRAID	1363.02	0.453443	0.167332	2.71778	0.00657206	0.00986833
ATRIP	265.283	1.33942	0.169528	7.88324	3.19011e-15	1.49177e-14
ATRN	5067.13	-1.24262	0.172512	-7.16501	7.77801e-13	3.02927e-12
ATRX	1722.63	-0.368781	0.146453	-2.53381	0.0112831	0.0164048
ATXN1	1147.26	-1.56658	0.220551	-7.1019	1.23049e-12	4.71944e-12
ATXN10	2033.13	0.18254	0.172187	1.08268	0.278951	0.32318
ATXN1L	1632.67	0.27429	0.122034	2.26672	0.0234076	0.0325115
ATXN2	746.735	0.626278	0.170935	3.6424	0.000270107	0.000485579
ATXN2L	2508.25	1.25302	0.221605	5.66404	1.47848e-08	4.02734e-08
ATXN3	331.551	-1.17284	0.172719	-6.80258	1.0276e-11	3.68872e-11
ATXN7	723.991	-1.84755	0.192352	-9.59855	8.10731e-22	6.08021e-21
ATXN7L1	191.892	-1.39312	0.177684	-7.84195	4.43607e-15	2.04424e-14
ATXN7L2	45.8917	1.4935	0.324865	4.52276	6.10375e-06	1.30751e-05
ATXN7L3	1175.19	0.481283	0.169171	2.85663	0.00428163	0.00661446
ATXN7L3B	2775.93	0.0328078	0.121611	0.276827	0.781913	0.811014
AUH	406.468	-0.86959	0.165421	-5.22219	1.76822e-07	4.36137e-07
AUP1	2076.86	-0.249301	0.198042	-1.25318	0.210141	0.249426
AURKA	1525.03	4.98546	0.172601	28.8748	2.47376e-183	5.48779e-180
AURKAIP1	1882.82	0.22102	0.204587	1.07071	0.284301	0.328794
AUTS2	649.066	-4.36707	0.407045	-10.6457	1.82688e-26	1.89204e-25
AVEN	242.271	-1.06575	0.163869	-6.49496	8.30561e-11	2.75167e-10
AVL9	1313.77	-0.219046	0.120614	-1.80971	0.0703407	0.0904602
AVPI1	585.976	0.00660891	0.335713	0.0675132	0.946173	0.954434
AXIN1	643.746	0.63277	0.188326	3.38557	0.00071031	0.00121137
AXIN2	209.537	-0.195959	0.265425	-0.536359	0.59171	0.636467
AZI2	404.968	0.697345	0.149065	4.6912	2.71606e-06	6.0217e-06
AZIN1	3253.62	0.0508033	0.136949	0.375603	0.707212	0.743333
AZIN2	44.7582	-3.04498	0.300404	-10.1698	2.70332e-24	2.41427e-23
B2M	19973.4	-2.69941	0.330109	-8.16459	3.22524e-16	1.62316e-15
B3GALNT1	181.409	2.76713	0.345615	7.79596	6.39184e-15	2.90805e-14
B3GALT1	210.889	-1.02633	0.273342	-3.81005	0.000138938	0.000258055
B3GALT6	661.02	1.07785	0.126153	8.54226	1.31624e-17	7.3736e-17
B3GAT3	750.192	0.823914	0.20065	4.08049	4.49405e-05	8.82109e-05
B3GLCT	220.639	-0.561154	0.138731	-4.04161	5.30853e-05	0.000103375
B3GNT10	61.1885	0.273474	0.166452	1.66407	0.096098	0.120825
B3GNT2	612.065	-0.235777	0.162886	-1.4141	0.157331	0.19089
B3GNT5	190.063	0.790361	0.425267	1.8915	0.058557	0.0764854
B3GNT7	63.7689	0.0544732	0.336102	0.0711204	0.943302	0.95197
B3GNT9	134.461	-0.517515	0.403671	-1.36888	0.171038	0.206594
B3GNTL1	62.6331	1.05516	0.247845	4.23342	2.30165e-05	4.65959e-05
B4GALNT2	443.055	-1.29648	0.336634	-3.83877	0.000123651	0.00023086
B4GALT1	4028.16	-0.188516	0.188037	-0.974926	0.329597	0.376624
B4GALT2	1205.87	0.812576	0.193627	4.20474	2.61387e-05	5.26285e-05
B4GALT3	634.859	1.20156	0.144043	8.34631	7.04285e-17	3.72371e-16
B4GALT4	805.793	0.977783	0.143636	6.77997	1.20201e-11	4.28566e-11
B4GALT5	1620.67	0.358894	0.185597	1.95966	0.050036	0.0659849
B4GALT6	82.8275	0.710236	0.25421	2.86734	0.00413942	0.00640369
B4GALT7	479.964	0.404026	0.186796	2.15553	0.0311204	0.0424428
B4GAT1	2391.95	2.69315	0.231095	11.7012	1.25594e-31	1.75895e-30
B9D1	338.41	1.58766	0.232864	6.78508	1.1602e-11	4.14726e-11
B9D2	55.8124	0.216931	0.239155	0.857062	0.39141	0.439843
BAAT	10304.9	-7.93142	0.438358	-17.7257	2.6573e-70	2.12049e-68
BABAM1	1311.47	0.884948	0.164488	5.36589	8.05489e-08	2.04919e-07
BABAM2	562.593	-0.0118069	0.128253	-0.0927935	0.926068	0.936965
BACE1	1141.85	-1.77881	0.167112	-10.6584	1.59245e-26	1.65233e-25
BACH1	1290.43	-1.2805	0.149061	-8.56651	1.06671e-17	6.01214e-17
BACH2	190.645	-1.27518	0.424116	-2.99027	0.00278727	0.00440971
BAD	556.456	-0.61984	0.263776	-2.438	0.0147686	0.0211372
BAG1	903.238	-0.171839	0.227227	-0.768655	0.442098	0.490228
BAG2	760.984	0.816238	0.129962	6.30609	2.86165e-10	9.01744e-10
BAG3	1136.71	0.675857	0.307143	2.16374	0.0304843	0.0416265
BAG4	1073.34	-0.309793	0.191646	-1.57899	0.114338	0.141908
BAG5	108.38	0.216092	0.40439	0.581985	0.560577	0.607091
BAG6	1382.16	-0.638785	0.319977	-1.90872	0.0562977	0.0737064
BAHCC1	489.93	-0.180156	0.341233	-0.589423	0.555577	0.602007
BAHD1	825.018	0.315696	0.134074	2.35441	0.0185519	0.0261405
BAIAP2	721.134	-1.81761	0.232767	-7.81942	5.30687e-15	2.43239e-14
BAIAP2L1	1771.89	0.67649	0.184113	3.67288	0.000239831	0.000434248
BAIAP3	156.217	-2.55163	0.290705	-8.7925	1.46272e-18	8.76054e-18
BAK1	606.059	1.60459	0.175897	9.11168	8.11129e-20	5.29238e-19
BAMBI	1327.98	1.98721	0.246577	8.04493	8.62946e-16	4.21665e-15
BANF1	2206.29	1.37904	0.245092	5.5849	2.33835e-08	6.24536e-08
BANP	439.104	-0.135212	0.173771	-0.780603	0.435036	0.483606
BAP1	1606.56	0.0616344	0.155698	0.409348	0.682285	0.72144
BARD1	271.07	2.64958	0.204296	12.9735	1.72916e-38	3.48725e-37
BATF2	59.9648	-1.44271	0.320723	-4.4293	9.45382e-06	1.98634e-05
BAX	997.86	1.44726	0.305755	4.72142	2.34207e-06	5.22911e-06
BAZ1A	1133.73	0.103446	0.123266	0.843797	0.398783	0.447069
BAZ1B	3210.41	0.312487	0.117047	2.67552	0.0074613	0.0111327
BAZ2A	3157.9	0.700962	0.157068	4.46661	7.94686e-06	1.68251e-05
BAZ2B	1114.88	-2.53645	0.23077	-10.9858	4.47253e-28	5.13023e-27
BBC3	144.493	0.37609	0.314329	1.16734	0.243074	0.284828
BBIP1	254.731	-0.430289	0.162898	-2.64088	0.0082691	0.0122523
BBOF1	65.29	-0.467812	0.252644	-1.82613	0.0678305	0.0875364
BBS1	385.256	0.579913	0.245295	2.35944	0.0183024	0.025825
BBS10	379.717	-0.973627	0.121407	-8.00505	1.19414e-15	5.77647e-15
BBS12	47.5625	-0.539989	0.240489	-2.25863	0.0239067	0.0331425
BBS2	399.599	-0.627552	0.142499	-4.39457	1.10991e-05	2.31673e-05
BBS4	383.255	0.243857	0.1312	1.83321	0.0667719	0.0863008
BBS5	153.784	-0.755859	0.297766	-2.49453	0.0126125	0.0182325
BBS7	185.118	0.621624	0.198288	3.15726	0.0015926	0.00259705
BBS9	142.702	-1.70472	0.250779	-6.78166	1.18804e-11	4.2413e-11
BBX	1442.37	-0.618413	0.176696	-3.51794	0.000434905	0.000761358
BCAM	2965.66	2.28191	0.262239	8.75257	2.08545e-18	1.23369e-17
BCAP29	461.63	-0.662905	0.180737	-3.67804	0.000235035	0.000426191
BCAP31	2894.51	0.0752214	0.202036	0.354585	0.722901	0.757669
BCAR1	633.783	1.19449	0.390453	2.91354	0.00357361	0.0055747
BCAR3	755.972	0.836712	0.270198	3.05314	0.00226463	0.00362158
BCAS2	785.7	0.146164	0.157526	0.88785	0.374622	0.422587
BCAS3	787.793	-0.899593	0.182125	-4.98362	6.24043e-07	1.46433e-06
BCAS4	295.3	2.09824	0.254292	8.17396	2.98427e-16	1.5053e-15
BCAT1	1923.92	1.88502	0.505874	3.93345	8.37345e-05	0.000158881
BCAT2	636.274	1.82983	0.220258	8.20331	2.33858e-16	1.18825e-15
BCCIP	1463.07	0.653011	0.168964	3.8648	0.000111178	0.000208415
BCDIN3D	239.613	-1.29022	0.146765	-8.82094	1.13504e-18	6.84606e-18
BCKDHA	1321.55	-1.18441	0.180721	-6.58085	4.67767e-11	1.5833e-10
BCKDHB	1337	-2.05406	0.201221	-10.1763	2.52975e-24	2.26473e-23
BCKDK	1139.31	-0.611211	0.222729	-2.7599	0.00578185	0.00875526
BCL10	391.283	-0.0456393	0.142332	-0.335363	0.737351	0.770485
BCL2L1	4039.32	1.73555	0.178702	9.7551	1.75425e-22	1.38099e-21
BCL2L11	648.252	0.191425	0.160457	1.20069	0.22987	0.270671
BCL2L12	554.928	2.463	0.203531	12.0684	1.55184e-33	2.44503e-32
BCL2L13	894.735	-0.33582	0.146607	-2.29828	0.0215456	0.0300496
BCL2L2	717.796	-0.452275	0.130123	-3.45429	0.000551739	0.000953254
BCL2L2-PABPN1	238.6	-0.246602	0.268225	-0.868635	0.385047	0.433422
BCL3	638.761	0.393999	0.249946	1.5426	0.122928	0.151704
BCL6	780.335	-1.52156	0.183352	-8.26873	1.35398e-16	6.99503e-16
BCL7A	289.559	0.269598	0.113956	2.35839	0.0183542	0.0258915
BCL7B	660.132	0.476745	0.15726	3.01128	0.00260147	0.0041358
BCL7C	443.965	0.107678	0.258653	0.39974	0.689348	0.727522
BCL9	519.567	1.16732	0.149429	7.80482	5.95848e-15	2.71646e-14
BCL9L	2334.55	0.537573	0.285433	1.853	0.0638821	0.0828943
BCLAF1	3184.74	0.435081	0.17371	2.52875	0.011447	0.0166343
BCLAF3	218.134	-1.20775	0.146661	-8.25664	1.49833e-16	7.72641e-16
BCO2	854.271	-4.58037	0.424785	-10.5914	3.26536e-26	3.33205e-25
BCOR	1044.68	0.42289	0.150136	2.84627	0.00442346	0.00682691
BCORL1	524.703	1.11344	0.207544	5.35538	8.53781e-08	2.16708e-07
BCR	1871.26	0.565062	0.149128	3.80484	0.000141898	0.000263244
BCS1L	500.403	0.138858	0.118323	1.16789	0.242853	0.284628
BDH2	484.966	-1.83737	0.177743	-10.3012	6.95775e-25	6.47988e-24
BECN1	1153.54	0.0861834	0.11267	0.762954	0.445491	0.493595
BEND3	285.826	2.08774	0.147168	14.2118	7.74472e-46	2.2726e-44
BEND7	90.1056	-1.84681	0.324803	-5.66202	1.496e-08	4.07105e-08
BEST1	67.2059	-0.574985	0.350684	-1.70666	0.0878858	0.111244
BET1	441.176	-0.343722	0.123227	-2.77214	0.00556899	0.0084537
BET1L	1342.89	0.0155716	0.153756	0.121438	0.903344	0.916817
BEX3	1744.57	1.17637	0.164094	7.09981	1.24926e-12	4.78647e-12
BEX4	152.784	0.484595	0.463311	0.848477	0.396172	0.444591
BFAR	477.97	-0.650068	0.508543	-1.23587	0.216506	0.256295
BHLHA15	276.604	1.19749	0.371575	3.38079	0.000722782	0.00123133
BHLHB9	107.825	-0.788194	0.220548	-3.59261	0.000327376	0.000581932
BHLHE40	2190.22	-0.763562	0.192366	-3.96503	7.33865e-05	0.000140297
BHMT	13377.6	-9.33515	0.445017	-20.5937	3.12709e-94	5.98028e-92
BHMT2	6609.11	-3.29906	0.337161	-9.61644	6.81466e-22	5.14205e-21
BICC1	967.951	1.72787	0.369463	4.72758	2.27215e-06	5.08017e-06
BICD1	172.501	2.01655	0.209855	9.59477	8.41019e-22	6.29459e-21
BICD2	1142.44	0.749615	0.116894	6.41616	1.39753e-10	4.54452e-10
BICDL1	171.186	1.54833	0.307279	5.02674	4.9889e-07	1.17964e-06
BICRA	299.481	1.27916	0.288184	4.41101	1.0289e-05	2.15536e-05
BICRAL	439.282	-1.58965	0.130042	-12.1992	3.13809e-34	5.09629e-33
BID	1025.42	0.0922046	0.188785	0.473954	0.635532	0.677299
BIN1	1460.59	1.30994	0.220592	5.83747	5.30007e-09	1.50315e-08
BIN3	244.999	0.272925	0.148412	1.83295	0.0668103	0.0863405
BIRC2	1415.1	-1.04478	0.133623	-7.80783	5.81787e-15	2.65672e-14
BIRC3	1070.13	-2.21205	0.409031	-5.25611	1.47132e-07	3.65589e-07
BIRC5	1577.1	5.37767	0.271632	19.8344	1.50327e-87	2.38204e-85
BIRC6	3651.55	-2.26429	0.256657	-8.77302	1.7393e-18	1.03722e-17
BIVM	653.96	-1.78547	0.180108	-9.90188	4.0851e-23	3.35147e-22
BLCAP	1274.13	-0.937516	0.119144	-7.85805	3.90168e-15	1.80624e-14
BLM	364.38	3.17308	0.199829	15.8522	1.3566e-56	6.34914e-55
BLMH	1329.22	2.57842	0.205797	12.5402	4.49621e-36	8.10925e-35
BLOC1S1	1114.3	-1.05518	0.215693	-4.92209	8.56248e-07	1.9836e-06
BLOC1S2	673.23	-0.241132	0.173205	-1.39411	0.163284	0.197637
BLOC1S3	259.944	0.85167	0.174391	4.86629	1.13711e-06	2.60756e-06
BLOC1S4	333.267	1.12444	0.190234	5.91645	3.2896e-09	9.49227e-09
BLOC1S5	346.715	-0.271879	0.194635	-1.36766	0.171419	0.207031
BLOC1S6	1055.24	-0.416787	0.139195	-2.98882	0.00280061	0.00442891
BLVRA	428.731	1.12093	0.314117	3.5742	0.000351301	0.000622366
BLVRB	2306.02	-1.4472	0.317844	-4.64444	3.41007e-06	7.46717e-06
BLZF1	467.864	-0.634526	0.119053	-5.34649	8.96757e-08	2.26993e-07
BMERB1	373.838	-2.4272	0.460628	-5.33815	9.39001e-08	2.37037e-07
BMF	684.459	1.0826	0.238101	4.57419	4.78064e-06	1.03326e-05
BMI1	1091.72	-0.414422	0.156746	-2.64511	0.00816655	0.0121149
BMP1	727.696	-0.550499	0.307158	-1.76485	0.0775886	0.0989666
BMP2	1269.83	2.62734	0.383681	6.94418	3.8067e-12	1.40981e-11
BMP2K	761.392	-1.30208	0.151664	-8.58434	9.1359e-18	5.16754e-17
BMP4	254.334	2.10075	0.246351	8.62841	6.22093e-18	3.57341e-17
BMP7	708.487	-2.56809	0.280337	-9.27019	1.85821e-20	1.26839e-19
BMP8A	59.8953	1.96762	0.333983	5.76205	8.30985e-09	2.31998e-08
BMP8B	135.649	2.13567	0.43826	4.91589	8.83808e-07	2.04617e-06
BMPR1A	475.057	-0.651993	0.153416	-4.2387	2.24816e-05	4.55795e-05
BMPR2	1752.43	-1.5714	0.155715	-10.0851	6.4299e-24	5.5416e-23
BMS1	1711.69	0.512767	0.121234	4.23114	2.32514e-05	4.70372e-05
BMT2	156.432	0.0775873	0.163346	0.475302	0.634572	0.67634
BNIP1	217.388	0.689179	0.144798	4.73504	2.19016e-06	4.90277e-06
BNIP2	1129.45	-0.851487	0.13869	-6.12422	9.11281e-10	2.75571e-09
BNIP3	2817.34	-1.47536	0.169496	-8.6647	4.52707e-18	2.62079e-17
BNIP3L	1729.61	-0.867272	0.227512	-3.78761	0.000152101	0.000281324
BOD1	773.018	0.95459	0.124213	7.67702	1.62838e-14	7.19601e-14
BOD1L1	2051.24	-0.226892	0.205523	-1.11226	0.266026	0.309596
BOK	2073.1	-2.85321	0.256281	-11.1124	1.09197e-28	1.30659e-27
BOLA1	226.812	-0.786349	0.279806	-2.89025	0.00384934	0.00597493
BOLA2	147.38	2.04476	0.299896	6.77992	1.20242e-11	4.28576e-11
BOLA2-SMG1P6	231.554	1.03716	0.233348	4.4411	8.94998e-06	1.88481e-05
BOLA2B	486.139	1.33518	0.342334	3.90514	9.41724e-05	0.000177646
BOLA3	407.819	1.5248	0.2313	6.59105	4.36719e-11	1.48273e-10
BORA	212.177	2.86569	0.228161	12.5522	3.86436e-36	6.9924e-35
BORCS6	255.895	0.435592	0.202775	2.11607	0.034339	0.0464838
BORCS7	907.385	-1.52462	0.208317	-7.30067	2.86343e-13	1.15453e-12
BORCS8	387.272	1.51175	0.210433	7.13196	9.89487e-13	3.82418e-12
BPGM	311.412	0.461673	0.152721	3.02264	0.00250579	0.0039877
BPHL	853.64	-2.19695	0.229547	-9.54877	1.3124e-21	9.72417e-21
BPNT1	1034.75	0.846831	0.150086	5.6426	1.67501e-08	4.53705e-08
BPNT2	2972.71	-0.317255	0.122782	-2.56703	0.0102573	0.0150216
BPTF	1075.2	-0.927328	0.17709	-5.25472	1.4825e-07	3.68284e-07
BRAF	1176.2	-0.7137	0.195345	-3.67094	0.000241661	0.000437276
BRAP	600.305	0.194273	0.0988275	1.95812	0.0502156	0.0661982
BRAT1	930.834	0.91814	0.216393	4.20551	2.60491e-05	5.24576e-05
BRCA1	630.727	1.73448	0.194886	8.9066	5.2621e-19	3.26256e-18
BRCA2	384.558	2.02733	0.357606	5.75197	8.82107e-09	2.45406e-08
BRCC3	576.515	0.55632	0.105241	5.28976	1.22478e-07	3.0618e-07
BRD1	929.846	-0.132691	0.179801	-0.722476	0.470002	0.51724
BRD2	123.931	-0.608408	0.283594	-2.11785	0.0341877	0.0462959
BRD3	1169.76	0.567116	0.155748	3.65497	0.000257207	0.000463893
BRD3OS	317.975	0.368468	0.226478	1.58612	0.112711	0.139999
BRD4	2210.8	0.0311976	0.177653	0.176612	0.859813	0.879605
BRD7	1179.67	0.3319	0.0986566	3.37913	0.000727161	0.00123821
BRD8	866.77	0.337401	0.181421	1.84101	0.0656208	0.0849517
BRD9	457.332	0.758987	0.136146	5.5553	2.77142e-08	7.35069e-08
BRF1	540.909	-0.173574	0.187969	-0.949723	0.342253	0.389841
BRF2	391.043	1.0996	0.147343	7.4628	8.47055e-14	3.54548e-13
BRI3	1142.54	0.446481	0.370456	1.21914	0.222791	0.26309
BRI3BP	1260.74	0.875949	0.132683	6.62072	3.57463e-11	1.22641e-10
BRICD5	71.5853	0.216714	0.255118	0.843885	0.398734	0.447059
BRIP1	699.219	0.55134	0.251257	2.17507	0.0296248	0.0405127
BRIX1	894.258	2.18283	0.167898	12.9979	1.25744e-38	2.55449e-37
BRK1	2860.98	0.696538	0.192606	3.59189	0.000328287	0.000583364
BRMS1	2199.11	2.89293	0.200197	14.4108	4.42263e-47	1.38968e-45
BRMS1L	225.772	0.554404	0.137061	4.08267	4.45206e-05	8.74486e-05
BROX	876.75	-0.528488	0.12249	-4.32666	1.51391e-05	3.12124e-05
BRPF1	594.935	1.40769	0.133643	10.5265	6.52392e-26	6.51335e-25
BRPF3	1227.94	-0.392624	0.190051	-2.01876	0.0435117	0.0578834
BRWD1	2387.5	-2.31363	0.157458	-14.7069	5.82021e-49	2.0049e-47
BSCL2	272.663	-0.540297	0.258492	-2.24101	0.0250252	0.0346023
BSDC1	1506.42	-1.38096	0.151003	-9.15206	5.58576e-20	3.68793e-19
BSG	9176.61	1.71352	0.241384	7.09218	1.32018e-12	5.0425e-12
BSN	153.177	-1.6616	0.287698	-5.67323	1.40132e-08	3.82654e-08
BST1	73.734	-2.51553	0.281534	-8.94915	3.58215e-19	2.2499e-18
BTAF1	1925.68	-0.832627	0.164917	-5.02846	4.94427e-07	1.16983e-06
BTBD1	1408.78	0.215854	0.128468	1.68698	0.0916079	0.11559
BTBD10	459.396	0.524469	0.193245	2.68741	0.00720077	0.0107628
BTBD2	1357.22	0.549869	0.214529	2.56417	0.0103423	0.0151381
BTBD3	954.034	1.69654	0.158521	10.7151	8.65004e-27	9.18146e-26
BTBD6	639.39	-0.742977	0.28037	-2.86966	0.00410917	0.00635866
BTBD8	86.8888	-1.70877	0.374391	-4.62328	3.77719e-06	8.236e-06
BTBD9	437.39	-2.41987	0.235877	-10.3072	6.54071e-25	6.10173e-24
BTC	60.8744	0.836513	0.410953	2.04406	0.0409476	0.0547086
BTD	2403.72	-2.21901	0.165414	-13.4157	4.88994e-41	1.14429e-39
BTF3	6002.09	0.311654	0.161642	1.91394	0.055628	0.0728656
BTF3L4	1017.28	0.552778	0.11527	4.79735	1.60778e-06	3.63875e-06
BTG1	721.799	-0.328856	0.222246	-1.46107	0.143995	0.17567
BTG2	521.896	0.176964	0.283266	0.57729	0.563744	0.609994
BTG3	344.906	1.12236	0.325574	3.43933	0.000583155	0.00100503
BTN2A1	350.051	0.643196	0.15992	4.03952	5.35604e-05	0.000104208
BTN2A2	154.682	-0.305599	0.201026	-1.50341	0.132733	0.16297
BTN3A1	460.051	-2.5407	0.22485	-11.2411	2.5629e-29	3.20493e-28
BTN3A2	558.938	-1.95092	0.220847	-8.76707	1.83372e-18	1.08885e-17
BTN3A3	256.433	-3.49628	0.344685	-10.1097	5.00541e-24	4.37165e-23
BTRC	609.89	-0.460819	0.144944	-3.16187	0.00156759	0.00255927
BUB1	1012.24	5.99404	0.318393	18.8347	3.92086e-79	4.10284e-77
BUB1B	1163.12	6.02903	0.280098	21.5341	7.46317e-103	1.83959e-100
BUB3	2298.93	1.43232	0.146375	9.77115	1.49742e-22	1.183e-21
BUD13	360.47	0.41789	0.0626492	6.67332	2.50084e-11	8.70391e-11
BUD23	1130	1.08305	0.228689	4.7057	2.52997e-06	5.62938e-06
BUD31	1078.83	0.918198	0.229154	3.96215	7.42776e-05	0.000141829
BVES	183.711	2.33535	0.375005	6.2396	4.38685e-10	1.36452e-09
BX255925.3	376.245	1.40476	0.282304	4.9559	7.19948e-07	1.67978e-06
BYSL	519.426	1.79322	0.191908	9.34964	8.79488e-21	6.17032e-20
BZW1	6923.5	0.00179196	0.142302	0.023747	0.981054	0.98416
BZW2	1315.23	2.14099	0.157632	13.5684	6.16447e-42	1.48968e-40
C10orf88	156.376	0.0469085	0.224605	0.193622	0.846472	0.868486
C11orf1	245.859	-0.968998	0.189102	-5.10742	3.26588e-07	7.8699e-07
C11orf24	2025.79	1.53534	0.164914	9.30979	1.28081e-20	8.86257e-20
C11orf49	242.502	1.33048	0.237641	5.58264	2.36891e-08	6.32393e-08
C11orf52	163.65	-2.23388	0.387289	-5.73608	9.68919e-09	2.68681e-08
C11orf54	2151.56	-2.36749	0.195965	-12.0356	2.30845e-33	3.60638e-32
C11orf58	2986.67	0.168698	0.136712	1.24448	0.213322	0.252877
C11orf68	489.99	0.202074	0.255767	0.767228	0.442946	0.490972
C11orf71	358.728	-2.56394	0.19171	-13.3281	1.5883e-40	3.57351e-39
C11orf80	470	3.48622	0.222984	15.6176	5.52297e-55	2.393e-53
C11orf95	614.782	-0.63076	0.153472	-4.08195	4.46603e-05	8.77075e-05
C11orf98	809.97	1.36511	0.212368	6.38639	1.69847e-10	5.4607e-10
C12orf29	260.48	-0.497498	0.239888	-2.10106	0.0356356	0.0480572
C12orf4	414.885	0.759603	0.146992	5.16962	2.34571e-07	5.72718e-07
C12orf43	398.05	0.426657	0.135921	3.12763	0.00176223	0.00285561
C12orf45	1436.97	-1.10839	0.169998	-6.52407	6.84257e-11	2.28264e-10
C12orf57	1059.09	-0.198811	0.244633	-0.844395	0.398449	0.44683
C12orf60	40.9062	0.035333	0.199899	0.174143	0.861753	0.881217
C12orf65	581.419	-0.816285	0.124334	-6.58585	4.52293e-11	1.53279e-10
C12orf66	317.154	-1.27222	0.134984	-9.42174	4.43683e-21	3.17301e-20
C12orf73	142.153	0.989589	0.170942	5.79596	6.793e-09	1.91093e-08
C12orf75	744.398	3.88488	0.396266	9.71544	2.59134e-22	2.01706e-21
C12orf76	131.936	0.345833	0.149598	2.32474	0.0200857	0.0281586
C14orf119	1025.22	0.634794	0.176318	3.63403	0.00027903	0.00050054
C14orf132	489.715	-1.37749	0.299814	-4.73263	2.21624e-06	4.95815e-06
C14orf28	104.528	-1.84996	0.168649	-10.9545	6.32238e-28	7.18523e-27
C14orf93	150.975	0.136104	0.149766	0.905692	0.365099	0.413022
C15orf39	995.124	2.07229	0.233274	8.90555	5.31223e-19	3.28996e-18
C15orf40	1001.14	-0.138233	0.189893	-0.717453	0.473095	0.520179
C15orf61	132.466	0.034119	0.165229	0.208001	0.835228	0.859083
C15orf62	48.7037	-0.107075	0.178072	-0.613286	0.539687	0.586424
C16orf70	903.82	-1.58864	0.113201	-14.0042	1.46929e-44	4.00427e-43
C16orf72	1061.39	-0.941704	0.100729	-9.33878	9.74496e-21	6.80246e-20
C16orf87	352.38	-1.27403	0.131536	-9.6687	4.09554e-22	3.14379e-21
C16orf91	149.015	0.531186	0.276576	1.87698	0.0605211	0.0788374
C16orf95	59.4576	-0.146982	0.217429	-0.67619	0.49892	0.546085
C17orf100	66.4391	-0.713563	0.160513	-4.41806	9.95927e-06	2.08825e-05
C17orf107	96.3239	-2.60878	0.281925	-9.2843	1.62772e-20	1.11933e-19
C17orf113	160.716	-2.26908	0.250515	-9.05242	1.39832e-19	9.00708e-19
C17orf49	583.462	0.499791	0.232899	2.1049	0.0352999	0.047645
C17orf58	128.171	0.27075	0.154636	1.74658	0.0807108	0.10263
C17orf67	49.3773	-1.20318	0.305324	-3.94849	7.86443e-05	0.000149781
C17orf75	294.703	-0.716757	0.116917	-6.13019	8.77764e-10	2.6587e-09
C17orf80	602.627	0.187289	0.154753	1.22309	0.221296	0.261518
C18orf21	187.366	-0.15338	0.150849	-1.02468	0.305514	0.351514
C18orf25	572.668	-0.658091	0.109882	-5.98819	2.12188e-09	6.22149e-09
C18orf32	352.724	0.128278	0.268143	0.492419	0.622423	0.665309
C18orf54	192.1	3.43008	0.245886	13.9364	3.80905e-44	1.023e-42
C19orf12	849.906	-1.17306	0.14228	-8.23659	1.77193e-16	9.06562e-16
C19orf25	448.007	-0.144492	0.153837	-0.928709	0.35304	0.400975
C19orf44	144.361	-0.219337	0.225472	-0.97434	0.329888	0.376878
C19orf47	272.555	1.29677	0.149084	8.68114	3.91821e-18	2.28021e-17
C19orf53	1086.32	0.387879	0.205369	1.83982	0.0657942	0.0851364
C19orf54	254.257	0.486415	0.165713	2.9446	0.0032337	0.00506542
C1D	419.417	-0.231063	0.176174	-1.28987	0.197094	0.235021
C1GALT1	930.652	-0.284197	0.155786	-1.7739	0.0760799	0.097165
C1orf109	282.42	1.04545	0.114633	9.12701	7.04144e-20	4.62152e-19
C1orf112	257.376	1.54787	0.190437	8.13836	4.00652e-16	2.00092e-15
C1orf115	2771.1	-1.69731	0.311738	-5.35426	8.5906e-08	2.17948e-07
C1orf116	50.6852	1.09455	0.363185	3.08118	0.0020618	0.00331587
C1orf122	697.33	0.204078	0.260372	0.789192	0.43	0.478871
C1orf131	464.775	1.28858	0.185978	6.92272	4.43064e-12	1.63217e-11
C1orf159	159.886	1.92551	0.255364	7.51935	5.50503e-14	2.33744e-13
C1orf174	479.594	0.802738	0.148933	5.38424	7.27494e-08	1.85887e-07
C1orf198	898.449	1.0988	0.261071	4.25398	2.10004e-05	4.27015e-05
C1orf21	253.746	-1.48241	0.49825	-3.07082	0.00213474	0.00342373
C1orf210	65.4871	-0.768266	0.393083	-1.97932	0.0477795	0.0631895
C1orf216	205.643	0.348619	0.208185	1.59824	0.109989	0.136925
C1orf226	506.847	-1.9481	0.248477	-7.77208	7.72067e-15	3.4883e-14
C1orf35	329.455	1.46168	0.217401	6.69108	2.21534e-11	7.74426e-11
C1orf43	4124.2	0.12432	0.131685	0.939449	0.3475	0.39533
C1orf50	181.199	-0.931149	0.155231	-5.99791	1.99868e-09	5.87267e-09
C1orf52	141.428	1.16058	0.223153	5.21651	1.8233e-07	4.49123e-07
C1orf53	70.669	-0.745571	0.27491	-2.7128	0.00667174	0.0100085
C1orf56	140.744	-0.702791	0.227251	-3.11092	0.00186505	0.00301474
C1orf74	110.697	-1.13664	0.203308	-5.63419	1.75878e-08	4.75351e-08
C1QBP	3227.87	1.49878	0.174368	8.60854	7.39988e-18	4.21569e-17
C1QTNF6	619.172	0.782244	0.491222	1.47685	0.139717	0.17077
C1S	33391.6	-6.83426	0.262193	-25.9112	4.98392e-148	3.68544e-145
C20orf194	419.099	-0.562961	0.196041	-2.84122	0.00449419	0.00692933
C20orf27	1139.9	2.58883	0.202989	12.7403	3.53187e-37	6.68523e-36
C20orf96	202.429	1.47335	0.254954	5.79352	6.89275e-09	1.93801e-08
C21orf58	121.809	1.69499	0.251017	6.69707	2.12644e-11	7.44522e-11
C21orf62	107.481	-2.39278	0.273338	-8.75164	2.10269e-18	1.24257e-17
C21orf91	293.276	-1.42594	0.177302	-8.0303	9.7235e-16	4.73763e-15
C22orf39	466.709	-0.0646889	0.128263	-0.509673	0.610281	0.653773
C2CD2	439.156	-0.704979	0.179313	-3.88723	0.000101394	0.000190783
C2CD2L	160.424	0.563713	0.203182	2.74118	0.00612183	0.00923227
C2CD3	985.194	-1.03113	0.189867	-5.44868	5.07439e-08	1.31877e-07
C2CD5	957.428	0.180199	0.135093	1.33001	0.183515	0.220107
C2orf16	175.979	-2.6557	0.375141	-7.05587	1.7153e-12	6.5025e-12
C2orf42	246.062	-1.77085	0.116147	-15.2511	1.61782e-52	6.20928e-51
C2orf49	564.618	0.406859	0.13874	2.94009	0.00328117	0.00513543
C2orf68	727.166	-0.990123	0.151794	-6.52798	6.66626e-11	2.22449e-10
C2orf69	432.313	0.0951151	0.159093	0.615331	0.538336	0.585128
C2orf72	698.826	-0.893973	0.429714	-1.76786	0.0770845	0.0983688
C2orf74	232.808	-0.899282	0.186812	-4.83659	1.32087e-06	3.0109e-06
C2orf76	90.9259	0.520184	0.182188	2.78491	0.00535418	0.00815777
C2orf88	118.567	-0.481953	0.339372	-1.22518	0.220508	0.260726
C3	184991	-4.93293	0.372526	-12.9997	1.22884e-38	2.50097e-37
C3orf18	99.1998	-1.15106	0.306184	-3.8016	0.000143763	0.000266481
C3orf33	101.666	-0.35678	0.128137	-2.74645	0.00602447	0.00909286
C3orf38	466.977	0.174416	0.147131	1.19065	0.23379	0.275082
C3orf62	120.514	0.555985	0.145734	3.79641	0.000146807	0.00027185
C4BPA	16619.9	-6.74485	0.421329	-15.6757	2.21851e-55	9.80387e-54
C4BPB	1906.17	-3.68235	0.503205	-7.04891	1.80326e-12	6.81723e-12
C4orf19	886.598	-2.25735	0.317606	-7.20324	5.87994e-13	2.3136e-12
C4orf3	1965.87	-1.77003	0.146979	-12.0201	2.78634e-33	4.33466e-32
C4orf33	142.207	-0.847052	0.177212	-4.8091	1.51612e-06	3.43831e-06
C4orf46	284.337	2.75654	0.152461	18.0762	4.90947e-73	4.15694e-71
C5	17937	-2.68536	0.391838	-6.72295	1.78077e-11	6.27056e-11
C5AR2	214.241	-1.34952	0.388307	-3.65426	0.000257926	0.000465114
C5orf15	1351.75	-0.765715	0.104331	-7.3288	2.32216e-13	9.41082e-13
C5orf22	301.958	0.648095	0.23652	2.7408	0.00612892	0.00924171
C5orf24	1562.9	-1.24471	0.128389	-9.66896	4.085e-22	3.13787e-21
C5orf51	1116.22	0.664141	0.149016	4.46042	8.17999e-06	1.72989e-05
C5orf63	191.046	-0.468171	0.26187	-1.84338	0.0652742	0.0845622
C6orf120	1058	-0.194755	0.14201	-1.34072	0.18001	0.216324
C6orf132	104.328	-0.640562	0.334888	-2.0022	0.0452629	0.0600546
C6orf136	45.8215	0.00339301	0.313331	-0.00898675	0.99283	0.99452
C6orf163	45.7984	-1.97027	0.330722	-5.9253	3.11731e-09	9.01857e-09
C6orf226	68.6046	-0.117724	0.293118	-0.416001	0.677409	0.716968
C6orf62	2433.63	-0.811563	0.0945118	-8.58482	9.09809e-18	5.14878e-17
C6orf89	2222.77	-1.1653	0.0972315	-11.9839	4.31549e-33	6.61152e-32
C7orf25	101.541	0.657336	0.320696	1.88337	0.0596501	0.0777758
C7orf26	399.904	0.100866	0.169295	0.581917	0.560623	0.607091
C7orf31	77.5788	1.23994	0.263626	4.83785	1.31249e-06	2.99426e-06
C7orf50	749.512	1.45073	0.212813	6.79163	1.10877e-11	3.96852e-11
C8A	8202.08	-6.40909	0.507524	-12.4611	1.21676e-35	2.15252e-34
C8B	7937.95	-7.95653	0.467997	-16.7903	2.875e-63	1.77164e-61
C8orf33	740.709	1.14879	0.263746	4.29449	1.75099e-05	3.59002e-05
C8orf37	88.0564	-0.851162	0.156779	-5.41619	6.08823e-08	1.57011e-07
C8orf58	158.85	-0.0722607	0.316168	-0.336738	0.736314	0.769856
C8orf76	270.693	0.263343	0.140594	1.84844	0.064539	0.0836879
C8orf82	581.822	-0.680476	0.217148	-3.12574	0.00177357	0.00287273
C9orf116	63.6549	1.48786	0.354418	4.17493	2.98071e-05	5.96789e-05
C9orf16	493.4	0.818506	0.307652	2.61312	0.00897198	0.0132475
C9orf40	223.361	1.85123	0.157572	11.7557	6.60135e-32	9.38745e-31
C9orf43	39.0801	-1.9434	0.205697	-9.50122	2.07442e-21	1.51378e-20
C9orf64	813.805	0.298554	0.13684	2.20337	0.0275687	0.0378737
C9orf72	272.601	-2.38317	0.2545	-9.32807	1.07812e-20	7.51164e-20
C9orf78	1211.4	-0.361854	0.11825	-3.08102	0.00206296	0.00331725
C9orf85	212.895	-0.108145	0.13299	-0.825394	0.409148	0.457487
CA13	123.488	-1.7124	0.289649	-5.76573	8.13045e-09	2.27276e-08
CA2	1616.78	-1.4571	0.424907	-3.4331	0.000596727	0.00102714
CA5B	291.743	-0.098258	0.263331	-0.421182	0.673622	0.713777
CAAP1	453.691	-0.666669	0.130983	-5.06065	4.17833e-07	9.96261e-07
CAB39	1844.43	-0.00599828	0.153611	-0.0301116	0.975978	0.979688
CAB39L	142.897	-0.855508	0.188003	-4.55544	5.2277e-06	1.12747e-05
CABIN1	1600.01	0.163727	0.163942	1.00994	0.312524	0.358704
CABLES1	650.177	0.0164002	0.21372	0.131566	0.895327	0.909763
CABLES2	339.636	1.49396	0.140048	10.6648	1.48695e-26	1.5472e-25
CACHD1	203.474	0.000521352	0.426587	-0.135073	0.892554	0.90761
CACTIN	668.768	0.96757	0.158929	6.07918	1.20801e-09	3.62239e-09
CACUL1	1136.03	-0.734364	0.0993883	-7.38433	1.53229e-13	6.27626e-13
CACYBP	1138.46	1.08376	0.141363	7.65808	1.88732e-14	8.29731e-14
CAD	1944.43	1.18347	0.192809	6.12659	8.97802e-10	2.71791e-09
CADM1	1218.87	-1.87123	0.441284	-4.07415	4.6182e-05	9.04716e-05
CADM4	322.954	1.61733	0.217245	7.4538	9.06869e-14	3.783e-13
CADPS2	566.508	-0.932824	0.38152	-2.31412	0.0206611	0.0288994
CALCOCO1	843.705	-1.54058	0.20181	-7.68556	1.52327e-14	6.75573e-14
CALCOCO2	1762.09	-1.0853	0.127953	-8.48702	2.12006e-17	1.16184e-16
CALD1	7816.92	-0.546128	0.235595	-2.13282	0.0329394	0.0447475
CALM1	4648.84	-0.211375	0.15046	-1.40728	0.159344	0.193163
CALM2	5935.19	0.139772	0.211253	0.659603	0.509509	0.556378
CALM3	7492.59	1.41354	0.194157	7.26789	3.65138e-13	1.46478e-12
CALML4	205.969	0.180208	0.330339	0.559203	0.576023	0.621341
CALR	22560	0.194972	0.174283	1.12683	0.259816	0.302847
CALU	6786.32	1.62074	0.223553	7.2811	3.31115e-13	1.33166e-12
CAMK1	516.093	0.127782	0.256528	0.634459	0.525782	0.572548
CAMK1D	757.174	-2.6434	0.413289	-6.56496	5.2048e-11	1.75423e-10
CAMK2D	1894.57	-0.393643	0.249587	-1.53953	0.123675	0.152558
CAMK2G	793.14	0.295568	0.119105	2.4698	0.0135187	0.0194715
CAMK2N1	1095.91	-0.250727	0.296764	-0.771694	0.440295	0.488529
CAMKK1	91.9145	0.888348	0.414805	2.14932	0.0316091	0.043067
CAMKK2	1477.22	-1.16446	0.115651	-10.0517	9.03362e-24	7.68412e-23
CAMKMT	105.267	-0.0839019	0.125769	-0.657746	0.510701	0.557494
CAMLG	454.958	-0.697089	0.188206	-3.73406	0.000188421	0.000344764
CAMSAP1	1027.48	0.442447	0.156332	2.83579	0.00457129	0.00704429
CAMSAP2	911.991	0.0744685	0.191295	0.367788	0.713031	0.74874
CAMSAP3	895.645	-0.171579	0.27279	-0.542628	0.587386	0.632183
CAMTA1	323.883	-0.533632	0.261087	-2.09094	0.0365331	0.0491599
CAMTA2	455.446	-0.864076	0.268699	-3.24891	0.0011585	0.00192654
CAND1	1699.66	-0.0280468	0.129554	-0.224679	0.822229	0.847127
CAND2	69.7496	-1.05406	0.34925	-3.00627	0.00264478	0.00419744
CANT1	1310.36	0.957637	0.149477	6.40267	1.5268e-10	4.94028e-10
CANX	3978.82	-0.627698	0.470068	-1.34906	0.177317	0.213412
CAP1	6266.8	1.15575	0.195081	5.92744	3.07694e-09	8.9041e-09
CAP2	496.562	1.53183	0.228403	6.73198	1.67372e-11	5.90112e-11
CAPG	896.073	2.49389	0.417947	5.8648	4.4967e-09	1.28484e-08
CAPN1	2639.97	0.330649	0.183193	1.77939	0.0751751	0.0961645
CAPN10	319.57	0.989361	0.2348	4.2221	2.42039e-05	4.89016e-05
CAPN12	224.69	-4.16049	0.420376	-9.83364	8.06471e-23	6.49157e-22
CAPN15	1070.37	0.459013	0.291087	1.58753	0.112392	0.139665
CAPN2	2313.04	0.145885	0.412057	0.396989	0.691375	0.729267
CAPN3	251.087	-5.05496	0.353458	-14.3053	2.02854e-46	6.21563e-45
CAPN5	1242.97	-2.24917	0.29719	-7.60712	2.80279e-14	1.22012e-13
CAPN7	1679.28	0.459489	0.182289	2.54248	0.0110069	0.0160368
CAPNS1	3142.7	1.14498	0.219482	5.19294	2.07002e-07	5.07642e-07
CAPRIN1	3513.13	0.380788	0.159116	2.41673	0.0156608	0.0223478
CAPRIN2	104.641	-0.124862	0.265249	-0.455965	0.648415	0.689769
CAPS	239.937	-2.30278	0.269063	-8.64417	5.4198e-18	3.12618e-17
CAPZA1	2986.06	0.554298	0.144566	3.82599	0.000130249	0.000242443
CAPZA2	1273.55	-0.424134	0.181576	-2.34264	0.0191479	0.0269153
CAPZB	3532.85	1.038	0.172286	6.01084	1.84566e-09	5.44179e-09
CARD10	899.993	1.12444	0.246516	4.58752	4.48535e-06	9.72278e-06
CARD19	168.556	0.316977	0.325276	0.912422	0.361547	0.409379
CARD6	278.826	-0.271478	0.225871	-1.15926	0.246349	0.288391
CARD8	362.35	-0.301417	0.173098	-1.76443	0.0776593	0.0990453
CARF	238.211	-2.90093	0.208784	-13.9049	5.91166e-44	1.57247e-42
CARHSP1	2208.06	-0.991409	0.175924	-5.6019	2.12016e-08	5.68726e-08
CARM1	1361.2	1.30473	0.205717	6.347	2.19558e-10	6.99008e-10
CARMIL1	430.067	0.139484	0.22605	0.586047	0.557844	0.604318
CARMIL2	52.8362	1.23504	0.389664	3.24987	0.00115456	0.00192058
CARNMT1	904.208	0.058675	0.20031	0.314244	0.753336	0.784527
CARS2	517.359	-0.548576	0.163475	-3.33995	0.000837948	0.00141448
CASC3	1531.17	0.717242	0.115802	6.20722	5.39285e-10	1.66344e-09
CASD1	468.264	-0.234081	0.169379	-1.34154	0.179744	0.216051
CASK	1327.69	0.347643	0.169716	2.07272	0.0381987	0.0512519
CASKIN2	743.917	0.444366	0.218829	2.0002	0.0454785	0.060319
CASP10	425.999	-0.903554	0.194416	-4.59229	4.38417e-06	9.51463e-06
CASP2	715.372	1.78134	0.160442	11.0847	1.48873e-28	1.7661e-27
CASP3	685.375	-0.417731	0.151689	-2.71859	0.00655608	0.00984832
CASP4	717.538	-0.0525991	0.26865	-0.141057	0.887825	0.904044
CASP6	376.848	0.0720646	0.182021	0.383883	0.701065	0.737851
CASP7	711.64	-0.516316	0.118869	-4.33359	1.46695e-05	3.02932e-05
CASP8	474.674	-0.2652	0.18973	-1.38705	0.165428	0.200035
CASP9	252.483	0.631235	0.173973	3.64089	0.000271698	0.000488044
CASR	1455.5	-3.89904	0.42018	-9.31191	1.25559e-20	8.7044e-20
CAST	3395.31	-0.771443	0.178039	-4.32211	1.54541e-05	3.18382e-05
CASTOR1	59.8694	-1.09305	0.304319	-3.68565	0.000228119	0.000414666
CASTOR2	623.752	0.973074	0.236099	4.1187	3.81021e-05	7.53484e-05
CASZ1	193.421	0.00174456	0.22149	-0.0457511	0.963509	0.968925
CAT	12420.2	-4.06487	0.233736	-17.3773	1.22552e-67	8.82693e-66
CAV1	6581.53	2.65578	0.575148	4.81572	1.46671e-06	3.33035e-06
CAV2	2880.24	2.09496	0.45628	4.62573	3.73276e-06	8.14555e-06
CAVIN1	3370.29	1.07589	0.403823	2.65099	0.00802574	0.0119188
CAVIN2	480.575	-2.06373	0.41073	-4.89321	9.92026e-07	2.28764e-06
CBFA2T2	817.348	-0.942134	0.14341	-6.56035	5.36831e-11	1.80714e-10
CBFB	588.927	1.11441	0.209786	5.33517	9.54551e-08	2.40688e-07
CBL	898.434	0.637004	0.158986	4.0063	6.16767e-05	0.00011912
CBLB	335.624	-1.37834	0.245162	-5.77038	7.90953e-09	2.21491e-08
CBLL1	637.434	1.04165	0.121065	8.60161	7.86083e-18	4.46682e-17
CBR1	2177.14	-2.23799	0.220216	-10.1978	2.02911e-24	1.82686e-23
CBR4	1312.32	-2.33931	0.201488	-11.6097	3.68037e-31	5.02742e-30
CBS	4569.51	-1.3003	0.304941	-4.25738	2.06834e-05	4.20955e-05
CBWD1	562.732	-0.0714696	0.144187	-0.494774	0.62076	0.663659
CBWD2	422.552	1.34277	0.20185	6.63112	3.33148e-11	1.14796e-10
CBWD3	582.467	0.146748	0.188254	0.765916	0.443726	0.491738
CBWD5	411.435	-0.187804	0.196922	-0.971142	0.331478	0.378539
CBX1	1973.13	2.24284	0.161834	13.8371	1.52217e-43	3.96335e-42
CBX2	837.573	4.98419	0.234187	21.2919	1.34907e-100	3.05384e-98
CBX3	3166.41	1.06121	0.156391	6.76908	1.29608e-11	4.60919e-11
CBX4	1012.38	1.65113	0.216185	7.63762	2.21282e-14	9.67846e-14
CBX5	4325.86	0.930406	0.166006	5.58909	2.28267e-08	6.10252e-08
CBX6	1396.28	0.712655	0.234185	3.00517	0.00265428	0.00421161
CBX7	450.486	-2.42804	0.249066	-9.81991	9.24243e-23	7.40195e-22
CBX8	269.171	1.75002	0.148268	11.7918	4.3043e-32	6.20043e-31
CBY1	245.291	-0.268029	0.201186	-1.31841	0.187367	0.22429
CC2D1B	551.856	0.067605	0.130744	0.503501	0.614612	0.657784
CC2D2A	189.086	-0.252	0.173715	-1.46654	0.142501	0.173962
CCAR1	1083.01	0.187117	0.140529	1.34024	0.180169	0.216468
CCAR2	1900.36	1.34764	0.204163	6.62722	3.42076e-11	1.17617e-10
CCDC102A	88.0353	1.20764	0.329025	3.62298	0.000291228	0.000521185
CCDC106	412.266	0.608879	0.311428	1.93417	0.0530926	0.0698166
CCDC107	313.203	0.0772827	0.203424	0.369515	0.711744	0.747586
CCDC112	83.0957	0.550317	0.263134	2.05716	0.0396712	0.0531056
CCDC113	107.019	-0.200489	0.330452	-0.686938	0.492122	0.539442
CCDC115	301.639	-0.791902	0.186869	-4.23544	2.28109e-05	4.62049e-05
CCDC117	1710.29	0.335172	0.16447	2.0465	0.040707	0.0543938
CCDC12	566.311	0.336811	0.198278	1.68256	0.0924611	0.116556
CCDC120	242.652	0.954647	0.219344	4.34173	1.41366e-05	2.92325e-05
CCDC121	84.7537	-0.861971	0.159883	-5.37472	7.67038e-08	1.95541e-07
CCDC122	70.6754	-1.32686	0.219161	-6.09872	1.06922e-09	3.21751e-09
CCDC124	1229.47	1.4263	0.284502	4.94287	7.69791e-07	1.79155e-06
CCDC125	469.81	-1.90677	0.192068	-9.92233	3.32902e-23	2.74743e-22
CCDC126	186.085	-1.374	0.187775	-7.31088	2.65391e-13	1.07239e-12
CCDC127	471.386	-0.445819	0.104731	-4.25716	2.07037e-05	4.21291e-05
CCDC130	235.62	-0.442674	0.213495	-2.07519	0.0379686	0.0509659
CCDC134	534.6	0.46751	0.197795	2.40963	0.0159687	0.0227543
CCDC137	671.257	1.54939	0.195685	7.90425	2.6956e-15	1.26855e-14
CCDC138	170.583	1.7655	0.155254	11.3961	4.37332e-30	5.64056e-29
CCDC14	1048.23	-0.193714	0.200942	-0.96532	0.334384	0.381484
CCDC142	433.482	-1.32317	0.187372	-7.05294	1.75172e-12	6.63597e-12
CCDC144A	225.38	-4.88476	0.386983	-12.6843	7.22918e-37	1.35221e-35
CCDC149	235.11	-0.267932	0.260961	-1.08297	0.278823	0.3231
CCDC15	84.1695	-1.51296	0.229929	-6.5775	4.7842e-11	1.61738e-10
CCDC157	36.0476	0.214045	0.178665	1.19539	0.231934	0.273043
CCDC159	77.1689	-1.97953	0.209418	-9.50657	1.97049e-21	1.44268e-20
CCDC167	432.888	0.296952	0.23672	1.25946	0.207865	0.246988
CCDC170	59.5725	-1.90188	0.402687	-4.76401	1.89781e-06	4.26987e-06
CCDC174	441.076	0.38771	0.132744	2.90468	0.00367633	0.00572481
CCDC18	239.066	-0.487465	0.238901	-2.03458	0.0418929	0.0558706
CCDC180	116.969	0.700619	0.233781	2.98668	0.00282026	0.00445681
CCDC186	602.854	-1.18553	0.180452	-6.58622	4.51155e-11	1.5294e-10
CCDC191	68.1813	-0.698131	0.203709	-3.48196	0.00049776	0.000865605
CCDC198	435.165	-3.0143	0.375939	-7.93436	2.11582e-15	1.00208e-14
CCDC22	402.706	0.162716	0.135454	1.18764	0.234975	0.2763
CCDC24	33.4324	-0.171897	0.249753	-0.75422	0.450717	0.498658
CCDC25	850.503	-0.367064	0.165886	-2.2066	0.0273422	0.0375866
CCDC28A	431.089	-1.78301	0.151663	-11.764	5.98298e-32	8.55196e-31
CCDC32	213.132	-0.410977	0.155299	-2.65362	0.00796341	0.0118326
CCDC34	548.63	3.15664	0.221651	14.2174	7.14533e-46	2.11349e-44
CCDC40	36.6047	-0.521264	0.263913	-1.94596	0.0516594	0.0680368
CCDC43	494.961	1.1613	0.147361	7.87891	3.30262e-15	1.54113e-14
CCDC47	3698.13	-0.224622	0.134095	-1.6657	0.0957723	0.120443
CCDC50	3157.46	-0.362539	0.145593	-2.45543	0.0140718	0.0202208
CCDC51	473.117	1.00403	0.114723	8.75435	2.05288e-18	1.21508e-17
CCDC57	256.615	-0.738773	0.230651	-3.19084	0.00141859	0.00232766
CCDC58	604.577	1.39623	0.237778	5.86691	4.43993e-09	1.26894e-08
CCDC59	58.8626	0.153014	0.225148	0.578703	0.56279	0.609139
CCDC6	1310.72	-0.15513	0.115091	-1.34284	0.179325	0.215641
CCDC61	142.434	-0.201886	0.208004	-0.988613	0.322853	0.369488
CCDC66	90.821	-0.191288	0.41087	-0.38739	0.698468	0.735606
CCDC68	513.18	0.848219	0.255327	3.3487	0.000811907	0.00137407
CCDC69	772.983	-0.928292	0.370075	-2.39013	0.0168424	0.0239109
CCDC71	449.564	0.366012	0.134323	2.71835	0.00656093	0.00985294
CCDC71L	399.771	-1.92891	0.30324	-6.54465	5.96368e-11	1.99846e-10
CCDC77	320.71	2.17893	0.161626	13.4802	2.04688e-41	4.89311e-40
CCDC80	3906.1	-2.79124	0.601944	-4.53896	5.65321e-06	1.21405e-05
CCDC82	625.301	-1.05262	0.15916	-6.57859	4.74934e-11	1.60658e-10
CCDC85B	821.005	2.27679	0.443102	5.11871	3.07636e-07	7.43582e-07
CCDC85C	1223.89	-0.221802	0.206854	-1.0539	0.291929	0.336809
CCDC86	2217.02	4.01598	0.238014	16.87	7.48439e-64	4.74382e-62
CCDC88A	773.699	0.577739	0.214729	2.72914	0.00635003	0.00955952
CCDC88C	476.627	0.617016	0.255643	2.44259	0.0145825	0.0208978
CCDC9	405.148	0.591195	0.172254	3.41005	0.000649504	0.00111349
CCDC90B	501.516	-1.09805	0.176446	-6.23268	4.58526e-10	1.42384e-09
CCDC91	235.12	-0.252251	0.190186	-1.35153	0.176526	0.212598
CCDC92	268.652	0.0425576	0.260103	0.187222	0.851486	0.872247
CCDC93	1313.98	0.108103	0.127834	0.868333	0.385212	0.433564
CCDC97	588.934	1.36248	0.142584	9.54504	1.36056e-21	1.00548e-20
CCDC9B	133.958	0.139574	0.496138	0.179997	0.857155	0.877243
CCL5	524.245	-0.850252	0.480403	-1.79788	0.0721958	0.0926334
CCM2	949.956	-0.365567	0.171635	-2.15771	0.0309503	0.0422264
CCN1	1502.43	0.981077	0.615232	1.51314	0.130245	0.16011
CCN2	1878.97	1.9608	0.358169	5.63795	1.72082e-08	4.65317e-08
CCNA2	1111.89	4.92627	0.257024	19.1966	3.95503e-82	4.82079e-80
CCNB1	682.013	4.67267	0.328475	14.1883	1.08203e-45	3.10929e-44
CCNB1IP1	1081.74	-0.157425	0.169193	-0.905851	0.365015	0.412968
CCNB3	180.931	3.09156	0.358578	8.49456	1.98692e-17	1.09064e-16
CCNC	1867.96	0.341019	0.175061	1.96885	0.0489701	0.0646716
CCND1	5127.82	1.16647	0.160379	7.23763	4.5658e-13	1.81324e-12
CCND3	579.433	0.313406	0.311942	0.918489	0.358363	0.40623
CCNDBP1	73.9186	-2.47835	0.259911	-9.50662	1.96962e-21	1.44268e-20
CCNE1	231.394	3.49414	0.301169	11.6241	3.10682e-31	4.27025e-30
CCNE2	139.611	2.47048	0.239227	10.2936	7.52696e-25	6.99238e-24
CCNF	635.83	3.79585	0.224463	16.8878	5.52818e-64	3.52406e-62
CCNG1	2694.92	-0.84116	0.16965	-4.93751	7.91256e-07	1.84073e-06
CCNG2	447.56	-0.000953449	0.22605	0.0189245	0.984901	0.987604
CCNH	571.553	-0.24449	0.115761	-2.11293	0.0346067	0.0468176
CCNI	3480.49	-0.241954	0.117794	-2.05692	0.0396935	0.0531163
CCNJ	406.227	2.23547	0.272799	8.25586	1.50806e-16	7.77298e-16
CCNK	845.488	1.74245	0.233086	7.46317	8.44626e-14	3.53665e-13
CCNL1	389.692	-0.517197	0.282493	-1.85033	0.0642661	0.0833633
CCNL2	1007.51	-0.696234	0.177675	-3.90091	9.58308e-05	0.000180682
CCNQ	269.909	0.833152	0.224796	3.67443	0.000238384	0.00043177
CCNT1	1117.17	-0.0940163	0.144418	-0.649036	0.516315	0.563013
CCNT2	919.55	-0.877899	0.172134	-5.06983	3.98176e-07	9.51642e-07
CCNY	1392.04	-1.24103	0.236523	-5.23324	1.66564e-07	4.11567e-07
CCNYL1	631.716	0.553835	0.108955	5.10609	3.28896e-07	7.9238e-07
CCP110	328.663	-0.43201	0.156845	-2.74403	0.00606895	0.00915501
CCPG1	1967.68	-1.14031	0.200228	-5.70013	1.19714e-08	3.28761e-08
CCR6	357.495	3.19709	0.386875	8.40604	4.24095e-17	2.27469e-16
CCS	1125.41	0.363906	0.229897	1.55585	0.119743	0.148119
CCSAP	353.814	1.1598	0.136019	8.52916	1.47412e-17	8.20832e-17
CCSER2	1066.96	-1.38341	0.209354	-6.62898	3.38003e-11	1.16324e-10
CCT2	5031.37	1.90862	0.167734	11.3801	5.25278e-30	6.72793e-29
CCT3	8531.94	1.69945	0.138113	12.3089	8.11645e-35	1.3682e-33
CCT4	5443.08	1.62394	0.161476	10.0561	8.63148e-24	7.36464e-23
CCT5	6082.23	1.82428	0.1617	11.2783	1.67907e-29	2.1092e-28
CCT6A	7252.12	2.35532	0.1649	14.2972	2.27695e-46	6.93846e-45
CCT6B	60.5507	-1.90911	0.248951	-7.66566	1.77917e-14	7.8405e-14
CCT7	6846.52	1.47917	0.145847	10.137	3.78533e-24	3.34557e-23
CCT8	4425.87	1.24122	0.167027	7.43503	1.04542e-13	4.34298e-13
CCZ1	475.866	0.586666	0.248803	2.31666	0.0205223	0.0287162
CCZ1B	1258.7	1.66327	0.163942	10.1285	4.12976e-24	3.63262e-23
CD109	631.512	2.0725	0.459976	4.56977	4.88261e-06	1.05427e-05
CD14	2669.67	-7.20116	0.317706	-22.5919	5.20608e-113	1.64988e-110
CD151	3500.62	0.116629	0.316202	0.3226	0.746998	0.778805
CD164	5888.94	-0.583856	0.146469	-3.97222	7.12072e-05	0.000136342
CD180	232.927	-3.51189	0.29315	-11.973	4.92126e-33	7.49816e-32
CD24	9689.51	4.11538	0.341025	12.1203	8.25044e-34	1.31864e-32
CD276	1723.95	0.754401	0.221495	3.40425	0.000663458	0.00113461
CD2AP	1523.45	-0.513179	0.15727	-3.24524	0.00117353	0.00194949
CD2BP2	1300.29	0.429002	0.147364	2.91031	0.00361066	0.00562888
CD302	3657.09	-3.14961	0.343566	-9.1206	7.47074e-20	4.88882e-19
CD320	1063.25	2.38288	0.230576	10.3556	3.94667e-25	3.75763e-24
CD34	100.287	-3.86876	0.310654	-12.5065	6.88124e-36	1.23506e-34
CD44	1295.04	0.659403	0.498011	1.08978	0.275808	0.319906
CD46	4379.4	-0.296186	0.12892	-2.26652	0.0234193	0.0325237
CD47	624.605	-0.814371	0.256241	-3.29409	0.000987393	0.00165541
CD55	1013.29	1.46835	0.465472	3.18562	0.00144446	0.0023673
CD58	157.098	-0.0843733	0.199969	-0.396196	0.69196	0.729723
CD59	4676.09	-1.44245	0.233665	-6.17454	6.63545e-10	2.03036e-09
CD63	7128.01	-0.194769	0.229565	-0.902084	0.367012	0.414975
CD68	1608.22	-2.52578	0.351895	-7.09622	1.28215e-12	4.9057e-12
CD81	5240.2	-2.77571	0.300846	-9.38739	6.15044e-21	4.35915e-20
CD82	326.237	-3.43175	0.42473	-8.31309	9.3242e-17	4.86702e-16
CD83	141.575	-0.968509	0.397985	-2.50828	0.0121321	0.0175701
CD9	1058.35	0.176171	0.37878	0.341628	0.732631	0.766708
CD96	64.5199	-2.26235	0.302771	-7.51485	5.69764e-14	2.41584e-13
CD99	2685.44	-0.55152	0.19831	-2.77114	0.00558607	0.00847848
CD99L2	1085.48	-1.15685	0.208708	-5.53141	3.17676e-08	8.39566e-08
CDADC1	201.949	-1.52344	0.179481	-8.48612	2.13659e-17	1.17033e-16
CDAN1	390.665	-0.389111	0.186976	-2.07778	0.0377296	0.0506655
CDC123	1223.35	0.864329	0.168776	5.10539	3.30106e-07	7.95122e-07
CDC14A	130.126	0.246092	0.173457	1.4369	0.150747	0.183363
CDC14B	495.309	-1.53236	0.262057	-5.72627	1.02662e-08	2.83618e-08
CDC16	993.83	-0.622793	0.12193	-5.11083	3.20739e-07	7.734e-07
CDC23	1079.91	0.791209	0.119698	6.61626	3.68402e-11	1.26199e-10
CDC25A	842.56	5.40592	0.226085	23.9229	1.76898e-126	7.84862e-124
CDC25B	1866.67	2.16495	0.170683	12.666	9.12141e-37	1.69189e-35
CDC26	524.174	0.291757	0.177716	1.62788	0.103551	0.129579
CDC27	1720.21	0.452647	0.113952	3.98117	6.8577e-05	0.000131533
CDC34	1381.4	0.689645	0.139502	4.95794	7.12435e-07	1.6633e-06
CDC37	2803.78	1.13437	0.184975	6.10207	1.04704e-09	3.15248e-09
CDC37L1	661.417	-2.12402	0.146694	-14.4674	1.94672e-47	6.25885e-46
CDC40	882.793	-0.237089	0.148953	-1.59527	0.110651	0.137687
CDC42	5303.63	0.343206	0.125944	2.71751	0.00657743	0.00987504
CDC42BPA	2505.07	-1.12531	0.202516	-5.57946	2.4126e-08	6.43592e-08
CDC42BPB	3173.46	-0.637232	0.159361	-4.00627	6.16862e-05	0.00011912
CDC42BPG	249.198	-0.452873	0.252729	-1.861	0.0627447	0.0815041
CDC42EP1	2175.43	1.38881	0.218095	6.39929	1.56097e-10	5.04495e-10
CDC42EP2	194.908	1.12058	0.295595	3.77341	0.000161031	0.000296803
CDC42EP4	1200.21	-0.211735	0.163746	-1.27625	0.201869	0.24025
CDC42SE1	1192.2	0.371149	0.132941	2.74071	0.00613062	0.00924176
CDC42SE2	882.107	-0.346208	0.122798	-2.81624	0.00485891	0.00745436
CDC5L	1703.82	-0.542032	0.121273	-4.46401	8.04398e-06	1.70145e-05
CDC6	1505.26	4.83942	0.260079	18.6499	1.2653e-77	1.26438e-75
CDC7	444.277	4.05665	0.204588	19.7959	3.2271e-87	4.97153e-85
CDC73	538.561	-1.064	0.196678	-5.43376	5.51792e-08	1.42968e-07
CDCA3	539.716	5.34867	0.276816	19.2877	6.81095e-83	8.39412e-81
CDCA4	598.673	3.13289	0.185396	16.8909	5.24838e-64	3.36503e-62
CDCA5	934.493	5.40423	0.245539	21.9848	4.02962e-107	1.11741e-104
CDCA7L	679.358	1.90104	0.293457	6.45238	1.10106e-10	3.61757e-10
CDCA8	913.943	5.49088	0.200868	27.2979	4.49516e-164	5.54003e-161
CDH1	3974.48	-1.81797	0.38709	-4.74411	2.09425e-06	4.69377e-06
CDH2	2954.08	-0.992179	0.163037	-5.95184	2.65146e-09	7.70904e-09
CDH23	378.475	-2.31577	0.470921	-4.84672	1.25521e-06	2.8689e-06
CDH24	194.633	3.01704	0.284073	10.5221	6.83237e-26	6.80904e-25
CDH6	175.016	1.20113	0.503625	2.46773	0.0135974	0.0195772
CDHR3	49.0081	-1.70719	0.327897	-5.21203	1.86783e-07	4.59481e-07
CDIN1	137.183	0.39679	0.179333	2.19577	0.0281085	0.0385818
CDIP1	479.489	0.716024	0.237102	3.10336	0.00191334	0.0030892
CDIPT	1415.62	-0.32448	0.176667	-1.84846	0.0645356	0.0836879
CDK10	742.24	0.692705	0.34329	1.87929	0.0602051	0.0784626
CDK11A	514.574	0.663381	0.196904	3.32156	0.000895171	0.00150694
CDK11B	912.11	1.12048	0.184753	6.02879	1.65197e-09	4.87979e-09
CDK12	1661.49	0.256137	0.11383	2.27818	0.0227159	0.0316023
CDK13	1071.61	-0.63502	0.223155	-2.81513	0.00487571	0.00747703
CDK14	882.623	-0.992264	0.257149	-3.80649	0.000140951	0.000261662
CDK16	1687.66	1.82221	0.183418	9.91881	3.44851e-23	2.84182e-22
CDK17	705.901	0.182851	0.149753	1.22498	0.220582	0.260786
CDK18	322.992	-0.462377	0.345817	-1.32193	0.186191	0.223027
CDK19	576.933	-0.351174	0.150566	-2.32002	0.0203398	0.0284824
CDK2	980.083	1.9172	0.113403	16.8913	5.2162e-64	3.36384e-62
CDK20	53.8794	-0.793634	0.349156	-2.48971	0.0127846	0.0184692
CDK2AP1	1144.54	1.13022	0.222008	5.09439	3.49866e-07	8.41802e-07
CDK2AP2	1166.02	1.76444	0.214908	8.15459	3.50364e-16	1.75768e-15
CDK3	141.333	-2.19731	0.370859	-5.95531	2.59584e-09	7.55922e-09
CDK4	2456.29	1.97517	0.18402	10.7104	9.10062e-27	9.63207e-26
CDK5	398.654	1.37943	0.166549	8.26707	1.37286e-16	7.08926e-16
CDK5R1	89.0364	1.16622	0.187799	6.22425	4.83866e-10	1.49792e-09
CDK5RAP1	659.538	0.942795	0.10454	9.0305	1.70891e-19	1.09504e-18
CDK5RAP2	1724.87	0.0194894	0.155464	0.133188	0.894045	0.908626
CDK5RAP3	918.645	-0.919939	0.17269	-5.33946	9.32248e-08	2.35439e-07
CDK6	1793.44	-0.654972	0.1718	-3.74931	0.000177321	0.000325206
CDK8	292.385	-0.0174213	0.122224	-0.13472	0.892833	0.907811
CDK9	1100.92	-0.485008	0.121567	-3.99895	6.36245e-05	0.000122415
CDKAL1	432.503	-0.660114	0.161397	-4.07397	4.6219e-05	9.05282e-05
CDKL1	89.0328	-0.197258	0.200925	-0.981793	0.326202	0.372898
CDKL5	501.541	0.391696	0.269412	1.4979	0.134158	0.164538
CDKN1A	1822.9	-1.92168	0.376654	-5.21745	1.81399e-07	4.47028e-07
CDKN1B	1350.03	-0.296787	0.0965831	-3.06656	0.0021654	0.00347039
CDKN2AIP	384.209	-1.15162	0.178744	-6.4145	1.41282e-10	4.59155e-10
CDKN2AIPNL	538.297	1.26956	0.125168	10.1322	3.97476e-24	3.50183e-23
CDKN2B	392.722	2.75189	0.395295	7.02024	2.21495e-12	8.31974e-12
CDKN2C	332.467	1.58012	0.311038	5.05577	4.28652e-07	1.02118e-06
CDKN2D	91.4862	1.32764	0.224629	5.83837	5.27139e-09	1.4954e-08
CDNF	56.8891	-2.7336	0.272266	-10.0899	6.12199e-24	5.30508e-23
CDO1	2962.9	-5.95845	0.48895	-11.8939	1.27395e-32	1.88409e-31
CDON	264.618	-1.07341	0.236136	-4.44388	8.8352e-06	1.861e-05
CDPF1	123.334	0.176267	0.191565	0.916925	0.359182	0.406992
CDR2	767.114	0.785107	0.12509	6.31275	2.74117e-10	8.6501e-10
CDR2L	485.613	2.91196	0.357056	8.09184	5.87687e-16	2.90362e-15
CDRT1	46.9021	0.0771914	0.346954	0.110038	0.91238	0.924693
CDS1	203.12	2.13159	0.33062	6.47137	9.71158e-11	3.19931e-10
CDS2	1414.68	-0.619336	0.179554	-3.4341	0.000594527	0.00102367
CDT1	1010.45	4.86046	0.292546	16.6507	2.99321e-62	1.76599e-60
CDV3	4833.14	0.372362	0.128597	2.90286	0.00369776	0.00575656
CDYL	497.89	0.460757	0.194677	2.34517	0.0190187	0.0267573
CDYL2	438.87	0.06328	0.311763	0.0187732	0.985022	0.987604
CEACAM1	958.691	-0.524274	0.381661	-1.13247	0.257439	0.30035
CEACAM19	58.6518	-0.475255	0.248453	-1.9433	0.0519804	0.0684271
CEBPA	5006.76	-0.230953	0.374314	-0.481544	0.63013	0.672432
CEBPB	1845.05	-0.482599	0.281879	-1.67707	0.0935294	0.117823
CEBPD	1158.25	-1.537	0.324946	-4.71769	2.3854e-06	5.32265e-06
CEBPG	1609.61	-0.119288	0.177211	-0.660878	0.50869	0.555572
CEBPZ	1199.86	-0.347667	0.101814	-3.4056	0.000660192	0.00112972
CEBPZOS	778.737	-0.363579	0.106183	-3.4309	0.000601593	0.0010352
CECR2	1108.67	-1.75858	0.420299	-4.23194	2.31681e-05	4.68772e-05
CELF1	3537.35	-1.04442	0.125713	-8.30036	1.03796e-16	5.40264e-16
CELSR1	880.352	4.08822	0.288916	13.9815	2.02187e-44	5.48327e-43
CELSR2	729.979	1.05315	0.26907	3.92664	8.61415e-05	0.000163107
CELSR3	298.764	2.24977	0.354608	6.35101	2.13909e-10	6.82002e-10
CEMIP2	5249.15	0.661523	0.237957	2.86942	0.00411228	0.00636259
CENPB	2201.22	1.17646	0.169983	6.89237	5.48712e-12	2.01001e-11
CENPC	248.612	-3.24873	0.267275	-12.1123	9.08704e-34	1.45027e-32
CENPE	607.39	4.22855	0.218818	19.311	4.34314e-83	5.47433e-81
CENPF	2329.67	5.09454	0.241258	21.1406	3.36487e-99	7.31825e-97
CENPH	252.96	3.07375	0.197355	15.5462	1.68764e-54	7.03733e-53
CENPI	291.03	4.39531	0.208181	21.0709	1.47163e-98	3.07988e-96
CENPJ	118.712	1.86392	0.38012	4.86007	1.17345e-06	2.68813e-06
CENPL	128.008	2.28605	0.159794	14.2729	3.23015e-46	9.7097e-45
CENPN	1178.65	2.26716	0.117431	19.2884	6.71963e-83	8.37462e-81
CENPO	734.834	2.77218	0.144978	19.1297	1.4301e-81	1.68752e-79
CENPP	234.989	1.83249	0.237445	7.71195	1.23906e-14	5.51512e-14
CENPQ	162.698	1.66308	0.133402	12.4659	1.14502e-35	2.03208e-34
CENPS	113.567	1.29416	0.242943	5.29697	1.1774e-07	2.94802e-07
CENPT	213.745	1.24358	0.199052	6.23468	4.5271e-10	1.40618e-09
CENPU	173.421	1.86491	0.317128	5.83167	5.48763e-09	1.55436e-08
CENPV	422.421	1.59257	0.253843	6.32194	2.583e-10	8.16492e-10
CENPW	331.908	3.83854	0.271382	14.1346	2.32517e-45	6.57928e-44
CENPX	995.99	0.655615	0.267808	2.39229	0.0167434	0.0237825
CEP104	714.733	-0.050151	0.0933565	-0.526347	0.598647	0.642869
CEP112	85.3052	-1.35835	0.240594	-5.71407	1.10302e-08	3.03893e-08
CEP120	373.392	-0.465991	0.215872	-2.08043	0.0374859	0.0503687
CEP126	52.9328	1.37296	0.2922	4.65982	3.1649e-06	6.95978e-06
CEP128	140.612	0.651511	0.217719	2.9842	0.00284325	0.00448993
CEP131	321.573	1.85227	0.206186	8.96644	3.06245e-19	1.93333e-18
CEP135	187.063	0.386337	0.172781	2.23866	0.0251782	0.0348008
CEP152	261.384	0.879366	0.203664	4.31304	1.61022e-05	3.31487e-05
CEP162	200.231	-0.197811	0.216041	-0.883971	0.376712	0.424557
CEP164	526.538	-0.428028	0.186894	-2.31563	0.0205785	0.0287876
CEP170	597.985	1.07807	0.401495	2.73944	0.00615437	0.0092763
CEP170B	1659.2	0.156575	0.235153	0.667129	0.50469	0.551638
CEP19	79.1802	1.14735	0.170695	6.66228	2.69604e-11	9.35976e-11
CEP192	1082.39	0.471603	0.299119	1.63759	0.101507	0.127165
CEP250	1188.24	1.1565	0.20184	5.74639	9.11699e-09	2.53384e-08
CEP290	170.27	-0.620896	0.262523	-2.37701	0.0174535	0.0247133
CEP295	523.864	-0.0142498	0.17385	-0.09063	0.927787	0.938105
CEP350	1970.69	-1.48285	0.194603	-7.6019	2.91825e-14	1.26839e-13
CEP41	277.275	1.13041	0.168226	6.68984	2.23422e-11	7.80767e-11
CEP43	1269.94	-0.315878	0.200694	-1.53968	0.123637	0.152529
CEP44	296.085	-1.09961	0.157471	-6.97527	3.05286e-12	1.13861e-11
CEP57	1017.11	-1.05816	0.163098	-6.48352	8.96053e-11	2.96157e-10
CEP57L1	469.785	-0.615283	0.164084	-3.74938	0.000177276	0.000325176
CEP63	493.726	-0.431723	0.12763	-3.39702	0.000681247	0.0011636
CEP68	364.652	-0.360689	0.114445	-3.1376	0.00170336	0.00276709
CEP70	631.646	-1.25586	0.1648	-7.64066	2.16107e-14	9.45586e-14
CEP72	204.406	0.723685	0.227123	3.17047	0.00152192	0.00248837
CEP76	263.677	1.31978	0.148412	8.90563	5.30847e-19	3.28947e-18
CEP78	1015.87	1.93513	0.146032	13.235	5.51099e-40	1.19624e-38
CEP83	271.369	0.0738663	0.147353	0.497731	0.618674	0.661513
CEP85	759.207	1.49611	0.187536	7.99719	1.2729e-15	6.13604e-15
CEP85L	187.07	-1.80592	0.207921	-8.71155	2.99757e-18	1.76014e-17
CEP89	431.478	0.227937	0.161256	1.39529	0.16293	0.197251
CEP95	406.526	-0.219326	0.143534	-1.51606	0.129504	0.159271
CEP97	278.937	0.0785247	0.165256	0.447201	0.65473	0.695686
CEPT1	610.691	-0.875433	0.204694	-4.29842	1.72024e-05	3.52892e-05
CERCAM	529.218	1.08701	0.453891	2.2998	0.0214594	0.0299406
CERK	1741.11	0.361675	0.141831	2.57893	0.00991055	0.0145378
CERS2	7691.65	-1.18409	0.168325	-7.04225	1.89155e-12	7.14127e-12
CERS4	756.302	-1.59711	0.293092	-5.39806	6.7367e-08	1.73011e-07
CERS5	182.459	1.35816	0.340484	3.74235	0.000182311	0.000334081
CERS6	1802.21	0.312238	0.18252	1.71835	0.0857327	0.108667
CERT1	679.883	-0.912124	0.150057	-6.07072	1.27336e-09	3.81012e-09
CES2	5976.89	-4.93273	0.167743	-29.3668	1.45948e-189	5.39617e-186
CES3	977.479	-4.53086	0.242009	-18.6946	5.47907e-78	5.57558e-76
CETN2	648.177	0.454415	0.181008	2.52048	0.0117194	0.0170124
CETN3	231.062	0.594299	0.146661	4.05241	5.06922e-05	9.88881e-05
CFAP20	558.869	0.287354	0.149376	1.9208	0.0547566	0.0718345
CFAP20DC	48.4889	-0.498404	0.256856	-2.09592	0.0360893	0.048604
CFAP251	62.497	-1.092	0.390078	-2.90084	0.00372168	0.00579137
CFAP298	408.569	0.610898	0.136115	4.48395	7.32722e-06	1.55667e-05
CFAP298-TCP10L	26.3377	-0.760737	0.308556	-2.45635	0.0140355	0.0201792
CFAP36	353.938	0.557922	0.224295	2.48352	0.0130089	0.0187836
CFAP410	297.93	-0.557166	0.215072	-2.58452	0.00975146	0.0143206
CFAP44	314.269	-0.312656	0.328471	-0.967798	0.333145	0.38027
CFAP69	55.1941	-2.58126	0.251667	-10.2673	9.89058e-25	9.11182e-24
CFAP70	55.0036	-2.57281	0.32763	-7.8468	4.26796e-15	1.97087e-14
CFAP92	58.3105	-1.92079	0.289154	-6.70264	2.0469e-11	7.17808e-11
CFAP97	838.307	-1.05052	0.188629	-5.50359	3.72132e-08	9.77661e-08
CFD	137.437	0.188071	0.531119	0.308629	0.757604	0.788306
CFDP1	858.341	0.982634	0.181419	5.40986	6.30739e-08	1.62324e-07
CFH	32015.5	-4.78799	0.41871	-11.2385	2.63799e-29	3.29511e-28
CFI	8539.02	-4.78671	0.420654	-11.1038	1.2016e-28	1.43467e-27
CFL1	11741.2	1.58409	0.186774	8.4634	2.59692e-17	1.4127e-16
CFL2	1863.96	-0.845504	0.15248	-5.49685	3.86632e-08	1.01407e-07
CFLAR	3595.77	-1.89119	0.152612	-12.3758	3.53172e-35	6.08289e-34
CGAS	85.0604	0.0187606	0.415391	-0.265464	0.790652	0.818957
CGGBP1	2217.41	-0.104214	0.205885	-0.498631	0.618039	0.661006
CGN	2350.7	-1.13843	0.308734	-3.76548	0.000166228	0.000305923
CGNL1	3921.11	-3.19581	0.324948	-9.72911	2.26573e-22	1.76858e-21
CGREF1	114.125	-0.708158	0.348308	-1.96133	0.049841	0.0657434
CGRRF1	95.3857	-0.0331343	0.209748	-0.192267	0.847533	0.869402
CHAC1	218.76	2.04988	0.358366	5.55474	2.78026e-08	7.37063e-08
CHAC2	134.769	1.715	0.195836	8.74636	2.20355e-18	1.30009e-17
CHAF1A	1016.9	3.19817	0.122681	26.06	1.03535e-149	9.57012e-147
CHAF1B	371.199	3.1879	0.182634	17.4514	3.35802e-68	2.43445e-66
CHAMP1	595.355	0.770392	0.13416	5.76176	8.32423e-09	2.32341e-08
CHCHD1	663.94	0.139577	0.199643	0.680538	0.496164	0.543336
CHCHD10	783.285	0.135016	0.496286	0.324576	0.745502	0.777537
CHCHD2	6597.5	1.15106	0.197738	5.80304	6.51216e-09	1.83332e-08
CHCHD3	1228.37	1.08511	0.132342	8.18341	2.75922e-16	1.39368e-15
CHCHD4	503.669	1.26061	0.134444	9.37223	7.10143e-21	5.01394e-20
CHCHD5	388.616	0.443649	0.224847	1.93444	0.0530585	0.06978
CHCHD6	168.399	1.0994	0.238449	4.60208	4.18284e-06	9.09548e-06
CHCHD7	484.311	-0.0888203	0.221975	-0.363691	0.716089	0.751311
CHD1	1346.29	-0.641529	0.190448	-3.35766	0.000786066	0.00133258
CHD1L	1101.73	0.418871	0.205851	2.06399	0.0390183	0.0522757
CHD2	2765.57	-1.56561	0.199896	-7.83361	4.74066e-15	2.18008e-14
CHD3	1771.69	1.41086	0.337372	4.10557	4.03311e-05	7.95576e-05
CHD4	4443.2	0.516107	0.185463	2.79983	0.00511302	0.00781825
CHD6	1835.99	-0.848039	0.211269	-4.00021	6.32853e-05	0.000121889
CHD7	1594.12	0.680667	0.216843	3.14564	0.00165723	0.00269848
CHD8	1775.39	0.344746	0.205437	1.70486	0.0882209	0.111643
CHD9	1731.57	-2.67282	0.235016	-11.3507	7.35499e-30	9.37719e-29
CHDH	2055.69	-1.87124	0.266251	-6.85989	6.89112e-12	2.50447e-11
CHEK1	481.662	3.37218	0.216895	15.5607	1.34519e-54	5.65185e-53
CHEK2	335.641	1.45419	0.233479	6.22016	4.96645e-10	1.53705e-09
CHERP	1545.74	1.00994	0.168934	5.98098	2.21793e-09	6.49281e-09
CHFR	518.634	0.270677	0.205071	1.28964	0.197176	0.235069
CHIC2	263.259	-0.387045	0.17151	-2.26128	0.0237422	0.0329391
CHID1	1217.29	-0.400004	0.156351	-2.55433	0.0106393	0.015538
CHKA	2499.67	2.35084	0.221844	10.6364	2.01786e-26	2.08594e-25
CHKB	127.524	-1.31481	0.399833	-3.39525	0.000685655	0.00117076
CHM	447.391	-1.12273	0.243749	-4.58706	4.49529e-06	9.74243e-06
CHML	948.889	1.40423	0.21484	6.55991	5.38418e-11	1.81138e-10
CHMP1A	1595.58	1.12315	0.163721	6.84453	7.67259e-12	2.78119e-11
CHMP1B	1474.65	0.0707679	0.129988	0.543867	0.586533	0.631449
CHMP2A	1392.18	-0.449353	0.183766	-2.48525	0.0129462	0.0186954
CHMP2B	1445.4	0.920808	0.241164	3.8107	0.000138572	0.000257418
CHMP3	1381.81	0.717059	0.137775	5.20422	1.94812e-07	4.78596e-07
CHMP4A	505.016	-0.153151	0.445545	-0.336084	0.736808	0.770203
CHMP4B	1989.29	1.38234	0.18469	7.48023	7.41952e-14	3.12087e-13
CHMP4C	240.244	0.821619	0.224322	3.68179	0.000231603	0.000420449
CHMP5	1158.38	0.00518549	0.143891	0.0401153	0.968001	0.972616
CHMP6	441.773	-0.380444	0.215477	-1.76544	0.0774904	0.0988526
CHMP7	320.393	0.908204	0.29023	3.04234	0.00234747	0.00374865
CHN1	103.824	2.35558	0.323203	7.27806	3.3865e-13	1.36e-12
CHN2	825.043	-2.62184	0.384514	-6.58903	4.42706e-11	1.50214e-10
CHP1	4435.78	-1.59152	0.153101	-10.3852	2.89525e-25	2.78527e-24
CHPF	1902.9	-0.0738478	0.219644	-0.291861	0.770393	0.800562
CHPF2	1248.22	0.0171376	0.181225	0.0919633	0.926727	0.937375
CHPT1	1457.39	-0.988351	0.207281	-4.7134	2.43618e-06	5.43157e-06
CHRAC1	519.022	1.2137	0.159253	7.62596	2.42232e-14	1.05698e-13
CHRD	988.53	-3.3362	0.444924	-7.39048	1.46295e-13	6.00111e-13
CHST10	161.021	2.46169	0.339789	7.24943	4.18518e-13	1.66986e-12
CHST11	185.701	-0.633032	0.410745	-1.68259	0.0924537	0.116556
CHST12	600.186	-0.826637	0.224227	-3.69167	0.000222785	0.000405435
CHST13	820.778	0.646953	0.422632	1.80218	0.0715173	0.0918455
CHST14	289.278	0.554363	0.199888	2.78047	0.00542809	0.00825451
CHST15	537.333	-1.78933	0.374399	-4.67981	2.87138e-06	6.34702e-06
CHST3	987.535	2.47243	0.342525	7.35861	1.85841e-13	7.57849e-13
CHST6	61.3702	0.933163	0.329789	2.90219	0.00370561	0.00576797
CHST7	189.025	-1.0242	0.301558	-3.40534	0.000660816	0.00113061
CHST9	858.655	-0.501148	0.416681	-0.850525	0.395033	0.443582
CHSY1	440.618	-0.863456	0.271683	-3.18666	0.00143925	0.00235982
CHSY3	67.6189	-0.255616	0.333058	-0.79255	0.42804	0.476832
CHTF18	366.589	2.93591	0.34163	8.54754	1.25738e-17	7.04743e-17
CHTF8	1714.52	-0.128958	0.109024	-1.18519	0.235942	0.27732
CHTOP	1568.52	1.0102	0.116653	8.64442	5.40778e-18	3.12087e-17
CHUK	924.065	0.332965	0.154357	2.17723	0.0294631	0.0403015
CHURC1	1135.41	-0.37961	0.201234	-1.89921	0.0575373	0.0752511
CIAO1	2176.71	-0.0177965	0.0927068	-0.186519	0.852038	0.872489
CIAO2A	1460.14	-1.26569	0.188787	-6.70868	1.96397e-11	6.89597e-11
CIAO2B	976.799	-0.259257	0.218998	-1.21523	0.224277	0.264646
CIAO3	434.249	-0.166415	0.204701	-0.836089	0.403105	0.451412
CIAPIN1	927.8	1.08496	0.138833	7.83117	4.83333e-15	2.22085e-14
CIB1	1877.39	-0.0666474	0.181483	-0.405228	0.68531	0.724017
CIBAR1	108.065	-1.68002	0.220239	-7.64892	2.02671e-14	8.88898e-14
CIC	1817.82	0.1211	0.231267	0.510517	0.609689	0.653272
CIITA	392.857	-5.54899	0.336089	-16.4756	5.4958e-61	3.04797e-59
CILK1	655.034	-0.555337	0.14698	-3.76137	0.000168985	0.000310688
CINP	424.502	-0.123368	0.205854	-0.622621	0.533533	0.580362
CIP2A	399.345	5.01658	0.33442	15.0247	5.05683e-51	1.83903e-49
CIPC	590.466	-1.41204	0.129972	-10.8628	1.73419e-27	1.91399e-26
CIR1	537.924	-0.102384	0.179468	-0.589385	0.555603	0.602007
CIRBP	1752.67	-0.482633	0.123428	-3.92055	8.83482e-05	0.000167
CISD1	496.846	0.33508	0.168837	1.97114	0.0487081	0.0643408
CISD2	434.182	0.50789	0.235674	2.12685	0.0334322	0.0453504
CISH	233.365	-3.62451	0.284788	-12.6822	7.42287e-37	1.38377e-35
CITED2	2413.78	-0.0273306	0.192507	-0.158143	0.874344	0.892201
CITED4	560.109	1.13077	0.460993	2.54975	0.0107801	0.0157333
CIZ1	1378.57	1.53184	0.219538	6.93463	4.07294e-12	1.5039e-11
CKAP2	885.491	2.4579	0.163851	14.9931	8.14755e-51	2.95335e-49
CKAP2L	463.488	4.78027	0.250319	19.0774	3.89297e-81	4.498e-79
CKAP4	4130.1	1.74971	0.237397	7.37585	1.63298e-13	6.6739e-13
CKAP5	2806.65	1.341	0.125902	10.661	1.54981e-26	1.60959e-25
CKB	5744.66	6.81706	0.430205	15.9871	1.57175e-57	7.71412e-56
CKLF	446.977	1.59076	0.269474	5.90176	3.5965e-09	1.03482e-08
CKS1B	2190.69	2.71917	0.202962	13.3729	8.70432e-41	2.01562e-39
CKS2	1295.26	3.55406	0.246751	14.3789	7.01756e-47	2.18648e-45
CLASP1	1799.54	-0.612348	0.171706	-3.55353	0.0003801	0.000670281
CLASP2	1255.55	0.201765	0.148945	1.36534	0.172146	0.20782
CLASRP	359.004	1.84101	0.286115	6.40164	1.53714e-10	4.96939e-10
CLBA1	135.432	-0.353239	0.304142	-1.26658	0.205306	0.244079
CLCC1	1165.49	0.104638	0.1639	0.644774	0.519074	0.565799
CLCF1	151.055	1.50891	0.368471	3.98427	6.76882e-05	0.000129941
CLCN2	132.419	3.05544	0.349797	8.82169	1.12749e-18	6.80423e-18
CLCN3	2054.42	-0.114582	0.151453	-0.738163	0.460415	0.50778
CLCN4	321.233	-0.70482	0.202564	-3.44202	0.000577377	0.000995998
CLCN5	2608.76	-1.27258	0.278025	-4.51824	6.23567e-06	1.33422e-05
CLCN6	699.908	-0.166611	0.153063	-1.05843	0.289859	0.334629
CLCN7	1324.56	0.313161	0.179025	1.7561	0.0790708	0.100649
CLDN1	9675.69	-0.458783	0.309113	-1.29596	0.19499	0.232738
CLDN12	1495.24	-1.39525	0.168585	-8.25093	1.57167e-16	8.0858e-16
CLDN15	226.717	-0.972483	0.225592	-4.30292	1.68562e-05	3.46046e-05
CLDN16	72.3943	0.170711	0.305644	0.6519	0.514466	0.561217
CLDN2	453.242	-2.20205	0.441141	-4.85317	1.21504e-06	2.77996e-06
CLDN23	175.015	0.233002	0.301422	0.75777	0.448589	0.496581
CLDN4	913.39	2.31224	0.58107	3.98169	6.84279e-05	0.000131293
CLDND1	893.919	0.235245	0.149293	1.56931	0.116576	0.144525
CLEC16A	707.921	-1.20951	0.168062	-7.16482	7.78902e-13	3.0325e-12
CLEC2D	138.914	-0.964776	0.21401	-4.47379	7.68469e-06	1.62918e-05
CLGN	675.289	1.17258	0.36145	3.39553	0.00068496	0.00116976
CLHC1	40.7408	-1.18517	0.269401	-4.33249	1.47432e-05	3.04359e-05
CLIC2	116.314	-0.962862	0.384431	-2.54716	0.0108603	0.0158461
CLIC4	3575.84	-0.0639352	0.155102	-0.403931	0.686263	0.72461
CLINT1	3049.7	-0.308216	0.150267	-2.04038	0.0413128	0.0551367
CLIP1	2536.01	-0.91701	0.196742	-4.66833	3.03659e-06	6.69219e-06
CLIP2	915.821	1.89099	0.220873	8.60543	7.60334e-18	4.32715e-17
CLIP3	103.538	-2.53645	0.431468	-5.8843	3.9974e-09	1.14601e-08
CLIP4	254.725	0.113601	0.356657	0.182899	0.854877	0.875154
CLK1	533.093	-1.58694	0.20276	-7.82293	5.16065e-15	2.36733e-14
CLK2	155.9	0.137269	0.453971	0.249767	0.802767	0.829773
CLK3	484.285	0.568728	0.183187	3.06772	0.00215699	0.00345842
CLK4	255.082	-1.94421	0.174006	-11.1883	4.65129e-29	5.68822e-28
CLMN	2047.24	-4.59019	0.356232	-12.7862	1.95779e-37	3.78323e-36
CLN3	845.653	0.582186	0.194798	2.97883	0.00289353	0.00456319
CLN5	394.35	-1.43018	0.189928	-7.54758	4.43412e-14	1.89897e-13
CLN6	833.187	1.7272	0.112352	15.3598	3.0471e-53	1.21141e-51
CLN8	380.586	-2.14701	0.261127	-8.32039	8.76746e-17	4.5872e-16
CLNS1A	1572.4	0.239816	0.162952	1.46028	0.144214	0.175917
CLOCK	892.257	-1.56223	0.167663	-9.30359	1.35783e-20	9.37801e-20
CLP1	729.258	2.24722	0.220487	10.2006	1.9706e-24	1.77706e-23
CLPB	882.075	-0.566805	0.165247	-3.42107	0.00062376	0.00107151
CLPP	683.436	0.171663	0.200687	0.832588	0.405077	0.453529
CLPTM1	2995.5	0.467872	0.146356	3.17831	0.00148134	0.00242453
CLPTM1L	2017.08	-0.265448	0.165177	-1.6259	0.10397	0.130074
CLPX	1421.53	-1.81311	0.13454	-13.4744	2.21229e-41	5.27714e-40
CLRN3	392.181	-1.50611	0.515116	-2.81911	0.00481563	0.00739103
CLSPN	835.018	4.10591	0.221882	18.4849	2.73383e-76	2.63684e-74
CLSTN1	1696.14	1.38116	0.399183	3.5273	0.000419825	0.000736819
CLTA	2804.61	1.1991	0.184106	6.50396	7.82303e-11	2.59644e-10
CLTB	1258.69	0.561006	0.218994	2.47505	0.0133216	0.0192125
CLTC	11257.8	-0.013099	0.153589	-0.0766894	0.938871	0.948275
CLTCL1	301.136	0.0373211	0.163251	0.246074	0.805625	0.832572
CLTRN	294.68	-3.17556	0.382002	-8.11885	4.70616e-16	2.33769e-15
CLU	24741.5	-2.49398	0.271362	-9.14167	6.14973e-20	4.04824e-19
CLUAP1	253.929	-0.573135	0.175358	-3.28763	0.00101034	0.00169232
CLUH	4094.59	-0.226088	0.231976	-0.936409	0.349063	0.396986
CLYBL	540.161	-3.83189	0.251058	-15.166	5.93927e-52	2.22562e-50
CMAS	1073.43	-0.32809	0.133937	-2.45427	0.0141172	0.0202782
CMBL	3182.58	-3.92731	0.269603	-14.5667	4.57341e-48	1.52337e-46
CMC1	285.614	0.590696	0.306085	1.89038	0.0587065	0.0766627
CMC2	625.391	1.27922	0.207736	6.12486	9.07657e-10	2.74549e-09
CMC4	199.059	-1.66532	0.223977	-7.46098	8.5882e-14	3.59202e-13
CMIP	1435.68	0.996933	0.162772	6.14186	8.15626e-10	2.48133e-09
CMPK1	4972.53	-0.451128	0.16531	-2.71707	0.00658629	0.00988701
CMSS1	518.363	1.43834	0.181561	7.90325	2.71735e-15	1.27769e-14
CMTM3	442.371	1.52367	0.351342	4.36854	1.2508e-05	2.59714e-05
CMTM4	657.36	0.411769	0.181572	2.28125	0.0225337	0.0313567
CMTM6	4092.4	-0.025597	0.197386	-0.134463	0.893036	0.907851
CMTM7	278.663	2.58792	0.327436	8.00106	1.23348e-15	5.95375e-15
CMTM8	454.29	0.426997	0.245476	1.79778	0.0722118	0.0926409
CMTR1	1284.04	-0.514621	0.0872928	-5.88973	3.86829e-09	1.11014e-08
CMTR2	638.735	-1.30797	0.165187	-7.9196	2.38277e-15	1.12419e-14
CMYA5	395.984	-5.31941	0.368211	-14.4832	1.54658e-47	5.06038e-46
CNBP	7511.49	-0.259858	0.127742	-2.0358	0.0417708	0.0557145
CNDP2	3161.65	-1.44186	0.16254	-8.84661	9.02173e-19	5.48925e-18
CNEP1R1	221.101	-0.241102	0.113381	-2.11678	0.0342786	0.0464134
CNIH1	2638.29	-0.171121	0.172435	-0.97462	0.329749	0.376759
CNIH4	825.081	1.31983	0.244349	5.38911	7.08072e-08	1.81175e-07
CNKSR2	133.673	0.451979	0.355114	1.22937	0.218932	0.258974
CNKSR3	1237.85	-1.32339	0.239056	-5.4349	5.48282e-08	1.42125e-07
CNN2	3113.98	2.03903	0.250917	8.14111	3.91669e-16	1.96047e-15
CNN3	3822.1	0.332791	0.275127	1.37002	0.170682	0.206186
CNNM1	466.159	4.00657	0.367717	10.8934	1.23858e-27	1.38213e-26
CNNM2	599.15	-0.121118	0.194424	-0.58419	0.559093	0.605611
CNNM3	1382.07	-0.434314	0.146141	-2.93853	0.00329772	0.0051606
CNNM4	511.597	0.795612	0.139569	5.71668	1.08627e-08	2.99352e-08
CNOT1	5537.94	-0.0524079	0.159295	-0.293083	0.769459	0.799741
CNOT10	719.893	0.777749	0.113582	6.83544	8.17547e-12	2.95286e-11
CNOT11	1885.14	2.01256	0.154279	13.0684	4.98969e-39	1.03064e-37
CNOT2	1177.35	0.046531	0.102522	0.444682	0.65655	0.697486
CNOT3	834.066	2.11871	0.235875	8.95192	3.49346e-19	2.19544e-18
CNOT4	599.13	-0.532131	0.114293	-4.66068	3.15164e-06	6.93473e-06
CNOT6	1051.64	1.449	0.123578	11.719	1.01871e-31	1.43395e-30
CNOT6L	845.083	-2.10705	0.148096	-14.1888	1.07497e-45	3.09704e-44
CNOT7	2043.82	0.637107	0.14836	4.31036	1.62991e-05	3.35043e-05
CNOT8	1072.38	0.503924	0.154497	3.26708	0.00108664	0.00181304
CNOT9	1511.99	1.45014	0.110575	13.1303	2.20905e-39	4.6672e-38
CNP	1702.84	-0.0505727	0.141187	-0.338139	0.735258	0.76895
CNPPD1	931.552	-0.608655	0.16094	-3.78027	0.000156659	0.000289177
CNPY2	481.778	1.21243	0.285199	4.16046	3.17606e-05	6.34298e-05
CNPY3	969.993	-0.750062	0.181767	-4.11152	3.9306e-05	7.76459e-05
CNPY4	200.717	1.11109	0.208756	5.30246	1.14255e-07	2.864e-07
CNR2	60.5012	-2.6452	0.289937	-9.1235	7.27343e-20	4.76814e-19
CNST	1213.23	-1.6629	0.211136	-7.87172	3.49799e-15	1.62819e-14
CNTLN	947.53	-2.27541	0.238036	-9.5425	1.3943e-21	1.02967e-20
CNTNAP1	436.003	0.559714	0.513236	1.13212	0.257585	0.300434
CNTRL	493.715	-0.0297594	0.220071	-0.115341	0.908175	0.921214
CNTROB	702.324	1.12252	0.129492	8.64721	5.27728e-18	3.04873e-17
COA1	559.961	1.70267	0.221475	7.67666	1.6329e-14	7.20738e-14
COA3	1088.53	-0.719156	0.207583	-3.46037	0.00053944	0.000934188
COA4	1218.67	0.406237	0.171661	2.34583	0.0189847	0.0267164
COA5	553.66	-0.195308	0.175619	-1.1112	0.266484	0.310096
COA6	470.082	0.637976	0.198454	3.22152	0.00127511	0.00210595
COA7	891.263	0.6568	0.111821	5.88059	4.08807e-09	1.1711e-08
COA8	353.625	-0.0164028	0.175432	-0.122457	0.902537	0.916238
COASY	1852.3	0.658684	0.162924	4.06767	4.74862e-05	9.28626e-05
COBL	984.162	-1.58958	0.402567	-3.81977	0.000133576	0.000248512
COBLL1	2369.38	-2.23218	0.277266	-7.98702	1.38245e-15	6.6468e-15
COG1	515.785	-0.0962319	0.142718	-0.683529	0.494273	0.541372
COG2	684.991	1.07266	0.123747	8.66892	4.36246e-18	2.52813e-17
COG3	1300.2	-1.60411	0.186905	-8.55937	1.13485e-17	6.38003e-17
COG4	1245.06	1.06599	0.138737	7.67793	1.6168e-14	7.15341e-14
COG5	566.082	0.247267	0.199396	1.25694	0.208776	0.247965
COG6	525.637	-0.188377	0.26949	-0.694447	0.487402	0.534585
COG7	400.037	-0.443204	0.111551	-3.9632	7.39503e-05	0.000141277
COG8	770.599	-0.233281	0.111246	-2.09216	0.0364241	0.0490252
COIL	602.553	0.519834	0.100894	5.14241	2.7124e-07	6.57905e-07
COL12A1	1018.65	1.29972	0.581811	2.04254	0.0410977	0.0548925
COL18A1	18598.3	-2.90252	0.325563	-8.884	6.44962e-19	3.96778e-18
COL1A1	21259	-6.1525	0.660877	-9.41369	4.79015e-21	3.42127e-20
COL26A1	369.892	1.49355	0.48699	3.1034	0.00191311	0.0030892
COL27A1	1989.26	-1.46498	0.266487	-5.42044	5.94538e-08	1.53542e-07
COL3A1	16175.4	-6.16551	0.651849	-9.27068	1.84956e-20	1.26326e-19
COL4A1	2229.63	-3.43433	0.656364	-5.33316	9.65185e-08	2.43314e-07
COL4A5	548.399	0.547002	0.429426	1.32613	0.184795	0.221522
COL5A2	7078.95	1.03748	0.425851	2.37731	0.0174395	0.0246986
COL6A1	3524.67	-2.84339	0.422603	-6.75273	1.45091e-11	5.14169e-11
COL7A1	1043.86	0.208462	0.607786	0.461336	0.644558	0.686192
COL9A2	240.765	3.69888	0.394572	9.48792	2.35688e-21	1.71426e-20
COLEC12	119.817	-0.440816	0.305162	-1.44609	0.148153	0.180445
COLGALT1	2910.84	1.16636	0.215813	5.4222	5.88699e-08	1.52137e-07
COMMD1	211.136	-1.15508	0.214798	-5.41109	6.26413e-08	1.61285e-07
COMMD10	290.474	-0.718265	0.161816	-4.43024	9.41281e-06	1.97853e-05
COMMD2	546.504	0.418171	0.133209	3.13879	0.00169646	0.00275668
COMMD3	596.576	-0.157484	0.175969	-0.922445	0.356297	0.404342
COMMD4	891.89	0.890088	0.184168	4.79903	1.59436e-06	3.6091e-06
COMMD5	439.633	0.423927	0.188593	2.23253	0.0255799	0.0353252
COMMD6	474.521	-0.98261	0.257479	-3.83701	0.000124543	0.000232486
COMMD7	735.824	0.560261	0.157593	3.56837	0.000359205	0.000635556
COMMD8	278.345	0.672169	0.198649	3.39253	0.000692496	0.00118226
COMMD9	580.078	0.0824727	0.164079	0.505538	0.613181	0.656316
COMT	1971.03	-1.79534	0.224353	-7.99051	1.34382e-15	6.46945e-15
COMTD1	196.064	-0.215973	0.359703	-0.659509	0.509569	0.556378
COP1	507.876	-0.527243	0.176017	-2.98726	0.00281491	0.00445026
COPA	3787.1	-0.261286	0.157444	-1.62805	0.103515	0.129548
COPB1	3702.09	-0.113241	0.148633	-0.744908	0.456327	0.503791
COPB2	3954.26	0.169269	0.13696	1.2452	0.213057	0.252589
COPE	3484.9	1.31743	0.198311	6.61939	3.60695e-11	1.23673e-10
COPG1	4478.78	0.408698	0.122911	3.31967	0.000901241	0.00151624
COPG2	456.79	0.343354	0.108989	3.13714	0.00170603	0.00277065
COPRS	713.496	0.211393	0.16891	1.25665	0.208879	0.24806
COPS2	1533.31	-0.238663	0.154423	-1.53361	0.125126	0.154262
COPS3	1297.62	1.49509	0.154936	9.60692	7.47511e-22	5.61367e-21
COPS4	629.714	0.0283116	0.152841	0.184832	0.853361	0.873683
COPS5	1271.5	0.233545	0.144309	1.60701	0.108052	0.134679
COPS6	1922.43	1.05783	0.179196	5.86194	4.57488e-09	1.3065e-08
COPS7A	1053.02	0.10476	0.115602	0.90503	0.36545	0.413334
COPS7B	416.644	1.19851	0.135511	8.85766	8.1709e-19	4.97976e-18
COPS8	1004.83	0.508088	0.190105	2.70294	0.00687292	0.0103033
COPS9	481.305	0.230586	0.29268	0.761101	0.446596	0.494722
COPZ1	2859.57	0.45635	0.161739	2.82607	0.0047123	0.00724447
COPZ2	145.742	-3.06517	0.389202	-8.00425	1.20201e-15	5.80945e-15
COQ10A	332.049	-0.961615	0.212707	-4.51348	6.37726e-06	1.3632e-05
COQ10B	534.366	-0.302476	0.142298	-2.12634	0.0334746	0.0453968
COQ2	321.074	0.0684779	0.164213	0.406039	0.684714	0.723595
COQ3	280.926	0.591677	0.21189	2.78321	0.00538235	0.00819507
[truncated: 9,093 more rows]

## Sheet: Huh7_PHP_GSEA
Description	p value	adjusted p value	ID
retinoblastoma_gene_in_cancer	1e-10	6.78571e-09	WP_RETINOBLASTOMA_GENE_IN_CANCER
dna_irdamage_and_cellular_response_via_atr	1e-10	6.78571e-09	WP_DNA_IRDAMAGE_AND_CELLULAR_RESPONSE_VIA_ATR
dna_replication	1e-10	6.78571e-09	WP_DNA_REPLICATION
cell_cycle	1e-10	6.78571e-09	WP_CELL_CYCLE
mrna_processing	1e-10	6.78571e-09	WP_MRNA_PROCESSING
complement_and_coagulation_cascades	1e-10	6.78571e-09	WP_COMPLEMENT_AND_COAGULATION_CASCADES
nuclear_receptors_metapathway	1e-10	6.78571e-09	WP_NUCLEAR_RECEPTORS_METAPATHWAY
complement_system	1.51397e-10	8.98921e-09	WP_COMPLEMENT_SYSTEM
g1_to_s_cell_cycle_control	6.94491e-10	3.66537e-08	WP_G1_TO_S_CELL_CYCLE_CONTROL
metapathway_biotransformation_phase_i_and_ii	8.25734e-10	3.92224e-08	WP_METAPATHWAY_BIOTRANSFORMATION_PHASE_I_AND_II
oxysterols_derived_from_cholesterol	4.11151e-09	1.77542e-07	WP_OXYSTEROLS_DERIVED_FROM_CHOLESTEROL
folate_metabolism	9.5873e-09	3.79497e-07	WP_FOLATE_METABOLISM
vitamin_b12_metabolism	1.27638e-08	4.66369e-07	WP_VITAMIN_B12_METABOLISM
network_map_of_sarscov2_signaling_pathway	1.68013e-08	5.70044e-07	WP_NETWORK_MAP_OF_SARSCOV2_SIGNALING_PATHWAY
selenium_micronutrient_network	2.74195e-08	8.68284e-07	WP_SELENIUM_MICRONUTRIENT_NETWORK
ppar_signaling_pathway	3.517e-08	1.04411e-06	WP_PPAR_SIGNALING_PATHWAY
dna_irdouble_strand_breaks_and_cellular_response_via_atm	3.84793e-08	1.07516e-06	WP_DNA_IRDOUBLE_STRAND_BREAKS_AND_CELLULAR_RESPONSE_VIA_ATM
mirna_regulation_of_dna_damage_response	4.5975e-08	1.21323e-06	WP_MIRNA_REGULATION_OF_DNA_DAMAGE_RESPONSE
blood_clotting_cascade	6.61991e-08	1.65498e-06	WP_BLOOD_CLOTTING_CASCADE
dna_damage_response	1.57439e-07	3.56112e-06	WP_DNA_DAMAGE_RESPONSE
cytoplasmic_ribosomal_proteins	1.57118e-07	3.56112e-06	WP_CYTOPLASMIC_RIBOSOMAL_PROTEINS
farnesoid_x_receptor_pathway	1.67081e-07	3.60742e-06	WP_FARNESOID_X_RECEPTOR_PATHWAY
dna_repair_pathways_full_network	1.76207e-07	3.63906e-06	WP_DNA_REPAIR_PATHWAYS_FULL_NETWORK
tryptophan_metabolism	4.27794e-07	8.46676e-06	WP_TRYPTOPHAN_METABOLISM
oxidation_by_cytochrome_p450	6.7012e-07	1.27323e-05	WP_OXIDATION_BY_CYTOCHROME_P450
gastric_cancer_network_1	1.45094e-06	2.65075e-05	WP_GASTRIC_CANCER_NETWORK_1
pregnane_x_receptor_pathway	3.7342e-06	6.56943e-05	WP_PREGNANE_X_RECEPTOR_PATHWAY
constitutive_androstane_receptor_pathway	5.08007e-06	8.61798e-05	WP_CONSTITUTIVE_ANDROSTANE_RECEPTOR_PATHWAY
statin_inhibition_of_cholesterol_production	6.72607e-06	0.000110168	WP_STATIN_INHIBITION_OF_CHOLESTEROL_PRODUCTION
7oxoc_and_7betahc_pathways	8.38273e-06	0.000132727	WP_7OXOC_AND_7BETAHC_PATHWAYS
complement_system_in_neuronal_development_and_plasticity	1.16849e-05	0.000179043	WP_COMPLEMENT_SYSTEM_IN_NEURONAL_DEVELOPMENT_AND_PLASTICITY
dna_mismatch_repair	2.76979e-05	0.00041114	WP_DNA_MISMATCH_REPAIR
base_excision_repair	3.03562e-05	0.000436945	WP_BASE_EXCISION_REPAIR
pparalpha_pathway	3.19526e-05	0.000446397	WP_PPARALPHA_PATHWAY
gastric_cancer_network_2	3.50702e-05	0.000475952	WP_GASTRIC_CANCER_NETWORK_2
eukaryotic_transcription_initiation	6.89447e-05	0.000885101	WP_EUKARYOTIC_TRANSCRIPTION_INITIATION
eicosanoid_metabolism_via_lipooxygenases_lox	6.86883e-05	0.000885101	WP_EICOSANOID_METABOLISM_VIA_LIPOOXYGENASES_LOX
effect_of_progerin_on_genes_involved_in_hutchinsongilford_progeria_syndrome	7.19379e-05	0.000899224	WP_EFFECT_OF_PROGERIN_ON_GENES_INVOLVED_IN_HUTCHINSONGILFORD_PROGERIA_SYNDROME
regulation_of_sister_chromatid_separation_at_the_metaphaseanaphase_transition	9.57335e-05	0.00110375	WP_REGULATION_OF_SISTER_CHROMATID_SEPARATION_AT_THE_METAPHASEANAPHASE_TRANSITION
familial_hyperlipidemia_type_2	9.42684e-05	0.00110375	WP_FAMILIAL_HYPERLIPIDEMIA_TYPE_2
fatty_acid_biosynthesis	9.23413e-05	0.00110375	WP_FATTY_ACID_BIOSYNTHESIS
onecarbon_metabolism_and_related_pathways	9.75949e-05	0.00110375	WP_ONECARBON_METABOLISM_AND_RELATED_PATHWAYS
atm_signaling_pathway	0.000148605	0.00164156	WP_ATM_SIGNALING_PATHWAY
atm_signaling_in_development_and_disease	0.00016552	0.00178686	WP_ATM_SIGNALING_IN_DEVELOPMENT_AND_DISEASE
amino_acid_metabolism	0.000193185	0.00203918	WP_AMINO_ACID_METABOLISM
metabolic_reprogramming_in_colon_cancer	0.000324502	0.00327954	WP_METABOLIC_REPROGRAMMING_IN_COLON_CANCER
parkinubiquitin_proteasomal_system_pathway	0.00032234	0.00327954	WP_PARKINUBIQUITIN_PROTEASOMAL_SYSTEM_PATHWAY
foxa2_pathway	0.00038663	0.00382602	WP_FOXA2_PATHWAY
nucleotide_metabolism	0.000645381	0.00625625	WP_NUCLEOTIDE_METABOLISM
nuclear_receptors_in_lipid_metabolism_and_toxicity	0.000720046	0.00684044	WP_NUCLEAR_RECEPTORS_IN_LIPID_METABOLISM_AND_TOXICITY
fatty_acid_betaoxidation	0.000735878	0.00685377	WP_FATTY_ACID_BETAOXIDATION
tryptophan_catabolism_leading_to_nad_production	0.000888979	0.00799241	WP_TRYPTOPHAN_CATABOLISM_LEADING_TO_NAD_PRODUCTION
integrated_cancer_pathway	0.000891785	0.00799241	WP_INTEGRATED_CANCER_PATHWAY
familial_hyperlipidemia_type_4	0.00096628	0.00849968	WP_FAMILIAL_HYPERLIPIDEMIA_TYPE_4
glucuronidation	0.00134824	0.0114467	WP_GLUCURONIDATION
nucleotide_excision_repair	0.0013495	0.0114467	WP_NUCLEOTIDE_EXCISION_REPAIR
h19_action_rbe2f1_signaling_and_cdkbetacatenin_activity	0.00137977	0.0114981	WP_H19_ACTION_RBE2F1_SIGNALING_AND_CDKBETACATENIN_ACTIVITY
cohesin_complex_cornelia_de_lange_syndrome	0.00143252	0.0117318	WP_COHESIN_COMPLEX_CORNELIA_DE_LANGE_SYNDROME
nucleotide_excision_repair_in_xeroderma_pigmentosum	0.00157264	0.0126611	WP_NUCLEOTIDE_EXCISION_REPAIR_IN_XERODERMA_PIGMENTOSUM
fibrin_complement_receptor_3_signaling_pathway	0.00162834	0.012891	WP_FIBRIN_COMPLEMENT_RECEPTOR_3_SIGNALING_PATHWAY
cysteine_and_methionine_catabolism	0.00184562	0.0143716	WP_CYSTEINE_AND_METHIONINE_CATABOLISM
metabolic_pathway_of_ldl_hdl_and_tg_including_diseases	0.00203568	0.0155959	WP_METABOLIC_PATHWAY_OF_LDL_HDL_AND_TG_INCLUDING_DISEASES
mitochondrial_long_chain_fatty_acid_betaoxidation	0.00259261	0.0192571	WP_MITOCHONDRIAL_LONG_CHAIN_FATTY_ACID_BETAOXIDATION
mirna_targets_in_ecm_and_membrane_receptors	0.00259464	0.0192571	WP_MIRNA_TARGETS_IN_ECM_AND_MEMBRANE_RECEPTORS
methionine_metabolism_leading_to_sulfur_amino_acids_and_related_disorders	0.00267882	0.019576	WP_METHIONINE_METABOLISM_LEADING_TO_SULFUR_AMINO_ACIDS_AND_RELATED_DISORDERS
malignant_pleural_mesothelioma	0.00272137	0.0195856	WP_MALIGNANT_PLEURAL_MESOTHELIOMA
vitamin_a_and_carotenoid_metabolism	0.00313909	0.0222547	WP_VITAMIN_A_AND_CAROTENOID_METABOLISM
immune_response_to_tuberculosis	0.00351197	0.0245322	WP_IMMUNE_RESPONSE_TO_TUBERCULOSIS
estrogen_metabolism	0.00361095	0.0246152	WP_ESTROGEN_METABOLISM
pyrimidine_metabolism	0.0036275	0.0246152	WP_PYRIMIDINE_METABOLISM
ciliary_landscape	0.00388166	0.0259688	WP_CILIARY_LANDSCAPE
progeriaassociated_lipodystrophy	0.00422698	0.0278863	WP_PROGERIAASSOCIATED_LIPODYSTROPHY
estrogen_receptor_pathway	0.0045127	0.0293634	WP_ESTROGEN_RECEPTOR_PATHWAY
inflammatory_response_pathway	0.00515406	0.0330835	WP_INFLAMMATORY_RESPONSE_PATHWAY
glucocorticoid_receptor_pathway	0.00554316	0.0351067	WP_GLUCOCORTICOID_RECEPTOR_PATHWAY
oxidative_stress_response	0.00562594	0.0351621	WP_OXIDATIVE_STRESS_RESPONSE
overlap_between_signal_transduction_pathways_contributing_to_lmna_laminopathies	0.00604817	0.0373102	WP_OVERLAP_BETWEEN_SIGNAL_TRANSDUCTION_PATHWAYS_CONTRIBUTING_TO_LMNA_LAMINOPATHIES
cholesterol_metabolism_with_bloch_and_kandutschrussell_pathways	0.00632501	0.0385177	WP_CHOLESTEROL_METABOLISM_WITH_BLOCH_AND_KANDUTSCHRUSSELL_PATHWAYS
type_ii_interferon_signaling_ifng	0.00642494	0.038631	WP_TYPE_II_INTERFERON_SIGNALING_IFNG
7q1123_copy_number_variation_syndrome	0.00656447	0.0389765	WP_7Q1123_COPY_NUMBER_VARIATION_SYNDROME
mirnas_involved_in_dna_damage_response	0.00680939	0.0399316	WP_MIRNAS_INVOLVED_IN_DNA_DAMAGE_RESPONSE
tumor_suppressor_activity_of_smarcb1	0.00710194	0.0411393	WP_TUMOR_SUPPRESSOR_ACTIVITY_OF_SMARCB1
familial_hyperlipidemia_type_3	0.00719345	0.0411673	WP_FAMILIAL_HYPERLIPIDEMIA_TYPE_3
familial_hyperlipidemia_type_1	0.00744365	0.0420921	WP_FAMILIAL_HYPERLIPIDEMIA_TYPE_1
translation_factors	0.00791833	0.0442495	WP_TRANSLATION_FACTORS
male_infertility	0.00833165	0.0460179	WP_MALE_INFERTILITY

## Sheet: Hep3B_PHP_volcano
SYMBOL	baseMean	log2FoldChange	lfcSE	stat	pvalue	padj
A1BG	7104.46	-5.14546	0.580257	-8.34022	7.41524e-17	4.99829e-16
A1CF	12264.6	-2.98131	0.491668	-5.77736	7.58803e-09	2.2081e-08
A2M	60574.7	-1.82945	0.454665	-3.67696	0.000236026	0.000421675
A4GALT	154.433	2.49728	0.640765	3.72646	0.000194188	0.00034993
AAAS	767.178	1.63994	0.254947	6.41461	1.41182e-10	4.95107e-10
AACS	494.415	1.61646	0.368485	4.41491	1.01054e-05	2.10334e-05
AADAC	4971.37	-6.82618	0.452496	-14.6744	9.40532e-49	9.4473e-47
AADAT	856.027	-3.46088	0.350048	-9.85861	6.29131e-23	8.02463e-22
AAGAB	699.531	1.08655	0.226748	4.74942	2.03999e-06	4.61768e-06
AAK1	970.659	-0.465072	0.211132	-2.18731	0.02872	0.039254
AAMDC	260.512	-0.776452	0.335106	-2.29006	0.0220179	0.0306235
AAMP	2645.02	1.42358	0.297818	4.7926	1.64636e-06	3.76301e-06
AAR2	1029.43	1.58661	0.263785	6.04361	1.50702e-09	4.7186e-09
AARS1	4397	1.15645	0.256167	4.48355	7.341e-06	1.55471e-05
AARS2	910.403	1.35778	0.285589	4.75244	2.00974e-06	4.55196e-06
AARSD1	488.296	1.37962	0.247213	5.53826	3.05492e-08	8.32959e-08
AASDH	337.683	-0.713014	0.288099	-2.45456	0.0141056	0.0201791
AASDHPPT	752.257	-0.378789	0.218225	-1.73821	0.0821732	0.104552
AASS	1745.02	-4.39047	0.42696	-9.88493	4.83921e-23	6.2648e-22
AATF	734.85	0.938465	0.343755	2.66718	0.00764916	0.0113737
AATK	242.042	3.51374	0.508665	6.67781	2.42539e-11	9.23998e-11
ABAT	10963.3	-3.69406	0.364972	-9.79017	1.24088e-22	1.53913e-21
ABCA1	8456.63	-3.96052	0.333599	-11.5861	4.8489e-31	1.3113e-29
ABCA2	1968.27	0.452148	0.432416	1.05054	0.293469	0.33593
ABCA3	441.444	3.31649	0.384533	8.5125	1.70225e-17	1.23232e-16
ABCA4	28.1022	-1.77334	0.339304	-5.25344	1.49283e-07	3.78809e-07
ABCA5	1285.26	-3.32343	0.423489	-7.83605	4.64932e-15	2.60872e-14
ABCA7	376.591	1.6814	0.407581	3.999	6.36115e-05	0.000120639
ABCA9	1076.79	-7.68544	0.405187	-18.6516	1.22623e-77	4.59836e-75
ABCB1	1734.58	-2.01663	0.400162	-4.91545	8.85777e-07	2.07951e-06
ABCB10	853.473	-0.276634	0.203946	-1.33817	0.180842	0.215607
ABCB11	5143.27	-9.02651	0.491816	-17.9556	4.34086e-72	1.16273e-69
ABCB4	4363.77	-5.85622	0.505951	-11.1843	4.86523e-29	1.10573e-27
ABCB6	938.733	0.792575	0.336968	2.42764	0.0151975	0.0216392
ABCB7	476.902	-1.07874	0.282681	-3.81525	0.000136047	0.000249475
ABCB8	1000.7	2.25429	0.395666	5.67176	1.41339e-08	3.98811e-08
ABCB9	128.399	2.68029	0.426407	6.25231	4.04438e-10	1.34137e-09
ABCC10	670.131	2.42765	0.391346	6.19911	5.67833e-10	1.85163e-09
ABCC11	229.049	-3.26615	0.452101	-6.9093	4.87036e-12	2.00408e-11
ABCC2	9165.44	-2.97114	0.401248	-7.22554	4.99111e-13	2.27789e-12
ABCC3	1363.96	-2.02868	0.383371	-5.23975	1.60798e-07	4.06785e-07
ABCC4	421.159	1.51439	0.465643	3.04167	0.0023527	0.00374157
ABCC5	837.214	0.587882	0.288735	1.98342	0.0473208	0.0626526
ABCC6	2632.5	-2.3817	0.436927	-5.2406	1.60053e-07	4.05082e-07
ABCC9	4573.29	-6.10416	0.481268	-12.5327	4.94747e-36	2.05384e-34
ABCD1	771.915	2.23065	0.399806	5.56017	2.69517e-08	7.3989e-08
ABCD3	3753.62	-1.3024	0.275069	-4.70741	2.50887e-06	5.6113e-06
ABCD4	110.276	-2.24542	0.408214	-5.50854	3.61832e-08	9.78042e-08
ABCE1	1601.35	0.553806	0.252826	2.19458	0.0281939	0.0385866
ABCF1	1338.86	1.96197	0.292277	6.60829	3.88772e-11	1.44824e-10
ABCF2	645.048	2.03403	0.225042	8.99316	2.40229e-19	2.12133e-18
ABCF2-H2BE1	409.052	1.59164	0.245203	6.44031	1.19228e-10	4.22063e-10
ABCF3	1019.41	1.00478	0.209135	4.78922	1.67434e-06	3.82464e-06
ABCG2	928.694	-2.7454	0.421967	-6.50912	7.55947e-11	2.71967e-10
ABHD10	769.318	-0.610707	0.221425	-2.75902	0.00579749	0.00876754
ABHD11	197.878	1.40424	0.302471	4.62891	3.67599e-06	8.04413e-06
ABHD12	1474.46	3.18185	0.434768	7.28512	3.21395e-13	1.50278e-12
ABHD13	619.166	-0.575289	0.181892	-3.16818	0.00153396	0.00249704
ABHD14A	253.353	1.23169	0.377512	3.31267	0.000924107	0.00154292
ABHD14B	1831.39	-1.29935	0.30531	-4.20426	2.61942e-05	5.19818e-05
ABHD15	1065.42	-1.63947	0.282221	-5.79351	6.89323e-09	2.01583e-08
ABHD17A	7142.11	5.11749	0.588995	8.61346	7.08897e-18	5.33451e-17
ABHD17B	437.488	-0.387466	0.13517	-2.86499	0.00417027	0.00642678
ABHD17C	89.1539	0.795466	0.357453	2.19459	0.0281931	0.0385866
ABHD18	503.256	-2.08071	0.245371	-8.44059	3.15734e-17	2.21585e-16
ABHD2	16812.8	-3.41211	0.327606	-10.3185	5.80957e-25	9.07745e-24
ABHD3	663.415	0.000954673	0.215471	-0.0104473	0.991664	0.993165
ABHD4	800.822	1.49972	0.363553	4.17608	2.96582e-05	5.85769e-05
ABHD5	298.28	-2.2104	0.251957	-8.79088	1.48391e-18	1.19328e-17
ABHD6	841.431	-3.27924	0.221283	-14.7837	1.86556e-49	1.97996e-47
ABHD8	1923.66	3.9381	0.493861	7.91948	2.38515e-15	1.37888e-14
ABI1	820.859	-0.637309	0.176818	-3.58856	0.000332507	0.000584851
ABI2	623.169	0.709974	0.178743	3.9652	7.33345e-05	0.000138101
ABITRAM	313.778	0.0755614	0.212667	0.362805	0.716751	0.74953
ABL1	2181.34	1.39006	0.336562	4.12633	3.68605e-05	7.18934e-05
ABL2	931.659	0.170922	0.226314	0.739369	0.459683	0.504088
ABLIM1	2441.54	-0.278292	0.251101	-1.05097	0.293272	0.335739
ABLIM2	189.02	3.5718	0.434134	8.01576	1.09459e-15	6.54311e-15
ABLIM3	2217.72	-2.677	0.306025	-8.627	6.2984e-18	4.76831e-17
ABRACL	400.261	-0.141974	0.340294	-0.394806	0.692986	0.72779
ABRAXAS1	88.3432	-0.75161	0.272469	-2.69942	0.00694595	0.0103815
ABRAXAS2	473.548	-0.334259	0.163676	-2.03193	0.0421603	0.0562638
ABT1	1470.5	3.05535	0.338579	9.01143	2.03388e-19	1.80593e-18
ABTB1	196.676	-1.47992	0.439498	-3.34944	0.000809765	0.00136477
ABTB2	877.322	-0.149616	0.400984	-0.26468	0.791256	0.817713
AC000120.3	113.158	-0.723672	0.487637	-1.48961	0.136326	0.16674
AC002996.1	2284.94	-4.60083	0.555694	-8.19956	2.41271e-16	1.54134e-15
AC004922.1	241.599	1.94563	0.760537	2.36089	0.0182311	0.0256535
AC005833.1	126.699	1.76989	0.414917	4.23908	2.24442e-05	4.48325e-05
AC006538.2	172.768	4.17125	0.4818	8.50335	1.84199e-17	1.3275e-16
AC007326.4	413.267	-1.39524	0.400252	-3.50084	0.00046379	0.000801604
AC009779.3	291.503	-0.529816	0.343786	-1.46395	0.143208	0.174492
AC013394.1	126.252	-0.189253	0.250734	-0.720037	0.471502	0.516294
AC013489.1	38.917	-1.37631	0.281967	-4.85713	1.19098e-06	2.75654e-06
AC022150.4	52.1485	-0.66131	0.458374	-1.34667	0.178087	0.212773
AC026316.4	31.2537	-0.808265	0.423109	-1.81386	0.069699	0.0897361
AC026464.4	421.629	1.03488	0.246971	4.18345	2.87117e-05	5.67673e-05
AC026464.6	199.835	-0.498717	0.446638	-1.10405	0.269571	0.310789
AC068580.4	602.951	0.445936	0.537538	0.575856	0.564713	0.607073
AC068631.2	162.049	1.05178	0.532319	1.90967	0.0561762	0.0735034
AC069544.1	278.523	0.245183	0.199719	1.19773	0.23102	0.269771
AC073896.1	149.787	2.70908	0.652252	4.0355	5.44852e-05	0.000104103
AC090517.4	157.492	-1.89386	0.264998	-7.10853	1.17282e-12	5.12398e-12
AC091959.1	250.21	-0.411474	0.385905	-1.11411	0.265232	0.306289
AC092329.3	61.0168	-1.00029	0.354811	-2.60265	0.00925062	0.0135915
AC092718.2	22.2391	-1.29565	0.267757	-4.80984	1.51052e-06	3.46591e-06
AC093323.1	59.1915	-0.727523	0.386804	-1.88781	0.0590521	0.0769592
AC093512.2	1703.69	6.54004	0.633455	10.0021	1.49223e-23	2.05479e-22
AC093827.5	238.689	-4.09429	0.430282	-9.40411	5.24717e-21	5.55321e-20
AC114490.2	32.0456	-1.11317	0.321814	-3.48891	0.000485	0.000837105
AC116366.1	206.051	-1.10032	0.505926	-2.17326	0.0297611	0.0405932
AC126283.1	290.001	-1.69686	0.369144	-4.50122	6.75654e-06	1.43743e-05
AC242842.3	88.6016	-2.62454	0.441785	-6.00888	1.86805e-09	5.78787e-09
AC244197.3	594.73	-3.28565	0.353649	-9.2049	3.41988e-20	3.27435e-19
ACAA1	6441.32	-2.86579	0.362156	-7.79913	6.23332e-15	3.45273e-14
ACAA2	12264.7	-4.06412	0.304625	-13.2866	2.7694e-40	1.51241e-38
ACACA	1683.17	0.746242	0.505007	1.50225	0.133034	0.163102
ACACB	8806.98	-6.35412	0.393992	-15.9185	4.71708e-57	7.37043e-55
ACAD10	908.701	-2.42011	0.229529	-10.5211	6.90397e-26	1.1858e-24
ACAD11	3097.17	-4.41846	0.326209	-13.4528	2.96584e-41	1.74689e-39
ACAD8	441.788	-1.42772	0.161983	-8.79544	1.42486e-18	1.14744e-17
ACAD9	862.871	0.634308	0.160416	3.93299	8.38974e-05	0.000156837
ACADM	3119.33	-3.34372	0.356337	-9.35197	8.60289e-21	8.92005e-20
ACADS	3272.25	-1.18994	0.471449	-2.3953	0.0166067	0.0235178
ACADSB	11645.5	-4.93496	0.404831	-11.9949	3.78047e-33	1.21515e-31
ACADVL	8950.35	-0.658712	0.298433	-2.22171	0.0263026	0.0361546
ACAP2	1044.84	-0.847247	0.196938	-4.31037	1.62978e-05	3.30838e-05
ACAP3	982.472	2.96538	0.375324	7.9076	2.62409e-15	1.50771e-14
ACAT1	8491.97	-4.09081	0.408477	-9.96544	2.15922e-23	2.91962e-22
ACAT2	4133.35	0.197593	0.367099	0.61838	0.536325	0.579491
ACBD3	1073.07	0.0122222	0.168237	0.0645431	0.948538	0.956959
ACBD4	1104.54	-1.75789	0.375652	-4.59462	4.3354e-06	9.42478e-06
ACBD5	2194.75	-2.6382	0.283662	-9.29769	1.43534e-20	1.44821e-19
ACBD6	590.814	0.820091	0.141506	5.75638	8.59373e-09	2.48469e-08
ACBD7	61.9237	-1.0318	0.413937	-2.38929	0.0168812	0.0238644
ACCS	231.538	-2.22192	0.346734	-6.46424	1.01808e-10	3.62563e-10
ACD	396.742	3.70027	0.418214	8.83281	1.0208e-18	8.38246e-18
ACE2	215.639	-4.73408	0.458368	-9.95899	2.3039e-23	3.10405e-22
ACER2	70.2512	-1.11123	0.328057	-3.33874	0.000841593	0.00141418
ACER3	357.711	-0.781504	0.2903	-2.66449	0.00771048	0.0114588
ACIN1	3259.81	1.49917	0.206976	7.20903	5.63507e-13	2.55829e-12
ACKR2	148.665	-5.29349	0.390478	-13.2445	4.85708e-40	2.58968e-38
ACLY	5777.16	2.64048	0.336125	7.84914	4.18895e-15	2.36219e-14
ACO1	4256.42	-2.29697	0.177958	-12.8786	5.94045e-38	2.79624e-36
ACO2	3087.05	1.49462	0.303721	4.90387	9.39683e-07	2.20055e-06
ACOT1	777.295	-0.54448	0.419401	-1.17473	0.240103	0.279626
ACOT11	223.048	-1.24411	0.316886	-3.89096	9.98485e-05	0.00018524
ACOT12	1421.43	-7.44299	0.511236	-14.1562	1.70878e-45	1.2731e-43
ACOT13	1376.78	-1.17851	0.265873	-4.46565	7.9825e-06	1.68202e-05
ACOT2	1690.01	-1.2862	0.338452	-3.70786	0.000209015	0.000375326
ACOT4	195.536	-1.17935	0.29356	-4.08395	4.42768e-05	8.56454e-05
ACOT7	1123.33	3.05476	0.355798	8.56063	1.12257e-17	8.27042e-17
ACOT8	503.08	1.88961	0.426368	4.4566	8.32692e-06	1.75066e-05
ACOT9	584.853	-0.110044	0.273382	-0.389989	0.696544	0.730798
ACOX1	11389.5	-3.69265	0.357322	-10.2108	1.77455e-24	2.67251e-23
ACOX2	2819.84	-6.72601	0.427956	-15.2491	1.66824e-52	2.13269e-50
ACOX3	761.547	0.0208739	0.280471	0.11716	0.906733	0.9194
ACP1	1461.87	-0.336026	0.178622	-1.87331	0.061026	0.0793599
ACP2	2168.28	1.09851	0.321073	3.42038	0.000625342	0.00106916
ACP5	416.399	-0.462343	0.540415	-0.723751	0.469219	0.514043
ACP6	228.051	-1.05133	0.356231	-2.98319	0.00285263	0.00449532
ACSF2	850.084	-0.702711	0.306643	-2.25499	0.0241339	0.0333546
ACSF3	747.186	1.23731	0.359395	3.44164	0.000578194	0.000990661
ACSL1	30154.5	-6.62182	0.368301	-17.6926	4.78511e-70	1.19628e-67
ACSL3	3589.24	2.26065	0.254472	8.85705	8.21583e-19	6.84653e-18
ACSL4	4168.52	2.3774	0.39005	6.10219	1.04624e-09	3.32867e-09
ACSL5	3189.17	-6.74753	0.344999	-19.2207	2.48187e-82	1.16337e-79
ACSL6	135.463	-2.20819	0.415318	-5.09968	3.40228e-07	8.35348e-07
ACSM3	1544.93	-7.48059	0.497276	-14.6131	2.31598e-48	2.20975e-46
ACSS2	1693.59	-0.523874	0.461539	-0.986739	0.323771	0.36781
ACSS3	1971.43	-1.03251	0.373325	-2.51635	0.0118577	0.0171353
ACTB	82097.2	2.70883	0.373659	7.23582	4.62727e-13	2.12044e-12
ACTG1	44199.7	2.87986	0.405778	7.08943	1.34666e-12	5.85167e-12
ACTL6A	971.097	2.34552	0.226643	10.303	6.83062e-25	1.06286e-23
ACTN1	5415.44	1.78149	0.363094	4.92229	8.55391e-07	2.01195e-06
ACTN4	3666.69	2.92641	0.507616	5.74451	9.21874e-09	2.65381e-08
ACTR10	80.0101	-0.780345	0.253915	-3.09007	0.00200111	0.00320599
ACTR1A	2055.79	1.71274	0.264958	6.46385	1.02075e-10	3.63398e-10
ACTR1B	1596.64	1.36392	0.305057	4.51671	6.28093e-06	1.34284e-05
ACTR2	4499.76	0.953864	0.229824	4.14617	3.38086e-05	6.62971e-05
ACTR3	2786.71	0.816914	0.241742	3.38595	0.00070932	0.00120469
ACTR3B	150.555	1.07707	0.183335	5.86098	4.60154e-09	1.3706e-08
ACTR3C	200.658	-3.97634	0.405578	-9.79038	1.23836e-22	1.53769e-21
ACTR5	203.826	0.351179	0.170355	2.08767	0.0368275	0.0495112
ACTR6	312.551	-0.141043	0.27315	-0.531573	0.595022	0.636069
ACTR8	452.713	0.195806	0.178243	1.09384	0.274025	0.315536
ACTRT3	64.4175	0.830987	0.19115	4.2952	1.74534e-05	3.5325e-05
ACVR1	879.406	-0.14113	0.197739	-0.711454	0.476803	0.52159
ACVR1B	1032.63	-1.0366	0.188436	-5.46073	4.74175e-08	1.26619e-07
ACVR1C	145.468	-4.28085	0.425498	-9.78805	1.26718e-22	1.57002e-21
ACVR2A	413.628	-0.727196	0.216467	-3.31673	0.000910779	0.00152315
ACVR2B	656.476	-1.04847	0.311507	-3.28494	0.00102006	0.00169407
ACY1	3134.38	-1.74616	0.367751	-4.64995	3.32017e-06	7.30813e-06
ACYP1	56.8171	-0.0189201	0.238821	-0.124631	0.900816	0.914472
ACYP2	242.924	-0.899603	0.344964	-2.55022	0.0107654	0.0156554
ADA	123.996	1.11241	0.444711	2.41506	0.0157327	0.0223588
ADAL	256.241	-0.878745	0.238925	-3.68262	0.000230849	0.000412623
ADAM10	1268.93	0.25562	0.203681	1.26806	0.204776	0.241674
ADAM15	1279.02	1.91977	0.406118	4.68149	2.84803e-06	6.32457e-06
ADAM17	355.842	0.854593	0.550055	1.53526	0.124719	0.153865
ADAM19	415.982	-0.87241	0.456453	-1.75589	0.0791079	0.100926
ADAM8	219.407	0.646616	0.507225	1.19761	0.231069	0.269801
ADAM9	1686.46	1.11787	0.577239	1.88887	0.0589095	0.076785
ADAMTS1	941.59	-2.54254	0.854727	-3.15867	0.00158489	0.00257325
ADAMTS10	114.616	-0.287053	0.493811	-0.654414	0.512845	0.557494
ADAMTS4	100.495	-3.55659	0.368715	-9.45741	3.15652e-21	3.4145e-20
ADAMTS9	308.276	0.7967	0.510753	1.57041	0.11632	0.144396
ADAMTSL2	577.577	-1.9307	0.548354	-3.38517	0.000711334	0.00120793
ADAMTSL4	815.847	0.254276	0.377293	0.711189	0.476967	0.521719
ADAMTSL5	111.433	2.64309	0.370273	7.01977	2.22241e-12	9.43121e-12
ADAP1	804.158	5.17217	0.687994	7.30439	2.78535e-13	1.3111e-12
ADAP2	253.504	-3.39974	0.472004	-7.17822	7.06272e-13	3.16304e-12
ADAR	6051.62	0.177912	0.237757	0.741527	0.458374	0.502946
ADARB1	431.675	0.10237	0.424665	0.153304	0.878158	0.895106
ADAT1	527.643	-0.891339	0.200414	-4.46076	8.16695e-06	1.71831e-05
ADAT2	233.316	-0.0623764	0.266512	-0.250997	0.801816	0.827032
ADAT3	778.614	6.07649	0.594381	10.1498	3.32189e-24	4.86605e-23
ADCK1	104.619	1.07316	0.258403	4.11243	3.91513e-05	7.61764e-05
ADCK2	510.35	1.54486	0.35056	4.40799	1.04335e-05	2.16842e-05
ADCY1	2812.96	-4.10019	0.554035	-7.17587	7.185e-13	3.21525e-12
ADCY10	312.86	-2.2394	0.48116	-4.61441	3.94206e-06	8.60795e-06
ADCY3	228.128	0.86261	0.617288	1.00928	0.312842	0.356402
ADCY6	1832.02	1.65601	0.370002	4.45358	8.44518e-06	1.77353e-05
ADCY7	330.114	0.242013	0.519959	0.368236	0.712697	0.745846
ADCY9	1698.68	0.140276	0.266563	0.537582	0.590865	0.632047
ADD1	3478.27	0.838507	0.229484	3.66568	0.000246687	0.000439465
ADD3	1301.99	0.16938	0.284149	0.644398	0.519318	0.563604
ADGRA2	579.937	-3.55405	0.694971	-5.22889	1.70531e-07	4.30731e-07
ADGRA3	3025.32	-1.855	0.344072	-5.37739	7.55718e-08	1.97396e-07
ADGRD1	184.433	-1.9047	0.40022	-4.63684	3.53783e-06	7.75991e-06
ADGRE5	604.525	0.992764	0.432943	2.10147	0.0355993	0.0479747
ADGRG1	511.018	3.42685	0.569214	5.90176	3.59646e-09	1.08298e-08
ADGRG6	5687.85	-1.58562	0.362715	-4.26556	1.99404e-05	4.00374e-05
ADGRL2	2175.49	-0.399824	0.386082	-0.819441	0.412535	0.457965
ADGRV1	298.121	-3.93353	0.482628	-7.92704	2.24431e-15	1.30348e-14
ADH1A	23379.4	-10.2619	0.609123	-16.4019	1.85217e-60	3.4159e-58
ADH4	37148.4	-9.02135	0.578652	-15.1526	7.28376e-52	9.00465e-50
ADH5	4117.87	-0.864997	0.290851	-2.90791	0.00363859	0.00565545
ADH6	9163.09	-5.3264	0.529291	-9.67393	3.89144e-22	4.5986e-21
ADI1	9915.9	-3.15887	0.253666	-12.4139	2.19706e-35	8.52307e-34
ADIPOR1	2282.01	0.211714	0.147043	1.42622	0.153805	0.186114
ADIRF	999.702	-4.20631	0.660426	-6.30421	2.89671e-10	9.81565e-10
ADK	1563.49	-2.00293	0.310084	-6.4505	1.11483e-10	3.95268e-10
ADM	470.398	-1.10736	0.435664	-2.53354	0.0112915	0.0163645
ADM2	1025.2	4.15754	0.521133	7.9114	2.54516e-15	1.46686e-14
ADNP	2207.63	0.28478	0.181698	1.56689	0.117139	0.145326
ADNP2	704.465	0.142642	0.193385	0.742363	0.457868	0.50244
ADO	441.273	1.3817	0.16929	8.16602	3.18741e-16	2.01e-15
ADPGK	406.989	1.38263	0.294368	4.69249	2.69905e-06	6.00628e-06
ADPRH	76.2852	-1.35453	0.280329	-4.78001	1.75287e-06	3.99753e-06
ADPRHL1	95.2969	1.27351	0.265899	4.69313	2.69055e-06	5.99024e-06
ADPRM	81.3359	-0.496901	0.254039	-1.99361	0.0461943	0.0612331
ADPRS	688.502	2.01672	0.365438	5.55625	2.7564e-08	7.56144e-08
ADRM1	7365.92	3.89818	0.431192	9.02653	1.77204e-19	1.58848e-18
ADSL	1013.99	1.5471	0.351096	4.39019	1.13251e-05	2.34549e-05
ADSS1	308.974	-2.35476	0.354145	-6.55753	5.47072e-11	2.00279e-10
ADSS2	811.209	1.05447	0.187775	5.58376	2.3538e-08	6.5078e-08
AEBP2	594.953	0.177933	0.22932	0.748284	0.454289	0.499048
AEN	722.089	2.12776	0.3646	5.89414	3.76649e-09	1.13082e-08
AFAP1	591.826	1.0779	0.595686	1.56445	0.117713	0.145941
AFAP1L1	136.52	-2.76757	0.45222	-6.0484	1.46289e-09	4.5817e-09
AFDN	4504.09	-0.567186	0.259249	-2.11981	0.0340222	0.0460589
AFF1	2982.73	-2.18952	0.232629	-9.37351	7.0163e-21	7.33581e-20
AFF3	242.062	-0.872732	0.425643	-2.00537	0.0449238	0.0596897
AFF4	2493.21	-1.05659	0.18518	-5.6817	1.33366e-08	3.7726e-08
AFG1L	81.4875	-1.15433	0.246456	-4.66246	3.12447e-06	6.89897e-06
AFG3L2	1652.77	-0.929219	0.161117	-5.75708	8.55822e-09	2.4757e-08
AFM	12230.6	-9.33114	0.55003	-16.4862	4.61162e-61	8.94495e-59
AFMID	1613.64	-1.21386	0.295093	-4.04767	5.17298e-05	9.91584e-05
AFP	4653.38	5.90265	0.512609	11.6473	2.36817e-31	6.59454e-30
AFTPH	1119.09	-0.700249	0.220353	-3.18698	0.00143768	0.00234984
AGA	299.742	-0.970877	0.329528	-2.92714	0.003421	0.00533494
AGAP1	742.048	0.586046	0.328723	1.77186	0.0764172	0.0977703
AGAP3	2494.73	3.20146	0.422522	7.56138	3.98815e-14	2.06e-13
AGAP4	266.361	-0.737046	0.311967	-2.33691	0.0194438	0.027244
AGAP5	194.836	-1.49523	0.294353	-5.03791	4.70652e-07	1.13745e-06
AGAP6	86.4506	-0.0783692	0.365802	-0.23515	0.814093	0.837774
AGAP9	563.562	-2.20077	0.380665	-5.68343	1.3202e-08	3.73642e-08
AGBL5	426.106	1.62751	0.290417	5.59078	2.26048e-08	6.25748e-08
AGFG1	1746.63	0.808334	0.208724	3.88759	0.000101243	0.000187704
AGFG2	1940.6	1.01444	0.404663	2.47366	0.0133737	0.0192092
AGGF1	731.355	-1.2269	0.185262	-6.61208	3.78962e-11	1.41263e-10
AGK	350.901	0.348357	0.237399	1.46212	0.143708	0.175007
AGL	3204.96	-3.05316	0.325201	-9.31348	1.23716e-20	1.2607e-19
AGMAT	3537.08	-0.922658	0.382349	-2.33677	0.0194513	0.0272512
AGMO	1735.6	-2.65209	0.47328	-5.42895	5.66869e-08	1.50018e-07
AGO1	1217.25	-0.630467	0.173366	-3.61731	0.000297685	0.000525657
AGO2	1489.1	0.436522	0.246739	1.76365	0.0777912	0.0994151
AGO3	1008.28	-0.994184	0.259701	-3.8392	0.000123438	0.000227503
AGO4	737.984	-2.2419	0.227618	-9.78544	1.30023e-22	1.60567e-21
AGPAT2	3870.35	1.3776	0.452257	2.98535	0.0028325	0.00446673
AGPAT3	3295.8	-0.999631	0.212016	-4.71973	2.36161e-06	5.30186e-06
AGPAT4	70.7192	-1.17099	0.511811	-2.27243	0.0230607	0.0319695
AGPS	1241.61	0.2692	0.199072	1.38369	0.166454	0.200001
AGRN	18279.3	4.65908	0.491554	9.44913	3.41673e-21	3.68182e-20
AGT	28872.7	-0.985424	0.48894	-1.76255	0.0779769	0.0996297
AGTPBP1	324.461	-0.616993	0.237278	-2.59511	0.00945613	0.0138752
AGTR1	1225.88	0.591113	0.396028	1.63623	0.101791	0.127815
AGTRAP	718.438	2.66784	0.482181	5.56449	2.62915e-08	7.22824e-08
AGXT	18365.8	-7.64962	0.539003	-13.6728	1.47593e-42	9.22456e-41
AHCTF1	2083.19	0.164812	0.235335	0.682846	0.494704	0.539233
AHCY	6988.89	1.92942	0.290662	6.64706	2.99004e-11	1.12464e-10
AHCYL1	2985.57	-0.338624	0.193707	-1.74281	0.081367	0.103607
AHCYL2	373.346	-1.05014	0.217956	-4.80026	1.58458e-06	3.62695e-06
AHDC1	694.174	1.11543	0.385756	2.89137	0.00383571	0.00593723
AHI1	359.848	-1.32148	0.304757	-4.3634	1.28059e-05	2.63232e-05
AHNAK	23376	-2.96138	0.264243	-11.1167	1.04102e-28	2.30541e-27
AHR	3715.65	-0.315231	0.253049	-1.25012	0.211255	0.248678
AHSA1	1131.25	0.768166	0.31266	2.42924	0.0151306	0.0215495
AHSG	70379.8	-0.537173	0.536145	-0.800678	0.423318	0.468523
AIDA	1432.11	-0.17224	0.200864	-0.840594	0.400576	0.446053
AIF1L	263.176	4.71263	0.468147	9.92183	3.34565e-23	4.41249e-22
AIFM1	1792.87	-0.00176215	0.266642	-0.0297621	0.976257	0.980965
AIFM2	1112.83	1.53794	0.29007	5.31539	1.06432e-07	2.7412e-07
AIG1	2565.78	-2.05237	0.3076	-6.5984	4.1562e-11	1.54162e-10
AIMP1	993.081	-0.255717	0.211857	-1.20585	0.227875	0.266292
AIMP2	1066.65	2.3378	0.193339	12.0576	1.76962e-33	5.85536e-32
AIP	3190.44	3.99335	0.446924	8.85516	8.35615e-19	6.9583e-18
AJM1	512.309	3.11576	0.518699	6.06218	1.34292e-09	4.22805e-09
AJUBA	2734.86	1.72984	0.356055	4.91153	9.03684e-07	2.11889e-06
AK1	560.656	1.53364	0.350374	4.35717	1.31757e-05	2.70438e-05
AK2	3951.57	-0.17206	0.216093	-0.796009	0.426027	0.470991
AK3	4039.29	-1.48799	0.265982	-5.56835	2.57166e-08	7.08404e-08
AK4	4973.45	-2.35583	0.225176	-10.3831	2.95989e-25	4.75017e-24
AK7	35.8283	-0.677742	0.322372	-2.00575	0.0448827	0.0596492
AK9	88.6784	-1.17926	0.220896	-5.3257	1.00564e-07	2.59363e-07
AKAP1	2708.86	-0.610047	0.221961	-2.71372	0.00665327	0.00997858
AKAP10	501.915	-0.528766	0.212325	-2.50692	0.0121787	0.0175768
AKAP11	1417.37	-1.80647	0.254883	-7.03691	1.96544e-12	8.385e-12
AKAP12	2214.88	-0.801195	0.445525	-1.64053	0.100894	0.126795
AKAP13	4127.79	-1.97411	0.207633	-9.48816	2.35137e-21	2.58077e-20
AKAP17A	824.147	-0.610257	0.269842	-2.25469	0.0241527	0.0333764
AKAP5	174.685	-2.08843	0.400465	-5.27173	1.35147e-07	3.44138e-07
AKAP6	359.034	-3.84473	0.394264	-9.72393	2.38398e-22	2.88074e-21
AKAP7	226.59	-2.41987	0.236062	-10.136	3.82266e-24	5.57059e-23
AKAP8	323.872	1.82507	0.626767	2.71747	0.00657831	0.00987668
AKAP8L	564.94	2.31039	0.650088	3.48245	0.000496855	0.000856909
AKAP9	3353.91	-3.48682	0.391118	-8.84265	9.34711e-19	7.72063e-18
AKIP1	376.23	1.84912	0.268855	6.84856	7.45992e-12	3.00373e-11
AKIRIN1	1748.13	1.81459	0.215507	8.43336	3.35867e-17	2.34836e-16
AKIRIN2	727.119	1.62492	0.251581	6.46836	9.90691e-11	3.53481e-10
AKNA	977.706	0.123125	0.44046	0.389963	0.696564	0.730798
AKR1A1	3076.25	-1.61558	0.302367	-5.28827	1.23475e-07	3.15776e-07
AKR1B10	642.621	-3.52064	0.83347	-3.94955	7.82997e-05	0.000146983
AKR1C1	2843.87	-2.69292	0.614944	-4.06806	4.74071e-05	9.13706e-05
AKR1C2	6724.24	-3.8332	0.623727	-5.71281	1.11125e-08	3.17782e-08
AKR1C3	3819.66	-3.89059	0.539964	-6.94408	3.80938e-12	1.58489e-11
AKR1C4	4467.56	-5.56069	0.705059	-7.34072	2.12443e-13	1.01314e-12
AKR1D1	5916.34	-7.8192	0.559023	-13.5045	1.47089e-41	8.7092e-40
AKR7A2	1343.96	0.749365	0.346085	2.20439	0.0274971	0.0377063
AKT1	3978.25	1.27308	0.338427	3.78782	0.000151972	0.000277231
AKT1S1	7241.64	4.91161	0.48222	10.1337	3.91376e-24	5.68127e-23
AKT2	1210.24	0.858009	0.384883	2.22827	0.0258623	0.0355875
AKT3	1269.56	-4.41063	0.593772	-7.18807	6.57146e-13	2.95716e-12
AKTIP	408.719	-2.45915	0.201957	-12.1397	6.50865e-34	2.253e-32
AL121900.1	125.663	1.49732	0.252989	5.914	3.33906e-09	1.00763e-08
AL135905.2	4822.81	0.169715	0.268475	0.609297	0.542328	0.58547
AL157392.5	44.7988	-2.22882	0.314411	-7.12931	1.0087e-12	4.43622e-12
AL162231.1	52.9731	-2.35442	0.572804	-3.93855	8.19745e-05	0.000153374
AL163636.1	1146	-5.6858	0.456216	-12.0464	2.02591e-33	6.66416e-32
AL353671.1	117.487	-1.95912	0.339698	-5.80495	6.43846e-09	1.88725e-08
AL355916.3	319.929	-4.8017	0.517436	-9.19231	3.84504e-20	3.65962e-19
AL441992.2	155.798	0.472944	0.416374	1.0954	0.273339	0.314778
AL445524.2	109.666	2.08202	0.366966	5.6427	1.67404e-08	4.69066e-08
ALAD	4023.83	-3.31554	0.249472	-13.2315	5.77401e-40	3.0354e-38
ALAS1	4165.8	-1.84295	0.289846	-6.33319	2.40139e-10	8.22143e-10
ALB	1.80046e+06	-4.52666	0.557489	-7.75294	8.97918e-15	4.91083e-14
ALCAM	3475.25	0.32278	0.236428	1.34473	0.178714	0.213296
ALDH16A1	1513.91	3.25178	0.374986	8.60207	7.82921e-18	5.86019e-17
ALDH18A1	2027.73	1.72013	0.192537	8.94764	3.63151e-19	3.14024e-18
ALDH1A1	20860.6	-1.38197	0.442167	-2.90538	0.00366809	0.00569423
ALDH1B1	3662.88	-1.9881	0.298665	-6.60185	4.06063e-11	1.50915e-10
ALDH2	13927.8	-4.38405	0.307108	-14.1605	1.60748e-45	1.20561e-43
ALDH3A2	4780.21	-1.90331	0.32642	-5.78473	7.26307e-09	2.11902e-08
ALDH3B1	407.139	1.52364	0.548764	2.64725	0.00811487	0.0120201
ALDH4A1	8770.57	-0.302168	0.463133	-0.503819	0.614389	0.653729
ALDH5A1	2859.83	-3.28412	0.357214	-9.09589	9.38181e-20	8.56699e-19
ALDH6A1	10888.1	-4.87222	0.369274	-13.0703	4.87045e-39	2.41377e-37
ALDH7A1	2372.12	-1.23688	0.265621	-4.65559	3.23059e-06	7.11932e-06
ALDH8A1	3804.12	-7.2039	0.428252	-16.369	3.18396e-60	5.77734e-58
ALDH9A1	3359.44	-2.36194	0.230798	-10.2067	1.85002e-24	2.77504e-23
ALDOA	30609.6	4.32493	0.522639	8.25673	1.4972e-16	9.78705e-16
ALDOC	1638.6	-0.69836	0.311295	-2.1269	0.0334282	0.0453038
ALG1	845.797	1.88185	0.34757	5.44041	5.3157e-08	1.41308e-07
ALG10	148.637	-0.531252	0.230757	-2.29716	0.0216097	0.0301138
ALG10B	568.432	-0.375462	0.26692	-1.42807	0.15327	0.185547
ALG11	955.244	-2.50263	0.266922	-9.32613	1.09805e-20	1.123e-19
ALG12	982.058	1.47636	0.352586	4.16723	3.08317e-05	6.07349e-05
ALG13	429.253	-1.02155	0.197426	-5.17198	2.31621e-07	5.77256e-07
ALG14	345.452	-0.829185	0.204954	-4.0384	5.38166e-05	0.000102895
ALG2	827.053	-0.669194	0.135313	-4.92586	8.39887e-07	1.97755e-06
ALG3	1343.82	2.73516	0.35427	7.68774	1.49758e-14	8.06499e-14
ALG5	587.728	-1.09934	0.305225	-3.58006	0.000343514	0.000603079
ALG6	58.5101	-1.06385	0.314976	-3.40525	0.000661023	0.00112674
ALG8	770.523	0.521414	0.195044	2.65721	0.00787913	0.0116893
ALG9	351.022	-1.32115	0.125458	-10.5042	8.26087e-26	1.40385e-24
ALKBH1	152.53	0.537297	0.136487	3.92069	8.82965e-05	0.000164569
ALKBH2	269.832	0.0744126	0.259315	0.266967	0.789495	0.816193
ALKBH3	249.446	0.553359	0.264245	2.04692	0.0406654	0.0543397
ALKBH4	285.135	1.94875	0.343701	5.65182	1.58757e-08	4.45389e-08
ALKBH5	3025.34	1.63635	0.342386	4.78906	1.6756e-06	3.82674e-06
ALKBH6	297.564	3.29557	0.423909	7.72542	1.11481e-14	6.07047e-14
ALKBH7	2137	1.94605	0.532623	3.70269	0.000213322	0.000382512
ALKBH8	215.395	-0.315372	0.165585	-1.8979	0.0577093	0.0753866
ALMS1	922.06	-2.01031	0.36406	-5.44669	5.13146e-08	1.36572e-07
ALPK1	237.506	-1.91522	0.253498	-7.53003	5.07272e-14	2.59047e-13
ALPK2	919.899	-5.49872	0.460662	-11.9855	4.23283e-33	1.35668e-31
ALPK3	1037.01	2.53241	0.394478	6.39208	1.63647e-10	5.70685e-10
ALPL	918.753	-0.057063	0.641665	0.139706	0.888893	0.904326
ALS2	535.956	-1.19992	0.274647	-4.34421	1.39779e-05	2.86172e-05
ALS2CL	333.832	-2.14237	0.410843	-5.34363	9.11053e-08	2.36106e-07
ALYREF	2054.05	3.86699	0.360811	10.672	1.37654e-26	2.49374e-25
AMACR	2198.31	-3.01398	0.302567	-9.90311	4.03544e-23	5.27892e-22
AMBP	119324	-1.78199	0.569498	-2.85045	0.0043658	0.00670365
AMBRA1	971.004	0.728781	0.239467	3.05117	0.00227955	0.00363294
AMD1	1785.48	1.53718	0.241283	6.36605	1.9396e-10	6.69546e-10
AMDHD1	1243.86	-2.85096	0.473721	-5.89883	3.66095e-09	1.10063e-08
AMDHD2	816.801	1.77385	0.39906	4.42229	9.7662e-06	2.03613e-05
AMER1	609.294	-1.38708	0.298379	-4.62177	3.80486e-06	8.32128e-06
AMFR	3166.49	-1.97849	0.265249	-7.40252	1.33625e-13	6.48245e-13
AMIGO1	174.234	-0.280374	0.212757	-1.31979	0.186904	0.222269
AMIGO2	129.13	0.207499	0.41544	0.352079	0.724779	0.756941
AMMECR1	349.854	-0.165794	0.284308	-0.598665	0.549396	0.592305
AMMECR1L	426.894	0.260862	0.32446	0.764404	0.444627	0.489485
AMN	1006.06	0.682327	0.610261	1.29257	0.196158	0.232293
AMN1	82.2246	0.0941796	0.207604	0.44646	0.655265	0.692116
AMOT	342.526	0.0967573	0.347351	0.282453	0.777596	0.805521
AMOTL1	1900.01	-1.76768	0.288442	-6.26444	3.74163e-10	1.2461e-09
AMOTL2	1561	1.87154	0.37293	4.97214	6.62189e-07	1.57464e-06
AMPD2	1446.03	1.60554	0.406681	3.94872	7.8569e-05	0.000147425
AMPD3	95.8306	-1.45215	0.354869	-4.09009	4.31207e-05	8.35529e-05
AMT	928.517	-0.959974	0.442503	-1.9513	0.051021	0.067243
AMY2B	352.683	-3.9509	0.42662	-9.14752	5.82578e-20	5.42101e-19
AMZ2	526.481	-0.31517	0.207032	-1.51153	0.130652	0.160498
ANAPC1	1311.92	0.714611	0.223608	3.20419	0.00135444	0.00221893
ANAPC10	83.4937	-0.347472	0.267542	-1.30857	0.190681	0.226474
ANAPC11	2121.72	2.20402	0.503033	4.36618	1.26438e-05	2.60089e-05
ANAPC13	768.187	-0.262334	0.247257	-1.07166	0.283875	0.325744
ANAPC15	257.924	0.40859	0.235258	1.71759	0.0858711	0.108974
ANAPC16	1173.44	-1.67717	0.174101	-9.6236	6.35659e-22	7.3952e-21
ANAPC2	1712.49	2.77367	0.416195	6.63945	3.1485e-11	1.18187e-10
ANAPC4	448.541	0.381748	0.217301	1.74016	0.0818309	0.104152
ANAPC5	1800.85	0.415129	0.132369	3.13062	0.00174439	0.00281676
ANAPC7	617.23	1.37059	0.169952	8.03942	9.02639e-16	5.44517e-15
ANG	13937.3	-7.24726	0.459523	-15.499	3.52455e-54	4.77725e-52
ANGEL1	888.385	-1.10664	0.25326	-4.34137	1.41599e-05	2.89582e-05
ANGEL2	473.74	-0.718563	0.210223	-3.41175	0.000645472	0.0011014
ANGPTL3	11245.2	-4.71312	0.548581	-8.358	6.3791e-17	4.32318e-16
ANGPTL4	1027.69	-5.38671	0.509829	-10.2527	1.15136e-24	1.76709e-23
ANGPTL8	7391.14	3.73139	0.668992	5.59204	2.24412e-08	6.21677e-08
ANK2	217.326	1.97135	0.413572	4.80476	1.54936e-06	3.55069e-06
ANK3	875.831	-1.84822	0.528591	-3.59433	0.000325226	0.000572491
ANKEF1	308.104	0.109041	0.30949	0.33497	0.737648	0.768882
ANKFY1	1902.1	-0.145563	0.166029	-0.869537	0.384553	0.429829
ANKH	1663.42	0.387763	0.280255	1.33608	0.181522	0.21635
ANKHD1	1578.25	-1.33651	0.265664	-4.9901	6.03469e-07	1.44294e-06
ANKHD1-EIF4EBP3	515.841	0.248536	0.629209	0.271298	0.786162	0.813271
ANKIB1	939.245	-0.848338	0.208361	-4.06184	4.86883e-05	9.36314e-05
ANKLE2	1107.22	0.765264	0.178357	4.28207	1.85163e-05	3.73245e-05
ANKMY1	204.448	-0.0557911	0.287308	-0.184989	0.853238	0.871996
ANKMY2	372.427	0.328641	0.177827	1.82077	0.0686426	0.0884873
ANKRA2	174.888	-1.92009	0.337252	-5.63835	1.71688e-08	4.8059e-08
ANKRD10	1206.61	-0.418351	0.158081	-2.64566	0.0081531	0.0120751
ANKRD11	2366.77	0.986298	0.293469	3.34484	0.000823313	0.00138601
ANKRD12	1581.57	-2.43457	0.292579	-8.2701	1.33851e-16	8.7803e-16
ANKRD13A	660.274	-0.0739166	0.206177	-0.349561	0.726668	0.758772
ANKRD13C	499.142	-0.765588	0.172591	-4.43479	9.21603e-06	1.9275e-05
ANKRD16	190.373	1.26566	0.348586	3.66383	0.00024847	0.000442433
ANKRD17	2588.38	-0.278829	0.202356	-1.36989	0.170722	0.204735
ANKRD18A	96.4376	-2.35824	0.531689	-4.49526	6.94852e-06	1.47622e-05
ANKRD23	36.3417	-0.0991712	0.346111	-0.289498	0.7722	0.800742
ANKRD24	116.89	-3.87616	0.390895	-9.74399	1.95721e-22	2.37781e-21
ANKRD26	386.15	-1.47566	0.341597	-4.33934	1.42914e-05	2.92058e-05
ANKRD27	515.427	0.890402	0.19578	4.55107	5.33743e-06	1.14899e-05
ANKRD28	1042.37	-0.660726	0.225551	-2.92532	0.00344102	0.00536467
ANKRD29	60.9593	0.328371	0.435752	0.565213	0.571929	0.614009
ANKRD33B	111.951	1.84451	0.478628	3.76556	0.000166179	0.000301486
ANKRD36	399.14	-3.39276	0.440808	-7.61985	2.53969e-14	1.332e-13
ANKRD36B	172.691	-2.59713	0.331479	-7.83006	4.87634e-15	2.73065e-14
ANKRD36C	242.368	-4.51161	0.458285	-9.64871	4.97775e-22	5.82723e-21
ANKRD37	74.6133	-2.68433	0.34426	-7.63655	2.23113e-14	1.17952e-13
ANKRD39	259.798	1.90695	0.388048	4.92624	8.38265e-07	1.97414e-06
ANKRD40	924.899	0.19593	0.146048	1.34782	0.177717	0.212423
ANKRD42	171.809	-1.68308	0.287636	-5.81919	5.9134e-09	1.74425e-08
ANKRD44	463.833	-3.49814	0.311616	-11.2916	1.44377e-29	3.40511e-28
ANKRD46	643.601	-1.79941	0.316844	-5.5982	2.16583e-08	6.00285e-08
ANKRD49	216.282	-0.290192	0.255822	-1.12238	0.261703	0.302554
ANKRD50	849.965	-1.16382	0.242409	-4.80127	1.57665e-06	3.61028e-06
ANKRD52	1907.68	2.00003	0.333387	5.97025	2.36888e-09	7.25563e-09
ANKRD54	636.908	2.73758	0.356456	7.66216	1.82835e-14	9.78077e-14
ANKRD6	187.672	-1.41441	0.303003	-4.58915	4.45055e-06	9.66018e-06
ANKRD9	2412.05	4.43011	0.511502	8.71931	2.79892e-18	2.1958e-17
ANKS1A	1325.48	0.681293	0.287148	2.36066	0.0182427	0.0256666
ANKS3	150.771	3.13698	0.506532	6.10195	1.04783e-09	3.33279e-09
ANKS6	283.363	0.881761	0.212924	4.13313	3.57855e-05	6.98935e-05
ANKZF1	450.933	-0.22311	0.201256	-1.08503	0.277908	0.319647
ANLN	1292.6	5.67317	0.506505	10.8961	1.20302e-27	2.44738e-26
ANO1	2001.75	-7.33432	0.534743	-13.3301	1.54739e-40	8.66078e-39
ANO10	360.358	-0.977761	0.19685	-4.92401	8.47872e-07	1.9951e-06
ANO5	236.885	-1.25707	0.442388	-2.7167	0.00659361	0.0098957
ANO6	3590	-1.93464	0.237048	-8.09074	5.93039e-16	3.62986e-15
ANO8	454.207	2.27736	0.417924	5.40975	6.31117e-08	1.66025e-07
ANP32A	1400.28	1.36821	0.230099	5.91593	3.29996e-09	9.97169e-09
ANP32B	2070.94	1.62979	0.394693	4.06281	4.84863e-05	9.32748e-05
ANP32E	1414.45	1.6638	0.222432	7.41992	1.17189e-13	5.72956e-13
ANPEP	9130.18	-1.70039	0.333214	-4.77402	1.8058e-06	4.11407e-06
ANTKMT	1085.87	3.69164	0.614769	5.9213	3.19404e-09	9.66718e-09
ANTXR2	1444.01	-1.94973	0.298596	-6.46725	9.98019e-11	3.55983e-10
ANXA1	662.706	-1.13879	0.73163	-1.54846	0.121512	0.150237
ANXA11	2899.84	1.9483	0.324199	5.99031	2.09442e-09	6.4607e-09
ANXA2	7853.83	0.914957	0.529719	1.66435	0.0960418	0.121061
ANXA2R	35.1225	-0.0110258	0.489325	-0.201017	0.840685	0.860966
ANXA3	363.041	3.34136	0.575377	5.59985	2.14531e-08	5.95039e-08
ANXA4	2398.4	0.271826	0.221851	1.25605	0.209096	0.246343
ANXA5	4273.64	0.431223	0.391903	1.10905	0.267409	0.308675
ANXA6	4004.52	-3.41834	0.246272	-13.7227	7.42602e-43	4.73992e-41
ANXA7	1037.88	-0.426607	0.374329	-1.23875	0.21544	0.253022
ANXA9	744.881	0.573102	0.41854	1.48241	0.138232	0.16896
AOC2	73.504	-0.055314	0.278464	-0.100895	0.919634	0.931306
AOC3	267.638	-3.18353	0.378919	-8.16798	3.13588e-16	1.97861e-15
AOPEP	331.715	-1.49265	0.251921	-5.89958	3.64429e-09	1.0965e-08
AOX1	35780.2	-9.88404	0.411382	-23.7156	2.48883e-124	3.9999e-121
AP001267.5	84.1599	-0.283419	0.40274	-0.799639	0.42392	0.46903
AP001273.2	97.5814	-3.02111	0.448362	-6.59795	4.16888e-11	1.54581e-10
AP001453.3	120.271	1.4007	0.412114	3.35706	0.000787758	0.00132987
AP002495.1	74.4427	-2.29913	0.346492	-6.67153	2.53152e-11	9.61175e-11
AP003108.2	33.7359	1.67353	0.360097	4.64801	3.35155e-06	7.37433e-06
AP003419.1	403.306	0.41423	0.480993	0.793552	0.427457	0.472386
AP1AR	530.546	-0.890718	0.216449	-4.08557	4.39689e-05	8.50791e-05
AP1B1	3691.79	2.02261	0.327695	6.14749	7.87169e-10	2.53236e-09
AP1G1	2742.9	-0.796687	0.175549	-4.51413	6.35761e-06	1.35846e-05
AP1G2	562.571	1.69582	0.336666	5.06743	4.03228e-07	9.81675e-07
AP1M1	2537.6	2.10801	0.339606	6.20201	5.5747e-10	1.82048e-09
AP1S1	1040.12	1.94011	0.388756	4.97997	6.35928e-07	1.5154e-06
AP1S2	210.301	-0.354876	0.321712	-1.07807	0.281001	0.322842
AP1S3	156.488	1.23441	0.312631	3.93639	8.27161e-05	0.000154654
AP2A1	3443.79	2.2313	0.370126	6.03348	1.6047e-09	5.01051e-09
AP2A2	443.352	0.410471	0.431661	0.902462	0.366811	0.412003
AP2B1	2644.98	0.366711	0.211396	1.72202	0.0850653	0.108061
AP2M1	4117.17	0.946717	0.297047	3.14405	0.0016663	0.00269841
AP2S1	2024.8	2.20972	0.392713	5.57159	2.52432e-08	6.95703e-08
AP3B1	964.163	-0.0999808	0.240589	-0.407455	0.683674	0.719017
AP3D1	3278.67	2.07453	0.282114	7.33809	2.16657e-13	1.03192e-12
AP3M1	1308.46	0.465935	0.204515	2.27543	0.0228803	0.0317391
AP3M2	194.376	0.654733	0.212834	3.0631	0.00219059	0.00349662
AP3S1	804.021	-0.787377	0.256707	-3.02401	0.00249446	0.00395528
AP3S2	948.683	-0.498259	0.211784	-2.32443	0.0201027	0.0281043
AP4B1	204.603	-0.282925	0.199057	-1.42582	0.15392	0.186214
AP4E1	410.095	-0.46459	0.192991	-2.40892	0.0159998	0.0227224
AP4M1	318.537	2.72817	0.364836	7.42153	1.15773e-13	5.66282e-13
AP4S1	168.669	-0.789471	0.208861	-3.74514	0.00018029	0.000326035
AP5B1	2000.97	3.30258	0.404661	8.12964	4.30559e-16	2.67909e-15
AP5M1	803.606	-1.12351	0.225517	-4.96671	6.8099e-07	1.61696e-06
AP5S1	747.856	2.13792	0.370792	5.74943	8.9544e-09	2.58366e-08
AP5Z1	740.399	3.0303	0.390258	7.77322	7.65152e-15	4.21133e-14
APAF1	574.225	-0.262548	0.195439	-1.31331	0.18908	0.22473
APBA1	870.323	-3.87257	0.474076	-7.99304	1.31653e-15	7.78703e-15
APBA3	1872.11	4.74269	0.485764	9.68458	3.50632e-22	4.15222e-21
APBB1	578.173	2.96174	0.458565	6.4031	1.5225e-10	5.32592e-10
APBB2	1025.71	-1.0323	0.2584	-4.00233	6.2723e-05	0.000119054
APC	994.081	-0.808033	0.238224	-3.38944	0.000700353	0.00119012
APEH	3077.23	1.38089	0.313042	4.41291	1.0199e-05	2.12164e-05
APEX1	2689.45	1.51297	0.258707	5.82572	5.68659e-09	1.67955e-08
APEX2	610.799	2.1925	0.311311	7.01809	2.2492e-12	9.54131e-12
APH1A	4892.79	1.83171	0.304444	6.02552	1.68571e-09	5.24744e-09
APH1B	106.499	-2.31678	0.421934	-5.43771	5.39702e-08	1.43368e-07
API5	2266.34	-0.235471	0.224366	-1.03776	0.299383	0.342179
APIP	329	0.508979	0.309705	1.6478	0.0993944	0.125021
APLF	90.8432	-1.48787	0.280318	-5.22347	1.75604e-07	4.42848e-07
APLP2	11457.9	-0.488326	0.142671	-3.40935	0.000651177	0.0011108
APMAP	4544.25	-1.58	0.219788	-7.14743	8.84152e-13	3.90833e-12
APOA1	108714	-3.57969	0.519443	-6.47197	9.67334e-11	3.45696e-10
APOA2	112234	0.164937	0.585927	0.359718	0.719058	0.751747
APOA5	5826.84	-9.31894	0.538344	-16.71	1.1078e-62	2.26596e-60
APOB	380926	-2.93577	0.546142	-5.06127	4.16462e-07	1.01302e-06
APOBEC3C	201.405	-1.68018	0.639866	-2.48396	0.0129931	0.018704
APOBEC3D	63.5461	-2.45803	0.277643	-8.7105	3.02539e-18	2.36358e-17
APOBEC3F	147.038	-0.959549	0.356386	-2.49605	0.0125584	0.0180922
APOC1	48492.4	-3.44482	0.527106	-6.2218	4.91491e-10	1.61486e-09
APOC2	23270.2	-4.08824	0.555565	-7.04251	1.88806e-12	8.09169e-12
APOC3	63096.6	-8.0535	0.548664	-14.0704	5.77751e-45	4.27612e-43
APOE	130435	1.54959	0.59323	2.71006	0.00672709	0.0100799
APOH	100530	-4.82392	0.583514	-7.85896	3.87348e-15	2.19394e-14
APOL1	4251.34	-9.28948	0.257583	-35.5856	2.33934e-277	2.63176e-273
APOL2	1182.73	-2.524	0.169814	-14.8061	1.3385e-49	1.44789e-47
APOL6	5541.36	-6.31838	0.299433	-20.9777	1.048e-97	9.06921e-95
APOLD1	88.2619	-2.39721	0.323609	-7.43874	1.01652e-13	5.01792e-13
APOO	119.936	0.790577	0.271196	2.85724	0.00427348	0.00657144
APOOL	856.101	-1.55648	0.248162	-6.23538	4.50672e-10	1.48769e-09
APP	14380.1	1.00292	0.23285	4.23579	2.27747e-05	4.54523e-05
APPBP2	732.625	-1.39349	0.18397	-7.54656	4.46906e-14	2.2968e-13
APPL1	873.019	-1.1898	0.212964	-5.5718	2.52127e-08	6.95032e-08
APPL2	495.058	-1.07497	0.245567	-4.33982	1.42597e-05	2.91516e-05
APRT	2250.5	2.21407	0.386208	5.76337	8.24484e-09	2.38935e-08
APTX	274.148	0.516543	0.316773	1.61432	0.106458	0.133088
AQP1	246.437	-4.70861	0.49837	-9.39336	5.81162e-21	6.12753e-20
AQP11	285.681	-3.30006	0.299373	-10.8531	1.92814e-27	3.83921e-26
AQP3	1473.95	-0.575671	0.402044	-1.55296	0.120432	0.149034
AQP4	67.9155	-3.6314	0.490479	-7.12989	1.0045e-12	4.42122e-12
AQP6	29.0924	-2.14548	0.410712	-5.25175	1.50659e-07	3.82083e-07
AQP7	339.014	-3.22039	0.447767	-7.02127	2.19865e-12	9.33743e-12
AQR	680.901	-0.526899	0.231175	-2.29265	0.0218682	0.0304401
ARAF	1914.73	0.88175	0.325557	2.69904	0.00695405	0.0103909
ARAP1	2736.34	0.881942	0.362722	2.47728	0.013239	0.0190288
ARAP2	616.384	-2.18816	0.317344	-6.928	4.26821e-12	1.7699e-11
ARCN1	3400.92	0.000659967	0.197581	0.000162134	0.999871	0.999871
AREL1	729.695	0.216362	0.29864	0.737188	0.461008	0.505344
ARF1	7217.87	1.68569	0.281008	5.98611	2.14925e-09	6.61908e-09
ARF3	3138.94	1.95481	0.35293	5.53868	3.04753e-08	8.31145e-08
ARF4	2545.84	0.180959	0.226882	0.803349	0.421773	0.46693
ARF5	2954.55	2.40326	0.419837	5.71852	1.07457e-08	3.07684e-08
ARF6	2423.92	1.21932	0.27104	4.51404	6.3604e-06	1.3588e-05
ARFGAP1	1805.15	2.64518	0.388337	6.81989	9.11093e-12	3.62696e-11
ARFGAP2	2550.07	1.14411	0.292005	3.93011	8.49075e-05	0.000158594
ARFGAP3	1084.77	-1.07061	0.192642	-5.5503	2.85185e-08	7.80426e-08
ARFGEF1	1545.27	-1.73142	0.271969	-6.33906	2.31171e-10	7.92646e-10
ARFGEF2	2382.92	-0.867856	0.290802	-2.93714	0.00331258	0.00517446
ARFGEF3	473.346	3.78551	0.48886	7.69722	1.39057e-14	7.51026e-14
ARFIP1	558.152	-0.394361	0.149761	-2.63624	0.00838311	0.0123994
ARFIP2	1534.96	2.67503	0.322936	8.23756	1.75765e-16	1.14298e-15
ARFRP1	751.71	1.55514	0.353567	4.39483	1.10859e-05	2.29808e-05
ARG1	9807.28	-8.37018	0.611708	-12.9857	1.47449e-38	7.15002e-37
ARGLU1	334.914	0.953815	0.189091	5.00026	5.72532e-07	1.37247e-06
ARHGAP1	2240.09	1.99557	0.336847	5.9257	3.10965e-09	9.42445e-09
ARHGAP10	193.379	-1.31627	0.416227	-3.31655	0.000911362	0.00152368
ARHGAP11A	474.016	3.72038	0.392579	9.30894	1.29116e-20	1.31215e-19
ARHGAP12	1251.01	-1.40937	0.228914	-6.13081	8.74354e-10	2.79843e-09
ARHGAP18	676.328	2.05991	0.23959	8.61081	7.25439e-18	5.4517e-17
ARHGAP19	361.379	0.487407	0.23889	2.04725	0.0406331	0.054303
ARHGAP21	1605.61	-0.886726	0.283995	-3.10845	0.00188071	0.00302689
ARHGAP23	1020.84	3.66238	0.661241	5.29785	1.17177e-07	3.00556e-07
ARHGAP24	185.845	-2.99177	0.344366	-8.74912	2.15025e-18	1.70354e-17
ARHGAP26	643.907	-1.90553	0.306934	-6.16308	7.13429e-10	2.30303e-09
ARHGAP29	1728.67	-1.79605	0.260493	-6.89934	5.22432e-12	2.14268e-11
ARHGAP32	999.733	-1.7118	0.259129	-6.57275	4.93934e-11	1.81831e-10
ARHGAP33	84.7817	0.552965	0.461614	1.2091	0.226625	0.265024
ARHGAP35	5269.67	-0.843907	0.229414	-3.67409	0.0002387	0.000426318
ARHGAP39	397.822	4.21658	0.45708	9.13796	6.36426e-20	5.89768e-19
ARHGAP4	940.473	3.14566	0.595523	4.93609	7.97042e-07	1.87982e-06
ARHGAP42	754.956	-2.46968	0.272305	-9.02163	1.85313e-19	1.65721e-18
ARHGAP45	1441.93	3.49404	0.51512	6.72285	1.78202e-11	6.87742e-11
ARHGAP5	2632.7	-1.90627	0.248498	-7.62093	2.51848e-14	1.32212e-13
ARHGDIA	8115.89	3.48659	0.457523	7.61115	2.71673e-14	1.42155e-13
ARHGDIB	431.514	-5.02544	0.6102	-7.98795	1.37201e-15	8.09393e-15
ARHGEF1	4114.76	3.82102	0.460024	8.27016	1.33785e-16	8.7803e-16
ARHGEF10L	4379.57	0.587346	0.45291	1.34712	0.177942	0.212668
ARHGEF11	1247.18	0.155585	0.241677	0.645676	0.518489	0.56283
ARHGEF12	8035.63	-2.72053	0.248488	-10.913	9.987e-28	2.04652e-26
ARHGEF16	1277.94	4.67085	0.436376	10.6292	2.17927e-26	3.89774e-25
ARHGEF17	825.482	0.867641	0.553779	1.53823	0.123993	0.153069
ARHGEF18	2539.79	2.70052	0.377415	7.16002	8.0664e-13	3.58542e-12
ARHGEF19	62.9601	2.83744	0.496912	5.58298	2.36429e-08	6.53359e-08
ARHGEF2	2472.57	3.53941	0.492574	7.0547	1.72971e-12	7.43571e-12
ARHGEF25	194.986	1.7659	0.634523	2.66466	0.00770665	0.0114546
ARHGEF26	1157.9	-2.03875	0.446376	-4.47747	7.55329e-06	1.59667e-05
ARHGEF28	727.943	-0.651071	0.297158	-2.14106	0.0322695	0.0438233
ARHGEF3	160.216	-0.196165	0.389896	-0.56402	0.57274	0.614821
ARHGEF35	169.878	0.422554	0.25081	1.56445	0.117711	0.145941
ARHGEF37	165.863	-3.83955	0.432648	-8.88773	6.23683e-19	5.27155e-18
ARHGEF39	132.357	3.94056	0.323688	12.0764	1.40725e-33	4.72584e-32
ARHGEF40	1259.3	-1.74209	0.32813	-5.21401	1.84803e-07	4.64693e-07
ARHGEF5	571.708	2.14406	0.370791	5.59872	2.1594e-08	5.98651e-08
ARHGEF7	1218.8	-0.530524	0.173961	-3.04795	0.00230407	0.00366786
ARHGEF9	246.765	-1.62636	0.184334	-8.85911	8.06582e-19	6.74149e-18
ARID1A	1236.82	1.56539	0.379954	4.13485	3.55194e-05	6.94099e-05
ARID1B	650.318	-0.739425	0.273971	-2.69175	0.00710788	0.0106067
ARID2	514.883	-0.535168	0.204454	-2.6064	0.00914997	0.0134594
ARID3A	2897.99	5.27873	0.365471	14.386	6.3331e-47	5.31697e-45
ARID3B	723.228	3.44736	0.373995	9.20448	3.43324e-20	3.28156e-19
ARID4A	1137.89	-2.14507	0.255635	-8.36891	5.8156e-17	3.96278e-16
ARID4B	704.366	-0.228671	0.196183	-1.172	0.241196	0.280838
ARID5A	196.219	0.79421	0.504681	1.68728	0.0915502	0.115672
ARID5B	600.327	-0.389589	0.290471	-1.3666	0.17175	0.205814
ARIH1	871.076	-0.868812	0.231766	-3.76589	0.000165958	0.00030123
ARIH2	1356.11	0.608203	0.104375	5.81425	6.09065e-09	1.79184e-08
ARL1	1268.48	-0.642865	0.251026	-2.55682	0.0105635	0.0153758
ARL10	231.106	-1.52752	0.323552	-4.63665	3.54098e-06	7.76532e-06
ARL13B	122.746	0.64184	0.296172	2.11642	0.0343092	0.0463973
ARL14EP	382.888	-0.624905	0.18635	-3.35437	0.000795449	0.00134244
ARL15	212.854	-0.481027	0.249711	-1.89433	0.0581819	0.0759446
ARL16	655.359	2.92221	0.422982	6.82865	8.57195e-12	3.42573e-11
ARL17A	382.648	-1.03564	0.379108	-2.70753	0.00677869	0.0101545
ARL17B	85.5163	-1.64315	0.476136	-3.36934	0.000753487	0.0012747
ARL2	2891.09	5.61635	0.498937	11.0812	1.54735e-28	3.3867e-27
ARL2BP	594.417	-1.02581	0.233808	-4.35604	1.32439e-05	2.71738e-05
ARL3	254.954	-0.24738	0.287492	-0.861076	0.389196	0.434587
ARL4A	374.643	1.18107	0.241679	4.82534	1.39767e-06	3.21813e-06
ARL4D	993.985	1.34548	0.450464	2.95858	0.00309062	0.00484726
ARL5A	1086.44	-0.456476	0.229733	-1.94796	0.0514192	0.0677122
ARL5B	1769.95	-0.326719	0.264384	-1.20984	0.22634	0.264718
ARL6	72.9793	-0.232608	0.315559	-0.794921	0.42666	0.471598
ARL6IP1	6388.65	-0.292586	0.269969	-1.08493	0.277954	0.319667
ARL6IP4	2371.02	0.906884	0.382285	2.38746	0.0169653	0.0239743
ARL6IP5	1355.18	-1.21196	0.239966	-5.03596	4.75456e-07	1.14832e-06
ARL6IP6	188.79	1.89331	0.200703	9.4092	4.99943e-21	5.31603e-20
ARL8A	679.006	1.08463	0.285098	3.74766	0.000178489	0.000323038
ARL8B	1639.19	0.699357	0.199229	3.50119	0.000463182	0.000800675
ARMC1	712.536	-0.711504	0.235957	-3.0044	0.00266106	0.00420639
ARMC10	522.876	-0.261828	0.198927	-1.30397	0.192246	0.228188
ARMC2	24.8965	-2.14892	0.291938	-7.33315	2.24813e-13	1.06895e-12
ARMC5	858.923	2.21539	0.430421	5.17892	2.23171e-07	5.56815e-07
ARMC6	2918.4	2.52508	0.424397	5.89922	3.6522e-09	1.0983e-08
ARMC7	474.045	3.24448	0.359918	8.98722	2.53553e-19	2.23198e-18
ARMC8	616.949	0.12124	0.195358	0.619256	0.535748	0.579034
ARMC9	270.32	-0.276626	0.329723	-0.880278	0.378709	0.423801
ARMCX3	852.155	-0.395999	0.206904	-1.91268	0.0557887	0.0730134
ARMCX5	261.112	-0.785222	0.19765	-3.95607	7.61937e-05	0.000143126
ARMCX6	182.888	0.84227	0.256576	3.2609	0.00111059	0.00183629
ARMH3	552.631	-0.71326	0.16864	-4.20871	2.5683e-05	5.10213e-05
ARMT1	851.25	-0.226175	0.258178	-0.846559	0.397241	0.442778
ARNT	1804.84	-0.825471	0.161395	-5.12304	3.00642e-07	7.40578e-07
ARNTL	286.365	-1.44039	0.388739	-3.7157	0.000202643	0.000364525
ARNTL2	311.085	0.118689	0.356013	0.412026	0.680321	0.715959
ARPC1A	1639.35	0.890032	0.179026	4.96773	6.77403e-07	1.6098e-06
ARPC1B	1970.21	2.45803	0.461702	5.3271	9.97924e-08	2.57492e-07
ARPC2	2594.65	0.815736	0.302059	2.68203	0.00731772	0.0108981
ARPC3	2121.97	0.351174	0.310861	1.11547	0.264647	0.305676
ARPC4	3176.8	2.60418	0.358352	7.24039	4.47412e-13	2.0536e-12
ARPC5	1563.4	0.181105	0.257413	0.687265	0.491916	0.536609
ARPC5L	631.772	1.53275	0.291404	5.22793	1.71419e-07	4.3278e-07
ARPIN	593.132	0.318279	0.199782	1.55375	0.120244	0.148834
ARPIN-AP3S2	658.822	0.333704	0.186863	1.7979	0.0721936	0.0927144
ARPP19	2687.69	0.344481	0.165271	2.08807	0.0367916	0.0494688
ARRB1	770.865	1.01217	0.345565	2.93837	0.00329938	0.00515528
ARRB2	1215.79	2.06287	0.43403	4.68855	2.75149e-06	6.11745e-06
ARRDC1	700.889	2.41543	0.439207	5.50928	3.60302e-08	9.74375e-08
ARRDC2	405.041	1.1596	0.380772	3.06717	0.00216097	0.00345145
ARRDC3	2787.4	-4.37267	0.369479	-11.7715	5.47214e-32	1.62004e-30
ARRDC4	820.476	-4.369	0.414207	-10.274	9.23097e-25	1.42258e-23
ARSA	1019.18	0.576739	0.402243	1.47945	0.13902	0.169813
ARSB	759.731	0.714862	0.27273	2.65401	0.00795404	0.0117974
ARSG	113.054	-0.203549	0.253154	-0.817572	0.413602	0.458878
ARSJ	141.874	-0.477388	0.414553	-1.23957	0.215133	0.252767
ARSK	156.766	-0.631892	0.160286	-3.94371	8.02293e-05	0.00015033
ART4	1109.76	-5.4092	0.382249	-13.7224	7.45747e-43	4.73992e-41
ARV1	308.49	0.0186228	0.217668	0.0565053	0.954939	0.962123
ARVCF	623.194	2.18704	0.460336	4.81833	1.44766e-06	3.32846e-06
AS3MT	1331.03	-1.72642	0.415187	-3.92372	8.71908e-05	0.000162642
ASAH1	908.13	-0.215076	0.282044	-0.764203	0.444746	0.489569
ASAH2	169.499	-2.93712	0.393672	-7.26463	3.74073e-13	1.73754e-12
ASAH2B	311.682	-1.33048	0.275948	-4.81047	1.50579e-06	3.45575e-06
ASAP1	547.609	0.953333	0.284987	3.34312	0.000828419	0.00139412
ASAP2	369.407	0.299612	0.285539	1.00054	0.317049	0.360757
ASB1	1121.32	2.51104	0.356302	7.04514	1.85271e-12	7.94626e-12
ASB13	1047.17	-1.65879	0.262338	-6.2575	3.91208e-10	1.30056e-09
ASB3	203.794	0.161112	0.185683	0.843884	0.398734	0.444264
ASB6	898.177	2.77682	0.385145	7.1989	6.06997e-13	2.74135e-12
ASB7	465.593	-0.656234	0.14494	-4.53139	5.85975e-06	1.25566e-05
ASB8	600.829	-1.10655	0.145533	-7.60241	2.9066e-14	1.51807e-13
ASB9	224.068	-0.881096	0.365132	-2.42825	0.015172	0.0216056
ASCC1	376.409	0.900063	0.241257	3.73011	0.000191393	0.000345003
ASCC2	1143.11	0.802836	0.233843	3.43196	0.000599244	0.00102548
ASCC3	1880.1	-0.644445	0.229356	-2.79995	0.005111	0.00777852
ASF1A	432.985	0.872131	0.220971	3.94834	7.86938e-05	0.000147575
ASGR1	7537.75	-1.23146	0.477329	-2.343	0.0191293	0.0268303
ASGR2	9267.52	-0.534305	0.498993	-0.857613	0.391106	0.436546
ASH1L	1950.59	-0.562146	0.28454	-1.98056	0.0476401	0.0630234
ASH2L	744.984	0.0151332	0.156577	0.104776	0.916554	0.928438
ASL	4296.88	-0.0974232	0.400125	-0.188316	0.850629	0.869961
ASMTL	604.198	-2.11419	0.312897	-6.67279	2.50988e-11	9.53279e-11
ASNS	1181.87	2.66746	0.593713	4.3575	1.31559e-05	2.70079e-05
ASNSD1	921.222	-0.255524	0.230904	-1.09675	0.27275	0.314164
ASPH	4760.94	0.155155	0.200862	0.755689	0.449835	0.494687
ASPM	988.919	3.9438	0.312848	12.4194	2.0502e-35	8.00861e-34
ASPRV1	35.2579	-0.956507	0.321244	-2.89096	0.00384064	0.00594404
ASPSCR1	1098.25	2.00556	0.420001	4.76658	1.8738e-06	4.26037e-06
ASRGL1	246.819	3.81317	0.370139	10.2679	9.83339e-25	1.51335e-23
ASS1	20158	-1.82377	0.42585	-4.3134	1.60763e-05	3.26517e-05
ASTE1	173.12	-0.866649	0.187943	-4.6061	4.10296e-06	8.94541e-06
ASTN2	1644.7	-4.19092	0.3805	-10.9116	1.01502e-27	2.07618e-26
ASXL1	3828.96	2.18007	0.319972	6.81167	9.6475e-12	3.83378e-11
ASXL2	1202.16	-1.03355	0.216509	-4.74459	2.08929e-06	4.72168e-06
ATAD1	168.6	-1.29618	0.60979	-2.23755	0.0252502	0.0348036
ATAD2	1523.03	2.10412	0.223163	9.35251	8.55937e-21	8.88312e-20
ATAD2B	631.861	-1.68566	0.2956	-5.65589	1.55039e-08	4.35611e-08
ATAD3A	2394.73	3.88913	0.41902	9.21285	3.17568e-20	3.05093e-19
ATAD3B	711.86	3.86818	0.558134	6.90925	4.87236e-12	2.00417e-11
ATAD3C	78.9284	-1.49029	0.406844	-3.55312	0.000380685	0.000663986
ATAD5	170.102	2.02858	0.292576	6.88552	5.7578e-12	2.34608e-11
ATCAY	41.8122	-2.82772	0.40267	-6.88232	5.88874e-12	2.39164e-11
ATE1	901.537	-1.20733	0.23739	-5.05115	4.39147e-07	1.06474e-06
ATF1	355.9	0.517336	0.234925	2.17438	0.0296769	0.0404881
ATF2	1213.26	-0.296184	0.206884	-1.42102	0.15531	0.187714
ATF3	588.476	-0.297184	0.543067	-0.655796	0.511955	0.556635
ATF4	7699.34	0.825709	0.263254	3.1527	0.00161767	0.00262343
ATF5	10996.6	-4.33652	0.425137	-9.99274	1.6398e-23	2.24425e-22
ATF6	1572.01	-1.37528	0.246694	-5.56509	2.62021e-08	7.20542e-08
ATF6B	509.778	2.8444	0.699471	4.03921	5.36326e-05	0.000102596
ATF7	936.53	0.508846	0.149541	3.37947	0.000726263	0.00123105
ATF7IP	1880.69	-0.995852	0.234716	-4.25435	2.09658e-05	4.20062e-05
ATF7IP2	322.9	-1.30676	0.346977	-3.66818	0.000244286	0.000435671
ATG10	168.131	-0.0197262	0.165463	-0.117868	0.906172	0.918997
ATG101	1929.5	3.26866	0.447468	7.29486	2.98973e-13	1.40319e-12
ATG12	659.986	-0.284324	0.174892	-1.6242	0.104334	0.130708
ATG13	1961.8	1.54886	0.218377	7.08857	1.35508e-12	5.87991e-12
ATG14	416.518	-1.04789	0.138419	-7.56443	3.89558e-14	2.01403e-13
ATG2A	3106.98	2.5697	0.442999	5.80062	6.60702e-09	1.93565e-08
ATG2B	1799.31	-2.75495	0.277486	-9.89285	4.47096e-23	5.81483e-22
ATG3	861.567	0.249092	0.256578	0.932283	0.35119	0.396039
ATG4A	354.46	-0.948707	0.240895	-3.96401	7.37007e-05	0.000138697
ATG4B	729.927	1.49721	0.390085	3.85399	0.000116208	0.000214634
ATG4C	228.354	-0.850973	0.20093	-4.23585	2.27688e-05	4.54487e-05
ATG4D	381.115	3.50557	0.459124	7.54283	4.59876e-14	2.36022e-13
ATG5	415.589	-1.64707	0.272274	-6.02624	1.67821e-09	5.22699e-09
ATG7	489.35	-0.0156661	0.12427	-0.13318	0.894051	0.908589
ATG9A	3100.84	2.42056	0.380103	6.37416	1.8397e-10	6.37605e-10
ATIC	1809.48	2.818	0.22981	12.2397	1.90623e-34	6.76502e-33
ATL2	1227.61	-0.932888	0.22426	-4.13158	3.60278e-05	7.03179e-05
ATL3	1703.1	-1.348	0.197825	-6.92115	4.47997e-12	1.85293e-11
ATM	1833.1	-2.26193	0.257219	-8.75384	2.0622e-18	1.63609e-17
ATMIN	975.735	-1.20313	0.177313	-6.77667	1.22981e-11	4.83078e-11
ATN1	2663.03	2.57126	0.479126	5.26856	1.37498e-07	3.49728e-07
ATOH8	1400.16	4.20835	0.599732	6.79868	1.05584e-11	4.18101e-11
ATOX1	1091.17	-0.51573	0.384008	-1.29443	0.195516	0.231557
ATP10D	483.459	-0.414477	0.303033	-1.33536	0.181757	0.216607
ATP11A	2230.53	1.52073	0.203392	7.4746	7.74399e-14	3.86512e-13
ATP11B	1267.19	-0.26851	0.195492	-1.38529	0.165965	0.199499
ATP11C	2827.27	-3.40888	0.359956	-9.34029	9.60701e-21	9.90506e-20
ATP13A1	2244.24	3.11378	0.382584	8.10554	5.25126e-16	3.23177e-15
ATP13A2	1039.89	3.27437	0.432591	7.57036	3.72187e-14	1.92776e-13
ATP13A3	7032.78	-0.187822	0.283662	-0.652132	0.514316	0.558931
ATP1A1	8910.73	1.49044	0.208652	7.16207	7.94696e-13	3.53373e-12
ATP1B1	4383.92	1.01669	0.240313	4.1727	3.01017e-05	5.94008e-05
ATP1B3	1052.99	2.75507	0.526501	5.07949	3.78445e-07	9.24539e-07
ATP2A1	49.7282	1.1729	0.419758	2.81889	0.00481894	0.0073619
ATP2A2	2985.22	0.213161	0.263565	0.812184	0.416686	0.462026
ATP2B1	1601.7	1.15726	0.202972	5.66145	1.50096e-08	4.22885e-08
ATP2B2	1568.32	-1.04474	0.530518	-1.86329	0.0624218	0.0810158
ATP2B4	1910.77	-2.6177	0.518429	-5.04468	4.54272e-07	1.10046e-06
ATP2C1	1244.07	0.298881	0.205449	1.44645	0.148051	0.179693
ATP5F1A	8393.99	-0.772076	0.19562	-3.94104	8.11279e-05	0.000151887
ATP5F1B	11531.3	0.425708	0.193005	2.20348	0.0275608	0.0377845
ATP5F1C	3129.67	-0.57386	0.276519	-2.05517	0.0398622	0.053336
ATP5F1D	4062.02	4.07618	0.460946	8.78232	1.60134e-18	1.28221e-17
ATP5F1E	2963.23	-0.622462	0.372605	-1.60443	0.108619	0.135608
ATP5MC1	1498.35	0.958148	0.439958	2.20616	0.0273729	0.0375452
ATP5MC2	3754.14	1.68247	0.368084	4.55035	5.35572e-06	1.15248e-05
ATP5MC3	3414.78	0.150251	0.358561	0.470444	0.638038	0.675569
ATP5MD	1667.06	-0.516557	0.443962	-1.11974	0.262824	0.30378
ATP5ME	1944.93	0.144672	0.540294	0.285534	0.775235	0.803297
ATP5MF	2561.49	1.33989	0.535196	2.51232	0.0119939	0.0173256
ATP5MF-PTCD1	325.947	2.00708	0.387385	5.17117	2.32627e-07	5.79507e-07
ATP5MG	1917.06	1.07255	0.40141	2.66017	0.00781003	0.0115929
ATP5MPL	1120.91	-0.196025	0.366801	-0.502087	0.615606	0.654652
ATP5PB	815.897	1.47582	0.377655	3.71245	0.000205265	0.000368829
ATP5PD	2232.62	-0.534067	0.304305	-1.75451	0.0793431	0.101214
ATP5PF	2249.53	-0.561904	0.375324	-1.49947	0.133751	0.163947
ATP5PO	2344.72	0.0257927	0.302308	0.0760738	0.93936	0.948551
ATP6AP1	2277.3	2.62199	0.378354	6.89659	5.32666e-12	2.1783e-11
ATP6AP2	1387.71	-0.580258	0.27233	-2.12995	0.033176	0.0449837
ATP6V0A1	1013.35	0.166825	0.22856	0.730497	0.465087	0.509616
ATP6V0A2	417.137	0.2381	0.13761	1.73398	0.0829219	0.105445
ATP6V0B	2808.58	2.13797	0.427825	4.99708	5.82037e-07	1.39406e-06
ATP6V0C	4346.96	4.07352	0.47265	8.59139	8.59242e-18	6.41013e-17
ATP6V0D1	1792	1.77974	0.3564	4.9815	6.30946e-07	1.50416e-06
ATP6V0E1	2006.62	-0.471417	0.334181	-1.37793	0.168223	0.20189
ATP6V0E2	2083.22	1.7787	0.474265	3.83956	0.000123255	0.000227204
ATP6V1A	2291.46	-0.337383	0.228199	-1.49343	0.135324	0.165639
ATP6V1B2	1221.56	-0.714613	0.182147	-3.89322	9.8924e-05	0.000183555
ATP6V1C1	1303.16	0.542706	0.20826	2.58962	0.00960817	0.01408
ATP6V1D	730.813	-0.23525	0.234083	-1.0445	0.296254	0.338842
ATP6V1E1	1509.18	0.860868	0.272181	3.12509	0.00177753	0.00286781
ATP6V1E2	39.833	-0.806281	0.296998	-2.70636	0.00680246	0.0101847
ATP6V1F	2396.92	3.33116	0.518466	6.36441	1.96047e-10	6.76543e-10
ATP6V1G1	1426.47	-0.0654606	0.217879	-0.298502	0.76532	0.79456
ATP6V1H	368.862	0.0150812	0.198214	0.0592094	0.952785	0.960383
ATP7A	277.956	-0.421941	0.24742	-1.72377	0.0847487	0.107695
ATP7B	1461.71	-1.65167	0.37745	-4.22178	2.4238e-05	4.82701e-05
ATP8A1	173.281	-3.77084	0.443839	-8.45644	2.75654e-17	1.95407e-16
ATP8B1	712.592	-1.64333	0.262722	-6.19617	5.78551e-10	1.88549e-09
ATP8B2	956.47	2.32295	0.382278	6.04068	1.53465e-09	4.80244e-09
ATP9A	1766.55	0.513457	0.189105	2.7014	0.0069049	0.0103243
ATP9B	1965.92	-3.43114	0.402876	-8.46788	2.49905e-17	1.78051e-16
ATPAF1	1271.74	-1.27039	0.236483	-5.33347	9.63543e-08	2.49078e-07
ATPAF2	205.911	0.667803	0.301891	2.20246	0.0276327	0.0378784
ATPSCKMT	281.154	0.0398279	0.213556	0.122136	0.902791	0.916388
ATR	503.294	0.13231	0.384523	0.359701	0.719071	0.751747
ATRAID	1209.3	0.923701	0.292568	3.16836	0.00153299	0.00249583
ATRIP	141.033	0.496883	0.23637	2.08211	0.0373324	0.0501599
ATRN	5130.96	-1.91634	0.222553	-8.57706	9.73299e-18	7.21318e-17
ATRX	1465.79	-0.788742	0.252151	-3.13079	0.00174339	0.00281555
ATXN1	1133.35	-1.85909	0.279385	-6.56937	5.05271e-11	1.85761e-10
ATXN10	1963.69	0.744967	0.231985	3.19107	0.00141747	0.00231782
ATXN1L	1120.56	-0.63368	0.187131	-3.34836	0.000812902	0.00136965
ATXN2	599.708	0.632026	0.256563	2.435	0.0148917	0.0212281
ATXN2L	3313.64	2.72502	0.373604	7.28224	3.28326e-13	1.53455e-12
ATXN3	369.363	-1.60559	0.221397	-7.2333	4.71384e-13	2.15747e-12
ATXN7	771.057	-1.87005	0.24271	-7.65636	1.9127e-14	1.01884e-13
ATXN7L1	174.518	-2.14378	0.248118	-8.59507	8.32125e-18	6.21195e-17
ATXN7L3	1427.75	1.67783	0.303246	5.52503	3.29427e-08	8.95397e-08
ATXN7L3B	2540.64	0.441194	0.126445	3.49857	0.000467762	0.000808096
AUH	374.754	-1.83127	0.23164	-7.87542	3.39611e-15	1.93058e-14
AUP1	3464.38	1.92502	0.426607	4.54356	5.5313e-06	1.18868e-05
AURKA	670.468	4.45636	0.294542	15.0209	5.35623e-51	6.27683e-49
AURKAIP1	4939.9	3.19995	0.476422	6.71126	1.92953e-11	7.41366e-11
AUTS2	901.604	-2.40074	0.342005	-6.84103	7.86259e-12	3.15569e-11
AVEN	288.875	-0.105226	0.193537	-0.544473	0.586116	0.627623
AVL9	1291.34	0.489289	0.182262	2.68793	0.00718957	0.0107172
AVPI1	1174.29	2.36592	0.444216	5.27511	1.32677e-07	3.38155e-07
AXIN1	869.521	2.30999	0.342898	6.7451	1.52925e-11	5.9427e-11
AXIN2	218.5	-0.0589348	0.348446	0.0402653	0.967882	0.973674
AXL	719.891	-1.96244	0.624277	-3.16689	0.00154081	0.00250673
AZGP1	22964.3	-4.61482	0.577647	-7.54593	4.49077e-14	2.3069e-13
AZI2	287.496	0.103827	0.204581	0.509263	0.610568	0.650155
AZIN1	2829.68	0.206308	0.216265	0.956341	0.3389	0.383757
AZIN2	51.0523	-3.43561	0.386144	-8.63306	5.97346e-18	4.52535e-17
B2M	24400.6	-2.90769	0.376529	-7.66707	1.75972e-14	9.43154e-14
B3GALNT1	102.11	2.94334	0.461511	6.31574	2.68866e-10	9.14648e-10
B3GALT1	246.923	-0.0485844	0.381997	-0.150018	0.880751	0.897342
B3GALT6	2497.24	4.47002	0.459384	9.7069	2.81782e-22	3.38681e-21
B3GAT3	1573.1	3.34279	0.448634	7.45921	8.70443e-14	4.31767e-13
B3GLCT	210.998	-0.476639	0.175225	-2.71829	0.00656212	0.00985369
B3GNT10	43.6029	-0.400523	0.251358	-1.55646	0.119599	0.148116
B3GNT2	585.319	-0.158616	0.2034	-0.783323	0.433438	0.478337
B3GNT5	178.957	1.16471	0.482814	2.34625	0.0189636	0.0266177
B3GNT9	308.039	2.4438	0.547542	4.34648	1.38339e-05	2.83378e-05
B3GNTL1	105.088	3.0034	0.456276	6.51184	7.42367e-11	2.67423e-10
B4GALNT2	517.319	-2.76166	0.540436	-5.08133	3.74805e-07	9.16244e-07
B4GALT1	3561.15	-0.14257	0.224387	-0.626448	0.531021	0.574588
B4GALT2	4103.11	4.08253	0.469586	8.70446	3.19083e-18	2.48593e-17
B4GALT3	1063.11	3.137	0.335682	9.30731	1.31111e-20	1.32883e-19
B4GALT4	474.224	0.178086	0.210623	0.857389	0.39123	0.43664
B4GALT5	1213.99	-0.0400333	0.272315	-0.134531	0.892983	0.907667
B4GALT6	60.3965	0.573727	0.342546	1.7514	0.0798771	0.101826
B4GALT7	529.999	1.5829	0.366424	4.34247	1.40888e-05	2.88181e-05
B4GAT1	1950.31	3.44063	0.318455	10.8151	2.91865e-27	5.74035e-26
B9D1	217.066	1.4312	0.373428	3.80722	0.000140538	0.000257332
B9D2	120.97	3.02139	0.466481	6.47006	9.79647e-11	3.49652e-10
BAAT	14008.8	-8.68724	0.465564	-18.193	5.86176e-74	1.8318e-71
BABAM1	1606.41	2.2327	0.33934	6.5366	6.2932e-11	2.28677e-10
BABAM2	457.554	-0.489432	0.122906	-3.98322	6.79875e-05	0.000128505
BACE1	1404.1	-0.446286	0.29523	-1.49894	0.13389	0.16408
BACH1	1419.34	-1.08416	0.189266	-5.71934	1.06936e-08	3.06271e-08
BACH2	211.184	-1.16659	0.367824	-3.16505	0.00155059	0.00252119
BAD	1555.92	2.70217	0.47521	5.65437	1.56416e-08	4.39371e-08
BAG1	842.264	-0.4777	0.193359	-2.51778	0.0118098	0.0170706
BAG2	601.551	0.72406	0.190654	3.77902	0.000157449	0.000286665
BAG3	899.601	1.11687	0.46144	2.41706	0.0156463	0.0222417
BAG4	909.815	-0.905931	0.213436	-4.21347	2.51472e-05	5.00011e-05
BAG5	81.09	-0.337728	0.565897	-0.605516	0.544836	0.587953
BAG6	4808.44	3.09347	0.359962	8.58651	8.96545e-18	6.66631e-17
BAHCC1	666.58	1.27799	0.42044	2.95502	0.00312645	0.00490005
BAHD1	1321.68	2.31669	0.343931	6.74184	1.56391e-11	6.06689e-11
BAIAP2	939.856	-0.189156	0.346277	-0.520763	0.602532	0.642815
BAIAP2L1	1680.46	1.23153	0.267188	4.5785	4.68312e-06	1.01454e-05
BAIAP3	296.865	0.965479	0.415566	2.39018	0.0168403	0.0238096
BAK1	1169.26	3.95244	0.391934	10.049	9.28031e-24	1.30017e-22
BAMBI	545.251	1.53911	0.348503	4.39419	1.11186e-05	2.30444e-05
BANF1	3197.44	3.27652	0.429795	7.57165	3.68508e-14	1.91047e-13
BANP	588.363	1.48686	0.354725	4.15982	3.18501e-05	6.25986e-05
BAP1	1924.96	1.31046	0.297656	4.40778	1.04435e-05	2.1701e-05
BARD1	133.355	2.14356	0.275084	7.74527	9.53805e-15	5.20131e-14
BATF2	96.4847	0.742603	0.422959	1.89146	0.0585635	0.0763695
BAX	2228.5	4.09516	0.542097	7.57027	3.7245e-14	1.92824e-13
BAZ1A	1190.17	0.886744	0.186744	4.73824	2.15581e-06	4.86419e-06
BAZ1B	2939.02	0.602511	0.171409	3.50146	0.000462708	0.00079998
BAZ2A	2476.32	0.763149	0.237529	3.21668	0.00129682	0.00212857
BAZ2B	1303.53	-2.8105	0.288347	-9.70298	2.9281e-22	3.50065e-21
BBC3	954.129	5.02666	0.547175	9.21741	3.04357e-20	2.93152e-19
BBIP1	237.794	-0.797039	0.256212	-3.09913	0.00194088	0.0031166
BBOF1	47.4647	-1.91163	0.382202	-4.91722	8.77822e-07	2.06255e-06
BBS1	405.389	1.44019	0.36408	3.94244	8.06553e-05	0.000151078
BBS10	378.003	-1.02067	0.21273	-4.77382	1.80763e-06	4.11739e-06
BBS12	42.5714	-0.822669	0.373549	-2.17683	0.0294935	0.0402525
BBS2	380.658	-0.88409	0.236128	-3.74489	0.000180476	0.000326319
BBS4	276.579	-0.494175	0.201036	-2.47539	0.0133092	0.0191248
BBS5	126.535	-1.87372	0.205372	-8.94674	3.66127e-19	3.16354e-18
BBS7	122.854	-0.46377	0.322377	-1.43365	0.151672	0.183732
BBS9	162.995	-1.76419	0.305534	-5.77794	7.56219e-09	2.20172e-08
BBX	1365.34	-0.574808	0.282216	-2.0523	0.0401409	0.0536899
BCAM	4424.14	4.30601	0.418078	10.2386	1.33205e-24	2.03056e-23
BCAP29	431.933	-1.06328	0.267323	-3.96715	7.27385e-05	0.000137047
BCAP31	2559.88	0.537524	0.317036	1.6977	0.0895643	0.113341
BCAR1	1214.52	3.44103	0.604373	5.42712	5.72717e-08	1.51459e-07
BCAR3	410.545	-0.254327	0.298521	-0.869895	0.384358	0.429653
BCAS2	561.613	0.00248679	0.260698	-0.0187039	0.985077	0.988124
BCAS3	565.718	-0.866952	0.256325	-3.37351	0.000742172	0.00125617
BCAS4	117.633	1.84085	0.453751	4.06944	4.71256e-05	9.08437e-05
BCAT1	908.315	0.843255	0.745352	1.07113	0.284111	0.325948
BCAT2	823.092	3.41131	0.395063	8.46893	2.47647e-17	1.76666e-16
BCCIP	1050.21	0.196292	0.276663	0.710682	0.477281	0.522012
BCDIN3D	234.655	-1.72441	0.159918	-10.779	4.32705e-27	8.36415e-26
BCKDHA	2313.66	1.46691	0.40726	3.58416	0.00033817	0.000594162
BCKDHB	1492.36	-2.90916	0.289827	-9.97454	1.97017e-23	2.67363e-22
BCKDK	1695.45	1.35554	0.337652	4.00656	6.16099e-05	0.00011706
BCL10	294.351	-0.87061	0.187522	-4.61951	3.84654e-06	8.40753e-06
BCL11A	63.4353	1.22299	0.395772	3.05802	0.00222801	0.00355332
BCL2	130.62	-3.64447	0.405849	-8.96319	3.15412e-19	2.75069e-18
BCL2L1	5339.75	3.22708	0.335231	9.64917	4.95557e-22	5.81194e-21
BCL2L11	526.138	-0.496659	0.225446	-2.16589	0.0303198	0.0413196
BCL2L12	1689.89	5.22626	0.466779	11.0956	1.31809e-28	2.8962e-27
BCL2L13	726.327	-1.00361	0.148161	-6.7741	1.25184e-11	4.91046e-11
BCL2L2	693.209	-0.39827	0.194931	-2.02876	0.0424831	0.0566542
BCL2L2-PABPN1	216.89	-0.155879	0.358853	-0.395169	0.692718	0.727645
BCL3	847.052	2.18136	0.467376	4.69904	2.61381e-06	5.83093e-06
BCL6	981.365	-0.353801	0.252786	-1.37928	0.167807	0.201454
BCL7A	416.123	1.90398	0.181885	10.4422	1.5901e-25	2.63067e-24
BCL7B	578.273	0.971778	0.280221	3.4507	0.00055914	0.000959183
BCL7C	842.352	2.63747	0.47704	5.51306	3.52652e-08	9.55524e-08
BCL9	631.577	2.49365	0.248616	9.99505	1.60208e-23	2.20335e-22
BCL9L	2889.13	2.19598	0.486111	4.50307	6.69803e-06	1.4266e-05
BCLAF1	2658.17	0.304258	0.229277	1.30611	0.191515	0.227417
BCLAF3	214.494	-1.76836	0.249013	-7.07128	1.53509e-12	6.62945e-12
BCO2	1140.26	-6.93572	0.419116	-16.4319	1.13066e-60	2.11998e-58
BCOR	866.529	0.380691	0.224709	1.69821	0.0894688	0.113245
BCORL1	414.91	1.4173	0.321957	4.40329	1.06623e-05	2.21311e-05
BCR	3599.08	2.93369	0.382847	7.65137	1.98845e-14	1.05569e-13
BCS1L	490.575	0.829197	0.293017	2.8368	0.00455688	0.00698431
BDH1	2154.9	-6.65043	0.464947	-14.1647	1.51609e-45	1.15243e-43
BDH2	539.698	-2.12826	0.283242	-7.49464	6.64808e-14	3.34336e-13
BECN1	945.369	-0.283296	0.196058	-1.43621	0.150942	0.183004
BEND3	266.939	2.89003	0.219786	13.1381	1.99292e-39	1.00993e-37
BEND7	107.032	-1.35933	0.295879	-4.41143	1.02692e-05	2.13506e-05
BEST1	64.1038	-0.653111	0.480691	-1.42734	0.153482	0.185783
BET1	391.042	-0.686042	0.167257	-4.10198	4.09636e-05	7.95925e-05
BET1L	1571.07	1.19594	0.304511	3.95749	7.57401e-05	0.000142297
BEX3	1341.11	1.18203	0.265118	4.33399	1.46433e-05	2.99087e-05
BEX4	86.5297	-1.52219	0.513528	-2.95151	0.00316225	0.0049527
BFAR	543.908	0.0318075	0.583159	0.0851178	0.932168	0.942303
BGN	5304.92	2.82425	0.762465	3.3615	0.000775215	0.00131007
BHLHA15	2160.01	5.53427	0.611842	9.04419	1.50776e-19	1.35916e-18
BHLHB9	88.3242	-2.17876	0.26039	-8.28512	1.17987e-16	7.79878e-16
BHLHE40	2322.74	-0.432012	0.245524	-1.78705	0.0739297	0.0947655
BHMT2	7787.67	-4.94665	0.447819	-10.6744	1.34052e-26	2.43633e-25
BICC1	683.854	1.89749	0.447062	4.05045	5.11194e-05	9.80384e-05
BICD1	119.615	1.85593	0.272209	6.76575	1.32624e-11	5.18602e-11
BICD2	792.045	0.419188	0.157557	2.65726	0.00787777	0.0116889
BICDL1	283.546	3.70363	0.46012	8.0273	9.96449e-16	5.98828e-15
BICRA	1255.8	4.76827	0.533921	8.89857	5.65688e-19	4.80301e-18
BICRAL	528.315	-0.861892	0.21615	-3.98124	6.85557e-05	0.000129535
BID	1380.67	1.82211	0.385477	4.72463	2.30535e-06	5.18289e-06
BIN1	790.834	0.402077	0.316675	1.138	0.25512	0.295704
BIN3	236.663	0.881427	0.271362	3.28697	0.00101272	0.00168239
BIRC2	1424.64	-1.34624	0.190478	-7.05027	1.78576e-12	7.6708e-12
BIRC3	1336.37	-1.86979	0.498863	-3.62713	0.000286589	0.0005067
BIRC5	839.558	5.10368	0.427169	11.718	1.03091e-31	2.97377e-30
BIRC6	4209.17	-2.33932	0.3374	-6.85463	7.14949e-12	2.88286e-11
BIVM	868.423	-0.509509	0.213776	-2.39974	0.0164069	0.0232611
BLCAP	1280.05	-0.802845	0.207102	-3.8477	0.000119232	0.00022004
BLM	203.023	2.90498	0.290193	9.87531	5.32689e-23	6.85669e-22
BLMH	564.503	1.71495	0.313919	5.43325	5.53375e-08	1.46689e-07
BLNK	450.291	-4.97582	0.421124	-11.5511	7.2892e-31	1.93862e-29
BLOC1S1	1508.34	0.603041	0.422355	1.44546	0.14833	0.179992
BLOC1S2	561.08	-0.472374	0.284687	-1.61606	0.10608	0.132674
BLOC1S3	629.233	3.76456	0.435525	8.64659	5.3063e-18	4.02806e-17
BLOC1S4	477.042	2.96159	0.373388	7.94475	1.94587e-15	1.13602e-14
BLOC1S5	424.65	0.675759	0.24442	2.76763	0.00564652	0.00855072
BLOC1S6	1030.78	-0.324979	0.22162	-1.46254	0.143592	0.174904
BLVRA	379.215	1.68256	0.458048	3.57284	0.000353127	0.000618797
BLVRB	2931.63	0.179915	0.503832	0.377215	0.706014	0.739678
BLZF1	443.847	-0.609531	0.164206	-3.72899	0.000192249	0.000346491
BMERB1	435.723	-2.74314	0.600263	-4.38852	1.14125e-05	2.36186e-05
BMF	1986.2	3.5956	0.428261	8.31612	9.08865e-17	6.07169e-16
BMI1	1018.37	-0.316032	0.213985	-1.46225	0.143672	0.174982
BMP1	1151.48	1.16774	0.439357	2.66304	0.00774383	0.0115038
BMP2	414.724	1.56532	0.423856	3.53573	0.00040665	0.000706535
BMP2K	801.084	-1.44137	0.24758	-5.8173	5.98064e-09	1.76224e-08
BMP4	166.124	1.65982	0.306152	5.43662	5.4302e-08	1.44182e-07
BMP7	136.782	0.890113	0.477093	1.97836	0.0478878	0.0633436
BMP8B	86.0723	2.35893	0.487214	4.80395	1.55569e-06	3.56374e-06
BMPR1A	468.261	-0.551014	0.246377	-2.23127	0.0256636	0.0353341
BMPR2	1886.23	-1.90706	0.22662	-8.36976	5.77343e-17	3.93643e-16
BMS1	1252.24	0.0898943	0.197433	0.455761	0.648562	0.685616
BMT2	106.143	-1.15995	0.220196	-5.2287	1.70702e-07	4.31066e-07
BNIP1	161.254	0.564629	0.205929	2.7255	0.00642038	0.00965633
BNIP2	1178.45	-0.786634	0.196322	-4.02036	5.81089e-05	0.000110782
BNIP3	2766.72	-2.96793	0.264034	-11.1079	1.14891e-28	2.53935e-27
BNIP3L	1540.21	-1.98323	0.388087	-4.96917	6.72395e-07	1.59857e-06
BOD1	536.173	0.76884	0.185514	4.12835	3.65374e-05	7.12754e-05
BOD1L1	1737.56	-0.713842	0.261455	-2.74476	0.00605556	0.00913082
BOK	4017.96	0.711272	0.481546	1.62479	0.104207	0.130575
BOLA1	573.644	2.63703	0.441561	5.83153	5.49198e-09	1.62506e-08
BOLA2	294.57	4.47578	0.421559	10.5144	7.41377e-26	1.26755e-24
BOLA2-SMG1P6	183.066	1.34881	0.338896	3.97278	7.10378e-05	0.00013409
BOLA2B	1120.92	3.69146	0.544932	6.70181	2.05859e-11	7.89606e-11
BOLA3	236.343	0.9028	0.381241	2.35294	0.0186255	0.026166
BORA	84.2659	1.94053	0.313795	6.12309	9.17758e-10	2.93068e-09
BORCS6	864.655	3.95824	0.484269	8.15349	3.53557e-16	2.21959e-15
BORCS7	998.468	-1.97246	0.283014	-6.91589	4.64937e-12	1.91735e-11
BORCS8	505.756	3.13701	0.434458	7.1671	7.66034e-13	3.41573e-12
BPGM	242.621	0.183553	0.189998	0.942952	0.345705	0.390676
BPHL	993.55	-2.0572	0.352902	-5.78672	7.17761e-09	2.09544e-08
BPNT1	746.196	0.55669	0.166487	3.33708	0.000846633	0.00142222
BPNT2	2420.35	-1.11445	0.198853	-5.56865	2.56722e-08	7.07354e-08
BPTF	1121.45	-0.399869	0.263907	-1.50454	0.132443	0.162466
BRAF	999.463	-1.76335	0.229375	-7.67751	1.62213e-14	8.7149e-14
BRAP	467.09	0.0012531	0.139115	0.00585973	0.995325	0.996299
BRAT1	3084.82	4.17387	0.445364	9.29235	1.50912e-20	1.51721e-19
BRCA1	431.729	1.54165	0.308144	4.91311	8.96442e-07	2.10235e-06
BRCA2	201.913	1.53488	0.513981	2.92481	0.00344662	0.00537266
BRCC3	445.131	0.303653	0.197668	1.52277	0.127815	0.157373
BRD1	917.487	0.129285	0.266828	0.463457	0.643037	0.680286
BRD2	119.766	-0.0368605	0.385811	-0.0148124	0.988182	0.990559
BRD3	981.472	0.853655	0.188079	4.535	5.76023e-06	1.23575e-05
BRD3OS	224.669	-0.0793719	0.363381	-0.209645	0.833945	0.854993
BRD4	2450.84	1.1025	0.29534	3.71765	0.000201081	0.000362003
BRD7	988.046	0.135614	0.179861	0.749027	0.453841	0.498605
BRD8	711.355	0.194783	0.304372	0.595492	0.551515	0.594248
BRD9	412.873	1.24459	0.202253	6.10958	9.9893e-10	3.18176e-09
BRF1	561.783	1.07559	0.338816	3.17587	0.0014939	0.00243535
BRF2	315.628	1.49497	0.249401	6.01399	1.81014e-09	5.61458e-09
BRI3	2778.13	2.99201	0.61539	4.86927	1.12009e-06	2.60243e-06
BRI3BP	1675.43	2.67545	0.338814	7.92383	2.30305e-15	1.33622e-14
BRICD5	78.0886	1.29485	0.467313	2.85445	0.00431117	0.00662396
BRIP1	478.322	0.155532	0.327427	0.435156	0.663449	0.699644
BRIX1	569.016	1.87603	0.302982	6.10172	1.04933e-09	3.33569e-09
BRK1	2137.79	0.840135	0.337741	2.48043	0.0131225	0.0188734
BRMS1	3334.61	4.63073	0.396516	11.6111	3.61936e-31	9.88296e-30
BRMS1L	165.929	-0.0209101	0.166778	-0.106816	0.914935	0.927132
BROX	869.88	-0.351412	0.202149	-1.75731	0.0788646	0.100695
BRPF1	580.731	2.21873	0.261207	8.44359	3.07729e-17	2.16643e-16
BRPF3	1682.51	1.06165	0.292785	3.64716	0.000265157	0.000470285
BRWD1	2928.06	-2.48164	0.227664	-10.8884	1.3085e-27	2.64759e-26
BRWD3	650.979	-0.74652	0.238931	-3.10563	0.00189871	0.00305325
BSCL2	446.125	1.90399	0.503624	3.7342	0.000188315	0.000339837
BSDC1	1553.22	-1.50533	0.226043	-6.63889	3.1606e-11	1.18598e-10
BSG	17204.8	3.85566	0.474929	8.05764	7.77791e-16	4.71706e-15
BSN	164.286	-2.10781	0.405917	-4.9956	5.86536e-07	1.40454e-06
BST1	86.4353	-3.19142	0.35459	-8.93949	3.90958e-19	3.36517e-18
BST2	1600.38	-3.1584	0.614948	-4.92947	8.24547e-07	1.94346e-06
BTAF1	1814.24	-1.18043	0.245548	-4.77286	1.81628e-06	4.13626e-06
BTBD1	1167.46	0.193723	0.221529	0.872032	0.383191	0.428518
BTBD10	321.465	0.0618095	0.196157	0.299279	0.764727	0.794091
BTBD2	5728.4	4.37145	0.447584	9.72326	2.39974e-22	2.89668e-21
BTBD3	755.65	1.80134	0.175342	10.2124	1.74447e-24	2.63781e-23
BTBD6	908.402	1.34918	0.335815	3.85245	0.000116942	0.000215883
BTBD9	468.08	-2.90057	0.285826	-10.1546	3.16228e-24	4.63829e-23
BTC	42.4087	0.423954	0.350294	1.13741	0.255366	0.295958
BTD	2791.21	-1.76016	0.246529	-7.13619	9.59544e-13	4.22997e-12
BTF3	4623.86	0.102577	0.267242	0.393868	0.693678	0.728382
BTF3L4	767.661	0.305366	0.187693	1.62737	0.103659	0.129949
BTG1	656.84	-0.374785	0.290115	-1.3039	0.192268	0.22819
BTG2	375.959	0.567678	0.369269	1.57704	0.114787	0.142676
BTG3	198.973	0.128581	0.474311	0.228681	0.819117	0.842173
BTN2A1	322.905	0.992136	0.22137	4.46856	7.87483e-06	1.6612e-05
BTN2A2	183.474	0.788579	0.264502	2.98215	0.00286231	0.00450994
BTN3A1	612.261	-1.35509	0.205405	-6.60618	3.94361e-11	1.46809e-10
BTN3A2	704.886	-1.17302	0.218893	-5.35099	8.74735e-08	2.27165e-07
BTN3A3	346.12	-2.23067	0.241714	-9.23469	2.59036e-20	2.52089e-19
BTRC	551.946	-0.695593	0.211314	-3.26515	0.00109407	0.00181138
BUB3	1617.51	1.26956	0.227391	5.5532	2.80494e-08	7.68522e-08
BUD13	301.69	0.439258	0.0827247	5.31032	1.09431e-07	2.81523e-07
BUD23	787.973	1.14606	0.354439	3.21235	0.00131656	0.0021597
BUD31	714.316	0.542779	0.30839	1.71361	0.0866013	0.109801
BVES	74.4834	0.87424	0.366167	2.31167	0.0207956	0.0290298
BX255925.3	1174.53	4.31012	0.598228	7.14236	9.17443e-13	4.04913e-12
BYSL	717.7	3.4455	0.352103	9.74232	1.98955e-22	2.4145e-21
BZW1	5825.48	-0.26692	0.259908	-1.03323	0.301495	0.344417
BZW2	1191.07	2.82269	0.248143	11.3066	1.2173e-29	2.89527e-28
C10orf88	130.847	0.0878765	0.116608	0.757494	0.448754	0.493594
C11orf1	227.91	-1.58471	0.283849	-5.55266	2.81351e-08	7.70496e-08
C11orf24	2011.01	2.29988	0.271379	8.45145	2.87706e-17	2.03438e-16
C11orf49	229.684	2.29857	0.368308	6.23104	4.63349e-10	1.52551e-09
C11orf52	207.869	-0.837768	0.395991	-1.87486	0.0608117	0.0791086
C11orf54	2454.29	-3.53993	0.299591	-11.7242	9.58124e-32	2.77807e-30
C11orf58	2908.41	0.366422	0.196935	1.85001	0.0643125	0.0833064
C11orf68	1053.06	2.90018	0.44579	6.54161	6.08595e-11	2.21648e-10
C11orf71	399.039	-2.29064	0.358328	-6.30045	2.96787e-10	1.00387e-09
C11orf80	214.297	3.12056	0.270118	11.5063	1.22609e-30	3.17824e-29
C11orf95	1025.72	1.47792	0.327907	4.53434	5.77847e-06	1.23942e-05
C11orf98	814.252	2.39205	0.364685	6.54918	5.78534e-11	2.11109e-10
C12orf29	221.451	-1.17937	0.322138	-3.65002	0.000262222	0.000465519
C12orf4	320.39	0.721488	0.225628	3.17434	0.00150179	0.00244679
C12orf43	362.78	0.942922	0.207079	4.54808	5.41373e-06	1.1643e-05
C12orf45	1632.42	-1.63709	0.265369	-6.12026	9.34216e-10	2.98154e-09
C12orf57	2073.16	2.28749	0.476009	4.76064	1.92983e-06	4.37978e-06
C12orf60	34.395	-0.168249	0.264227	-0.644122	0.519496	0.563744
C12orf65	570.175	-0.968793	0.174078	-5.56358	2.643e-08	7.26098e-08
C12orf66	302.801	-1.95164	0.22568	-8.60718	7.48819e-18	5.6124e-17
C12orf73	115.808	1.2822	0.252272	5.09396	3.50659e-07	8.59458e-07
C12orf76	91.4137	-0.580464	0.189007	-3.06027	0.00221136	0.00352826
C14orf119	777.489	0.584423	0.203057	2.90349	0.00369025	0.00572468
C14orf132	630.133	0.622849	0.410845	1.45863	0.144668	0.176043
C14orf28	111.151	-1.6155	0.242881	-6.58595	4.51978e-11	1.66877e-10
C14orf93	128.117	0.163928	0.189933	0.854446	0.392858	0.438153
C15orf39	1874.55	4.13685	0.4343	9.45935	3.09863e-21	3.35511e-20
C15orf40	1302.12	0.970775	0.397239	2.46505	0.0136993	0.0196303
C15orf61	152.096	1.20583	0.375825	3.23123	0.00123259	0.00202847
C15orf62	56.5186	0.961888	0.366999	2.635	0.00841366	0.0124386
C16orf70	1020.97	-1.67137	0.155165	-10.7292	7.42046e-27	1.39833e-25
C16orf72	1124.39	-0.517718	0.12871	-4.00884	6.10184e-05	0.000116014
C16orf87	360.84	-1.81563	0.208251	-8.71335	2.95027e-18	2.30971e-17
C16orf91	149.623	1.38113	0.497113	2.73638	0.00621183	0.00935267
C16orf95	53.8881	0.0278436	0.329311	0.0974156	0.922396	0.933684
C17orf100	76.8564	0.277821	0.200135	1.4338	0.15163	0.183719
C17orf107	126.937	-1.45025	0.355079	-4.04143	5.31253e-05	0.000101712
C17orf113	174.45	-3.33064	0.387867	-8.49452	1.9876e-17	1.42787e-16
C17orf49	951.254	2.67285	0.443298	6.03321	1.60737e-09	5.01747e-09
C17orf58	101.181	0.306829	0.206664	1.50649	0.131942	0.161959
C17orf67	48.6516	-0.876048	0.316881	-2.73944	0.00615448	0.00927251
C17orf75	275.153	-1.02026	0.209933	-4.84049	1.29522e-06	2.9908e-06
C17orf80	528.595	0.271725	0.178429	1.51799	0.129016	0.158747
C18orf21	164.092	-0.340219	0.224236	-1.51259	0.130385	0.160222
C18orf25	500.189	-1.26003	0.173954	-7.2324	4.74536e-13	2.17014e-12
C18orf32	315.275	-0.195666	0.359156	-0.496209	0.619747	0.658558
C18orf54	62.3777	2.02537	0.365785	5.41265	6.20996e-08	1.63611e-07
C19orf12	1005.05	-0.306219	0.316355	-0.900159	0.368036	0.413255
C19orf25	1922.91	3.78234	0.438209	8.64388	5.4336e-18	4.12191e-17
C19orf44	143.927	0.27641	0.286204	0.966434	0.333827	0.37847
C19orf47	504.355	3.47748	0.356665	9.68742	3.4102e-22	4.04265e-21
C19orf53	2000.57	2.79329	0.450977	6.12442	9.10143e-10	2.90801e-09
C19orf54	421.737	2.49616	0.334192	7.43911	1.01368e-13	5.0061e-13
C19orf73	24.6656	1.26938	0.429743	2.95507	0.00312597	0.00489999
C1D	388.093	-0.371335	0.289973	-1.24737	0.212263	0.249734
C1GALT1	1137.8	0.611304	0.189271	3.24379	0.00117952	0.00194399
C1orf109	179.23	0.650364	0.155342	4.19612	2.71526e-05	5.38078e-05
C1orf112	252.634	2.07744	0.277042	7.4162	1.20531e-13	5.87765e-13
C1orf115	2973.95	-2.0503	0.317417	-6.30156	2.94671e-10	9.97309e-10
C1orf116	205.267	4.5346	0.477629	9.29501	1.47186e-20	1.4824e-19
C1orf122	2594.53	3.72613	0.542845	6.89732	5.29915e-12	2.16862e-11
C1orf131	327.697	1.08788	0.247744	4.36	1.30063e-05	2.67204e-05
C1orf159	1128.17	6.01843	0.525701	11.3128	1.13363e-29	2.70197e-28
C1orf174	331.646	0.362189	0.235061	1.53131	0.125693	0.154964
C1orf198	874.524	1.95851	0.358004	5.49623	3.87989e-08	1.04673e-07
C1orf210	207.981	2.89177	0.463424	6.22721	4.74809e-10	1.56142e-09
C1orf216	203.933	1.02211	0.211178	4.76548	1.884e-06	4.28183e-06
C1orf226	694.401	-0.150746	0.331619	-0.394979	0.692858	0.727724
C1orf35	514.424	3.35214	0.394638	8.40545	4.26242e-17	2.96001e-16
C1orf43	3867.83	0.447432	0.187885	2.36646	0.0179592	0.0252931
C1orf50	169.955	-1.46115	0.206484	-7.06254	1.63489e-12	7.04422e-12
C1orf52	84.574	0.605911	0.323	1.85203	0.0640216	0.0829678
C1orf53	80.3112	0.0946912	0.411736	0.179009	0.857931	0.876314
C1orf54	100.726	-4.06489	0.530123	-7.53801	4.77179e-14	2.44568e-13
C1orf56	128.251	-0.415915	0.26036	-1.57969	0.114179	0.142014
C1orf74	125.612	-0.378322	0.140342	-2.7126	0.00667576	0.0100096
C1QBP	2476.15	1.80196	0.25385	7.08298	1.41083e-12	6.10925e-12
C1QTNF1	1087.24	-2.22817	0.70867	-3.53984	0.000400375	0.000696062
C1QTNF3	26.8723	-0.908104	0.470033	-1.80822	0.0705729	0.0907988
C1QTNF5	62.9766	-0.123119	0.555126	-0.0443973	0.964588	0.970714
C1QTNF6	574.831	1.05788	0.593465	1.55542	0.119846	0.148389
C1S	44365.3	-7.37097	0.299737	-24.4901	1.88481e-132	4.24083e-129
C2	4513.8	-3.55843	0.523467	-6.47265	9.62958e-11	3.44241e-10
C20orf194	362.901	-1.13666	0.272799	-4.06154	4.87504e-05	9.37347e-05
C20orf27	1418.16	4.09472	0.409793	9.95547	2.38691e-23	3.20056e-22
C20orf96	139.91	1.35231	0.34358	3.97751	6.96398e-05	0.000131517
C21orf58	87.668	1.89809	0.346895	5.34841	8.87307e-08	2.30217e-07
C21orf62	120.45	-2.79708	0.412751	-6.64033	3.12984e-11	1.17526e-10
C21orf91	344.909	-1.16487	0.246926	-4.72725	2.27584e-06	5.1186e-06
C22orf39	520.693	0.867811	0.298897	2.90682	0.00365127	0.00567045
C2CD2	394.505	-1.15126	0.247031	-4.63443	3.57915e-06	7.84596e-06
C2CD2L	233.305	2.31122	0.410399	5.55835	2.72337e-08	7.47265e-08
C2CD3	1015.03	-1.30086	0.291903	-4.44388	8.83516e-06	1.85267e-05
C2CD5	833.319	0.266747	0.19698	1.34604	0.178288	0.212879
C2orf16	291.897	-0.625314	0.512795	-1.15361	0.248659	0.288899
C2orf42	284.494	-1.47835	0.186841	-7.91468	2.47893e-15	1.43089e-14
C2orf49	477.434	0.147993	0.177358	0.838231	0.401901	0.447219
C2orf68	762.244	-0.304942	0.274005	-1.11422	0.265185	0.306265
C2orf69	302.628	-1.05722	0.241538	-4.33259	1.47367e-05	3.00831e-05
C2orf72	1447.8	1.66494	0.563769	3.15161	0.00162373	0.00263289
C2orf74	232.089	-1.08657	0.28318	-3.85627	0.000115131	0.000212785
C2orf76	61.6406	-0.162922	0.273167	-0.624349	0.532398	0.575856
C2orf88	192.692	1.46287	0.442025	3.44833	0.000564071	0.000967052
C3	249533	-3.4792	0.414395	-8.26519	1.39477e-16	9.13338e-16
C3orf14	57.0185	0.919315	0.455925	1.84156	0.0655392	0.0847684
C3orf18	93.642	-1.74786	0.310354	-5.56649	2.59927e-08	7.15308e-08
C3orf33	103.083	-0.0619351	0.232596	-0.252253	0.800845	0.826181
C3orf38	373.493	-0.136781	0.15301	-0.894795	0.370897	0.416177
C3orf62	80.0208	-0.148158	0.205168	-0.718568	0.472407	0.517184
C4BPA	22223.2	-5.54274	0.496875	-10.8353	2.34171e-27	4.63807e-26
C4BPB	2509.67	-3.80628	0.505194	-7.49315	6.72415e-14	3.37859e-13
C4orf19	1079.28	-1.30169	0.351755	-3.69729	0.000217912	0.000390367
C4orf3	2130.92	-1.80099	0.213441	-8.36996	5.76356e-17	3.93372e-16
C4orf33	145.519	-0.850107	0.224774	-3.80492	0.000141853	0.000259613
C4orf46	165.018	2.52458	0.21093	11.9055	1.10852e-32	3.43549e-31
C5	20846.9	-4.14987	0.450124	-8.99414	2.38087e-19	2.10572e-18
C5AR2	203.249	-1.16189	0.532686	-2.06951	0.0384979	0.0516704
C5orf15	1298.39	-0.882907	0.190769	-4.59596	4.30767e-06	9.36992e-06
C5orf22	307.969	1.2082	0.376169	3.1177	0.00182267	0.002936
C5orf24	1535.94	-1.81553	0.1991	-9.08918	9.97899e-20	9.09754e-19
C5orf51	864.566	0.621392	0.202776	3.0477	0.00230602	0.00367046
C5orf63	118.486	-0.673989	0.262026	-2.58329	0.00978619	0.0143278
C6	14707.6	-8.12139	0.462142	-17.1596	5.32728e-66	1.24858e-63
C6orf120	928.407	-0.294815	0.164693	-1.75123	0.079907	0.101853
C6orf132	207.067	2.24251	0.433226	5.08646	3.64807e-07	8.92384e-07
C6orf136	59.5923	1.38978	0.437821	3.11809	0.00182027	0.00293256
C6orf163	53.3677	-1.94382	0.423938	-4.49495	6.95869e-06	1.47792e-05
C6orf226	91.944	1.80916	0.47416	3.84832	0.000118929	0.000219515
C6orf62	2441.3	-0.850133	0.186739	-4.54485	5.49733e-06	1.18205e-05
C6orf89	2502.41	-0.0865287	0.135195	-0.633036	0.52671	0.570582
C7orf25	83.7142	0.745873	0.339995	2.00731	0.0447161	0.0594419
C7orf26	690.321	2.41612	0.368262	6.55405	5.59954e-11	2.04794e-10
C7orf31	84.5656	2.16591	0.256797	8.46817	2.4928e-17	1.77718e-16
C7orf50	1287.46	3.58425	0.430541	8.2778	1.25468e-16	8.25934e-16
C8A	10815.9	-8.05352	0.533298	-14.6712	9.86249e-49	9.81885e-47
C8B	10598.7	-7.62383	0.580332	-12.7137	4.96215e-37	2.1978e-35
C8G	1809.31	-3.20753	0.511274	-6.01562	1.79197e-09	5.55975e-09
C8orf33	518.083	1.11878	0.394721	2.73398	0.00625741	0.00941624
C8orf37	85.568	-0.914238	0.240355	-3.77913	0.000157375	0.000286577
C8orf58	102.904	-1.19441	0.41941	-2.81787	0.00483439	0.0073825
C8orf76	213.863	0.204275	0.180788	1.11794	0.263591	0.30458
C8orf82	1363.11	2.36183	0.495204	4.80893	1.51738e-06	3.48094e-06
C9orf116	50.9427	2.18728	0.419384	5.16014	2.4677e-07	6.13382e-07
C9orf16	1341.61	3.79559	0.528333	7.1049	1.20411e-12	5.25456e-12
C9orf40	180.414	2.47564	0.229651	10.762	5.2007e-27	9.98429e-26
C9orf43	41.4397	-2.93889	0.331449	-8.81462	1.20093e-18	9.76189e-18
C9orf64	638.938	-0.0795298	0.193013	-0.392979	0.694335	0.729003
C9orf72	311.191	-3.69588	0.274158	-13.4312	3.96981e-41	2.32606e-39
C9orf78	994.356	-1.09704	0.210085	-5.236	1.64095e-07	4.15033e-07
C9orf85	180.06	-0.786065	0.174754	-4.48875	7.16431e-06	1.51901e-05
CA13	124.706	-3.82854	0.24715	-15.2782	1.06925e-52	1.38266e-50
CA14	85.9663	-0.594029	0.493313	-1.08122	0.279597	0.321393
CA2	1524.64	-4.98601	0.430117	-11.3515	7.29194e-30	1.76418e-28
CA5B	313.915	-0.374436	0.288188	-1.40867	0.158932	0.191679
CAAP1	461.266	-0.365005	0.165288	-2.20073	0.027755	0.0380275
CAB39	1484.83	-0.398782	0.197263	-2.01771	0.043621	0.0580822
CAB39L	123.105	-1.5834	0.214252	-7.34672	2.03135e-13	9.70391e-13
CABIN1	3117.81	2.6498	0.422135	6.27891	3.40961e-10	1.14229e-09
CABLES1	577.707	0.245422	0.233887	1.06869	0.285208	0.32714
CABLES2	327.652	2.53686	0.256485	9.87491	5.34783e-23	6.87578e-22
CACHD1	167.148	-0.384893	0.395096	-1.124	0.261015	0.301945
CACNA1D	144.355	-1.3297	0.483729	-2.7044	0.00684269	0.0102435
CACNA1H	5253.08	1.90838	0.599208	3.1563	0.00159786	0.00259317
CACNB2	70.2186	-1.27285	0.397352	-3.19767	0.00138542	0.00226799
CACTIN	1868.53	3.82302	0.416935	9.11846	7.61971e-20	6.9977e-19
CACUL1	1010.04	-1.33263	0.202425	-6.54689	5.87463e-11	2.14229e-10
CACYBP	983.632	1.32745	0.234595	5.58957	2.27633e-08	6.29982e-08
CAD	2326.66	2.50187	0.331807	7.48669	7.06345e-14	3.54117e-13
CADM4	376.297	2.95771	0.310415	9.5059	1.98331e-21	2.18747e-20
CADPS2	507.999	-2.22988	0.317208	-6.71604	1.8673e-11	7.18436e-11
CALCOCO1	892.278	-1.90051	0.295585	-6.43809	1.20988e-10	4.28159e-10
CALCOCO2	1872.03	-1.00442	0.164488	-6.09068	1.12432e-09	3.56199e-09
CALD1	6928.5	-1.47674	0.23236	-6.32404	2.54807e-10	8.69449e-10
CALM1	3649.61	-0.923055	0.259726	-3.54753	0.000388862	0.000677302
CALM2	5307.72	0.250941	0.310385	0.800646	0.423336	0.468523
CALM3	5534.92	1.73339	0.307989	5.63782	1.72216e-08	4.81829e-08
CALML4	126.677	-1.47077	0.291345	-4.97769	6.43481e-07	1.5321e-06
CALR	20965.9	0.431615	0.26018	1.6455	0.099867	0.125559
CALU	3843.08	1.05506	0.34838	2.99854	0.00271275	0.0042851
CAMK1	585.63	1.21484	0.29415	4.15219	3.29313e-05	6.4667e-05
CAMK1D	873.465	-4.41427	0.494142	-8.8944	5.8734e-19	4.97184e-18
CAMK2D	1617.31	-1.01542	0.264417	-3.81121	0.000138288	0.000253377
CAMK2G	544.727	-0.468951	0.177364	-2.63687	0.00836749	0.0123779
CAMK2N1	963.165	-0.286566	0.347552	-0.717447	0.473098	0.51784
CAMKK2	1534.36	-0.815103	0.186358	-4.34616	1.3854e-05	2.83738e-05
CAMKMT	100.136	0.241959	0.181976	1.31327	0.189093	0.22473
CAMLG	386.578	-1.35846	0.253223	-5.33592	9.50602e-08	2.45958e-07
CAMSAP1	759.075	0.242802	0.220609	1.09721	0.272549	0.313964
CAMSAP2	779.003	0.0814813	0.274231	0.255358	0.798446	0.824009
CAMSAP3	4429.96	3.93646	0.507305	7.7613	8.40621e-15	4.61316e-14
CAMTA1	356.271	-0.289815	0.421553	-0.674258	0.500147	0.544797
CAMTA2	581.968	0.718971	0.36502	1.96945	0.0489013	0.0645855
CAND1	1405.51	-0.197689	0.224992	-0.892219	0.372276	0.417474
CAND2	131.823	1.14648	0.456334	2.4484	0.0143492	0.020504
CANT1	1670.06	2.54704	0.332298	7.66077	1.8482e-14	9.86817e-14
CANX	3593.78	-1.30842	0.57216	-2.36723	0.0179217	0.0252465
CAP1	3675.89	0.408791	0.225074	1.82644	0.0677842	0.0874711
CAP2	416.912	1.97648	0.312231	6.29276	3.11867e-10	1.05202e-09
CAPG	1106.23	3.87359	0.61841	6.11149	9.87025e-10	3.14473e-09
CAPN1	5385.59	3.12615	0.394801	7.91398	2.49285e-15	1.43745e-14
CAPN10	637.257	3.2377	0.453923	7.11902	1.08697e-12	4.76926e-12
CAPN12	298.966	-3.94517	0.553012	-6.79989	1.04697e-11	4.14731e-11
CAPN15	2361.09	3.05519	0.482995	6.33278	2.40778e-10	8.23831e-10
CAPN2	2097.85	0.399258	0.306763	1.23316	0.217517	0.255089
CAPN3	316.213	-4.32948	0.459003	-9.34074	9.56642e-21	9.8736e-20
CAPN5	1391.39	-2.62261	0.32475	-8.01064	1.14113e-15	6.79965e-15
CAPN7	1073.34	-0.804962	0.24575	-3.26757	0.00108474	0.00179695
CAPNS1	2973.24	2.16458	0.392354	5.51288	3.53001e-08	9.5624e-08
CAPRIN1	3673.79	1.23039	0.238986	5.12444	2.98424e-07	7.35599e-07
CAPRIN2	79.7102	-1.03276	0.450314	-2.18589	0.0288234	0.0393857
CAPS	4044.37	5.41787	0.621535	8.65029	5.13683e-18	3.92058e-17
CAPZA1	2225.26	0.318742	0.22732	1.39517	0.162965	0.196164
CAPZA2	1144.81	-0.633775	0.287305	-2.20801	0.0272433	0.0373856
CAPZB	2762.72	1.29231	0.28201	4.5723	4.82399e-06	1.04325e-05
CARD10	2645.6	4.1009	0.476409	8.58578	9.02199e-18	6.70392e-17
CARD19	160.917	1.41911	0.537902	2.76237	0.00573829	0.00868152
CARD6	234.212	-2.21527	0.362876	-6.08454	1.16826e-09	3.6939e-09
CARD8	307.02	-0.898706	0.235114	-3.83637	0.000124867	0.000230024
CARF	286.303	-3.13779	0.299283	-10.4565	1.36796e-25	2.28331e-24
CARHSP1	4040.55	1.659	0.388881	4.29185	1.77187e-05	3.58002e-05
CARM1	2508	3.66548	0.384215	9.53827	1.45232e-21	1.6225e-20
CARMIL1	440.425	0.797802	0.225636	3.45839	0.000543417	0.000933349
CARMIL2	124.692	3.5059	0.511751	6.74388	1.54212e-11	5.98855e-11
CARNMT1	663.155	-1.27228	0.215743	-5.85788	4.68815e-09	1.39455e-08
CARS1	902.392	1.58241	0.496291	3.10962	0.00187325	0.00301533
CARS2	618.016	0.371044	0.161764	2.27246	0.0230587	0.0319695
CASC3	1144.5	0.437144	0.152921	2.85954	0.00424253	0.00652831
CASD1	388.994	-0.797463	0.237606	-3.31955	0.000901626	0.00150875
CASK	889.953	-0.478904	0.184671	-2.57443	0.0100406	0.0146773
CASKIN2	1748.47	3.27689	0.447116	7.31603	2.5542e-13	1.20988e-12
CASP10	437.4	-0.523465	0.215483	-2.40601	0.0161279	0.0228944
CASP2	480.788	1.87573	0.210516	8.86718	7.50226e-19	6.29854e-18
CASP3	665.338	-0.402106	0.247831	-1.56595	0.117359	0.145551
CASP4	805.402	0.376632	0.241902	1.52567	0.127092	0.156535
CASP6	297.357	-0.294226	0.228864	-1.26817	0.204736	0.241661
CASP7	604.483	-1.30901	0.197051	-6.61547	3.7037e-11	1.38198e-10
CASP8	437.063	-0.107699	0.166417	-0.6467	0.517826	0.562268
CASP9	243.122	1.23862	0.296895	4.14997	3.32515e-05	6.52617e-05
CASR	1872.91	-5.50482	0.561742	-9.70631	2.83423e-22	3.39564e-21
CAST	3831.37	0.159259	0.216317	0.717643	0.472978	0.517758
CASTOR1	56.0918	-0.827403	0.444418	-1.82849	0.0674767	0.0871241
CASTOR2	757.955	2.3836	0.393556	6.02534	1.68752e-09	5.25163e-09
CASZ1	284.636	2.12428	0.476878	4.46241	8.10436e-06	1.70674e-05
CAT	16257.3	-3.44413	0.327215	-10.4597	1.32221e-25	2.21352e-24
CAV1	1428.58	-1.11276	0.560725	-1.92108	0.0547216	0.0717839
CAV2	799.663	-1.36009	0.247452	-5.57857	2.42502e-08	6.69814e-08
CAVIN1	3414.98	2.16171	0.619478	3.44714	0.00056655	0.000971155
CAVIN2	441.603	-0.754696	0.519213	-1.51618	0.129475	0.159277
CBFA2T2	749.066	-1.12552	0.211522	-5.27643	1.31724e-07	3.3603e-07
CBFB	377.413	0.835089	0.240825	3.4201	0.000625981	0.00106993
CBL	764.362	1.0374	0.237204	4.36341	1.2805e-05	2.63232e-05
CBLB	348.04	-1.28832	0.24819	-5.24332	1.57709e-07	3.9951e-07
CBLC	483.264	1.21145	0.521543	2.42629	0.015254	0.0217142
CBLL1	480.984	1.00725	0.185123	5.42936	5.65553e-08	1.49705e-07
CBLN3	103.051	-2.97521	0.410008	-7.11082	1.15354e-12	5.04561e-12
CBR1	2452.29	-2.65294	0.3056	-8.66686	4.44195e-18	3.41105e-17
CBR4	1510.64	-2.87582	0.287842	-9.94637	2.61544e-23	3.49035e-22
CBS	7446.96	0.775687	0.482619	1.55114	0.120868	0.149523
CBWD1	520.389	-0.167115	0.215856	-0.793177	0.427675	0.47258
CBWD2	223.246	0.374668	0.244483	1.49685	0.134433	0.164656
CBWD3	433.981	-0.671911	0.265998	-2.53897	0.0111178	0.0161326
CBWD5	330.979	-0.707406	0.225156	-3.15284	0.00161691	0.00262258
CBX1	1299.07	2.3536	0.236793	9.89088	4.56018e-23	5.92402e-22
CBX2	1112.5	6.41192	0.446649	14.1879	1.08821e-45	8.38519e-44
CBX3	2858.54	1.47646	0.238602	6.13342	8.60081e-10	2.75432e-09
CBX4	1978.61	3.78694	0.407802	9.18579	4.08535e-20	3.8785e-19
CBX5	3282.73	1.16635	0.174503	6.65797	2.77631e-11	1.04775e-10
CBX6	1290.71	1.49185	0.404077	3.65158	0.000260628	0.00046291
CBX7	484.037	-3.5407	0.257502	-13.701	1.0019e-42	6.29688e-41
CBX8	216.14	2.32916	0.312822	7.41353	1.22979e-13	5.98923e-13
CBY1	257.395	0.314817	0.283664	1.10728	0.268171	0.309428
CC2D1B	600.472	0.999249	0.282096	3.51256	0.000443814	0.000768494
CC2D2A	162.919	-0.0684748	0.24722	-0.311713	0.755258	0.785346
CCAR1	952.927	0.184271	0.239524	0.751912	0.452104	0.496842
CCAR2	2075.65	2.55739	0.346782	7.41299	1.23487e-13	6.01137e-13
CCDC102A	409.223	4.86007	0.584704	8.24032	1.71744e-16	1.11813e-15
CCDC106	1582.3	4.06153	0.498163	8.08188	6.37782e-16	3.89314e-15
CCDC107	357.609	1.33306	0.427941	3.16413	0.00155548	0.00252842
CCDC112	70.5338	0.7581	0.391949	1.88081	0.0599975	0.0781127
CCDC113	89.9156	-1.17819	0.386554	-3.04304	0.00234202	0.00372564
CCDC115	357.036	0.513475	0.248672	2.08155	0.0373834	0.0502105
CCDC117	1397.76	0.287782	0.197636	1.45746	0.144988	0.176348
CCDC12	461.905	0.363202	0.322589	1.10858	0.267613	0.308879
CCDC120	564.53	3.64462	0.440851	8.22934	1.88251e-16	1.22206e-15
CCDC121	81.7243	-1.20396	0.221182	-5.41978	5.96717e-08	1.57547e-07
CCDC122	63.659	-2.53893	0.261329	-9.61753	6.74321e-22	7.79662e-21
CCDC124	2165.09	3.62457	0.507023	7.06432	1.61407e-12	6.95721e-12
CCDC125	559.378	-1.47052	0.295599	-4.96649	6.81767e-07	1.61846e-06
CCDC126	190.891	-1.3669	0.250358	-5.46146	4.72244e-08	1.26223e-07
CCDC127	508.819	0.169723	0.130335	1.287	0.198096	0.234365
CCDC130	415.535	1.84911	0.41075	4.49339	7.00971e-06	1.48791e-05
CCDC134	534.836	1.3131	0.277851	4.77053	1.8374e-06	4.18267e-06
CCDC137	641.77	2.54975	0.264777	9.61443	6.9494e-22	8.01032e-21
CCDC138	110.963	1.50464	0.268305	5.56581	2.60933e-08	7.179e-08
CCDC14	966.966	-0.698818	0.316843	-2.24727	0.0246227	0.0339842
CCDC142	574.351	0.29202	0.367259	0.831412	0.405741	0.451001
CCDC144A	324.534	-1.86504	0.565631	-3.31809	0.000906357	0.00151644
CCDC146	67.5442	-3.57733	0.372721	-9.42347	4.3642e-21	4.65818e-20
CCDC149	218.451	-0.268024	0.282436	-0.87546	0.381324	0.4266
CCDC15	90.3907	-1.41541	0.336056	-4.2059	2.60045e-05	5.16418e-05
CCDC157	50.2375	1.88338	0.43659	4.31411	1.60244e-05	3.25641e-05
CCDC159	82.0925	-2.28098	0.303373	-7.50018	6.37307e-14	3.21079e-13
CCDC167	1055.48	2.93718	0.47534	6.12867	8.86155e-10	2.83378e-09
CCDC170	39.7172	-2.00333	0.398683	-4.79138	1.65635e-06	3.78432e-06
CCDC171	67.4244	-2.78482	0.331742	-8.37989	5.29793e-17	3.62983e-16
CCDC174	334.362	0.031562	0.13102	0.23157	0.816872	0.84025
CCDC18	210.02	-1.12196	0.296357	-3.8039	0.000142436	0.000260597
CCDC180	78.1749	-0.08987	0.310323	-0.314092	0.753451	0.783901
CCDC186	571.288	-1.89517	0.226217	-8.3754	5.50365e-17	3.76389e-16
CCDC191	67.0911	-0.791472	0.258035	-3.10017	0.00193408	0.00310612
CCDC198	555.707	-3.85388	0.425561	-8.83409	1.00915e-18	8.29284e-18
CCDC22	412.238	1.20796	0.300877	4.01216	6.01654e-05	0.000114509
CCDC24	35.0745	0.829327	0.430799	1.97055	0.0487757	0.0644348
CCDC25	723.979	-1.25323	0.297364	-4.19167	2.7691e-05	5.4836e-05
CCDC28A	501.099	-1.50152	0.226873	-6.59371	4.28969e-11	1.58642e-10
CCDC30	51.1913	-3.2881	0.449001	-7.31147	2.64232e-13	1.24847e-12
CCDC32	237.48	0.444079	0.190695	2.32564	0.0200377	0.0280169
CCDC34	223.379	2.33087	0.34891	6.59132	4.3592e-11	1.6116e-10
CCDC40	48.1397	0.884278	0.326751	2.69098	0.00712415	0.0106281
CCDC43	386.417	1.21816	0.200483	6.03994	1.54171e-09	4.82321e-09
CCDC47	3098.36	-0.559317	0.216321	-2.57187	0.0101152	0.0147825
CCDC50	3744.27	0.492967	0.192762	2.56848	0.0102144	0.0149179
CCDC51	336.481	0.751924	0.233992	3.18602	0.00144247	0.00235731
CCDC57	286.154	-0.264633	0.2951	-0.919146	0.358019	0.403054
CCDC58	341.128	0.634825	0.370204	1.69572	0.0899396	0.113777
CCDC59	47.0858	0.0224438	0.293509	-0.0162905	0.987003	0.989553
CCDC6	1137	-0.0789921	0.248972	-0.296665	0.766722	0.795722
CCDC61	252.787	2.17414	0.436438	5.01098	5.41522e-07	1.3009e-06
CCDC66	76.4801	-0.544257	0.577446	-0.911088	0.362249	0.407367
CCDC68	317.042	-0.00578679	0.300507	-0.0401646	0.967962	0.973674
CCDC69	689.421	-2.29158	0.364584	-6.05025	1.44622e-09	4.53328e-09
CCDC71	484.636	1.35032	0.301353	4.46884	7.8644e-06	1.65931e-05
CCDC71L	466.963	-1.21025	0.41537	-2.8889	0.00386591	0.00597985
CCDC77	187.376	1.84103	0.238344	7.66002	1.85903e-14	9.92127e-14
CCDC80	4764.66	-3.88328	0.871943	-4.74944	2.03982e-06	4.61768e-06
CCDC82	617.408	-1.55618	0.22446	-6.9073	4.93962e-12	2.03109e-11
CCDC85B	1393.54	4.17776	0.601779	6.89822	5.26581e-12	2.15733e-11
CCDC85C	1324.99	0.851916	0.356071	2.41166	0.0158803	0.02256
CCDC86	2266.64	5.11002	0.438582	11.5845	4.93936e-31	1.33256e-29
CCDC88A	475.908	-0.472229	0.268532	-1.74338	0.0812665	0.103504
CCDC88B	124.245	-0.403918	0.604472	-0.796624	0.425669	0.470688
CCDC88C	552.585	1.58694	0.377732	4.13273	3.58475e-05	6.99904e-05
CCDC9	752.699	2.88175	0.436221	6.59558	4.23608e-11	1.56866e-10
CCDC90B	499.265	-1.43152	0.265151	-5.36403	8.13871e-08	2.11847e-07
CCDC91	241.217	0.150763	0.281626	0.487311	0.626038	0.664427
CCDC92	298.716	0.990036	0.36968	2.70007	0.00693251	0.0103642
CCDC93	1109.23	-0.0351808	0.212665	-0.138959	0.889483	0.904718
CCDC97	943.475	3.32286	0.362419	9.12941	6.88742e-20	6.3511e-19
CCDC9B	163.667	1.77415	0.422791	4.07023	4.69665e-05	9.05679e-05
CCL5	427.163	-4.45304	0.471403	-9.40157	5.37525e-21	5.68342e-20
CCM2	1154.62	0.931763	0.307559	3.01967	0.00253047	0.00401011
CCN1	1210.86	1.31082	0.897169	1.09374	0.274068	0.315553
CCN2	1390.65	2.12954	0.506684	4.1965	2.71067e-05	5.37262e-05
CCNA2	739.068	4.97721	0.410585	11.9305	8.2062e-33	2.57158e-31
CCNB1IP1	1038.52	0.117554	0.188047	0.645997	0.518281	0.562697
CCNB3	21.1337	-1.18026	0.315535	-3.75167	0.000175657	0.000318117
CCNC	1371.07	-0.348162	0.263971	-1.27629	0.201853	0.238459
CCND1	2228.84	-0.267832	0.21787	-1.21309	0.225095	0.263371
CCND3	1354.95	3.2889	0.482909	6.72702	1.73167e-11	6.6923e-11
CCNDBP1	85.0527	-3.32487	0.324148	-10.1866	2.27505e-24	3.38549e-23
CCNE2	134.605	3.1517	0.349499	8.83198	1.02838e-18	8.43239e-18
CCNF	595.123	4.70292	0.41707	11.1779	5.23172e-29	1.18663e-27
CCNG1	2516.22	-1.32792	0.269427	-4.87435	1.09166e-06	2.53952e-06
CCNG2	386.8	0.223408	0.302246	0.767731	0.442647	0.487592
CCNH	502.482	-0.807096	0.17813	-4.53934	5.64298e-06	1.21175e-05
CCNI	2934.78	-0.631132	0.136963	-4.60299	4.16469e-06	9.07297e-06
CCNJ	295.014	2.60405	0.219506	11.8667	1.76373e-32	5.40654e-31
CCNK	551.381	1.85228	0.370623	4.98871	6.07849e-07	1.45249e-06
CCNL1	377.389	-0.439859	0.354462	-1.25983	0.207732	0.244916
CCNL2	947.623	-1.1053	0.208888	-5.28757	1.23954e-07	3.16927e-07
CCNQ	199.313	1.1041	0.356305	3.12012	0.00180777	0.00291367
CCNT1	943.778	-0.265178	0.216216	-1.22293	0.221358	0.259349
CCNT2	958.624	-0.725413	0.3176	-2.23042	0.0257194	0.0354067
CCNY	1654.66	-0.113662	0.185093	-0.585913	0.557934	0.60036
CCNYL1	479.889	0.411989	0.133572	3.09477	0.00196967	0.00315832
CCP110	307.506	-0.387727	0.263462	-1.48125	0.13854	0.169263
CCPG1	2065.26	-1.41087	0.286145	-4.9604	7.03464e-07	1.66856e-06
CCR6	105.937	1.94095	0.35238	5.62609	1.84344e-08	5.14226e-08
CCS	1094.57	1.40102	0.414634	3.42031	0.0006255	0.00106927
CCSAP	225.989	0.738924	0.188259	3.90979	9.23755e-05	0.000171943
CCSER2	1010.19	-2.39866	0.221641	-10.7898	3.84491e-27	7.44496e-26
CCT2	2739.74	1.4543	0.271957	5.33223	9.70129e-08	2.50607e-07
CCT3	7156.07	2.18327	0.209848	10.3735	3.27331e-25	5.23079e-24
CCT4	3264.9	1.25325	0.222747	5.6103	2.01979e-08	5.61748e-08
CCT5	4896.68	2.06867	0.261279	7.84423	4.35612e-15	2.45032e-14
CCT6A	4672.73	2.31613	0.263857	8.72986	2.54986e-18	2.01163e-17
CCT6B	66.571	-2.35753	0.353281	-6.59924	4.13258e-11	1.53437e-10
CCT7	4643.22	1.39206	0.229289	6.05217	1.42912e-09	4.48217e-09
CCT8	3441.7	1.21638	0.282902	4.25322	2.1072e-05	4.22041e-05
CCZ1	260.873	-1.36239	0.430652	-3.10138	0.00192621	0.00309392
CCZ1B	1113.39	2.26871	0.247737	9.1179	7.65972e-20	7.0287e-19
CD109	183.919	-0.191084	0.558992	-0.317783	0.75065	0.781059
CD14	3488.45	-4.99468	0.42822	-11.4217	3.25662e-30	8.03443e-29
CD151	6598.94	2.56805	0.495679	5.18221	2.19274e-07	5.48062e-07
CD164	5304.66	-0.879609	0.194781	-4.48385	7.33081e-06	1.55285e-05
CD180	283.484	-4.24094	0.444237	-9.3212	1.15034e-20	1.17435e-19
CD226	108.884	-2.92726	0.363879	-8.01965	1.06044e-15	6.35249e-15
CD24	4434.35	3.95754	0.48234	8.04817	8.40445e-16	5.07788e-15
CD276	2121.25	2.18356	0.397925	5.47156	4.46079e-08	1.19571e-07
CD2AP	1412.4	-0.665023	0.206894	-3.18847	0.00143025	0.00233837
CD2BP2	2063.02	2.61252	0.351652	7.414	1.22546e-13	5.97073e-13
CD302	4316.29	-5.36866	0.377545	-13.8415	1.43117e-43	9.64111e-42
CD320	4951.38	5.81504	0.493865	11.69	1.43436e-31	4.09556e-30
CD34	117.795	-4.12068	0.447224	-9.21496	3.11395e-20	2.99675e-19
CD36	931.479	-4.4708	0.569751	-7.69951	1.36594e-14	7.38789e-14
CD46	4142.57	-0.235869	0.192918	-1.2235	0.22114	0.259121
CD47	562.252	-0.780395	0.18127	-4.35303	1.34269e-05	2.75343e-05
CD55	898.011	2.10976	0.550542	3.74307	0.000181787	0.000328531
CD58	137.433	-0.238358	0.310151	-0.744008	0.456872	0.501396
CD59	5492.74	-0.683845	0.262483	-2.59477	0.00946543	0.0138871
CD63	7825.2	1.07661	0.423921	2.55983	0.0104723	0.0152529
CD68	2140.91	-0.985234	0.4631	-1.95757	0.0502801	0.0662898
CD74	5407.52	-2.75288	0.614561	-4.1975	2.69875e-05	5.35088e-05
CD81	7588.03	-0.429999	0.358028	-1.34699	0.177984	0.212696
CD82	438.025	-1.01322	0.396688	-2.58189	0.00982621	0.0143826
CD83	208.201	0.783717	0.541101	1.29994	0.193623	0.229604
CD99	2306.95	-1.05921	0.335127	-3.0949	0.00196878	0.00315734
CD99L2	1017.49	-2.27254	0.271704	-8.29521	1.08392e-16	7.18147e-16
CDA	260.258	-1.8741	0.647916	-2.84955	0.00437806	0.00672123
CDADC1	199.059	-3.17869	0.240143	-13.1746	1.22889e-39	6.34176e-38
CDAN1	551.049	1.36633	0.363833	3.76598	0.000165894	0.000301163
CDC123	896.913	0.619042	0.247974	2.46271	0.0137893	0.0197516
CDC14A	92.017	-0.424094	0.197729	-2.10597	0.0352068	0.0475082
CDC14B	469.018	-2.31854	0.343533	-6.64815	2.96794e-11	1.11707e-10
CDC16	1155.7	0.144284	0.197703	0.709137	0.478239	0.522958
CDC23	744.68	0.359246	0.16666	2.15439	0.03121	0.0424561
CDC25A	253.023	4.24815	0.289727	14.5525	5.63423e-48	5.15326e-46
CDC25B	1295.71	2.27884	0.310005	7.26034	3.86106e-13	1.78679e-12
CDC26	402.676	-0.0585865	0.271139	-0.226489	0.820821	0.843618
CDC27	1368.21	0.36892	0.23386	1.57715	0.114762	0.142671
CDC34	6191.76	4.4236	0.45855	9.63977	5.43088e-22	6.33791e-21
CDC37	3120.05	2.42295	0.337939	7.1405	9.29929e-13	4.10102e-12
CDC37L1	740.723	-2.4594	0.22293	-10.9931	4.12528e-28	8.74e-27
CDC40	754.977	-0.481171	0.206165	-2.32387	0.0201324	0.0281423
CDC42	4158.91	-0.00235889	0.211607	-0.00302523	0.997586	0.997938
CDC42BPA	2432.52	-1.94958	0.282917	-6.9022	5.12049e-12	2.10086e-11
CDC42BPB	2674.67	-1.37146	0.235151	-5.82026	5.87545e-09	1.73397e-08
CDC42BPG	546.906	3.27897	0.434902	7.42717	1.10946e-13	5.44088e-13
CDC42EP1	17431.5	5.67734	0.51165	10.9925	4.15204e-28	8.78015e-27
CDC42EP2	316.958	2.85843	0.590219	4.90927	9.14147e-07	2.14253e-06
CDC42EP4	3312.36	2.94487	0.409852	7.17419	7.27378e-13	3.25109e-12
CDC42SE1	1174.09	1.14058	0.192206	5.8786	4.13742e-09	1.23858e-08
CDC42SE2	831.703	-0.266255	0.187885	-1.42361	0.154558	0.186885
CDC5L	1674.7	-0.462402	0.212691	-2.17921	0.029316	0.04002
CDC6	868.867	4.52917	0.388915	11.4343	2.81915e-30	7.0167e-29
CDC7	153.233	3.1392	0.309164	10.0346	1.07362e-23	1.48747e-22
CDC73	551.777	-0.891926	0.308855	-2.904	0.00368423	0.00571612
CDCA4	517.457	3.96702	0.311409	12.6722	8.42753e-37	3.64653e-35
CDCA7L	629.028	2.21606	0.306027	7.09932	1.25372e-12	5.45834e-12
CDCA8	478.118	5.41692	0.287984	18.687	6.31943e-78	2.4515e-75
CDH1	3940.73	-1.80947	0.456143	-3.79681	0.000146572	0.000267814
CDH2	2771.14	-1.86681	0.294563	-6.2548	3.98016e-10	1.32202e-09
CDH6	364.26	3.17181	0.473273	6.49351	8.38566e-11	3.00921e-10
CDHR2	1372.42	-4.35806	0.585232	-7.01507	2.2984e-12	9.73531e-12
CDIN1	162.321	1.5892	0.249311	6.34147	2.27584e-10	7.81299e-10
CDIP1	614.257	2.0657	0.342182	6.02735	1.66673e-09	5.19266e-09
CDIPT	2562.41	2.26347	0.402008	5.65312	1.57558e-08	4.42359e-08
CDK10	838.965	1.57694	0.406533	3.80177	0.000143668	0.00026268
CDK11A	368.809	0.627212	0.260365	2.37966	0.0173288	0.0244481
CDK11B	995.358	2.15897	0.227535	9.43116	4.05568e-21	4.34537e-20
CDK12	1711.3	0.935617	0.193246	4.84908	1.24033e-06	2.86878e-06
CDK13	1248.13	0.334781	0.25674	1.28005	0.200527	0.236968
CDK14	957.89	-0.763127	0.2713	-2.89538	0.00378695	0.0058666
CDK16	1401.1	2.43032	0.304447	7.92221	2.3333e-15	1.35098e-14
CDK17	520.486	-0.52999	0.135175	-3.91498	9.04108e-05	0.00016837
CDK18	280.123	0.178811	0.356135	0.497747	0.618662	0.657468
CDK19	595.278	0.235452	0.217928	1.08448	0.278153	0.319863
CDK2	725.201	2.26441	0.147735	15.2907	8.81593e-53	1.16681e-50
CDK20	59.3371	0.512714	0.346294	1.3967	0.162505	0.195695
CDK2AP1	972.335	1.80066	0.28945	6.20293	5.54217e-10	1.8109e-09
CDK2AP2	2803.51	4.29735	0.460238	9.26772	1.90169e-20	1.88659e-19
CDK3	168.869	-1.94852	0.424573	-4.57748	4.7062e-06	1.01915e-05
CDK4	3066.49	3.39836	0.355483	9.50537	1.99331e-21	2.19635e-20
CDK5	427.215	2.47046	0.345838	7.10091	1.23939e-12	5.40013e-12
CDK5R1	76.1293	1.56086	0.235909	6.61722	3.66021e-11	1.36665e-10
CDK5RAP1	467.887	0.672269	0.126096	5.33884	9.35444e-08	2.42204e-07
CDK5RAP2	1544.74	-0.0033422	0.193042	-0.0245651	0.980402	0.984339
CDK5RAP3	963.919	-0.444963	0.211024	-2.10112	0.0356308	0.0480056
CDK6	2180.61	0.438348	0.232952	1.92587	0.0541208	0.0710703
CDK8	269.018	0.295603	0.16696	1.77243	0.0763227	0.0976604
CDK9	1277.55	0.717715	0.29334	2.45528	0.0140774	0.0201439
CDKAL1	502.132	-0.00316095	0.200136	-0.0327151	0.973902	0.979002
CDKL1	73.808	-0.853287	0.29968	-2.85751	0.00426974	0.00656659
CDKL5	320.521	-0.956007	0.273285	-3.46066	0.000538861	0.000925949
CDKN1A	1846.56	-1.04383	0.543369	-1.75092	0.0799605	0.10191
CDKN1B	1165.91	-0.57673	0.147358	-3.90851	9.28672e-05	0.00017283
CDKN2AIP	412.997	-0.944926	0.147013	-6.42078	1.35582e-10	4.77253e-10
CDKN2AIPNL	374.479	1.35567	0.258606	5.23086	1.68723e-07	4.2626e-07
CDKN2B	476.876	4.36046	0.468964	9.15557	5.40705e-20	5.06068e-19
CDKN2C	191.19	0.945528	0.437474	2.09275	0.0363715	0.0489273
CDKN2D	68.3889	1.91236	0.410283	4.63731	3.5298e-06	7.74381e-06
CDNF	67.379	-3.44946	0.313915	-10.9328	8.03089e-28	1.6731e-26
CDON	273.274	-0.998146	0.301742	-3.34235	0.00083073	0.00139759
CDPF1	130.531	1.00756	0.295667	3.39424	0.000688185	0.00117038
CDR2	666.655	0.895228	0.190103	4.70787	2.5032e-06	5.59971e-06
CDR2L	773.466	4.50895	0.597824	7.23793	4.55583e-13	2.08941e-12
CDS1	58.7117	0.235988	0.372301	0.741177	0.458586	0.50313
CDS2	1244.86	-1.36392	0.229868	-5.90063	3.62117e-09	1.09013e-08
CDT1	1879.2	6.83237	0.521696	12.8314	1.09341e-37	5.04135e-36
CDV3	4147.82	0.386639	0.187286	2.05932	0.0394634	0.0528402
CDYL	434.427	0.893423	0.206292	4.2947	1.74927e-05	3.53753e-05
CDYL2	272.213	-1.83884	0.580452	-3.16324	0.00156023	0.00253504
CEACAM1	1191.06	0.498258	0.370349	1.54235	0.122989	0.151981
CEACAM19	46.4577	-1.39741	0.368002	-3.65326	0.000258933	0.000460189
CEBPA	32344.4	4.06625	0.595129	6.83724	8.0735e-12	3.23573e-11
CEBPB	3473.97	2.05229	0.505984	4.13527	3.54538e-05	6.93058e-05
CEBPD	2274.08	1.21619	0.578855	2.15951	0.0308109	0.0419335
CEBPG	1503.06	-0.12669	0.275803	-0.447615	0.654431	0.691301
CEBPZ	1093	-0.515003	0.223946	-2.29309	0.0218429	0.0304162
CEBPZOS	612.451	-0.918385	0.186279	-4.90687	9.25412e-07	2.16848e-06
CELF1	3890.61	-0.510401	0.187492	-2.70691	0.00679123	0.0101719
CELSR1	2886.78	7.02388	0.477644	14.3695	8.04596e-47	6.65567e-45
CELSR2	996.184	3.33163	0.446579	7.37781	1.60919e-13	7.75307e-13
CELSR3	290.738	3.37976	0.448892	7.49781	6.48922e-14	3.26639e-13
CEMIP2	4206.01	0.625725	0.265899	2.36008	0.0182711	0.0257033
CENPB	3664.79	3.41212	0.417731	8.12198	4.58631e-16	2.84432e-15
CENPC	314.772	-2.78346	0.412583	-6.64408	3.05124e-11	1.14612e-10
CENPE	301.894	3.90485	0.349324	11.0239	2.93173e-28	6.30629e-27
CENPF	1783.49	5.21465	0.388925	13.1517	1.66282e-39	8.46458e-38
CENPH	115.444	2.43419	0.334186	7.19274	6.35045e-13	2.86343e-12
CENPI	94.7962	3.48421	0.304733	11.3178	1.07127e-29	2.55887e-28
CENPL	102.116	2.84682	0.235501	12.0172	2.88512e-33	9.40798e-32
CENPN	495.096	1.01226	0.153031	6.57589	4.83636e-11	1.78215e-10
CENPO	504.745	2.93557	0.184055	15.9083	5.54578e-57	8.54658e-55
CENPP	121.637	0.903507	0.316864	2.7747	0.00552526	0.00837837
CENPQ	122.148	1.7313	0.238381	7.20914	5.63047e-13	2.55724e-12
CENPS	60.9471	0.0487136	0.357276	0.080209	0.936071	0.945399
CENPT	175.055	1.88159	0.328653	5.73264	9.88799e-09	2.8363e-08
CENPU	174.963	2.50152	0.485417	5.04453	4.54639e-07	1.10112e-06
CENPV	684.777	3.4795	0.458868	7.58887	3.22718e-14	1.68238e-13
CENPX	1405.2	2.45562	0.488723	4.98564	6.17557e-07	1.47381e-06
CEP104	566.135	-0.409274	0.150018	-2.7169	0.00658973	0.00989119
CEP112	78.7817	-3.03601	0.423181	-6.92306	4.42005e-12	1.83084e-11
CEP120	323.652	-1.03672	0.386527	-2.64926	0.00806682	0.011952
CEP128	95.529	-0.104888	0.316465	-0.394408	0.69328	0.728031
CEP131	543.682	3.88885	0.360808	10.6909	1.12227e-26	2.06299e-25
CEP135	150.346	0.580961	0.240861	2.4034	0.0162435	0.023047
CEP152	211.626	0.842271	0.3295	2.46701	0.0136248	0.0195335
CEP162	186.465	-0.203068	0.305874	-0.675752	0.499198	0.543973
CEP164	468.624	-0.692633	0.278075	-2.50466	0.0122569	0.017685
CEP170	358.69	0.489665	0.511891	0.78666	0.431481	0.476365
CEP170B	3007.41	2.49466	0.439406	5.6951	1.23301e-08	3.50463e-08
CEP19	45.2495	0.359624	0.261709	1.30155	0.193071	0.229047
CEP192	676.17	-0.848627	0.36629	-2.28157	0.0225149	0.0312592
CEP20	351.639	0.762905	0.660453	0.949588	0.342322	0.38732
CEP250	663.338	0.119319	0.262789	0.474269	0.635308	0.672996
CEP290	129.412	-1.72057	0.395734	-4.29855	1.71923e-05	3.48241e-05
CEP295	441.319	-0.24022	0.279232	-0.892037	0.372373	0.4175
CEP350	2101.92	-1.5871	0.270015	-5.84815	4.97076e-09	1.47549e-08
CEP41	193.744	1.14738	0.21373	5.38083	7.41413e-08	1.93704e-07
CEP43	1112.34	-0.888742	0.261715	-3.35267	0.000800349	0.00134991
CEP44	295.369	-1.50008	0.240557	-6.24152	4.33342e-10	1.43343e-09
CEP57	1038.79	-1.16139	0.304294	-3.81598	0.000135642	0.000248853
CEP57L1	458.166	-1.17315	0.306861	-3.82489	0.000130831	0.000240615
CEP63	435.43	-1.17858	0.190012	-6.21512	5.12865e-10	1.68165e-09
CEP68	380.978	0.283754	0.258679	1.12161	0.262029	0.3029
CEP70	626.629	-1.66943	0.26556	-6.30096	2.95814e-10	1.00087e-09
CEP72	230.16	1.69664	0.341515	4.86934	1.11971e-06	2.60209e-06
CEP76	140.923	0.262511	0.186506	1.4026	0.160736	0.193689
CEP78	430.64	0.551838	0.202381	2.69636	0.00701015	0.0104678
CEP83	201.678	-0.799271	0.218028	-3.65976	0.000252451	0.000449095
CEP85	415.839	0.653675	0.246289	2.63381	0.00844317	0.0124768
CEP85L	196.292	-2.64534	0.255059	-10.3689	3.43426e-25	5.47881e-24
CEP89	387.768	0.820759	0.296503	2.76807	0.00563897	0.00854044
CEP95	375.371	-0.117562	0.2068	-0.558638	0.576409	0.61811
CEP97	243.498	-0.0217137	0.22091	-0.139486	0.889066	0.904422
CEPT1	573.04	-1.35037	0.267356	-5.03163	4.86319e-07	1.17405e-06
CERCAM	379.894	1.3253	0.684063	1.86225	0.0625681	0.0811776
CERK	1441.79	0.0830509	0.134021	0.618999	0.535917	0.579128
CERS2	8802.57	-0.0735776	0.292103	-0.234552	0.814557	0.838175
CERS4	1427.7	1.14307	0.393473	3.0131	0.00258595	0.00409457
CERS5	94.9631	0.657574	0.466559	1.16002	0.246043	0.286126
CERS6	1363.92	-0.0101348	0.213252	0.142812	0.886438	0.902156
CERT1	621.449	-1.72165	0.201431	-8.51161	1.71535e-17	1.24101e-16
CES2	7560.61	-5.02571	0.25125	-19.8764	6.50856e-88	4.06785e-85
CES3	1327.62	-4.73134	0.353871	-13.1543	1.60759e-39	8.22063e-38
CETN2	572.372	0.815505	0.278622	2.9227	0.00347006	0.00540844
CETN3	149.211	-0.398409	0.21023	-1.89215	0.0584715	0.0762584
CFAP20	443.307	0.0761047	0.250109	0.294333	0.768504	0.797203
CFAP20DC	36.6837	-1.3847	0.34724	-3.90065	9.5935e-05	0.000178333
CFAP251	102.365	0.85645	0.417245	2.01262	0.0441545	0.05873
CFAP298	347.088	0.598474	0.204255	2.91226	0.00358821	0.00558176
CFAP298-TCP10L	31.8236	0.280081	0.466728	0.562421	0.573829	0.615755
CFAP36	246.874	-0.0789278	0.306665	-0.262511	0.792927	0.81929
CFAP410	1122.2	3.35512	0.487498	6.86014	6.87915e-12	2.77783e-11
CFAP44	263.534	-1.05847	0.446177	-2.39884	0.0164473	0.0233096
CFAP69	64.5973	-3.17001	0.328123	-9.55125	1.28143e-21	1.44017e-20
CFAP92	51.7747	-2.20113	0.349713	-6.19168	5.95269e-10	1.93772e-09
CFAP97	1007.24	-0.23991	0.219236	-1.06689	0.286023	0.328008
CFAP97D1	45.3067	-3.04743	0.426622	-6.99631	2.62791e-12	1.10851e-11
CFDP1	519.681	0.139281	0.268463	0.518119	0.604375	0.644476
CFH	42241	-10.0428	0.41141	-24.2019	2.12617e-129	3.98657e-126
CFI	11103.3	-4.79659	0.352064	-13.2922	2.56823e-40	1.40939e-38
CFL1	17257.6	3.55584	0.390181	9.07658	1.1204e-19	1.01895e-18
CFL2	1821.23	-1.08963	0.237182	-4.55141	5.32882e-06	1.14735e-05
CFLAR	4161.52	-2.23559	0.207673	-10.7208	8.13073e-27	1.52451e-25
CGGBP1	1688.31	-1.06499	0.177153	-6.01869	1.75829e-09	5.46199e-09
CGN	2428.48	-1.00747	0.430156	-2.26661	0.0234139	0.0324353
CGNL1	5182.5	-2.22992	0.35996	-5.95064	2.67091e-09	8.14081e-09
CGREF1	124.085	0.415758	0.343898	1.25082	0.210999	0.248429
CGRRF1	70.1801	-0.957359	0.321265	-2.96806	0.00299688	0.00470944
CHAC1	1373.01	5.90552	0.576693	9.90263	4.05483e-23	5.29812e-22
CHAC2	88.1789	1.47606	0.316963	4.57931	4.66515e-06	1.01104e-05
CHADL	34.5321	-0.204254	0.486502	-0.14654	0.883495	0.899649
CHAF1A	945.176	3.82039	0.172975	22.0115	2.23657e-107	2.79571e-104
CHAF1B	344.479	3.82638	0.259021	14.6772	9.02738e-49	9.14937e-47
CHAMP1	710.485	1.93646	0.199794	9.66985	4.0497e-22	4.77058e-21
CHCHD1	612.072	0.665532	0.354137	1.89529	0.0580536	0.0757924
CHCHD10	885.473	1.05737	0.646483	1.51811	0.128987	0.158729
CHCHD2	8590.78	2.69193	0.372401	7.20475	5.81503e-13	2.63362e-12
CHCHD3	814.089	0.706294	0.168749	4.16303	3.14057e-05	6.17683e-05
CHCHD4	316.861	0.681688	0.202814	3.33436	0.00085497	0.00143537
CHCHD5	608.318	2.47998	0.4197	5.87788	4.15555e-09	1.24335e-08
CHCHD6	266.75	2.94924	0.418571	6.97041	3.16022e-12	1.32214e-11
CHCHD7	371.357	-0.993678	0.347011	-2.80433	0.00504217	0.00768207
CHD1	1308.69	-0.652063	0.279343	-2.34507	0.0190237	0.0266987
CHD1L	900.482	0.308625	0.358229	0.88799	0.374546	0.419644
CHD2	2952.07	-1.92515	0.284126	-6.74076	1.57557e-11	6.11e-11
CHD3	1142.68	1.06456	0.504682	1.86425	0.0622866	0.0808497
CHD4	3946.83	1.02673	0.255995	4.01469	5.95228e-05	0.000113382
CHD6	1721.34	-1.11902	0.246513	-4.52453	6.05302e-06	1.29559e-05
CHD7	1223.25	0.650841	0.235626	2.78085	0.00542166	0.0082346
CHD8	1574.51	0.57812	0.303657	1.89308	0.0583474	0.0761229
CHD9	2009.85	-3.48433	0.327832	-10.5299	6.28687e-26	1.08644e-24
CHDH	2400.69	-1.52465	0.357868	-4.08894	4.33349e-05	8.39389e-05
CHEK1	300.28	3.19839	0.380489	8.28503	1.18084e-16	7.79942e-16
CHEK2	224.944	1.26635	0.372067	3.31515	0.000915941	0.00153088
CHERP	2440.45	2.87774	0.347602	8.24615	1.63575e-16	1.06679e-15
CHFR	520.005	1.27153	0.278934	4.57388	4.78777e-06	1.03601e-05
CHIC1	136.157	-0.875104	0.413193	-2.29297	0.0218496	0.030421
CHIC2	268.352	-0.0212877	0.241932	-0.0761117	0.93933	0.948551
CHID1	1729.86	1.32029	0.35422	3.73802	0.000185477	0.000334876
CHKA	2069.14	2.8165	0.261087	10.761	5.25726e-27	1.00757e-25
CHKB	334.449	2.18761	0.540346	3.99108	6.57736e-05	0.000124508
CHM	616.969	-0.601636	0.226857	-2.64369	0.00820085	0.0121426
CHML	512.107	0.522552	0.272782	1.86904	0.0616169	0.0800635
CHMP1A	1752.38	2.61193	0.381779	6.86448	6.67358e-12	2.69967e-11
CHMP1B	1155.7	-0.522969	0.153553	-3.41211	0.000644618	0.00110028
CHMP2A	1592.57	0.621322	0.289397	2.12673	0.0334424	0.0453176
CHMP2B	841.216	-0.32711	0.245561	-1.36483	0.172308	0.206439
CHMP3	1116.85	1.02786	0.217846	4.69389	2.68056e-06	5.96918e-06
CHMP4A	484.103	0.0799792	0.445407	0.162982	0.870533	0.887976
CHMP4B	1284.41	1.21012	0.290681	4.1604	3.17696e-05	6.24512e-05
CHMP4C	272.621	1.68786	0.289922	5.77305	7.78492e-09	2.26131e-08
CHMP5	1000.16	-0.241714	0.218237	-1.1197	0.262844	0.30378
CHMP6	606.112	1.35232	0.380267	3.56989	0.000357131	0.000625229
CHMP7	236.361	1.01477	0.365463	2.68276	0.00730164	0.0108756
CHN2	1141.6	-1.02556	0.375365	-2.48298	0.0130287	0.0187457
CHP1	4833.34	-1.76541	0.195901	-9.00225	2.21131e-19	1.95729e-18
CHPF	6196.48	3.4033	0.517707	6.67626	2.45124e-11	9.32899e-11
CHPF2	1349.89	1.00334	0.335633	3.00568	0.00264987	0.0041893
CHPT1	1349.16	-1.94514	0.30014	-6.36679	1.9303e-10	6.66949e-10
CHRAC1	378.901	1.14813	0.164356	6.96218	3.35043e-12	1.39808e-11
CHRD	1298.05	-2.0668	0.496587	-4.04977	5.12683e-05	9.82904e-05
CHST12	1127.23	1.68014	0.449875	3.69866	0.000216742	0.000388426
CHST13	1698.95	3.08919	0.488887	6.36662	1.93233e-10	6.67447e-10
CHST14	502.125	2.75991	0.377582	7.30601	2.75201e-13	1.29649e-12
CHST15	537.671	-2.4701	0.478259	-4.96732	6.78849e-07	1.61255e-06
CHST3	595.911	2.22908	0.578013	3.73122	0.000190555	0.000343604
CHST6	49.5414	1.0862	0.396013	2.85387	0.00431898	0.00663415
CHST7	217.51	0.0123864	0.388087	0.233008	0.815755	0.839177
CHST9	709.587	-1.32981	0.510035	-2.39446	0.0166447	0.0235657
CHSY1	460.629	-0.219448	0.387823	-0.581304	0.561036	0.603524
CHSY3	73.2413	0.390592	0.398092	1.13099	0.258059	0.298833
CHTF18	529.386	4.57899	0.519373	8.61906	6.75058e-18	5.08668e-17
CHTF8	1589.68	0.0914793	0.241261	0.404404	0.685916	0.721038
CHTOP	1347.76	1.46545	0.201066	7.26614	3.69915e-13	1.72107e-12
CHUK	769.552	0.295109	0.244441	1.21643	0.223821	0.2621
CHURC1	990.215	-1.09045	0.24052	-4.51258	6.40433e-06	1.36741e-05
CIAO1	1922.37	0.139545	0.244601	0.589032	0.55584	0.598392
CIAO2A	1587.22	-1.25635	0.31355	-4.01025	6.0655e-05	0.000115401
CIAO2B	1264.16	1.41253	0.424413	3.39857	0.000677391	0.00115307
CIAO3	916.807	2.60994	0.41657	6.25454	3.98696e-10	1.32389e-09
CIAPIN1	723.331	1.26692	0.203989	6.20863	5.34492e-10	1.7495e-09
CIB1	2009.63	1.18313	0.395641	3.00976	0.00261451	0.00413688
CIBAR1	103.663	-2.21071	0.328355	-6.67315	2.50378e-11	9.51604e-11
CIC	5393.53	3.224	0.456689	7.04552	1.84773e-12	7.92792e-12
CILK1	592.439	-0.812519	0.212988	-3.77119	0.000162474	0.000295288
CINP	367.468	-0.124293	0.295961	-0.421343	0.673505	0.709384
CIPC	634.203	-1.35123	0.214408	-6.28213	3.33969e-10	1.12053e-09
CIR1	441.065	-0.604165	0.262453	-2.3025	0.0213071	0.0297179
CIRBP	2031.86	0.462669	0.224935	2.04767	0.0405926	0.0542553
CISD1	350.686	-0.321111	0.284771	-1.11657	0.26418	0.30523
CISD2	371	0.956154	0.284388	3.32569	0.000882004	0.00147745
CISH	306.272	-2.32131	0.401299	-5.70325	1.17547e-08	3.35039e-08
CITED2	1735.75	-0.589196	0.327399	-1.71451	0.0864348	0.109615
CITED4	866.291	3.07134	0.539526	5.7007	1.19315e-08	3.39736e-08
CIZ1	1066.57	2.16249	0.36994	5.79868	6.68409e-09	1.9575e-08
CKAP2	425.608	1.89691	0.278085	6.76504	1.33271e-11	5.20952e-11
CKAP4	2574.26	1.57737	0.334943	4.68032	2.86422e-06	6.35676e-06
CKAP5	2231.15	1.61449	0.187367	8.60406	7.69436e-18	5.76308e-17
CKB	3766.27	7.15764	0.568893	12.3264	6.53322e-35	2.41772e-33
CKLF	293.301	1.40937	0.430914	3.24633	0.00116903	0.0019281
CKS1B	1482.99	2.86099	0.327629	8.64987	5.1559e-18	3.9298e-17
CKS2	660.216	3.31247	0.407123	8.04034	8.95912e-16	5.4101e-15
CLASP1	1846.44	-0.319273	0.226006	-1.40227	0.160835	0.193788
CLASP2	905.417	-0.706734	0.242996	-2.91443	0.00356343	0.00554629
CLASRP	780.959	4.29372	0.499112	8.51672	1.6413e-17	1.18897e-16
CLBA1	131.625	0.232326	0.317275	0.671728	0.501757	0.546391
CLCC1	924.756	-0.580159	0.174397	-3.32489	0.000884544	0.00148148
CLCN3	1577.41	-1.12354	0.187446	-5.97802	2.25862e-09	6.93302e-09
CLCN4	338.181	-0.198701	0.222586	-0.83969	0.401082	0.446441
CLCN5	2530.27	-2.15886	0.317961	-6.71273	1.91022e-11	7.34451e-11
CLCN6	650.595	0.106932	0.224153	0.526026	0.59887	0.639575
CLCN7	2871.33	2.88655	0.389233	7.38899	1.47948e-13	7.14649e-13
CLDN1	9917.74	-0.223841	0.393513	-0.527157	0.598084	0.638918
CLDN12	1687.34	-0.981194	0.211347	-4.60348	4.15489e-06	9.05336e-06
CLDN14	683.65	-5.99939	0.469193	-12.3685	3.86937e-35	1.47062e-33
CLDN15	472.474	1.89239	0.399926	4.73487	2.19194e-06	4.94077e-06
CLDN16	45.6276	-1.70895	0.320015	-5.15487	2.53806e-07	6.30034e-07
CLDN2	511.505	-3.21006	0.50285	-6.25294	4.02809e-10	1.33676e-09
CLDN23	152.428	0.444602	0.534169	0.84446	0.398412	0.443952
CLDN3	220.641	-1.82619	0.574646	-3.04178	0.00235184	0.00374073
CLDND1	622.054	-0.870685	0.187041	-4.64131	3.46203e-06	7.60255e-06
CLEC16A	793.565	-0.425113	0.272965	-1.53816	0.124009	0.153072
CLEC2D	121.538	-1.93153	0.311868	-6.05749	1.38259e-09	4.34232e-09
CLGN	486.039	0.597679	0.554815	1.16411	0.244378	0.284307
CLHC1	55.4781	0.222887	0.353455	0.573609	0.566232	0.608299
CLIC4	2812.17	-0.677941	0.268949	-2.50448	0.0122631	0.0176881
CLINT1	2547.62	-0.962986	0.208224	-4.61898	3.85632e-06	8.42728e-06
CLIP1	2376.75	-1.50102	0.296312	-5.04995	4.41933e-07	1.07127e-06
CLIP2	3626.68	5.0024	0.502236	9.88506	4.83273e-23	6.26361e-22
CLIP3	124.194	-2.37669	0.625925	-3.77834	0.000157878	0.000287306
CLK1	567.569	-2.13637	0.263532	-8.08211	6.36568e-16	3.88784e-15
CLK2	208.566	1.63015	0.362471	4.40499	1.05787e-05	2.19698e-05
CLK3	402.405	0.843826	0.279799	2.97672	0.00291348	0.004588
CLK4	271.533	-2.7959	0.25676	-10.8524	1.94331e-27	3.86258e-26
CLMN	2825.17	-3.4529	0.430553	-7.8676	3.61511e-15	2.05093e-14
CLN3	1799.15	3.17569	0.355629	8.88921	6.15446e-19	5.20584e-18
CLN5	408.298	-1.84869	0.239766	-7.69046	1.46609e-14	7.90678e-14
CLN6	985.36	3.06147	0.341243	8.91521	4.86906e-19	4.15291e-18
CLN8	517.48	-1.67558	0.468682	-3.59795	0.000320732	0.000564934
CLNS1A	1322.98	0.176762	0.207638	0.84148	0.400079	0.445544
CLOCK	969.001	-1.18114	0.241664	-4.86655	1.13561e-06	2.63578e-06
CLP1	328.497	1.45542	0.138153	10.5328	6.09664e-26	1.06008e-24
CLPB	981.289	0.659131	0.341502	1.949	0.0512956	0.0675732
CLPP	2325.94	3.73321	0.460047	8.05237	8.12066e-16	4.91433e-15
CLPTM1	3339.69	1.73599	0.326331	5.32284	1.02162e-07	2.63305e-07
CLPTM1L	2241.93	0.695054	0.246829	2.78335	0.00538002	0.00817356
CLPX	1555.12	-2.14786	0.224659	-9.54303	1.38724e-21	1.55289e-20
CLSPN	368.509	3.55673	0.297365	11.8221	3.00175e-32	9.02932e-31
CLSTN1	1247.56	1.39225	0.639248	2.02155	0.0432232	0.0575866
CLTA	2195.85	1.42	0.291528	4.8393	1.30296e-06	3.00807e-06
CLTB	2664.19	3.34428	0.4851	6.79129	1.11139e-11	4.39168e-11
CLTC	9486.48	0.0479818	0.227684	0.228748	0.819065	0.842173
CLTCL1	319.378	0.741734	0.212615	3.47085	0.000518809	0.000893813
CLTRN	369.169	-2.98688	0.415445	-6.97008	3.16769e-12	1.32478e-11
CLU	29111.5	-2.27842	0.355754	-6.2823	3.33592e-10	1.1196e-09
CLUAP1	232.258	-1.2029	0.269046	-4.5053	6.6278e-06	1.41271e-05
CLUH	5609.7	1.35079	0.39727	3.44064	0.000580341	0.000994188
CLYBL	687.918	-2.53607	0.298479	-8.40136	4.41333e-17	3.04975e-16
CMAS	870.68	-1.18165	0.21878	-5.38758	7.14146e-08	1.87014e-07
CMBL	4050.78	-4.34287	0.44581	-9.61867	6.66887e-22	7.73451e-21
CMC1	191.92	0.0835381	0.415338	0.148151	0.882224	0.898598
CMC2	408.702	0.720612	0.317546	2.19039	0.0284957	0.0389854
CMC4	206.645	-2.14124	0.23516	-9.06434	1.25357e-19	1.13548e-18
CMIP	1107.71	1.06544	0.260669	4.08306	4.44474e-05	8.59606e-05
CMPK1	4158.96	-1.557	0.260491	-5.94793	2.71551e-09	8.27228e-09
CMSS1	357.322	1.05154	0.290074	3.57146	0.000354995	0.000621877
CMTM3	654.49	3.08663	0.568451	5.41901	5.99316e-08	1.58196e-07
CMTM4	522.962	0.695871	0.19543	3.5874	0.000333995	0.000587089
CMTM6	2845.24	-1.65066	0.256339	-6.39831	1.57105e-10	5.4855e-10
CMTM7	263.676	3.28374	0.565829	5.90743	3.47496e-09	1.0478e-08
CMTM8	586.008	1.60887	0.396067	4.16724	3.08308e-05	6.07349e-05
CMTR1	1452.41	0.377954	0.129031	2.93086	0.00338028	0.00527437
CMTR2	620.946	-2.23661	0.202786	-11.0099	3.42318e-28	7.34939e-27
CMYA5	515.642	-4.85234	0.41693	-11.4802	1.6595e-30	4.2527e-29
CNBD2	28.7663	-2.34574	0.39185	-5.87406	4.2525e-09	1.27119e-08
CNBP	6846.64	-0.352562	0.203019	-1.74331	0.0812802	0.103509
CNDP2	3489.59	-1.18858	0.213475	-5.51104	3.56725e-08	9.65165e-08
CNEP1R1	179.836	-0.995507	0.204143	-4.84177	1.28689e-06	2.97218e-06
CNGA1	291.055	-5.62274	0.498502	-11.072	1.71488e-28	3.73161e-27
CNIH1	2487.45	-0.826412	0.261408	-3.1396	0.00169176	0.00273571
CNIH4	702.527	1.73338	0.369873	4.67191	2.98418e-06	6.60606e-06
CNKSR2	82.7292	-0.689358	0.434994	-1.53118	0.125724	0.154985
CNKSR3	1213.1	-1.52209	0.288244	-5.19271	2.0726e-07	5.19189e-07
CNN2	5898.5	4.18162	0.462246	9.01652	1.94155e-19	1.72804e-18
CNN3	2856.89	-0.0653795	0.194333	-0.265353	0.790738	0.817328
CNNM1	265.457	4.23635	0.547066	7.71648	1.1959e-14	6.49633e-14
CNNM2	634.913	0.587606	0.299177	1.97516	0.04825	0.0637777
CNNM3	2061.47	1.4683	0.383452	3.86625	0.000110522	0.000204468
CNNM4	380.23	0.951591	0.271007	3.54017	0.000399875	0.000695516
CNOT1	4800.98	-0.149175	0.247921	-0.585414	0.558269	0.600663
CNOT10	466.429	0.0457234	0.150439	0.286862	0.774218	0.802465
CNOT11	1192.28	2.05999	0.136804	15.0679	2.63315e-51	3.15137e-49
CNOT2	1048.53	0.108597	0.165338	0.654948	0.512501	0.557174
CNOT3	1289.11	3.9819	0.399577	9.92028	3.39795e-23	4.47622e-22
CNOT4	556.451	-0.692325	0.170697	-4.05123	5.09487e-05	9.77611e-05
CNOT6	541.281	0.592957	0.165322	3.57695	0.000347622	0.000609911
CNOT6L	977.106	-2.02754	0.231355	-8.70301	3.23201e-18	2.51453e-17
CNOT7	1568.27	0.362573	0.225538	1.63171	0.10274	0.128869
CNOT8	753.703	-0.301789	0.183259	-1.65064	0.0988126	0.124359
CNOT9	1128.99	1.40534	0.113744	12.3481	4.98808e-35	1.88309e-33
CNP	2584.74	1.82398	0.32059	5.7118	1.1179e-08	3.19603e-08
CNPPD1	1223.71	1.1893	0.351091	3.4541	0.000552132	0.000947885
CNPY2	283.677	0.790103	0.413647	1.79078	0.0733287	0.0940647
CNPY3	1370.42	1.09021	0.345579	3.17612	0.00149261	0.0024336
CNPY4	161.976	1.37724	0.315038	4.31004	1.63225e-05	3.31219e-05
CNR2	68.8291	-3.51226	0.405485	-8.53022	1.46065e-17	1.06427e-16
CNST	1435.07	-1.64993	0.265001	-6.24628	4.20335e-10	1.39204e-09
CNTF	28.7103	-0.749153	0.308981	-2.44969	0.0142979	0.0204359
CNTLN	1107.12	-2.58757	0.316474	-8.17141	3.04803e-16	1.92534e-15
CNTN3	303.642	-3.1064	0.52881	-5.60708	2.05764e-08	5.71709e-08
CNTNAP1	291.586	-0.213817	0.744286	-0.534946	0.592687	0.633815
CNTRL	409.08	-0.741921	0.290747	-2.57903	0.0099079	0.0144928
CNTROB	587.622	1.63453	0.254151	6.41007	1.45448e-10	5.0959e-10
COA1	428.412	1.84091	0.325591	5.61145	2.00642e-08	5.58166e-08
COA3	1424.76	0.792895	0.394942	2.04778	0.0405813	0.0542466
COA4	1087.06	0.78744	0.284944	2.756	0.00585135	0.00884306
COA5	423.958	-1.10686	0.240599	-4.58395	4.56269e-06	9.89594e-06
COA6	443.486	1.10826	0.323636	3.41452	0.000638945	0.00109095
COA7	679.489	0.494412	0.191246	2.58252	0.0098082	0.0143581
COA8	289.836	-0.213824	0.240643	-0.885585	0.375841	0.420927
COASY	2773.43	2.36036	0.312792	7.51273	5.7906e-14	2.93972e-13
COBL	1200.84	-0.784412	0.371521	-2.12339	0.0337208	0.0456894
COBLL1	3111.22	-1.31775	0.293294	-4.47444	7.66122e-06	1.61824e-05
COG1	554.235	0.97235	0.216689	4.50263	6.71187e-06	1.429e-05
COG2	556.284	1.19469	0.175538	6.77796	1.21887e-11	4.79451e-11
COG3	1310.34	-2.68056	0.215032	-12.402	2.54916e-35	9.78771e-34
COG4	909.346	1.20045	0.222598	5.39372	6.90137e-08	1.81064e-07
COG5	348.018	-1.69716	0.284118	-5.89247	3.80459e-09	1.14168e-08
COG6	426.137	-1.23354	0.246795	-4.99549	5.8686e-07	1.40502e-06
COG7	421.741	0.335889	0.180604	1.86767	0.0618075	0.0802733
COG8	921.483	1.03107	0.273787	3.7772	0.0001586	0.000288573
COIL	557.862	1.09606	0.163849	6.67434	2.48356e-11	9.44557e-11
COL12A1	480.533	-0.980134	0.692642	-1.63933	0.101145	0.12708
COL14A1	559.372	-0.312388	0.672092	-0.636037	0.524752	0.568954
COL18A1	29607.9	-0.362705	0.479098	-0.626562	0.530946	0.574562
COL1A1	27995.1	-7.24245	0.904003	-7.94745	1.90384e-15	1.11263e-14
COL1A2	16592.3	-6.96113	0.912205	-7.22432	5.03614e-13	2.29751e-12
COL26A1	279.425	1.93543	0.4732	4.13917	3.48563e-05	6.82445e-05
COL27A1	2393.92	-0.67035	0.384512	-1.59047	0.111728	0.139258
COL4A1	2816.99	-2.90386	0.765987	-3.81046	0.000138707	0.000254104
COL4A5	365.7	-0.410477	0.668383	-0.35753	0.720695	0.75334
COL5A2	3668.28	-0.510565	0.607789	-0.975955	0.329087	0.373547
COL6A1	4163.51	-4.88504	0.595329	-8.11166	4.99309e-16	3.08131e-15
COL6A2	3511.28	-6.42833	0.70961	-8.88006	6.68241e-19	5.63124e-18
COL7A1	932.766	0.426952	0.858739	0.313221	0.754113	0.784437
COLEC12	101.264	-1.36325	0.432811	-3.11179	0.0018596	0.00299463
COLGALT1	3271.76	2.31514	0.385623	5.98505	2.16326e-09	6.65483e-09
COMMD1	208.17	-1.82654	0.304614	-6.02026	1.74133e-09	5.41308e-09
COMMD10	250.722	-1.70423	0.23382	-7.24967	4.17799e-13	1.92712e-12
COMMD2	517.264	0.83018	0.214833	3.83129	0.000127473	0.000234632
COMMD3	516.133	-0.358684	0.271348	-1.32519	0.185107	0.220272
COMMD4	1876.35	3.3182	0.410456	7.98908	1.35952e-15	8.02865e-15
COMMD5	969.915	3.16821	0.421338	7.50798	6.00447e-14	3.03734e-13
COMMD6	402.629	-2.50679	0.340505	-7.27059	3.57924e-13	1.66666e-12
COMMD7	593.286	0.508217	0.231871	2.20808	0.0272386	0.0373837
COMMD8	221.252	0.748485	0.328685	2.29519	0.021722	0.0302591
COMMD9	876.508	1.94415	0.261595	7.40825	1.27977e-13	6.21652e-13
[truncated: 9,251 more rows]

## Sheet: Hep3B_PHP_GSEA
Description	p value	adjusted p value	ID
complement_and_coagulation_cascades	1e-10	9.66e-09	WP_COMPLEMENT_AND_COAGULATION_CASCADES
complement_system	1e-10	9.66e-09	WP_COMPLEMENT_SYSTEM
ppar_signaling_pathway	1e-10	9.66e-09	WP_PPAR_SIGNALING_PATHWAY
metapathway_biotransformation_phase_i_and_ii	1e-10	9.66e-09	WP_METAPATHWAY_BIOTRANSFORMATION_PHASE_I_AND_II
nuclear_receptors_metapathway	1e-10	9.66e-09	WP_NUCLEAR_RECEPTORS_METAPATHWAY
retinoblastoma_gene_in_cancer	4.95428e-10	3.9882e-08	WP_RETINOBLASTOMA_GENE_IN_CANCER
network_map_of_sarscov2_signaling_pathway	2.89048e-09	1.99443e-07	WP_NETWORK_MAP_OF_SARSCOV2_SIGNALING_PATHWAY
glucuronidation	2.50863e-07	1.38457e-05	WP_GLUCURONIDATION
mrna_processing	2.57994e-07	1.38457e-05	WP_MRNA_PROCESSING
blood_clotting_cascade	4.71638e-07	2.27801e-05	WP_BLOOD_CLOTTING_CASCADE
dna_replication	6.57466e-07	2.88687e-05	WP_DNA_REPLICATION
tryptophan_metabolism	9.11877e-07	3.6703e-05	WP_TRYPTOPHAN_METABOLISM
oxidation_by_cytochrome_p450	1.50761e-06	5.60136e-05	WP_OXIDATION_BY_CYTOCHROME_P450
oxysterols_derived_from_cholesterol	5.22645e-06	0.000169218	WP_OXYSTEROLS_DERIVED_FROM_CHOLESTEROL
malignant_pleural_mesothelioma	5.2552e-06	0.000169218	WP_MALIGNANT_PLEURAL_MESOTHELIOMA
statin_inhibition_of_cholesterol_production	5.60878e-06	0.000169315	WP_STATIN_INHIBITION_OF_CHOLESTEROL_PRODUCTION
vitamin_b12_metabolism	7.51507e-06	0.000213517	WP_VITAMIN_B12_METABOLISM
complement_activation	9.75124e-06	0.000248774	WP_COMPLEMENT_ACTIVATION
cell_cycle	9.78615e-06	0.000248774	WP_CELL_CYCLE
selenium_micronutrient_network	1.16583e-05	0.000268141	WP_SELENIUM_MICRONUTRIENT_NETWORK
dna_irdamage_and_cellular_response_via_atr	1.11992e-05	0.000268141	WP_DNA_IRDAMAGE_AND_CELLULAR_RESPONSE_VIA_ATR
farnesoid_x_receptor_pathway	2.13855e-05	0.000449096	WP_FARNESOID_X_RECEPTOR_PATHWAY
complement_system_in_neuronal_development_and_plasticity	2.09844e-05	0.000449096	WP_COMPLEMENT_SYSTEM_IN_NEURONAL_DEVELOPMENT_AND_PLASTICITY
cytoplasmic_ribosomal_proteins	2.27195e-05	0.000457229	WP_CYTOPLASMIC_RIBOSOMAL_PROTEINS
eicosanoid_metabolism_via_lipooxygenases_lox	2.67346e-05	0.000516512	WP_EICOSANOID_METABOLISM_VIA_LIPOOXYGENASES_LOX
folate_metabolism	3.90255e-05	0.000724974	WP_FOLATE_METABOLISM
pparalpha_pathway	5.81399e-05	0.00104006	WP_PPARALPHA_PATHWAY
g1_to_s_cell_cycle_control	0.000155573	0.00261891	WP_G1_TO_S_CELL_CYCLE_CONTROL
dna_irdouble_strand_breaks_and_cellular_response_via_atm	0.000157243	0.00261891	WP_DNA_IRDOUBLE_STRAND_BREAKS_AND_CELLULAR_RESPONSE_VIA_ATM
lncrna_in_canonical_wnt_signaling_and_colorectal_cancer	0.000190656	0.00306957	WP_LNCRNA_IN_CANONICAL_WNT_SIGNALING_AND_COLORECTAL_CANCER
nuclear_receptors_in_lipid_metabolism_and_toxicity	0.000246396	0.00383901	WP_NUCLEAR_RECEPTORS_IN_LIPID_METABOLISM_AND_TOXICITY
amino_acid_metabolism	0.000429719	0.00648608	WP_AMINO_ACID_METABOLISM
copper_homeostasis	0.000446425	0.00653404	WP_COPPER_HOMEOSTASIS
familial_hyperlipidemia_type_4	0.000489414	0.00675392	WP_FAMILIAL_HYPERLIPIDEMIA_TYPE_4
type_ii_interferon_signaling_ifng	0.000480407	0.00675392	WP_TYPE_II_INTERFERON_SIGNALING_IFNG
[truncated: 32 more rows]
